# Supplementary material for: The DEAD-box helicase eIF4A1/2 acts as RNA chaperone during mitotic exit enabling chromatin decondensation
Source: Nat Commun. 2025 Mar 11;16:2434. doi: 10.1038/s41467-025-57592-1 (PMC11897408; doi:10.1038/s41467-025-57592-1)
Supplement: Supplementary file 4 — Supplementary Data 1 [file 41467_2025_57592_MOESM4_ESM.xlsx]

## Sheet: expression constructs
Protein expression constructs
protein	species	vector	use in this study
eIF4A1	Xenopus laevis	pET28a	Egg extract assay, in vitro RNA condensates
eIF4A2	Xenopus laevis	pET28a	Egg extract assay, in vitro RNA condensates
eIF4A3	Xenopus laevis	pET28a	Egg extract assay, in vitro RNA condensates
eIF4A1 E183Q	Xenopus laevis	pET28a	Egg extract assay, in vitro RNA condensates
eIF4A1 R362QR365Q	Xenopus laevis	pET28a	Egg extract assay, in vitro RNA condensates
EGFP-eIF4A1	Xenopus laevis	pET28a	in vitro RNA condensates
EGFP-eIF4A2	Xenopus laevis	pET28a	in vitro RNA condensates
EGFP-eIF4A3	Xenopus laevis	pET28a	in vitro RNA condensates
EGFP-DHX18	Homo sapiens	pET28a	in vitro RNA condensates
EGFP-DHX21	Homo sapiens	pET28a	in vitro RNA condensates
EGFP-DHX27	Homo sapiens	pET28a	in vitro RNA condensates
mCherry-DDX27	Homo sapiens	pET28a	in vitro RNA condensates
mCherry-eIF4A1	Xenopus laevis	pET28a	in vitro RNA condensates

## Sheet: transfection constructs
constructs for cell transfections
construct	species	use in this study
pEGFP-N1	Homo sapiens	control
pEGFP-N1-eIF4A1	Homo sapiens	localization/ expression
pEGFP-N1-eIF4A2	Homo sapiens	localization/ expression
pEGFP-N1-eIF4A3	Homo sapiens	localization/ expression
pEGFP-N1-eIF4A1 E183Q	Homo sapiens	localization/ expression
pEGFP-N1-eIF4A1 R362Q	Homo sapiens	localization/ expression
pEGFP-C3-eIF4B	Homo sapiens	localization/ expression
pEGFP-N1-eIF4B	Homo sapiens	localization/ expression
pEGFP-C3-eIF4G1	Homo sapiens	localization/ expression
pEGFP-N1-eIF4G1	Homo sapiens	localization/ expression
pEGFP-C3-eIF4H	Homo sapiens	localization/ expression
pEGFP-N1-eIF4H	Homo sapiens	localization/ expression
pEGFP-N1-eIF4A1-NLS	Homo sapiens	localization
pEGFP-N1-eIF4A1-NLS E183Q	Homo sapiens	localization
pEGFP-N1-eIF4A1-NLS R362Q	Homo sapiens	localization
pEGFP-C3-FRB-eIF4A1	Homo sapiens	chromatin tethering
pEGFP-C3-FRB-eIF4A2	Homo sapiens	chromatin tethering
pEGFP-C3-FRB-eIF4A3	Homo sapiens	chromatin tethering
pEGFP-C3-FRB-eIF4A1 E183Q	Homo sapiens	chromatin tethering
pEGFP-C3-FRB-eIF4A1 R362Q	Homo sapiens	chromatin tethering
pEGFP-C3-FRB-eIF4B	Homo sapiens	chromatin tethering
pEGFP-C3-FRB-eIF4G1	Homo sapiens	chromatin tethering
pEGFP-C3-FRB-eIF4H	Homo sapiens	chromatin tethering
pEGFP-C3-CCDC137	Homo sapiens	Stable cell line/localization
pEGFP-N1-eIF4A1siRES	Homo sapiens	eIF4A1 rescue

## Sheet: cell lines
cell lines
cell line	expression marker	reference
HeLa Kyoto	H2B-mCherry	Moreno-Andrés et al., 2022
HeLa Kyoto	H2B-EGFP	Llères et al. 2009
HeLa Kyoto	H2B-mPlum-FKBP	Champion et al., 2019
HeLa Kyoto	H2B-mPlum-FKBP, EGFP-CCDC137	generated in this study
HeLa Kyoto	H2B-mCherry, IBB-EGFP	Schmitz et al., 2010
HeLa Kyoto	EGFP-Ki-67	Cuylen et al., 2016
hTERT-RPE1	RFP-H2B	Dick & Gerlich 2013

## Sheet: siRNA
siRNA oligos
target	label	sequence	manufacturer	order number
AllStars neg. control			Qiagen	1027281
PPP2R1A_7	A	GACCAGGATGTGGACGTCAAA	Qiagen	SI04436495
PPP2CA_5	B	ATGGAACTTGACGATACTCTA	Qiagen	SI02225783
PPP2R2A_5	C	CTGCAGATGATTTGCGGATTA	Qiagen	SI02225825
eIF4A1	A	ACAUCAACGUGGAACGAGAtt	Invitrogen	s4567
eIF4A1	B	GCAACACCCAGGUAGUUUUtt	Invitrogen	s4568
eIF4A1	C	CUAUUAACAUGGUGACAGAtt	Invitrogen	s4569
eIF4A2	A	GAGCUUUCUACAAUACUAtt	Invitrogen	s4570
eIF4A2	B	GAGCCGUGGUUUUAAGGAUtt	Invitrogen	s4571
eIF4A2	C	GGAGAGUGUUUGAUAUGUUtt	Invitrogen	s4572
eIF4A3	A	GGAUAUUCAGGUUCGUGAAtt	Invitrogen	s18876
eIF4A3	B	CGAGCAAUCAAGCAGAUCAtt	Invitrogen	s18877
eIF4A3	C	GCAUCUUGGUCAAACGUGAtt	Invitrogen	s18878
eIF4B		GGAAGUGAGUCAUCACAAAtt	Invitrogen	s4575
eIF4E		CAAAGAUAGUGAUUGGUUAtt	Invitrogen	s4576
eIF4G		CAUUCGUCGCUGAACAGAtt	Invitrogen	s4585
eIF4H		CAGCAUACGUAGGAAAUCUtt	Invitrogen	s14846
Ki-67		GCAUUUAAGCAACCUGCAAtt	ambion by life technologies	custom (Cuylen et al. 2016)
