# Supplementary material for: The DEAD-box helicase eIF4A1/2 acts as RNA chaperone during mitotic exit enabling chromatin decondensation
Source: Nat Commun. 2025 Mar 11;16:2434. doi: 10.1038/s41467-025-57592-1 (PMC11897408; doi:10.1038/s41467-025-57592-1)
Supplement: Supplementary file 5 — Supplementary Data 2 [file 41467_2025_57592_MOESM5_ESM.zip]

Archive with 7 entries (6 files):
- Code/
- Code/Border_smoothness_HeLa_cluster.py
- Code/Chromatin_area_growth_40x_objective.py
- Code/DDX18_27_IF_intensity.ijm
- Code/gfp_mitosis_actionbar.ijm
- Code/h2b_mitosis.ijm
- Code/Ki-67_IF_intensity.py
