# Supplementary material for: The DEAD-box helicase eIF4A1/2 acts as RNA chaperone during mitotic exit enabling chromatin decondensation
Source: Nat Commun. 2025 Mar 11;16:2434. doi: 10.1038/s41467-025-57592-1 (PMC11897408; doi:10.1038/s41467-025-57592-1)
Supplement: Supplementary file 5 — Supplementary Data 2 [file 41467_2025_57592_MOESM5_ESM.zip › Code/Border_smoothness_HeLa_cluster.py]

from matplotlib.figure import Figure
from matplotlib.backends.backend_tkagg import FigureCanvasTkAgg, NavigationToolbar2Tk
import numpy as np
import scipy
import cv2
import matplotlib.pyplot as plt
import time
from scipy import ndimage
from skimage import io, morphology, data, filters
from skimage.segmentation import flood, flood_fill
from sklearn.cluster import KMeans
import tkinter as tk
from tkinter import filedialog
import pandas as pd
import os.path as os
from openpyxl import load_workbook
from skimage.measure import regionprops
import numpy.ma as ma
import os

kernel = np.array([[0,1,0],[1,1,1],[0,1,0]], dtype = 'uint8')

conditions = 5
runs = 21

results = ma.zeros((conditions,runs,8))#circularity, b. smoothness, homogeneity, mean intensity, chromatin area, total, real mean intensity, real area

for i in range(conditions):
    for j in range(runs):
        try:
            img = cv2.imread(str(i+1)+'.'+str(j+1)+'_ WA.tif')[:,:,0]
        except:
            results[i,j,:] = ma.masked
            continue
        img = cv2.medianBlur(img,5)
        img = cv2.normalize(img, None, alpha = 0, beta = 255, norm_type = cv2.NORM_MINMAX, dtype = cv2.CV_8U)
        ret, img_bin = cv2.threshold(img,0,255,cv2.THRESH_BINARY+cv2.THRESH_OTSU)
        img_bin = scipy.ndimage.binary_fill_holes(img_bin)*1.0
        d,l = scipy.ndimage.label(img_bin, structure =  np.ones((3,3)))

        if l > 1:
            sizes = []
            for k in range(1,l+1):
                sizes.append(np.sum(d == k))
            label_max_size = np.argsort(sizes)[-1] + 1
            img_bin = (d == label_max_size)*1
                
        #img_bin = cv2.erode(img_bin, kernel, iterations = 12)
        #img_bin = cv2.dilate(img_bin, kernel, iterations = 12)
            
        object1 = img_bin == 1

       #insert """
       
        """
        
        plt.subplot(1,2,1)
        plt.imshow(img, cmap = 'gray')
        plt.subplot(1,2,2)
        plt.imshow(img_bin)
        plt.title(str(i+1)+'.'+str(j+1)+' _WA.png')
        plt.show()
        
        
        
         #for first run: here and in the end

        """
        
        regions1 = regionprops(object1.astype(int))
        results[i,j,0] = (4*np.pi*regions1[0].area)/(regions1[0].perimeter**2)
        smooth = cv2.medianBlur(img_bin.astype(np.uint8),9)
        ex = img_bin + smooth
        ex[ex==2] = 1
        inter = img_bin * smooth
        results[i,j,1] = (np.sum(inter)/np.sum(ex))**18
        results[i,j,2] = (1-np.std(img[img_bin==1])/np.sum(img_bin[img_bin==1]))**40
        results[i,j,3] = np.mean(img[img_bin==1])
        results[i,j,4]= img_bin.sum()
        results[i,j,6] = np.mean(img[img_bin==1])
        results[i,j,7]= img_bin.sum()


max_size = np.amax(results[:,:,3])
max_intensity = np.amax(results[:,:,4])


for i in range(conditions):
    results[i,:,3] = results[i,:,3]/max_size
    results[i,:,4] = results[i,:,4]/max_intensity
    results[i,:,5] = (results[i,:,0] + results[i,:,1] + results[i,:,2] + (1-results[i,:,3]+np.amin(results[i,:,3])) + results[i,:,4])/5


fig, ax = plt.subplots(2,3)
z = [[y for y in row if y] for row in results[:,:,0]]
ax[0][0].boxplot(z)
ax[0][0].set_xlabel('Condition')
ax[0][0].set_ylabel('Index')
ax[0][0].set_title('Circularity')

z = [[y for y in row if y] for row in results[:,:,1]]
ax[0][1].boxplot(z)
ax[0][1].set_xlabel('Condition')
ax[0][1].set_ylabel('Index')
ax[0][1].set_title('Border Smoothness')

z = [[y for y in row if y] for row in results[:,:,2]]
ax[0][2].boxplot(z)
ax[0][2].set_xlabel('Condition')
ax[0][2].set_ylabel('Index')
ax[0][2].set_title('Homogeneity')

z = [[y for y in row if y] for row in results[:,:,6]]
ax[1][0].boxplot(z)
ax[1][0].set_xlabel('Condition')
ax[1][0].set_ylabel('Intensity (grayscale)')
ax[1][0].set_title('Mean intensity')

z = [[y for y in row if y] for row in results[:,:,7]]
ax[1][1].boxplot(z)
ax[1][1].set_xlabel('Condition')
ax[1][1].set_ylabel('Area (pixels)')
ax[1][1].set_title('Chromatin area')

z = [[y for y in row if y] for row in results[:,:,5]]
ax[1][2].boxplot(z)
ax[1][2].set_xlabel('Condition')
ax[1][2].set_ylabel('Index')
ax[1][2].set_title('Total')

plt.tight_layout(rect=[0, 0, 0.95, 0.95])
plt.show()


    #save individual csv files for each condition (C1 to C8) with the measured features in the header

head=['Circularity','B_smoothness','Homogeneity','Mean_int','Chrom_area','Total','Real_Mean_int','Real_Area']


C1 = pd.DataFrame(results[0,:,:])
C1.to_csv("C1.csv", sep=';',header=head )

C2 = pd.DataFrame(results[1,:,:])
C2.to_csv("C2.csv", sep=';',header=head )

C3 = pd.DataFrame(results[2,:,:])
C3.to_csv("C3.csv", sep=';',header=head )

C4 = pd.DataFrame(results[3,:,:])
C4.to_csv("C4.csv", sep=';',header=head )

C5 = pd.DataFrame(results[4,:,:])
C5.to_csv("C5.csv", sep=';',header=head )
