# Supplementary material for: The DEAD-box helicase eIF4A1/2 acts as RNA chaperone during mitotic exit enabling chromatin decondensation
Source: Nat Commun. 2025 Mar 11;16:2434. doi: 10.1038/s41467-025-57592-1 (PMC11897408; doi:10.1038/s41467-025-57592-1)
Supplement: Supplementary file 5 — Supplementary Data 2 [file 41467_2025_57592_MOESM5_ESM.zip › Code/Chromatin_area_growth_40x_objective.py]

"""Imports"""

from matplotlib.figure import Figure
from matplotlib.backends.backend_tkagg import FigureCanvasTkAgg, NavigationToolbar2Tk
import numpy as np
import scipy
import cv2
import matplotlib.pyplot as plt
import time
from scipy import ndimage
from skimage import io, morphology, data, filters
from skimage.segmentation import flood, flood_fill
import tkinter as tk
from tkinter import filedialog
import pandas as pd
import os.path as os
from openpyxl import load_workbook
from skimage.measure import regionprops
from tkinter import messagebox

"""Functons"""

def lista(eventObject):#This method actualizes the images in the initial configuration window
    div = 3+s1.get()
    b = np.zeros(a.shape)
    b[a > np.mean(a) + np.std(a)/div] = 1
    th1 = (np.mean(a[b==1])+np.mean(a[b==0]))/2 - 1.5*np.std(a[b==0])
    bf = np.zeros(a.shape)
    bf[a_f > np.mean(a_f) + np.std(a_f)/div] = 1
    bf = ndimage.morphology.binary_fill_holes(bf)*1.0
    th2 = (np.mean(a_f[bf==1])+np.mean(a_f[bf==0]))/2 - 1.5*np.std(a_f[bf==0])
    c = np.zeros(a.shape)
    c_f = np.zeros(a.shape)
    c[a>th1] = 1
    c_bord = c - cv2.erode(c,kernel,iterations = 1)
    c_f[a_f>th2] = 1
    cf_bord = c_f - cv2.erode(c_f,kernel,iterations = 1)
    [ya,xa] = np.where(c_bord == 1)
    [yaf,xaf] = np.where(cf_bord == 1)
    ax1.clear()
    ax1.imshow(a)
    ax1.scatter(xa,ya,s=1,c='red')
    ax1.set_title("During methaphase", fontsize = 10)
    ax1.axis('off')
    ax2.clear()
    ax2.imshow(a_f)
    ax2.scatter(xaf,yaf,s=1,c='red')
    ax2.set_title("After methaphase", fontsize = 10)
    ax2.axis('off')
    canvas.draw()

def on_closing():
    root.quit()
    root.destroy()

def close_window (): #this method closes the initial configuration window
    window.destroy()

def yes1 (): #saves results for chromatin mass #1
    save_name = textBox1.get() + '_1'
    total_results1[np.logical_not(SAV1),:] = 0
    df = pd.DataFrame(total_results1)

    if os.exists(save_path):
        excel = pd.ExcelFile(save_path)
        sheet = len(excel.sheet_names) + 1

        with pd.ExcelWriter(save_path, engine='openpyxl', mode = 'a') as writer:
            writer.book = load_workbook(save_path);
            df.to_excel(writer,sheet_name = save_name,index=False,header=['Circularity','B_smoothness','Homogeneity','Mean_int','Chrom_area','Total','Internal_area_RATIO','Rim_area_RATIO','Total_area_RATIO','Internal_area_DIFF','Rim_area_DIFF','Total_area_DIFF','Solidity','Absolute_area','Absolute_mean_intensity'])

    else:
        with pd.ExcelWriter(save_path, engine='openpyxl') as writer:
            df.to_excel(writer,sheet_name = save_name,index=False,header=['Circularity','B_smoothness','Homogeneity','Mean_int','Chrom_area','Total','Internal_area_RATIO','Rim_area_RATIO','Total_area_RATIO','Internal_area_DIFF','Rim_area_DIFF','Total_area_DIFF','Solidity','Absolute_area','Absolute_mean_intensity'])

    window1.destroy()

def no1 (): #cancels saving of chromatin mass #1
    window1.destroy()

def yes2 (): #saves results for chromatin mass #2
    save_name = textBox2.get() + '_2'
    total_results2[np.logical_not(SAV2),:] = 0
    df = pd.DataFrame(total_results2)

    if os.exists(save_path):
        excel = pd.ExcelFile(save_path)
        sheet = len(excel.sheet_names) + 1

        with pd.ExcelWriter(save_path, engine='openpyxl', mode = 'a') as writer:
            writer.book = load_workbook(save_path);
            df.to_excel(writer,sheet_name = save_name,index=False,header=['Circularity','B_smoothness','Homogeneity','Mean_int','Chrom_area','Total','Internal_area_RATIO','Rim_area_RATIO','Total_area_RATIO','Internal_area_DIFF','Rim_area_DIFF','Total_area_DIFF','Solidity','Absolute_area','Absolute_mean_intensity'])

    else:
        with pd.ExcelWriter(save_path, engine='openpyxl') as writer:
            df.to_excel(writer,sheet_name = save_name,index=False,header=['Circularity','B_smoothness','Homogeneity','Mean_int','Chrom_area','Total','Internal_area_RATIO','Rim_area_RATIO','Total_area_RATIO','Internal_area_DIFF','Rim_area_DIFF','Total_area_DIFF','Solidity','Absolute_area','Absolute_mean_intensity'])

    window2.destroy()

def no2 ():#cancels saving of chromatin mass #1
    window2.destroy()

def nxt():#see the next frame
    global current
    if current + 1 <= s-1:
        current = current + 1
        w.set(current)
        actualizeGraph(current)
    

def prev():#see previous frame
    global current
    if current - 1 >= 0:
        current = current - 1
        w.set(current)
        actualizeGraph(current)
    

def actualizeGraph(i):#update graphs
    h1.set_data(ORG[i])
    ax[0].set_title('Original')
    ax[2].clear()
    ax[2].axis('off')
    ax[2].imshow(MEM[i], cmap = 'gray')
    ax[2].imshow(RIM1[i], alpha = RIM1[i]*0.3, cmap = 'Reds')
    ax[2].imshow(BG1[i], alpha = BG1[i]*0.3, cmap = 'autumn')
    ax[2].imshow(RIM2[i], alpha = RIM2[i]*0.3, cmap = 'Reds')
    ax[2].imshow(BG2[i], alpha = BG2[i]*0.3, cmap = 'autumn')
    ax[2].set_title('Membrane')
    ax[1].clear()
    ax[1].axis('off')
    ax[1].imshow(ORG[i], cmap = 'gray')
    ax[1].imshow(NUC1[i], alpha = NUC1[i]*0.4, cmap = 'Blues')
    ax[1].imshow(NUC2[i], alpha = NUC2[i]*0.4, cmap = 'Greens')
    ax[1].set_title('Nucleus')
    ax[3].imshow(FILL[i])
    ax[3].axis('off')
    ax[3].set_title('Primary segmentation')
    #plt.draw()
    #path = 'GIFs/' + str(i) + ".png"
    #plt.savefig(path)
    #plt.pause(0.01)
    fig.canvas.draw()

    if SAV1[i]:
        c1.select()
    else:
        c1.deselect()

    if SAV2[i]:
        c2.select()
    else:
        c2.deselect()
        

def change(self):#see selected frame
    global current
    current = var.get()
    actualizeGraph(current)

def accept():#continues with selected channel for chromatin
    global chr_chan
    chr_chan = var_chr.get()
    select.destroy()

def check_1():#changes de value of the current checkbox1
    SAV1[current] = not(SAV1[current])

def check_2():#changes de value of the current checkbox2
    SAV2[current] = not(SAV2[current])
    
"""Selection of the image, asks the user the location"""

root = tk.Tk()
root.withdraw()
file_path = filedialog.askopenfilename()
save_path = os.normpath(os.join(os.dirname(file_path),'Results.xlsx'))

"""Configuration of the threshold"""

img = io.imread(file_path)
s,_,sy,sx = img.shape
bodies = 1
kernel = np.array(((0,1,0),(1,1,1),(0,1,0)),np.uint8)
struc = np.ones((3,3),np.uint8)
div = 3
total_results1 = np.zeros((0,15)) #for circularity, solidity, border smoothness, homogeneity, mean intensity, adjusted chromatin area, total, internal area membrane signal (RATIO), rim area membrane signal (RATIO), total area membrane signal (RATIO), internal area membrane signal (DIFF), rim area membrane signal (DIFF), total area membrane signal (DIFF), Absolute area (in pixels), Absolute mean intensity
total_results2 = np.zeros((0,15)) #for circularity, solidity, border smoothness, homogeneity, mean intensity, adjusted chromatin area, total, internal area membrane signal (RATIO), rim area membrane signal (RATIO), total area membrane signal (RATIO), internal area membrane signal (DIFF), rim area membrane signal (DIFF), total area membrane signal (DIFF), Absolute area (in pixels), Absolute mean intensity
chr_chan = 0


"""Selection of the membrane and the chromatin channels"""

select = tk.Toplevel()
select.attributes('-topmost', True)
select.title("Channel selection")

label = tk.Label(select, text = "Select the chromatin channel:")
label.pack(side = tk.TOP)

f, axs = plt.subplots(1,2, figsize=(10,4))
axs[0].axis('off')
axs[1].axis('off')
axs[0].imshow(img[0,0,:,:], cmap = 'gray')
axs[1].imshow(img[0,1,:,:], cmap = 'gray')

can = FigureCanvasTkAgg(f, select)
can.draw()
can.get_tk_widget().pack(fill=tk.BOTH, expand=True)
toolb = NavigationToolbar2Tk(can, select)
toolb.update()
can._tkcanvas.pack(fill='x', expand=True)

var_chr = tk.IntVar()

left = tk.Radiobutton(select, text = "left", variable = var_chr, value = 0)
left.pack(side = tk.LEFT)

right = tk.Radiobutton(select, text = "right", variable = var_chr, value = 1)
right.pack(side = tk.RIGHT)

accept = tk.Button(select, text = "Accept", command = accept)
accept.pack(side = tk.BOTTOM)


"""Start of the segmentation"""

image_wd = tk.Toplevel()
image_wd.wait_window(select)

a = img[0,chr_chan,:,:]
a = cv2.medianBlur(a,5)
a = cv2.medianBlur(a,5)
seed1 = np.zeros(a.shape)
seed2 = np.zeros(a.shape)
window_size = 50
[ys1,xs1] = np.where(a == np.amax(a[window_size:-window_size,window_size:-window_size]))
[ys2,xs2] = np.where(a == np.amax(a[window_size:-window_size,window_size:-window_size]))
seed1[ys1[0],xs1[0]] = 1
seed2[ys2[0],xs2[0]] = 1
body1 = np.zeros((s,sy,sx))
body2 = np.zeros((s,sy,sx))
size1 = np.zeros((2)) #0 is old position, 1 is new
size2 = np.zeros((2)) #0 is old position, 1 is new
radius_between_masses = 100

#plt.ion()
fig, ax = plt.subplots(1,4, figsize=(10,4))
ax[0].axis('off')
h1 = ax[0].imshow(a, cmap = 'gray')
h2 = ax[1].imshow(a, cmap = 'gray')
h3 = ax[2].imshow(a, cmap = 'gray')
h4 = ax[3].imshow(a, cmap = 'gray')

MEM = []
ORG = []
RIM1 = []
NUC1 = []
BG1 = []
RIM2 = []
NUC2 = []
BG2 = []
FILL = []
SAV1 = []
SAV2 = []


image_wd.attributes('-topmost', True)
canvas = FigureCanvasTkAgg(fig, image_wd)
canvas.draw()
canvas.get_tk_widget().pack(fill=tk.BOTH, expand=True)
toolbar = NavigationToolbar2Tk(canvas, image_wd)
toolbar.update()
canvas._tkcanvas.pack(fill='x', expand=True)

c1 = tk.Checkbutton(image_wd, text = 'Save results from this frame for mass 1 (blue)?', onvalue=True, offvalue=False, command = check_1)
c1.pack()

c2 = tk.Checkbutton(image_wd, text = 'Save results from this frame for mass 2 (green)?', onvalue=True, offvalue=False, command = check_2)
c2.pack()

nxt = tk.Button(image_wd, text = '->', command = nxt, width = 20, height = 2)
nxt.pack(side = tk.RIGHT)

prv = tk.Button(image_wd, text = '<-', command = prev, width = 20, height = 2)
prv.pack(side = tk.LEFT)

var = tk.IntVar()
w = tk.Scale(image_wd, from_=0, to=s-1, orient=tk.HORIZONTAL, variable = var, command = change, length = 500, width = 30)
w.pack(side = tk.BOTTOM)


for i in range (0,s):
    save_results_1 = True
    save_results_2 = True
    #print('.',end='')
    results1 = np.zeros((1,15))
    results2 = np.zeros((1,15))
    org = img[i,chr_chan,:,:]
    a = cv2.medianBlur(org,5)
    a = cv2.medianBlur(a,5)
    a = cv2.medianBlur(a,5)
    a = cv2.medianBlur(a,5)
    a = cv2.normalize(a, None, alpha = 0, beta = 255, norm_type = cv2.NORM_MINMAX, dtype = cv2.CV_8U)
    ret, b = cv2.threshold(a,0,255,cv2.THRESH_BINARY+cv2.THRESH_OTSU)
    c = ndimage.morphology.binary_fill_holes(b)*1.0
    
    FILL.append(c)

    memb = img[i,abs(chr_chan-1),:,:]
    membrane = cv2.medianBlur(memb,5)
    membrane = cv2.normalize(membrane, None, alpha = 0, beta = 255, norm_type = cv2.NORM_MINMAX, dtype = cv2.CV_8U)
    
    kmimg = org*c
    mask = c*a

    try:
        fill1 = morphology.reconstruction(seed1,mask)
        fill1 = ndimage.morphology.binary_fill_holes(fill1)*1.0
        [y1,x1] = np.where(fill1 == 1)
        centroids_x1 = np.median(x1)
        centroids_y1 = np.median(y1)
        [dy1,dx1] = np.where(seed1 == 1)
        dist1 = ((centroids_x1-dx1)**2+(centroids_y1-dy1)**2)**0.5
        if(dist1 > radius_between_masses):
            fill1 = np.zeros(a.shape)
        else:
            size1[0] = size1[1]
            size1[1] = np.sum(fill1)
            seed1 = np.zeros(a.shape)
            seed1[int(centroids_y1),int(centroids_x1)] = 1

        fill2 = morphology.reconstruction(seed2,mask)
        fill2 = ndimage.morphology.binary_fill_holes(fill2)*1.0
        [y2,x2] = np.where(fill2 == 1)
        centroids_x2 = np.median(x2)
        centroids_y2 = np.median(y2)
        [dy2,dx2] = np.where(seed2 == 1)
        dist2 = ((centroids_x2-dx2)**2+(centroids_y2-dy2)**2)**0.5
        if(dist2 > radius_between_masses):
            fill2 = np.zeros(a.shape)
        else:
            size2[0] = size2[1]
            size2[1] = np.sum(fill2)
            seed2 = np.zeros(a.shape)
            seed2[int(centroids_y2),int(centroids_x2)] = 1
    except:
        #cr = cv2.erode(c,kernel,iterations = 4)
        #cr = cv2.dilate(cr,kernel,iterations = 4)
        #mask = cr*a
        d,l = ndimage.measurements.label(c, structure =  struc)
        centroids = np.zeros((2,l))
        for j in range(0,l):
            [y,x] = np.where(d==j+1)
            centroids[0,j] = np.median(x)
            centroids[1,j] = np.median(y)

        [ys1,xs1] = np.where(seed1==1)
        [ys2,xs2] = np.where(seed2==1)
        try:
            if bodies == 1:
                bodies = 2
                dist = np.zeros(l)
                for j in range(0,l):
                    dist[j] = ((centroids[0,j]-xs1)**2+(centroids[1,j]-ys1)**2)**0.5
                srt = np.sort(dist)
                if(srt[0] > radius_between_masses):
                    fill1 = np.zeros(a.shape)
                    save_results_1 = False
                else:
                    i1 = int(np.where(dist == srt[0])[0])
                    seed1 = np.zeros(a.shape)
                    seed1[int(centroids[1,i1]),int(centroids[0,i1])] = 1
                    fill1 = morphology.reconstruction(seed1,mask)
                    fill1 = ndimage.morphology.binary_fill_holes(fill1)*1.0
                    size1[0] = size1[1]
                    size1[1] = np.sum(fill1)
                if(srt[1] > radius_between_masses):
                    fill2 = np.zeros(a.shape)
                    save_results_2 = False
                else:
                    i2 = int(np.where(dist == srt[1])[0])
                    seed2 = np.zeros(a.shape)
                    seed2[int(centroids[1,i2]),int(centroids[0,i2])] = 1
                    fill2 = morphology.reconstruction(seed2,mask)
                    fill2 = ndimage.morphology.binary_fill_holes(fill2)*1.0
                    size2[0] = size2[1]
                    size2[1] = np.sum(fill2)
            else:
                dist = np.zeros((2,l))
                for j in range(0,l):
                    dist[0,j] = ((centroids[0,j]-xs1)**2+(centroids[1,j]-ys1)**2)**0.5
                    dist[1,j] = ((centroids[0,j]-xs2)**2+(centroids[1,j]-ys2)**2)**0.5
                srt1 = np.sort(dist[0,:])
                srt2 = np.sort(dist[1,:])
                if(srt1[0] > radius_between_masses):
                    fill1 = np.zeros(a.shape)
                    save_results_1 = False
                if(srt2[0] > radius_between_masses):
                    fill2 = np.zeros(a.shape)
                    save_results_2 = False
                    
                i1 = int(np.where(dist[0,:] == srt1[0])[0])
                i2 = int(np.where(dist[1,:] == srt2[0])[0])
                    
                if(i1 == i2 and l > 1):
                    if srt1[1] < srt2[1]:
                        i2 = int(np.where(dist[1,:] == srt2[1])[0])
                    else:
                        i1 = int(np.where(dist[0,:] == srt1[1])[0])
                
                if(centroids[1,i1] != centroids[1,i2] or centroids[0,i1] != centroids[0,i2]):
                    seed1_p = np.zeros(a.shape)
                    seed2_p = np.zeros(a.shape)
                    
                    seed1_p[int(centroids[1,i1]),int(centroids[0,i1])] = 1
                    seed2_p[int(centroids[1,i2]),int(centroids[0,i2])] = 1

                    fill1 = morphology.reconstruction(seed1_p,mask)
                    fill1 = ndimage.morphology.binary_fill_holes(fill1)*1.0
                    
                    
                    if(dist[0,i1] > radius_between_masses):
                        fill1 = np.zeros(a.shape)
                    else:
                        seed1 = seed1_p
                        size1[0] = size1[1]
                        size1[1] = np.sum(fill1)

                    fill2 = morphology.reconstruction(seed2_p,mask)
                    fill2 = ndimage.morphology.binary_fill_holes(fill2)*1.0
                    
                    if(dist[1,i2] > radius_between_masses):
                        fill2 = np.zeros(a.shape)
                    else:
                        seed2 = seed2_p
                        size2[0] = size2[1]
                        size2[1] = np.sum(fill2)
                else:
                    if(srt1[0]<srt2[0] and (size1[1] != 0 and np.sum(fill1)/size1[1] > 2)):
                        seed1 = np.zeros(a.shape)
                        seed1[int(centroids[1,i1]),int(centroids[0,i1])] = 1
                        fill1 = morphology.reconstruction(seed1,mask)
                        fill1 = ndimage.morphology.binary_fill_holes(fill1)*1.0
                        size1[0] = size1[1]
                        size1[1] = np.sum(fill1)
                    elif(srt1[0]>srt2[0] and (size2[1] != 0 and np.sum(fill2)/size2[1] > 2)):
                        seed2 = np.zeros(a.shape)
                        seed2[int(centroids[1,i2]),int(centroids[0,i2])] = 1
                        fill2 = morphology.reconstruction(seed2,mask)
                        fill2 = ndimage.morphology.binary_fill_holes(fill2)*1.0
                        size2[0] = size2[1]
                        size2[1] = np.sum(fill2)
        except:
            save_results_1 = False
            save_results_2 = False
            print("Error in: "+str(i))
            

    if (np.sum(fill1) == 0):
        save_results_1 = False
    if (np.sum(fill2) == 0):
        save_results_2 = False

    SAV1.append(save_results_1)
    SAV2.append(save_results_2)
    
    radius = 10
    sep = 4
    
    internal_signal1 = cv2.erode(fill1,kernel,iterations = radius)
    total_signal1 = cv2.dilate(fill1,kernel,iterations = int(radius/2))
    rim_signal1 = total_signal1 - internal_signal1
    bg_signal1 = cv2.dilate(total_signal1,kernel,iterations = int(radius*1.5)+sep) - cv2.dilate(total_signal1,kernel,iterations = sep)

    internal_signal2 = cv2.erode(fill2,kernel,iterations = radius)
    total_signal2 = cv2.dilate(fill2,kernel,iterations = int(radius/2))
    rim_signal2 = total_signal2 - internal_signal2
    bg_signal2 = cv2.dilate(total_signal2,kernel,iterations = int(radius*1.5)+sep) - cv2.dilate(total_signal2,kernel,iterations = sep)

    ORG.append(org)
    MEM.append(memb)
    RIM1.append(rim_signal1)
    NUC1.append(fill1)
    BG1.append(bg_signal1)
    RIM2.append(rim_signal2)
    NUC2.append(fill2)
    BG2.append(bg_signal2)

    
    
    h1.set_data(org)
    ax[0].set_title('Original')
    ax[2].clear()
    ax[2].axis('off')
    ax[2].imshow(memb, cmap = 'gray')
    ax[2].imshow(rim_signal1, alpha = rim_signal1*0.3, cmap = 'Reds')
    ax[2].imshow(rim_signal2, alpha = rim_signal2*0.3, cmap = 'Reds')
    ax[2].imshow(bg_signal1, alpha = bg_signal1*0.3, cmap = 'autumn')
    ax[2].imshow(bg_signal2, alpha = bg_signal2*0.3, cmap = 'autumn')
    ax[2].set_title('Membrane')
    ax[1].clear()
    ax[1].axis('off')
    ax[1].imshow(org, cmap = 'gray')
    ax[1].imshow(fill1, alpha = fill1*0.4, cmap = 'Blues')
    ax[1].imshow(fill2, alpha = fill2*0.4, cmap = 'Greens')
    ax[1].set_title('Nucleus')
    ax[3].imshow(c)
    ax[3].axis('off')
    ax[3].set_title('Primary segmentation')
    #plt.draw()
    #path = 'GIFs/' + str(i) + ".png"
    #plt.savefig(path)
    #plt.pause(0.01)
    fig.canvas.draw()
    toolbar.update()


    if save_results_1:
        object1 = fill1 == 1
        regions1 = regionprops(object1.astype(int))
        circularity = (4*np.pi*regions1[0].area)/(regions1[0].perimeter**2)
        results1[0,0]=circularity
        
        smooth = cv2.medianBlur(fill1.astype(np.uint8),9)
        ex = fill1 + smooth
        ex[ex==2] = 1
        inter = fill1 * smooth
        border_s = (np.sum(inter)/np.sum(ex))**18
        results1[0,1]=border_s

        std = (1-np.std(a[fill1==1])/np.sum(fill1))**40
        results1[0,2]=std

        mean_int = np.mean(org[fill1==1])
        results1[0,3] = mean_int
        results1[0,14] = mean_int

        area = np.sum(fill1)
        results1[0,4] = area
        results1[0,13] = area

        results1[0,6] = np.mean(membrane[internal_signal1==1])/np.mean(membrane[bg_signal1==1])
        results1[0,7] = np.mean(membrane[rim_signal1==1])/np.mean(membrane[bg_signal1==1])
        results1[0,8] = np.mean(membrane[total_signal1==1])/np.mean(membrane[bg_signal1==1])
        results1[0,9] = np.mean(membrane[internal_signal1==1])-np.mean(membrane[bg_signal1==1])
        results1[0,10] = np.mean(membrane[rim_signal1==1])-np.mean(membrane[bg_signal1==1])
        results1[0,11] = np.mean(membrane[total_signal1==1])-np.mean(membrane[bg_signal1==1])

        results1[0,12] = regions1[0].solidity

    if save_results_2:
        object1 = fill2 == 1
        regions1 = regionprops(object1.astype(int))
        circularity = (4*np.pi*regions1[0].area)/(regions1[0].perimeter**2)
        results2[0,0]=circularity
        
        smooth = cv2.medianBlur(fill2.astype(np.uint8),9)
        ex = fill2 + smooth
        ex[ex==2] = 1
        inter = fill2 * smooth
        border_s = (np.sum(inter)/np.sum(ex))**18
        results2[0,1]=border_s

        std = (1-np.std(a[fill2==1])/np.sum(fill2))**40
        results2[0,2]=std

        mean_int = np.mean(org[fill2==1])
        results2[0,3] = mean_int
        results2[0,14] = mean_int

        area = np.sum(fill2)
        results2[0,4] = area
        results2[0,13] = area

        results2[0,6] = np.mean(membrane[internal_signal2==1])/np.mean(membrane[bg_signal2==1])
        results2[0,7] = np.mean(membrane[rim_signal2==1])/np.mean(membrane[bg_signal2==1])
        results2[0,8] = np.mean(membrane[total_signal2==1])/np.mean(membrane[bg_signal2==1])
        results2[0,9] = np.mean(membrane[internal_signal2==1])-np.mean(membrane[bg_signal2==1])
        results2[0,10] = np.mean(membrane[rim_signal2==1])-np.mean(membrane[bg_signal2==1])
        results2[0,11] = np.mean(membrane[total_signal2==1])-np.mean(membrane[bg_signal2==1])

        results2[0,12] = regions1[0].solidity
           
    total_results1 = np.vstack((total_results1,results1))
    total_results2 = np.vstack((total_results2,results2))


"""Final calculation fo the results for circularity, etc"""

total_results1[:,3] = total_results1[:,3]/total_results1[0,3]
total_results1[:,4] = total_results1[:,4]/(3*total_results1[0,4])
total_results1[:,5] = (total_results1[:,0]+total_results1[:,1]+total_results1[:,2]+(1-total_results1[:,3]+np.amin(total_results1[:,3][np.nonzero(total_results1[:,3])]))+total_results1[:,4])/5
total_results1[:,5][total_results1[:,0] == 0] = 0

total_results2[:,3] = total_results2[:,3]/total_results2[0,3]
total_results2[:,4] = total_results2[:,4]/(3*total_results2[0,4])
total_results2[:,5] = (total_results2[:,0]+total_results2[:,1]+total_results2[:,2]+(1-total_results2[:,3]+np.amin(total_results2[:,3][np.nonzero(total_results2[:,3])]))+total_results2[:,4])/5
total_results2[:,5][total_results2[:,0] == 0] = 0
print('Done!\n')

current = s - 1

"""Showing and saving the results"""

if SAV1[current]:
    c1.select()
else:
    c1.deselect()

if SAV2[current]:
    c2.select()
else:
    c2.deselect()

w.set(current)

#first save window

window1 = tk.Toplevel()
window1.attributes('-topmost', True)
window1.geometry("300x125")
window1.title("Save resuts mass 1 (blue)")

label1 = tk.Label(window1,text="Do you want to save the results for mass 1 (blue)?")
label1.config(font=("Segoe UI", 10))
label1.pack(side=tk.TOP)

button_no1 = tk.Button(window1,text="No",command = no1, width = 60)
button_no1.pack()

button_yes1 = tk.Button(window1,text="Yes",command = yes1, width = 60)
button_yes1.pack()

label12 = tk.Label(window1,text="If you do, please select name:")
label12.config(font=("Segoe UI", 10))
label12.pack()

textBox1 = tk.Entry(window1, width=60)
textBox1.delete(0, tk.END)
textBox1.insert(0, file_path.split('/')[-1][:-4])
textBox1.pack()


#second save window

window2 = tk.Toplevel()
window2.attributes('-topmost', True)
window2.geometry("300x125")
window2.title("Save resuts mass 2 (green)")

label21 = tk.Label(window2,text="Do you want to save the results for mass 2 (green)?")
label21.config(font=("Segoe UI", 10))
label21.pack(side=tk.TOP)

button_no2 = tk.Button(window2,text="No",command = no2, width = 60)
button_no2.pack()

button_yes2 = tk.Button(window2,text="Yes",command = yes2, width = 60)
button_yes2.pack()

label22 = tk.Label(window2,text="If you do, please select name:")
label22.config(font=("Segoe UI", 10))
label22.pack()

textBox2 = tk.Entry(window2, width=60)
textBox2.delete(0, tk.END)
textBox2.insert(0, file_path.split('/')[-1][:-4])
textBox2.pack()

image_wd.protocol('WM_DELETE_WINDOW', on_closing)

root.mainloop()
