# Supplementary material for: The DEAD-box helicase eIF4A1/2 acts as RNA chaperone during mitotic exit enabling chromatin decondensation
Source: Nat Commun. 2025 Mar 11;16:2434. doi: 10.1038/s41467-025-57592-1 (PMC11897408; doi:10.1038/s41467-025-57592-1)
Supplement: Supplementary file 5 — Supplementary Data 2 [file 41467_2025_57592_MOESM5_ESM.zip › Code/DDX18_27_IF_intensity.ijm]

// @File(label = "Input folder:", style = "directory") input
// @String(label = "Results file title:") resultsName

// Create a folder for the results
dirPath = input
dirName = File.getName(input);
outputdir = replace(dirPath, dirName, "");
output = outputdir + "/" + resultsName
File.makeDirectory(output);

// Analysis...
run("Options...", "iterations=5 count=1 black");
run("Set Measurements...", "area mean standard stack display label redirect=None decimal=0");
roiManager("reset");


fileList = getFileList(input);
masterTable = newArray(0);

for (i = 0; i < fileList.length; i++)
{
    processImage(fileList[i]);

function processImage(ImageFile)
{
	 prevNumResults = nResults;  

     open(fileList[i]);
    

    // Get the filename from the title of the image that's open for adding to the results table
    // We do this instead of using the imageFile parameter so that the
    // directory path is not included on the table
    filename = getTitle();
    
	run("Split Channels");
	run("Tile");
	
	//px quantification of red channel
	//clear ROI manager and add ROIs from red channel mask
	roiManager("reset")
	selectWindow("C1-" + filename);
	run("Duplicate...", "duplicate title=red-2");
	setAutoThreshold();
	run("Analyze Particles...", "size=20-Infinity show=Masks exclude clear add stack");
	waitForUser("Manually check the ROIs added to the manager and delete if necessary.");
	selectWindow("Mask of red-2");
	close();
	selectWindow("red-2");
	close();
	
	
	//measure px intensity in green channel (tether) using added ROI = on chromatin
	selectWindow("C2-" + filename);
	roiManager("select", 0);
	roiManager("Measure");
	
	
	//measure px intensity in green channel using ROIs added to the manager = in cytoplasm
	//green.tif has to be reopened otherwise ROI will only be measured in one slice -> bug?
	roiManager("reset");
	selectWindow("C2-" + filename);
	run("Point Tool...", "type=Dot color=Yellow size=Tiny auto-next add");
	setTool("point");
	waitForUser("Click on the cytoplasm signal and press OK");
	roiManager("Select", 0);
	Roi.getCoordinates(x, y);
	roiManager("reset");
	makeOval(x[0], y[0], 20, 20);
	roiManager("add");
	roiManager("add");
	roiManager("select", 1);
	selectWindow("C2-" + filename);
	roiManager("select", 1);
	roiManager("measure");

	// Save the current results to a temporary table
    saveAs("Results", output + "/Results_" + filename + ".csv");

    
	close("*");  // Closes all images
	


}
}
// Save all resutls into one file...

// Get all result files and create a global table
fileList = getFileList(output);
outputFile = output + "/" + resultsName + ".csv";

// Open a new text file to write the combined data
outputCSV = File.open(outputFile);

// Loop through each CSV file
for (i = 0; i < fileList.length; i++) {
    if (endsWith(fileList[i], ".csv")) {
        csvFilePath = output + "/" + fileList[i];

        // Read the current CSV file
        csvContent = File.openAsString(csvFilePath);

        // Append to the output file
        if (i == 0) {
            // Write headers only for the first file
            File.append(csvContent, outputFile);
        } else {
            // Skip the header (first line) for subsequent files
            csvLines = split(csvContent, "\n");
            for (j = 1; j < csvLines.length; j++) {
                    File.append(csvLines[j], outputFile);
                
            }
        }
    }
}

close("*");

showMessage("All done!", "The analysis is done, you should find all .csv files inside the results folder,\nincluding the global table. Good luck with your experiments!");
