# Supplementary material for: The DEAD-box helicase eIF4A1/2 acts as RNA chaperone during mitotic exit enabling chromatin decondensation
Source: Nat Commun. 2025 Mar 11;16:2434. doi: 10.1038/s41467-025-57592-1 (PMC11897408; doi:10.1038/s41467-025-57592-1)
Supplement: Supplementary file 5 — Supplementary Data 2 [file 41467_2025_57592_MOESM5_ESM.zip › Code/gfp_mitosis_actionbar.ijm]

 // Action Bar description file :test
run("Options...", "iterations=5 count=1 black");
roiManager("reset");
run("Clear Results");
run("Set Measurements...", "area mean slice display redirect=None decimal=2");

run("Action Bar","/plugins/ActionBar/gfp_mitosis_actionbar.ijm");
exit();

<stickToImageJ>
<noGrid>
<line>
<button>
label=Open file
icon=noicon
arg=run("Open...");
</line>

<line>
<button>
label=Split and crop
icon=noicon
arg=splitNcrop();

<button>
label=>Define mitotic frames
icon=noicon
arg=mitoticFrames();

<button>
label=>Invert LUT
icon=noicon
arg=invertLUT();

<button>
label=>Quantify
icon=noicon
arg=measure();
</line>

<line>
<button>
label=X Close plugin
icon=noicon
arg=<close>

<button>
label=Help
icon=noicon
arg=showMessage("README", "This macro crops and inverts LUTs of a red (H2B-mCherry) and a green (EGFP-construct) channel of a mitotic cell imaged in confocal mode.\nIt defines the mitotic phases, measures the mean px intensity of the red and green channel on the chromatin and at a random point in the cytoplasm.\nMeasurements will be saved as csv-files.");
</line>

<codeLibrary>
function splitNcrop(){
	name = getTitle();
	run("Split Channels");
	c1name = "C1-" + name;
	c2name = "C2-" + name;
	selectWindow(c1name);
	c1id = getImageID();
	selectWindow(c2name);
	c2id = getImageID();
	run("Tile");	
	
	//identify the last slice for positioning of the ROI (two newly formed cells have to fit in the ROI). 
	slicenumber=nSlices;
	
	//make new ROI for cropping
	selectImage(c1id);
	run("Specify...", "width=500 height=500 x=900 y=900 slice=slicenumber centered");
	roiManager("Add");
	
	//crop the mitotic cell in the center of the ROI
	waitForUser("Crop mitotic cell", "Manually check the position of the ROI and if necessary re-center.");
	roiManager("Add");
	roiManager("Select", 1);
	roiManager("update");
	selectImage(c2id);
	roiManager("Select", 1);
	
	//red-1 and green-1 are cropped
	selectImage(c1id);
	run("Duplicate...", "duplicate title=red-1");
	selectImage(c2id);
	run("Duplicate...", "duplicate title=green-1");
	run("Tile");
	selectImage(c1id);
	close();
	selectImage(c2id);
	close();
}

function mitoticFrames() {
	dir=getDir("Select destination directory.");
	 
	Dialog.create("Mitotic time frame");
	Dialog.addNumber("Late metaphase slicenumber =", 1);
	Dialog.addNumber("Chromatin decondensation slicenumber =", 20);
	Dialog.show();
	metaphase=Dialog.getNumber();
	decondensation=Dialog.getNumber();
	
	//red-2 and green-2 are time frames from late metaphase until chromatin decondensation
	selectWindow("red-1");
	run("Duplicate...", "duplicate title=red-2 range=metaphase-decondensation");
	selectWindow("red-1");
	close();
	selectWindow("green-1");
	run("Duplicate...", "duplicate title=green-2 range=metaphase-decondensation");
	selectWindow("green-1");
	close();
	run("Tile");
	
	selectWindow("red-2");
	run("Duplicate...", "duplicate title=red-2");
	saveAs("Tiff", dir+"red_cropped");
	close();
	selectWindow("green-2");
	run("Duplicate...", "duplicate title=green-2");
	saveAs("Tiff", dir+"green_cropped");
	close();
	showMessage("Success!", "Crops saved.\nTo save mitotic time frames with inverted LUT choose 'Invert LUT'.");
}

function invertLUT() {
	dir=getDir("Select destination directory.");
	
	selectWindow("red-2");
	run("Duplicate...", "duplicate title=red_inverted");
	run("Invert LUT");
	run("Brightness/Contrast...");
	waitForUser("Adjust contrast manually if needed.");
	run("8-bit");
	saveAs("Tiff", dir+"red_cropped_inv");
	close();
	selectWindow("green-2");
	run("Duplicate...", "duplicate title=green_inverted");
	run("Invert LUT");
	run("Brightness/Contrast...");
	waitForUser("Adjust contrast accordingly.");
	run("8-bit");
	saveAs("Tiff", dir+"green_cropped_inv");
	close();
	showMessage("Success!", "Crops with inverted LUTs saved.\nProceed with quantification.");
}

function measure() {
	dir=getDir("Select destination directory.");
	 
	//px quantification of red channel
	//clear ROI manager and add ROIs from red channel mask	
	roiManager("reset")
	selectWindow("red-2");
	run("Duplicate...", "duplicate title=red-3");
	setAutoThreshold();
	run("Analyze Particles...", "size=20-Infinity show=Masks exclude clear add stack");
	waitForUser("Chromatin ROIs", "Manually check the chromatin ROIs added to the manager and delete if necessary.");
	selectWindow("Mask of red-3");
	close();
	selectWindow("red-3");
	close();
	
	//identify mitotic phases depending on the added ROIs
	roicount=roiManager("count");
	selectWindow("red-2");
	for (i=0; i<=roicount-1; i++) {
		roiManager("select", i);
		roiManager("measure");
	}		
	status="meta";			
	for (i = 0; i <= nResults-2; i++) {
	n_slice=getResultString("Slice", i);
	m_slice=getResultString("Slice", i+1);
	n_area=getResult("Area", i);
	m_area=getResult("Area", i+1);			
	setResult("Phase", i, status);				
	if (status != "ana_telo" && m_area>=1.2* n_area) {
		status="early_ana";
	};			
	if (n_slice==m_slice) {
		status="ana_telo";
		setResult("Phase", i, status);
	};
	}
	setResult("Phase", nResults-1, status);
			
	//measure px intensity in green channel using added ROIs = on chromatin
	selectWindow("green-2");
	for (i=0; i<=roicount-1; i++){
		roiManager("select", i);
		roiManager("Measure");
	};
			
   //measure px intensity in green channel using ROIs added to the manager = in cytoplasm
    roiManager("reset");
    selectWindow("green-2");
    setSlice(1);
    makePoint(350, 250, "medium");
    roiManager("add");
    waitForUser("Cytoplasmic ROI", "Manually check the cytoplasmic ROI and make sure it resides in the cytoplasm in all slices.\nHint: mark the ROI in the manager before moving it.");
    roiManager("add");
    roiManager("select", 1);
    selectWindow("green-2");
    for (i=1; i<=nSlices; i++){
    	roiManager("select", 1);
	    setSlice(i);
	    roiManager("measure");
    };
    
    //update results file
    for (i = 0; i <= nResults-2; i++) {
 	n_phase=getResultString("Phase", i);
 	n_x=getResultString("X", i);	
 	if (n_phase != 0) {
 		oldLabel = getResultLabel(i);
 		newLabel = "Chromatin (H2B)";
 		setResult("Label", i, newLabel);
	};   
    if (n_x == 0 && n_phase == 0) {
 		oldLabel = getResultLabel(i);
 		newLabel = "GFP on chromatin";
 		setResult("Label", i, newLabel);
	};	
	if (n_x != 0) {
 		oldLabel = getResultLabel(i);
 		newLabel = "GFP in cytoplasm";
 		setResult("Label", i, newLabel);
	};
	}
	setResult("Label", nResults-1, newLabel);
	updateResults();
	saveAs("Results", dir+"Results_quant.csv");

  //manually check classification into different mitotic stages
  open(dir+"red_cropped_inv.tif");
  waitForUser("Manually check classification into different mitotic stages.")
  run("Close All");
}
</codeLibrary>
