# Supplementary material for: The DEAD-box helicase eIF4A1/2 acts as RNA chaperone during mitotic exit enabling chromatin decondensation
Source: Nat Commun. 2025 Mar 11;16:2434. doi: 10.1038/s41467-025-57592-1 (PMC11897408; doi:10.1038/s41467-025-57592-1)
Supplement: Supplementary file 5 — Supplementary Data 2 [file 41467_2025_57592_MOESM5_ESM.zip › Code/h2b_mitosis.ijm]

/* 
*macro crops and inverts LUT of green (gfp-construct) and red (H2B) channel of a mitotic cell imaged in confocal mode
*it defines the mitotic phases, measures the mean px intensity of red and green channel on the chromatin and at a random point in the cytoplasm
*/

run("Options...", "iterations=5 count=1 black");
run("Set Measurements...", "area mean standard stack redirect=None decimal=2");
roiManager("reset");
run("Clear Results");

dir=getDirectory("Select destination directory.");
name = getTitle();

selectWindow(name);
c1id = getImageID();
run("Tile");

//identify the last slice for positioning of the ROI (two newly formed cells have to fit in the ROI). 
slicenumber=nSlices;

//make new ROI for cropping
selectImage(c1id);
run("Specify...", "width=500 height=500 x=900 y=900 slice=slicenumber centered");
roiManager("Add");

//crop the mitotic cell in the center of the ROI
waitForUser("Manually check the position of the ROI and if necessary re-center.");
roiManager("Add");
roiManager("Select", 1);
roiManager("update");

//red-1 and green-1 are cropped
selectImage(c1id);
run("Duplicate...", "duplicate title=red-1");
run("Tile");
selectImage(c1id);
close();

//choose time frame from late metaphase until chromatin decondensation
waitForUser("Note the slicenumber for late metaphase and for chromatin decondensation in the red channel.");
Dialog.create("Mitotic time frame");
Dialog.addNumber("Late metaphase slicenumber =", 10);
Dialog.addNumber("Chromatin decondensation slicenumber =", 20);
Dialog.show();
metaphase=Dialog.getNumber();
decondensation=Dialog.getNumber();

//red-2 and green-2 are time frames from late metaphase until chromatin decondensation
selectWindow("red-1");
run("Duplicate...", "duplicate title=red-2 range=metaphase-decondensation");
selectWindow("red-1");
close();
run("Tile");

selectWindow("red-2");
run("Duplicate...", "duplicate title=red-2");
saveAs("Tiff", dir+"red.tif");
close();

//invert LUT and adjust contrast
selectWindow("red-2");
run("Duplicate...", "duplicate title=red_inverted");
run("Invert LUT");
run("Brightness/Contrast...");
waitForUser("Adjust contrast accordingly.");
run("8-bit");
saveAs("Tiff", dir+"red_inverted.tif");
run("Tile");

//px quantification of red channel
//clear ROI manager and add ROIs from red channel mask
roiManager("reset")
selectWindow("red-2");
run("Duplicate...", "duplicate title=red-3");
setAutoThreshold();
run("Analyze Particles...", "size=20-Infinity show=Masks exclude clear add stack");
waitForUser("Manually check the ROIs added to the manager and delete if necessary.");
selectWindow("Mask of red-3");
close();
selectWindow("red-3");
close();

//identify mitotic phases depending on the added ROIs
roicount=roiManager("count");
selectWindow("red-2");
for (i=0; i<=roicount-1; i++) {
		roiManager("select", i);
		roiManager("measure");
}

status="meta";

for (i = 0; i <= nResults-2; i++) {
	n_slice=getResultString("Slice", i);
	m_slice=getResultString("Slice", i+1);
	n_area=getResult("Area", i);
	m_area=getResult("Area", i+1);
	setResult("Phase", i, status);
		
	if (status != "ana_telo" && m_area>=1.2* n_area) {
		status="early_ana";
	}
	if (n_slice==m_slice) {
		status="ana_telo";
		setResult("Phase", i, status);
	}
}
setResult("Phase", nResults-1, status);

saveAs("Results", dir+"Results_phase.csv");
run("Clear Results");


//manually check classification into different mitotic stages
open(dir+"red.tif");
open(dir+"Results_phase.csv");
waitForUser("Manually check classification into different mitotic stages.")
run("Close All");
