# Supplementary material for: The DEAD-box helicase eIF4A1/2 acts as RNA chaperone during mitotic exit enabling chromatin decondensation
Source: Nat Commun. 2025 Mar 11;16:2434. doi: 10.1038/s41467-025-57592-1 (PMC11897408; doi:10.1038/s41467-025-57592-1)
Supplement: Supplementary file 5 — Supplementary Data 2 [file 41467_2025_57592_MOESM5_ESM.zip › Code/Ki-67_IF_intensity.py]

"""Imports"""

from matplotlib.figure import Figure
from matplotlib.backends.backend_tkagg import FigureCanvasTkAgg, NavigationToolbar2Tk
import numpy as np
import scipy
import cv2
import matplotlib.pyplot as plt
import time
from scipy import ndimage
from skimage import io, morphology, data, filters
from skimage.segmentation import flood, flood_fill
import tkinter as tk
from tkinter import filedialog
import pandas as pd
import os.path as os
from openpyxl import load_workbook
from skimage.measure import regionprops
from tkinter import messagebox
from imutils import contours, perspective
import imutils
import tkinter.font as font
import glob
import os as osmk

#FUNCTIONS
def on_closing():
    root.quit()
    root.destroy()

def inner_size(self):
    global zone1, zone2, inner1, inner2, cnt1, cnt2

    inner1 = np.zeros(a.shape)
    inner2 = np.zeros(a.shape)
    
    if height1 > width1:
        "vertical"
        try:
            lim_i = int((height1*(100-in_size.get()))/200)
        except:
            lim_i = int((height1*(100-25))/200)
            
        if (y1.min()+y1.max())/2 < sx/2:
            zone1[:,int((y1.max()+y1.min())/2):y1.max()] = 0
            zone1[x1.min()+lim_i:x1.max()-lim_i,int((y1.max()+y1.min())/2):y1.max()] = 1
            inner1[x1.min()+lim_i:x1.max()-lim_i,int((y1.max()+y1.min())/2):y1.max()] = 1

        else:
            zone1[:,y1.min():int((y1.max()+y1.min())/2)] = 0
            zone1[x1.min()+lim_i:x1.max()-lim_i,y1.min():int((y1.max()+y1.min())/2)] = 1
            inner1[x1.min()+lim_i:x1.max()-lim_i,y1.min():int((y1.max()+y1.min())/2)] = 1

    else:
        "horizontal"
        try:
            lim_i = int((width1*(100-in_size.get()))/200)

        except:
            lim_i = int((width1*(100-25))/200)

            
        if (x1.min()+x1.max())/2 < sy/2:
            zone1[int((x1.max()+x1.min())/2):x1.max(),:] = 0
            zone1[int((x1.max()+x1.min())/2):x1.max(),y1.min()+lim_i:y1.max()-lim_i] = 1
            inner1[int((x1.max()+x1.min())/2):x1.max(),y1.min()+lim_i:y1.max()-lim_i] = 1

        else:
            zone1[x1.min():int((x1.max()+x1.min())/2),:] = 0
            zone1[x1.min():int((x1.max()+x1.min())/2),y1.min()+lim_i:y1.max()-lim_i] = 1
            inner1[x1.min():int((x1.max()+x1.min())/2),y1.min()+lim_i:y1.max()-lim_i] = 1

    if height2 > width2:
        "vertical"
        try:
            lim_i = int((height2*(100-in_size.get()))/200)
        except:
            lim_i = int((height2*(100-25))/200)
            
        if (y2.min()+y2.max())/2 < sx/2:
            zone2[:,int((y2.max()+y2.min())/2):y2.max()] = 0
            zone2[x2.min()+lim_i:x2.max()-lim_i,int((y2.max()+y2.min())/2):y2.max()] = 1
            inner2[x2.min()+lim_i:x2.max()-lim_i,int((y2.max()+y2.min())/2):y2.max()] = 1

        else:
            zone2[:,y2.min():int((y2.max()+y2.min())/2)] = 0
            zone2[x2.min()+lim_i:x2.max()-lim_i,y2.min():int((y2.max()+y2.min())/2)] = 1
            inner2[x2.min()+lim_i:x2.max()-lim_i,y2.min():int((y2.max()+y2.min())/2)] = 1

    else:
        "horizontal"
        try:
            lim_i = int((width2*(100-in_size.get()))/200)
        except:
            lim_i = int((width2*(100-25))/200)
            
        if (x2.min()+x2.max())/2 < sy/2:
            zone2[int((x2.max()+x2.min())/2):x2.max(),:] = 0
            zone2[int((x2.max()+x2.min())/2):x2.max(),y2.min()+lim_i:y2.max()-lim_i] = 1
            inner2[int((x2.max()+x2.min())/2):x2.max(),y2.min()+lim_i:y2.max()-lim_i] = 1

        else:
            zone2[x2.min():int((x2.max()+x2.min())/2),:] = 0
            zone2[x2.min():int((x2.max()+x2.min())/2):,y2.min()+lim_i:y2.max()-lim_i] = 1
            inner2[x2.min():int((x2.max()+x2.min())/2):,y2.min()+lim_i:y2.max()-lim_i] = 1


    core1 = core1_rot*zone1
    inner1 = core1_rot*inner1.astype('float64')
    rotated1_def = rotated1 - core1
    core1 = imutils.rotate(core1,-angle1)
    inner1 = imutils.rotate(inner1,-angle1)
    cnt1 = imutils.rotate(rotated1_def,-angle1)
    core1 = (core1 > 0)*1
    inner1 = (inner1 > 0)*1
    cnt1 = (cnt1 > 0)*1

    core2 = core2_rot*zone2
    inner2 = core2_rot*inner2.astype('float64')
    rotated2_def = rotated2 - core2
    core2 = imutils.rotate(core2,-angle2)
    inner2 = imutils.rotate(inner2,-angle2)
    cnt2 = imutils.rotate(rotated2_def,-angle2)
    core2 = (core2 > 0)*1
    inner2 = (inner2 > 0)*1
    cnt2 = (cnt2 > 0)*1

    
    ax.clear()
    ax.axis('off')
    ax.imshow(a, cmap='gray')
    ax.imshow(inner1, alpha = inner1*0.4, cmap = 'Reds')
    ax.imshow(cnt1, alpha = cnt1*0.4, cmap = 'Greens')
    ax.imshow(outer1, alpha = outer1*0.4, cmap = 'Wistia')
    ax.imshow(inner2, alpha = inner2*0.4, cmap = 'Reds')
    ax.imshow(cnt2, alpha = cnt2*0.4, cmap = 'Greens')
    ax.imshow(outer2, alpha = outer2*0.4, cmap = 'Wistia')
    ax.plot([cX1,cX2],[cY1,cY2], marker='.', linestyle='dashed', linewidth = 1)
    canvas.draw()

def outer_size(self):
    global zone1, zone2, outer1, outer2, cnt1, cnt2

    outer1 = np.zeros(a.shape)
    outer2 = np.zeros(a.shape)
    
    if height1 > width1:
        "vertical"
        try:
            lim_o = int((height1*(100-out_size.get()))/200)
        except:
            lim_o = int((height1*(100-25))/200)
            
        if (y1.min()+y1.max())/2 < sx/2:
            zone1[:,y1.min():int((y1.max()+y1.min())/2)] = 0
            zone1[x1.min()+lim_o:x1.max()-lim_o,y1.min():int((y1.max()+y1.min())/2)] = 1
            outer1[x1.min()+lim_o:x1.max()-lim_o,y1.min():int((y1.max()+y1.min())/2)] = 1

        else:
            zone1[:,int((y1.max()+y1.min())/2):y1.max()] = 0
            zone1[x1.min()+lim_o:x1.max()-lim_o,int((y1.max()+y1.min())/2):y1.max()] = 1
            outer1[x1.min()+lim_o:x1.max()-lim_o,int((y1.max()+y1.min())/2):y1.max()] = 1
    else:
        "horizontal"
        try:
            lim_o = int((width1*(100-out_size.get()))/200)
        except:
            lim_o = int((width1*(100-25))/200)
            
        if (x1.min()+x1.max())/2 < sy/2:
            zone1[x1.min():int((x1.max()+x1.min())/2),:] = 0
            zone1[x1.min():int((x1.max()+x1.min())/2),y1.min()+lim_o:y1.max()-lim_o] = 1
            outer1[x1.min():int((x1.max()+x1.min())/2),y1.min()+lim_o:y1.max()-lim_o] = 1
        else:
            zone1[int((x1.max()+x1.min())/2):x1.max(),:] = 0
            zone1[int((x1.max()+x1.min())/2):x1.max(),y1.min()+lim_o:y1.max()-lim_o] = 1
            outer1[int((x1.max()+x1.min())/2):x1.max(),y1.min()+lim_o:y1.max()-lim_o] = 1


    if height2 > width2:
        "vertical"
        try:
            lim_o = int((height2*(100-out_size.get()))/200)
        except:
            lim_o = int((height2*(100-25))/200)
            
        if (y2.min()+y2.max())/2 < sx/2:
            zone2[:,y2.min():int((y2.max()+y2.min())/2)] = 0
            zone2[x2.min()+lim_o:x2.max()-lim_o,y2.min():int((y2.max()+y2.min())/2)] = 1
            outer2[x2.min()+lim_o:x2.max()-lim_o,y2.min():int((y2.max()+y2.min())/2)] = 1

        else:
            zone2[:,int((y2.max()+y2.min())/2):y2.max()] = 0
            zone2[x2.min()+lim_o:x2.max()-lim_o,int((y2.max()+y2.min())/2):y2.max()] = 1
            outer2[x2.min()+lim_o:x2.max()-lim_o,int((y2.max()+y2.min())/2):y2.max()] = 1

    else:
        "horizontal"
        try:
            lim_o = int((width2*(100-out_size.get()))/200)
        except:
            lim_o = int((width2*(100-25))/200)
            
        if (x2.min()+x2.max())/2 < sy/2:
            zone2[x2.min():int((x2.max()+x2.min())/2),:] = 0
            zone2[x2.min():int((x2.max()+x2.min())/2),y2.min()+lim_o:y2.max()-lim_o] = 1
            outer2[x2.min():int((x2.max()+x2.min())/2),y2.min()+lim_o:y2.max()-lim_o] = 1


        else:
            zone2[int((x2.max()+x2.min())/2):x2.max(),:] = 0
            zone2[int((x2.max()+x2.min())/2):x2.max(),y2.min()+lim_o:y2.max()-lim_o] = 1
            outer2[int((x2.max()+x2.min())/2):x2.max(),y2.min()+lim_o:y2.max()-lim_o] = 1
            
    core1 = core1_rot*zone1
    outer1 = core1_rot*outer1.astype('float64')
    rotated1_def = rotated1 - core1
    core1 = imutils.rotate(core1,-angle1)
    outer1 = imutils.rotate(outer1,-angle1)
    cnt1 = imutils.rotate(rotated1_def,-angle1)
    core1 = (core1 > 0)*1
    outer1 = (outer1 > 0)*1
    cnt1 = (cnt1 > 0)*1

    core2 = core2_rot*zone2
    outer2 = core2_rot*outer2.astype('float64')
    rotated2_def = rotated2 - core2
    core2 = imutils.rotate(core2,-angle2)
    outer2 = imutils.rotate(outer2,-angle2)
    cnt2 = imutils.rotate(rotated2_def,-angle2)
    core2 = (core2 > 0)*1
    outer2 = (outer2 > 0)*1
    cnt2 = (cnt2 > 0)*1

    ax.clear()
    ax.axis('off')
    ax.imshow(a, cmap='gray')
    ax.imshow(inner1, alpha = inner1*0.4, cmap = 'Reds')
    ax.imshow(cnt1, alpha = cnt1*0.4, cmap = 'Greens')
    ax.imshow(outer1, alpha = outer1*0.4, cmap = 'Wistia')
    ax.imshow(inner2, alpha = inner2*0.4, cmap = 'Reds')
    ax.imshow(cnt2, alpha = cnt2*0.4, cmap = 'Greens')
    ax.imshow(outer2, alpha = outer2*0.4, cmap = 'Wistia')
    ax.plot([cX1,cX2],[cY1,cY2], marker='.', linestyle='dashed', linewidth = 1)
    canvas.draw()

def get_bodies(img_chr):

    window_size = 50
    a = cv2.medianBlur(img_chr.copy(),5)
    a = cv2.medianBlur(a,5)
    a = cv2.medianBlur(a,5)
    a = cv2.medianBlur(a,5)
    a = cv2.normalize(a, None, alpha = 0, beta = 255, norm_type = cv2.NORM_MINMAX, dtype = cv2.CV_8U)
    ret,_ = cv2.threshold(a,0,255,cv2.THRESH_BINARY+cv2.THRESH_OTSU)
    b = (a >= ret+30)*1
    c = ndimage.morphology.binary_fill_holes(b)*1.0

    mz = np.zeros(a.shape)
    mz[window_size:-window_size,window_size:-window_size] = 1
    c = c*mz
    
    d,l = ndimage.measurements.label(c, structure =  struc)
    sizes = []
    for i in range(1,l+1):
        sizes.append(np.sum(d == i))

    arg_sizes = np.argsort(sizes) + 1
    body1 = (d == arg_sizes[-1])*1
    body2 = (d == arg_sizes[-2])*1

    return body1.astype(np.float64),body2.astype(np.float64)

def accept():#continues with selected channel for chromatin
    global chr_chan
    chr_chan = var_chr.get()
    select.destroy()

def process_images():
    #ITERATION IN THE FOLDER
    image_path_list = glob.glob(os.join(folder_path,'*.tif'))
    print('Processing',end='')
    results_size = 17
    results_total = np.empty(results_size, dtype = object) #file name, mass number, distances between masses, inner ratio, outer ratio, core ratio, non core ratio, inner dif, outer dif, core dif, non core diff

    save_path_images = os.join(folder_path,'Image results')
    if not os.exists(save_path_images):
        osmk.mkdir(save_path_images)
        
    for i in image_path_list:
        print('.',end='')
        img = io.imread(i)
        _,sy,sx = img.shape

        a = img[chr_chan,:,:]
        
        membrane = cv2.medianBlur(img[1-chr_chan,:,:],5)
        membrane = cv2.normalize(membrane, None, alpha = 0, beta = 255, norm_type = cv2.NORM_MINMAX, dtype = cv2.CV_8U)

        try:
            fill1,fill2 = get_bodies(a)
            dist_between_centroids,inner1,outer1,cnt1,inner2,outer2,cnt2 = calculate_contours(fill1,fill2)
        except:
            continue
        
        radius = 10
        sep = 4

        try:
            internal_signal1 = cv2.erode(fill1,kernel,iterations = radius)
            total_signal1 = cv2.dilate(fill1,kernel,iterations = int(radius/2))
            rim_signal1 = total_signal1 - internal_signal1
            inner1_signal = rim_signal1 - inner1.astype('float64')
            inner1_signal = cv2.erode(inner1_signal,kernel,iterations = int(radius/2)+1)
            inner1_signal = cv2.dilate(inner1_signal,kernel,iterations = int(radius/2)+1)
            inner1_signal = rim_signal1*(1-inner1_signal)
            outer1_signal = rim_signal1 - outer1.astype('float64')
            outer1_signal = cv2.erode(outer1_signal,kernel,iterations = int(radius/2)+1)
            outer1_signal = cv2.dilate(outer1_signal,kernel,iterations = int(radius/2)+1)
            outer1_signal = rim_signal1*(1-outer1_signal)
            core1_signal = inner1_signal+outer1_signal
            cnt1_signal = rim_signal1*(1-outer1_signal)*(1-inner1_signal)        
            bg_signal1 = cv2.dilate(total_signal1,kernel,iterations = int(radius*1.5)+sep) - cv2.dilate(total_signal1,kernel,iterations = sep)

        
            results = np.empty(results_size, dtype = object)
            _,results[0] = os.split(i)
            results[1] = "Mass 1"
            results[2] = dist_between_centroids
            results[3] = np.mean(membrane[inner1_signal==1])/np.mean(membrane[bg_signal1==1])
            results[4] = np.mean(membrane[outer1_signal==1])/np.mean(membrane[bg_signal1==1])
            results[5] = np.mean(membrane[core1_signal>0])/np.mean(membrane[bg_signal1==1])
            results[6] = np.mean(membrane[cnt1_signal==1])/np.mean(membrane[bg_signal1==1])
            results[7] = np.mean(membrane[inner1_signal==1])-np.mean(membrane[bg_signal1==1])
            results[8] = np.mean(membrane[outer1_signal==1])-np.mean(membrane[bg_signal1==1])
            results[9] = np.mean(membrane[core1_signal>0])-np.mean(membrane[bg_signal1==1])
            results[10] = np.mean(membrane[cnt1_signal==1])-np.mean(membrane[bg_signal1==1])
            results[11] = np.mean(membrane[internal_signal1==1])/np.mean(membrane[bg_signal1==1])
            results[12] = np.mean(membrane[rim_signal1==1])/np.mean(membrane[bg_signal1==1])
            results[13] = np.mean(membrane[total_signal1==1])/np.mean(membrane[bg_signal1==1])
            results[14] = np.mean(membrane[internal_signal1==1])-np.mean(membrane[bg_signal1==1])
            results[15] = np.mean(membrane[rim_signal1==1])-np.mean(membrane[bg_signal1==1])
            results[16] = np.mean(membrane[total_signal1==1])-np.mean(membrane[bg_signal1==1])
            results_total = np.vstack((results_total,results))
        except:
            print('x[m1]',end='')

        try:
            internal_signal2 = cv2.erode(fill2,kernel,iterations = radius)
            total_signal2 = cv2.dilate(fill2,kernel,iterations = int(radius/2))
            rim_signal2 = total_signal2 - internal_signal2
            inner2_signal = rim_signal2 - inner2.astype('float64')
            inner2_signal = cv2.erode(inner2_signal,kernel,iterations = int(radius/2)+1)
            inner2_signal = cv2.dilate(inner2_signal,kernel,iterations = int(radius/2)+1)
            inner2_signal = rim_signal2*(1-inner2_signal)
            outer2_signal = rim_signal2 - outer2.astype('float64')
            outer2_signal = cv2.erode(outer2_signal,kernel,iterations = int(radius/2)+1)
            outer2_signal = cv2.dilate(outer2_signal,kernel,iterations = int(radius/2)+1)
            outer2_signal = rim_signal2*(1-outer2_signal)
            core2_signal = inner2_signal+outer2_signal
            cnt2_signal = rim_signal2*(1-outer2_signal)*(1-inner2_signal)
            bg_signal2 = cv2.dilate(total_signal2,kernel,iterations = int(radius*1.5)+sep) - cv2.dilate(total_signal2,kernel,iterations = sep)
            
            results = np.empty(results_size, dtype = object)
            _,results[0] = os.split(i)
            results[1] = "Mass 2"
            results[2] = dist_between_centroids
            results[3] = np.mean(membrane[inner2_signal==1])/np.mean(membrane[bg_signal1==1])
            results[4] = np.mean(membrane[outer2_signal==1])/np.mean(membrane[bg_signal1==1])
            results[5] = np.mean(membrane[core2_signal>0])/np.mean(membrane[bg_signal1==1])
            results[6] = np.mean(membrane[cnt2_signal==1])/np.mean(membrane[bg_signal1==1])
            results[7] = np.mean(membrane[inner2_signal==1])-np.mean(membrane[bg_signal1==1])
            results[8] = np.mean(membrane[outer2_signal==1])-np.mean(membrane[bg_signal1==1])
            results[9] = np.mean(membrane[core2_signal>0])-np.mean(membrane[bg_signal1==1])
            results[10] = np.mean(membrane[cnt2_signal==1])-np.mean(membrane[bg_signal1==1])
            results[11] = np.mean(membrane[internal_signal2==1])/np.mean(membrane[bg_signal1==1])
            results[12] = np.mean(membrane[rim_signal2==1])/np.mean(membrane[bg_signal1==1])
            results[13] = np.mean(membrane[total_signal2==1])/np.mean(membrane[bg_signal1==1])
            results[14] = np.mean(membrane[internal_signal2==1])-np.mean(membrane[bg_signal1==1])
            results[15] = np.mean(membrane[rim_signal2==1])-np.mean(membrane[bg_signal1==1])
            results[16] = np.mean(membrane[total_signal2==1])-np.mean(membrane[bg_signal1==1])
            results_total = np.vstack((results_total,results))
        except:
            print('x[m2]',end='')


        img_to_save = os.join(save_path_images,results[0].split('.')[0]+'.png')
        fig_to_save = plt.figure()
        plt.imshow(a,cmap='gray')
        plt.imshow(inner1_signal, alpha = inner1_signal*0.4, cmap = 'Reds')
        plt.imshow(cnt1_signal, alpha = cnt1_signal*0.4, cmap = 'Greens')
        plt.imshow(outer1_signal, alpha = outer1_signal*0.4, cmap = 'Wistia')
        plt.imshow(inner2_signal, alpha = inner2_signal*0.4, cmap = 'Reds')
        plt.imshow(cnt2_signal, alpha = cnt2_signal*0.4, cmap = 'Greens')
        plt.imshow(outer2_signal, alpha = outer2_signal*0.4, cmap = 'Wistia')
        plt.axis('off')
        plt.savefig(img_to_save)
        plt.close(fig_to_save)    

    save_path = os.join(folder_path,'Core_results.xlsx')
    df = pd.DataFrame(results_total)
    
    with pd.ExcelWriter(save_path, engine='openpyxl') as writer:
        df.to_excel(writer,sheet_name = 'Results',index=False,header=['Filename','Mass','Distance','Inner_ratio','Outer_ratio','Core_ratio','Non-core_ratio','Inner_diff','Outer_diff','Core_diff','Non-core_diff','Internal_area_RATIO','Rim_area_RATIO','Total_area_RATIO','Internal_area_DIFF','Rim_area_DIFF','Total_area_DIFF'])

    print('Done!')
    on_closing()


def calculate_contours(fill1,fill2):
    global height1, height2, width1, width2, x1, x2, y1, y2, zone1, zone2, core1_rot, rotated1, angle1, core2_rot, rotated2, angle2, cX1, cX2, cY1, cY2

    sy,sx = fill1.shape
    cnt1 = fill1-cv2.erode(fill1,kernel,iterations = 1)
    cnt1 = cv2.normalize(cnt1, None, alpha = 0, beta = 255, norm_type = cv2.NORM_MINMAX, dtype = cv2.CV_8U)
    cnts1 = cv2.findContours(cnt1.copy(), cv2.RETR_EXTERNAL,cv2.CHAIN_APPROX_SIMPLE)
    cnts1 = imutils.grab_contours(cnts1)
    (cnts1, _) = contours.sort_contours(cnts1)
    zone1 = np.zeros(fill1.shape)

    for c in cnts1:
        # if the contour is not sufficiently large, ignore it
        if cv2.contourArea(c) < 100:
            continue
        # compute the rotated bounding box of the contour
        orig = cnt1.copy()
        box = cv2.minAreaRect(c)
        angle1 = box[2]
        rotated1 = imutils.rotate(orig,angle1)
        core1_rot = rotated1.copy()

        [x1,y1] = np.where(rotated1)
        height1 = x1.max() - x1.min()
        width1 = y1.max() - y1.min()

        M = cv2.moments(c)
        cX1 = int(M["m10"] / M["m00"])
        cY1 = int(M["m01"] / M["m00"])


    cnt2 = fill2-cv2.erode(fill2,kernel,iterations = 1)
    cnt2 = cv2.normalize(cnt2, None, alpha = 0, beta = 255, norm_type = cv2.NORM_MINMAX, dtype = cv2.CV_8U)
    cnts2 = cv2.findContours(cnt2.copy(), cv2.RETR_EXTERNAL,cv2.CHAIN_APPROX_SIMPLE)
    cnts2 = imutils.grab_contours(cnts2)
    (cnts2, _) = contours.sort_contours(cnts2)
    zone2 = np.zeros(fill2.shape)


    for c in cnts2:
        # if the contour is not sufficiently large, ignore it
        if cv2.contourArea(c) < 100:
            continue
        # compute the rotated bounding box of the contour
        orig = cnt2.copy()
        box = cv2.minAreaRect(c)
        angle2 = box[2]
        rotated2 = imutils.rotate(orig,angle2)
        core2_rot = rotated2.copy()

        [x2,y2] = np.where(rotated2)
        height2 = x2.max() - x2.min()
        width2 = y2.max() - y2.min()

        M = cv2.moments(c)
        cX2 = int(M["m10"] / M["m00"])
        cY2 = int(M["m01"] / M["m00"])

    dist_between_centroids = ((cX1-cX2)**2+(cY1-cY2)**2)**0.5

    #INNER and outer
    inner1 = np.zeros(fill1.shape)
    inner2 = np.zeros(fill1.shape)
    outer1 = np.zeros(fill2.shape)
    outer2 = np.zeros(fill2.shape)
    if height1 > width1:
        "vertical"
        try:
            lim_i = int((height1*(100-in_size.get()))/200)
            lim_o = int((height1*(100-out_size.get()))/200)
        except:
            lim_i = int((height1*(100-25))/200)
            lim_o = int((height1*(100-25))/200)
            
        if (y1.min()+y1.max())/2 < sx/2:
            zone1[:,int((y1.max()+y1.min())/2):y1.max()] = 0
            zone1[x1.min()+lim_i:x1.max()-lim_i,int((y1.max()+y1.min())/2):y1.max()] = 1
            inner1[x1.min()+lim_i:x1.max()-lim_i,int((y1.max()+y1.min())/2):y1.max()] = 1

            zone1[:,y1.min():int((y1.max()+y1.min())/2)] = 0
            zone1[x1.min()+lim_o:x1.max()-lim_o,y1.min():int((y1.max()+y1.min())/2)] = 1
            outer1[x1.min()+lim_o:x1.max()-lim_o,y1.min():int((y1.max()+y1.min())/2)] = 1

        else:
            zone1[:,y1.min():int((y1.max()+y1.min())/2)] = 0
            zone1[x1.min()+lim_i:x1.max()-lim_i,y1.min():int((y1.max()+y1.min())/2)] = 1
            inner1[x1.min()+lim_i:x1.max()-lim_i,y1.min():int((y1.max()+y1.min())/2)] = 1

            zone1[:,int((y1.max()+y1.min())/2):y1.max()] = 0
            zone1[x1.min()+lim_o:x1.max()-lim_o,int((y1.max()+y1.min())/2):y1.max()] = 1
            outer1[x1.min()+lim_o:x1.max()-lim_o,int((y1.max()+y1.min())/2):y1.max()] = 1
    else:
        "horizontal"
        try:
            lim_i = int((width1*(100-in_size.get()))/200)
            lim_o = int((width1*(100-out_size.get()))/200)
        except:
            lim_i = int((width1*(100-25))/200)
            lim_o = int((width1*(100-25))/200)
            
        if (x1.min()+x1.max())/2 < sy/2:
            zone1[int((x1.max()+x1.min())/2):x1.max(),:] = 0
            zone1[int((x1.max()+x1.min())/2):x1.max(),y1.min()+lim_i:y1.max()-lim_i] = 1
            inner1[int((x1.max()+x1.min())/2):x1.max(),y1.min()+lim_i:y1.max()-lim_i] = 1

            zone1[x1.min():int((x1.max()+x1.min())/2),:] = 0
            zone1[x1.min():int((x1.max()+x1.min())/2),y1.min()+lim_o:y1.max()-lim_o] = 1
            outer1[x1.min():int((x1.max()+x1.min())/2),y1.min()+lim_o:y1.max()-lim_o] = 1
        else:
            zone1[x1.min():int((x1.max()+x1.min())/2),:] = 0
            zone1[x1.min():int((x1.max()+x1.min())/2),y1.min()+lim_i:y1.max()-lim_i] = 1
            inner1[x1.min():int((x1.max()+x1.min())/2),y1.min()+lim_i:y1.max()-lim_i] = 1

            zone1[int((x1.max()+x1.min())/2):x1.max(),:] = 0
            zone1[int((x1.max()+x1.min())/2):x1.max(),y1.min()+lim_o:y1.max()-lim_o] = 1
            outer1[int((x1.max()+x1.min())/2):x1.max(),y1.min()+lim_o:y1.max()-lim_o] = 1


    if height2 > width2:
        "vertical"
        try:
            lim_i = int((height2*(100-in_size.get()))/200)
            lim_o = int((height2*(100-out_size.get()))/200)
        except:
            lim_i = int((height2*(100-25))/200)
            lim_o = int((height2*(100-25))/200)
            
        if (y2.min()+y2.max())/2 < sx/2:
            zone2[:,int((y2.max()+y2.min())/2):y2.max()] = 0
            zone2[x2.min()+lim_i:x2.max()-lim_i,int((y2.max()+y2.min())/2):y2.max()] = 1
            inner2[x2.min()+lim_i:x2.max()-lim_i,int((y2.max()+y2.min())/2):y2.max()] = 1

            zone2[:,y2.min():int((y2.max()+y2.min())/2)] = 0
            zone2[x2.min()+lim_o:x2.max()-lim_o,y2.min():int((y2.max()+y2.min())/2)] = 1
            outer2[x2.min()+lim_o:x2.max()-lim_o,y2.min():int((y2.max()+y2.min())/2)] = 1

        else:
            zone2[:,y2.min():int((y2.max()+y2.min())/2)] = 0
            zone2[x2.min()+lim_i:x2.max()-lim_i,y2.min():int((y2.max()+y2.min())/2)] = 1
            inner2[x2.min()+lim_i:x2.max()-lim_i,y2.min():int((y2.max()+y2.min())/2)] = 1

            zone2[:,int((y2.max()+y2.min())/2):y2.max()] = 0
            zone2[x2.min()+lim_o:x2.max()-lim_o,int((y2.max()+y2.min())/2):y2.max()] = 1
            outer2[x2.min()+lim_o:x2.max()-lim_o,int((y2.max()+y2.min())/2):y2.max()] = 1

    else:
        "horizontal"
        try:
            lim_i = int((width2*(100-in_size.get()))/200)
            lim_o = int((width2*(100-out_size.get()))/200)
        except:
            lim_i = int((width2*(100-25))/200)
            lim_o = int((width2*(100-25))/200)
            
        if (x2.min()+x2.max())/2 < sy/2:
            zone2[int((x2.max()+x2.min())/2):x2.max(),:] = 0
            zone2[int((x2.max()+x2.min())/2):x2.max(),y2.min()+lim_i:y2.max()-lim_i] = 1
            inner2[int((x2.max()+x2.min())/2):x2.max(),y2.min()+lim_i:y2.max()-lim_i] = 1

            zone2[x2.min():int((x2.max()+x2.min())/2),:] = 0
            zone2[x2.min():int((x2.max()+x2.min())/2),y2.min()+lim_o:y2.max()-lim_o] = 1
            outer2[x2.min():int((x2.max()+x2.min())/2),y2.min()+lim_o:y2.max()-lim_o] = 1


        else:
            zone2[x2.min():int((x2.max()+x2.min())/2),:] = 0
            zone2[x2.min():int((x2.max()+x2.min())/2):,y2.min()+lim_i:y2.max()-lim_i] = 1
            inner2[x2.min():int((x2.max()+x2.min())/2):,y2.min()+lim_i:y2.max()-lim_i] = 1

            zone2[int((x2.max()+x2.min())/2):x2.max(),:] = 0
            zone2[int((x2.max()+x2.min())/2):x2.max(),y2.min()+lim_o:y2.max()-lim_o] = 1
            outer2[int((x2.max()+x2.min())/2):x2.max(),y2.min()+lim_o:y2.max()-lim_o] = 1
            
    core1 = core1_rot*zone1
    inner1 = core1_rot*inner1
    outer1 = core1_rot*outer1
    rotated1_def = rotated1 - core1
    core1 = imutils.rotate(core1,-angle1)
    inner1 = imutils.rotate(inner1,-angle1)
    outer1 = imutils.rotate(outer1,-angle1)
    cnt1 = imutils.rotate(rotated1_def,-angle1)
    core1 = (core1 > 0)*1
    inner1 = (inner1 > 0)*1
    outer1 = (outer1 > 0)*1
    cnt1 = (cnt1 > 0)*1

    core2 = core2_rot*zone2
    inner2 = core2_rot*inner2
    outer2 = core2_rot*outer2
    rotated2_def = rotated2 - core2
    core2 = imutils.rotate(core2,-angle2)
    inner2 = imutils.rotate(inner2,-angle2)
    outer2 = imutils.rotate(outer2,-angle2)
    cnt2 = imutils.rotate(rotated2_def,-angle2)
    core2 = (core2 > 0)*1
    inner2 = (inner2 > 0)*1
    outer2 = (outer2 > 0)*1
    cnt2 = (cnt2 > 0)*1

    return dist_between_centroids,inner1,outer1,cnt1,inner2,outer2,cnt2
    

#SELECT THE FILE
root = tk.Tk()
root.withdraw()
file_path = filedialog.askopenfilename()
folder_path = os.dirname(file_path)

#READ THE FILE
img = io.imread(file_path)
_,sy,sx = img.shape
kernel = np.array(((0,1,0),(1,1,1),(0,1,0)),np.uint8)
struc = np.ones((3,3),np.uint8)
total_results1 = np.zeros((0,13)) #for circularity, solidity, border smoothness, homogeneity, mean intensity, adjusted chromatin area, total, internal area membrane signal (RATIO), rim area membrane signal (RATIO), total area membrane signal (RATIO), internal area membrane signal (DIFF), rim area membrane signal (DIFF), total area membrane signal (DIFF)
total_results2 = np.zeros((0,13)) #for circularity, solidity, border smoothness, homogeneity, mean intensity, adjusted chromatin area, total, internal area membrane signal (RATIO), rim area membrane signal (RATIO), total area membrane signal (RATIO), internal area membrane signal (DIFF), rim area membrane signal (DIFF), total area membrane signal (DIFF)
chr_chan = 0

#SELECT CHROMATIN CHANNEL
select = tk.Toplevel()
select.attributes('-topmost', True)
select.title("Channel selection")

label = tk.Label(select, text = "Select the chromatin channel:")
label.pack(side = tk.TOP)

f, axs = plt.subplots(1,2, figsize=(10,4))
axs[0].axis('off')
axs[1].axis('off')
axs[0].imshow(img[0,:,:], cmap = 'gray')
axs[1].imshow(img[1,:,:], cmap = 'gray')

can = FigureCanvasTkAgg(f, select)
can.draw()
can.get_tk_widget().pack(fill=tk.BOTH, expand=True)
toolb = NavigationToolbar2Tk(can, select)
toolb.update()
can._tkcanvas.pack(fill='x', expand=True)

var_chr = tk.IntVar()

left = tk.Radiobutton(select, text = "left", variable = var_chr, value = 0)
left.pack(side = tk.LEFT)

right = tk.Radiobutton(select, text = "right", variable = var_chr, value = 1)
right.pack(side = tk.RIGHT)

accept = tk.Button(select, text = "Accept", command = accept)
accept.pack(side = tk.BOTTOM)


#CREATE THE WINDOW TO SEE THE IMAGE
image_wd = tk.Toplevel()
image_wd.wait_window(select)
fig, ax = plt.subplots()
image_wd.attributes('-topmost', True)
canvas = FigureCanvasTkAgg(fig, image_wd)
canvas.draw()
canvas.get_tk_widget().pack(fill=tk.BOTH, expand=True)
toolbar = NavigationToolbar2Tk(canvas, image_wd)
toolbar.update()
canvas._tkcanvas.pack(fill='x', expand=True)

a = img[chr_chan,:,:]
membrane = cv2.medianBlur(img[1-chr_chan,:,:],5)
membrane = cv2.normalize(membrane, None, alpha = 0, beta = 255, norm_type = cv2.NORM_MINMAX, dtype = cv2.CV_8U)

fill1,fill2 = get_bodies(a)
dist_between_centroids,inner1,outer1,cnt1,inner2,outer2,cnt2 = calculate_contours(fill1,fill2)

in_size = tk.IntVar()
out_size = tk.IntVar()

inner = tk.Scale (image_wd, label = 'Inner core', orient = tk.HORIZONTAL, variable = in_size, command = inner_size)
inner.pack(side = tk.BOTTOM)

outer = tk.Scale (image_wd, label = 'Outer core', orient = tk.HORIZONTAL, variable = out_size, command = outer_size)
outer.pack(side = tk.BOTTOM)

labelOrg = tk.Label(image_wd)
labelOrg.pack()

myfont = font.Font(size = 12)
process = tk.Button(labelOrg, text = "Process all images", command = process_images)
process['font'] = myfont
process.grid(row = 0, column = 0)

label = tk.Label(labelOrg,width = 15).grid(row = 0, column = 1)

label = tk.Label(labelOrg, text = "Distance: " + str(round(dist_between_centroids,2)))
label['font'] = myfont
label.grid(row = 0, column = 2)

ax.clear()
ax.axis('off')
ax.imshow(a, cmap='gray')
ax.imshow(inner1, alpha = inner1*0.4, cmap = 'Reds')
ax.imshow(cnt1, alpha = cnt1*0.4, cmap = 'Greens')
ax.imshow(outer1, alpha = outer1*0.4, cmap = 'Wistia')
ax.imshow(inner2, alpha = inner2*0.4, cmap = 'Reds')
ax.imshow(cnt2, alpha = cnt2*0.4, cmap = 'Greens')
ax.imshow(outer2, alpha = outer2*0.4, cmap = 'Wistia')
ax.plot([cX1,cX2],[cY1,cY2], marker='.', linestyle='dashed', linewidth = 1)
fig.canvas.draw()
toolbar.update()    


image_wd.protocol('WM_DELETE_WINDOW', on_closing)
root.mainloop()
