# Supplementary material for: The DEAD-box helicase eIF4A1/2 acts as RNA chaperone during mitotic exit enabling chromatin decondensation
Source: Nat Commun. 2025 Mar 11;16:2434. doi: 10.1038/s41467-025-57592-1 (PMC11897408; doi:10.1038/s41467-025-57592-1)
Supplement: Supplementary file 8 — Source Data [file 41467_2025_57592_MOESM8_ESM.zip]

Archive with 12 entries (12 files):
- source_data_fig1.xlsx
- source_data_fig2.xlsx
- source_data_fig3.xlsx
- source_data_fig4.xlsx
- source_data_fig6.xlsx
- source_data_figS1.xlsx
- source_data_figS2.xlsx
- source_data_figS3.xlsx
- source_data_figS4.xlsx
- source_data_figS5.xlsx
- source_data_figS6.xlsx
- source_data_figS7.xlsx
