# Supplementary material for: The DEAD-box helicase eIF4A1/2 acts as RNA chaperone during mitotic exit enabling chromatin decondensation
Source: Nat Commun. 2025 Mar 11;16:2434. doi: 10.1038/s41467-025-57592-1 (PMC11897408; doi:10.1038/s41467-025-57592-1)
Supplement: Supplementary file 8 — Source Data [file 41467_2025_57592_MOESM8_ESM.zip › source_data_fig1.xlsx]

## Sheet: 1B
experiment	treatment	b_smoothness
1	1	0.903466764722581		1 Mock
1	1	0.923717006511651		2 eIF4A1/2 depletion
1	1	0.946458282351974		3 eIF4A1/2 depletion add back eIF4A1
1	1	0.938493180262905		4 eIF4A1/2 depletion add back eIF4A2
1	1	0.956655807304991		5 eIF4A1/2 depletion add back eIF4A3
1	1	0.955828624495768
1	1	0.949689834639729
1	1	0.942025290810748
1	1	0.938221350297926
1	1	0.933544359321001
1	1	0.938309648811026
1	1	0.957217910208417
1	1	0.929689974297477
1	1	0.96149790162805
1	1	0.969568152140482
1	1	0.905986354840146
1	1	0.960647217174421
1	1	0.955883361606806
1	1	0.975073339489954
1	1	0.957542112000441
1	1	0.96147744632995
1	1	0.971075756176692
1	1	0.971584400382756
1	1	0.971473295961796
1	1	0.973243550571482
1	2	0.724923818235898
1	2	0.711069092720163
1	2	0.763008562870095
1	2	0.743630332959561
1	2	0.663629284022541
1	2	0.776932518639181
1	2	0.711651037231607
1	2	0.64835147543732
1	2	0.702220128056846
1	2	0.801546812849355
1	2	0.753348359705228
1	2	0.746341575818605
1	2	0.790383060846917
1	2	0.868186301774058
1	2	0.772402252348397
1	2	0.681175155508405
1	2	0.762018884938113
1	2	0.672515951721217
1	2	0.702837338038955
1	2	0.679664683141039
1	2	0.717805531211769
1	2	0.600839291360348
1	2	0.782722157153135
1	2	0.748450134944938
1	2	0.673163432230142
1	3	0.900660589270376
1	3	0.945337962211099
1	3	0.929713258992892
1	3	0.919797337795975
1	3	0.957830068969783
1	3	0.890272127840992
1	3	0.927351920465759
1	3	0.931938603967956
1	3	0.956717159535517
1	3	0.953202055008193
1	3	0.945959427188201
1	3	0.950640430755626
1	3	0.943999205492018
1	3	0.931112707595794
1	3	0.949644979388472
1	3	0.943852890472305
1	3	0.938079553518935
1	3	0.95201219205637
1	3	0.964258548230881
1	3	0.972023454462139
1	3	0.948517913144371
1	3	0.95463931623744
1	3	0.979080418528326
1	3	0.969508013473175
1	3	0.940255789189691
1	4	0.874456171965226
1	4	0.905211097917707
1	4	0.898064086384838
1	4	0.883706334028043
1	4	0.92233220973876
1	4	0.891690798403378
1	4	0.870690199456866
1	4	0.88777271887403
1	4	0.932540177046523
1	4	0.939369286681001
1	4	0.955020360407398
1	4	0.956722930021577
1	4	0.930514850797315
1	4	0.923289322541081
1	4	0.939815217825418
1	4	0.960841289276965
1	4	0.933696525235669
1	4	0.924510965975445
1	4	0.947365901437398
1	4	0.93853965472745
1	4	0.929609487858024
1	4	0.962682416418253
1	4	0.948546805880769
1	4	0.942010848285672
1	4	0.960504408732823
1	5	0.748494296304817
1	5	0.690175171773246
1	5	0.72185222807524
1	5	0.587562516527397
1	5	0.731794548980167
1	5	0.834206505884704
1	5	0.861183108582353
1	5	0.825834223735594
1	5	0.774303999335628
1	5	0.715414359079579
1	5	0.825242124343738
1	5	0.772288832537772
1	5	0.838740623789332
1	5	0.90676141218249
1	5	0.831124282975459
1	5	0.79852112391029
1	5	0.760893089674498
1	5	0.806310969660555
1	5	0.668314926319583
1	5	0.69932411186734
1	5	0.707849224124647
1	5	0.787293754039571
1	5	0.783920241360245
1	5	0.55031174666254
1	5	0.768829851800414
1	5	0.768676683340189
2	1	0.894345700360272
2	1	0.955140033868867
2	1	0.927136184329561
2	1	0.893346717537866
2	1	0.927953070550302
2	1	0.938996431514119
2	1	0.936675152503741
2	1	0.890873035214849
2	1	0.898347619834257
2	1	0.908277375994865
2	1	0.882594362816235
2	1	0.895962322980172
2	1	0.909047606321761
2	1	0.905004454770797
2	1	0.962081367323368
2	1	0.95922693426973
2	1	0.964271848601036
2	1	0.929499956656073
2	1	0.955246683387413
2	1	0.932046565980471
2	1	0.915991008370738
2	1	0.95661601605078
2	1	0.964275701930749
2	1	0.967549987768306
2	1	0.963133877549737
2	1	0.958928460126713
2	2	0.705315197050397
2	2	0.738133416432382
2	2	0.673897407398511
2	2	0.670614614496014
2	2	0.716067914982983
2	2	0.701230988136551
2	2	0.754396363641454
2	2	0.718505722432689
2	2	0.655243377089668
2	2	0.787773274157308
2	2	0.743993811572339
2	2	0.715949935359185
2	2	0.729535920478518
2	2	0.783151090570808
2	2	0.681726440333592
2	2	0.641478406427298
2	2	0.792629251867279
2	2	0.809512839531837
2	2	0.767261877850754
2	2	0.822445779933905
2	2	0.652342346556707
2	2	0.631146080246667
2	2	0.752708915268709
2	2	0.624432329732922
2	2	0.733095003046576
2	2	0.670037926788821
2	3	0.925850262110588
2	3	0.876890707403623
2	3	0.948666434525163
2	3	0.944857588928836
2	3	0.945747738899636
2	3	0.944495410824416
2	3	0.942670990531517
2	3	0.909596493078734
2	3	0.905436618293811
2	3	0.955702333372701
2	3	0.928834899064069
2	3	0.949361063932497
2	3	0.939428855943688
2	3	0.952237648190053
2	3	0.936457637142731
2	3	0.936874775261802
2	3	0.940791313140988
2	3	0.93814943913119
2	3	0.905795395263557
2	3	0.94590322198443
2	3	0.948378269608805
2	3	0.962469722140808
2	3	0.956948990150091
2	3	0.979422066452618
2	3	0.957723944037438
2	3	0.96591064601166
2	4	0.910261370339025
2	4	0.924981373238183
2	4	0.899278095795769
2	4	0.911440869550429
2	4	0.923267879295854
2	4	0.94537243856841
2	4	0.89704314144801
2	4	0.903632434623944
2	4	0.910315531548152
2	4	0.918019115124932
2	4	0.897492248364017
2	4	0.925739625496256
2	4	0.934132737884419
2	4	0.95334965230541
2	4	0.930321739729571
2	4	0.939200939595955
2	4	0.94331796544061
2	4	0.907490070614606
2	4	0.945529253640732
2	4	0.906501276325465
2	4	0.934270001326284
2	4	0.911894859980541
2	4	0.916334168183105
2	4	0.943868803253104
2	4	0.910645809021808
2	4	0.880893898644974
2	4	0.876553136323748
2	5	0.705022511532541
2	5	0.683955436685841
2	5	0.652006257800618
2	5	0.615927575963229
2	5	0.689998557508448
2	5	0.79010478606226
2	5	0.624183132510359
2	5	0.787623670500376
2	5	0.705652730506323
2	5	0.70234017763178
2	5	0.702202957094952
2	5	0.699807515217246
2	5	0.728671946276304
2	5	0.627798484336639
2	5	0.439121644859224
2	5	0.802313245703555
2	5	0.733980855188588
2	5	0.725058377505194
2	5	0.606971130903345
2	5	0.715535680918488
2	5	0.686831827666457
2	5	0.802624955040136
2	5	0.757384368644328
2	5	0.683108865722343
2	5	0.805457470012155
2	5	0.688868904250858
2	5	0.741584224722564

## Sheet: 1E
experiment	condition	b_smoothness
A	C1	0.967479641740645		C1 Mock
A	C1	0.946894824633722		C2 eIF4A1/2 depletion
A	C1	0.91981090471223		C3 eIF4A1/2 depletion add back eIF4A1
A	C1	0.961422088195107		C4 eIF4A1/2 depletion add back eIF4A1 R362QR365Q
A	C1	0.935140094641644		C5 eIF4A1/2 depletion add back eIF4A1 E183Q
A	C1	0.966882395591455
A	C1	0.959297855106269
A	C1	0.953643012343161
A	C1	0.957262998585977
A	C1	0.975806868249073
A	C1	0.949918086001221
A	C1	0.95190658566644
A	C1	0.963320527255244
A	C1	0.947476030188327
A	C1	0.966051520061976
A	C1	0.908400252625839
A	C1	0.91803972929555
A	C1	0.967297740712794
A	C1	0.933391513837268
A	C1	0.926249676240907
A	C1	NA
A	C2	0.77774099129435
A	C2	0.874437809133731
A	C2	0.903865321988357
A	C2	0.749043998520025
A	C2	0.862476582017459
A	C2	0.833386128235198
A	C2	0.779768823340331
A	C2	0.798334906887809
A	C2	0.716678328753721
A	C2	0.788893207670311
A	C2	0.879250894807752
A	C2	0.79306499015056
A	C2	0.828168324754549
A	C2	0.831316269788709
A	C2	0.813141301142343
A	C2	0.781617284229718
A	C2	0.783856141061244
A	C2	0.839287849729445
A	C2	0.869563531414921
A	C2	0.848381647855222
A	C2	NA
A	C3	0.65027412144112
A	C3	0.864218035334269
A	C3	0.95159630471916
A	C3	0.93334279661048
A	C3	0.894177278451431
A	C3	0.947926750161225
A	C3	0.965890342902524
A	C3	0.778500798177038
A	C3	0.869814320432804
A	C3	0.923512724297566
A	C3	0.908821520054843
A	C3	0.938971184944094
A	C3	0.954610725685719
A	C3	0.92821584981254
A	C3	0.949418783666435
A	C3	0.922101127921562
A	C3	0.910043463958794
A	C3	0.935603635359215
A	C3	0.951769051208718
A	C3	0.955841318593355
A	C3	0.939771976959868
A	C4	0.753055106641805
A	C4	0.844109178355495
A	C4	0.769572211923231
A	C4	0.759047126273927
A	C4	0.746356728417417
A	C4	0.731801628219556
A	C4	0.821443504723673
A	C4	0.775683430621319
A	C4	0.837600397087212
A	C4	0.733990391916135
A	C4	0.796858064312442
A	C4	0.82943411375774
A	C4	0.823316442888857
A	C4	0.806401580071638
A	C4	0.85872420434205
A	C4	0.759857187887013
A	C4	0.840469635426318
A	C4	0.832601188570287
A	C4	0.856331185174618
A	C4	0.850240795572799
A	C4	NA
A	C5	0.915049315536865
A	C5	0.934123745256403
A	C5	0.932499153370356
A	C5	0.905737904407404
A	C5	0.948206194327631
A	C5	0.941236641078121
A	C5	0.914178726440579
A	C5	0.928967768440124
A	C5	0.958274024033156
A	C5	0.937529484551386
A	C5	0.954929446422171
A	C5	0.945232858143268
A	C5	0.93133913798008
A	C5	0.954643397662515
A	C5	0.958415081121252
A	C5	0.961523456907291
A	C5	0.943185408716667
A	C5	0.964042976947627
A	C5	0.946451404506003
A	C5	0.943898135940397
A	C5	0.965994079452105
B	C1	0.931567511313677
B	C1	0.935580326975056
B	C1	0.959274068420746
B	C1	0.935596618344762
B	C1	0.921046380051532
B	C1	0.895237007192071
B	C1	0.943267428212661
B	C1	0.952605485250747
B	C1	0.937055373264917
B	C1	0.958407857451132
B	C1	0.960415235009144
B	C1	0.962906039550875
B	C1	0.94859138682422
B	C1	0.960500824701347
B	C1	0.943924630593496
B	C1	0.959780711795581
B	C1	0.928615347634219
B	C1	0.947929790246837
B	C1	0.946674571015167
B	C1	0.971622881753003
B	C1	NA
B	C2	0.799384480134456
B	C2	0.768930317541701
B	C2	0.713792633178198
B	C2	0.840695690505922
B	C2	0.829844903836109
B	C2	0.774345926212133
B	C2	0.84084150243925
B	C2	0.788103573910713
B	C2	0.819745056395545
B	C2	0.840060683147318
B	C2	0.672926325763293
B	C2	0.808916552132425
B	C2	0.791335748398953
B	C2	0.85253451369246
B	C2	0.812571375555063
B	C2	0.832411781817125
B	C2	0.801801781469276
B	C2	0.8791463624133
B	C2	0.842134782267396
B	C2	0.86467612812463
B	C2	NA
B	C3	0.957920949306989
B	C3	0.932897406398902
B	C3	0.945350424570043
B	C3	0.949984416635868
B	C3	0.951283381331641
B	C3	0.960507476670357
B	C3	0.958414532210412
B	C3	0.929279278690667
B	C3	0.971350774181364
B	C3	0.951418309053406
B	C3	0.957413089035443
B	C3	0.95920936152816
B	C3	0.958230279274424
B	C3	0.942508275141836
B	C3	0.951505811591442
B	C3	0.959257236071561
B	C3	0.945187249329826
B	C3	0.965692374723892
B	C3	0.952578247789684
B	C3	0.964495065106125
B	C3	NA
B	C4	0.783376014346544
B	C4	0.786405488748388
B	C4	0.842310400959032
B	C4	0.744888051270908
B	C4	0.797199902798458
B	C4	0.850061672153902
B	C4	0.803360465529629
B	C4	0.835265494079712
B	C4	0.828451978704919
B	C4	0.694377211076317
B	C4	0.774158842430759
B	C4	0.704856457829831
B	C4	0.771496650987547
B	C4	0.818513406453618
B	C4	0.87065359003556
B	C4	0.765874325398726
B	C4	0.848059988857441
B	C4	0.817597630727623
B	C4	0.755552144096777
B	C4	0.741497456551237
B	C4	0.833881296316464
B	C5	0.908753600216041
B	C5	0.896041831528746
B	C5	0.933052591206925
B	C5	0.940510192825463
B	C5	0.938811943465459
B	C5	0.956314063215048
B	C5	0.961678894969697
B	C5	0.897480496396331
B	C5	0.938703900202558
B	C5	0.933770212846546
B	C5	0.916812062329744
B	C5	0.924499963674809
B	C5	0.917903859612782
B	C5	0.948523131191283
B	C5	0.941929761992536
B	C5	0.967358303866194
B	C5	0.951136196139841
B	C5	0.916236783932295
B	C5	0.872817783409092
B	C5	0.944891269882463
B	C5	NA
C	C1	0.925928671998986
C	C1	0.935756480094105
C	C1	0.956430085809503
C	C1	0.914830302598396
C	C1	0.947082593764602
C	C1	0.958499802181035
C	C1	0.933872711086721
C	C1	0.946985207821383
C	C1	0.966826205542539
C	C1	NA
C	C1	0.954736647740408
C	C1	0.940098311522873
C	C1	0.926942381541762
C	C1	0.963486316622469
C	C1	NA
C	C1	NA
C	C1	NA
C	C1	NA
C	C1	NA
C	C1	NA
C	C1	NA
C	C2	0.75033698338304
C	C2	0.770621857550493
C	C2	0.792478668528006
C	C2	0.725291920629027
C	C2	0.743836320603815
C	C2	0.718707458456772
C	C2	0.764530430842604
C	C2	0.726438757611454
C	C2	0.697101411214764
C	C2	0.759169928998288
C	C2	0.727026109600024
C	C2	0.725351480011291
C	C2	0.685457182310894
C	C2	NA
C	C2	NA
C	C2	NA
C	C2	NA
C	C2	NA
C	C2	NA
C	C2	NA
C	C2	NA
C	C3	0.969919492331242
C	C3	0.942772078568764
C	C3	0.96849476292354
C	C3	0.962583105672587
C	C3	0.952049916378616
C	C3	0.967766852428427
C	C3	0.963895657501296
C	C3	0.969356269963295
C	C3	0.959968167840202
C	C3	0.974463449245945
C	C3	0.957942314218653
C	C3	0.974709532387525
C	C3	0.978897276982647
C	C3	0.969892600188379
C	C3	0.971269474242624
C	C3	0.964980700371242
C	C3	0.964168195705255
C	C3	0.96456929645043
C	C3	0.982106057401769
C	C3	0.943622665804187
C	C3	0.967022120266523
C	C4	0.815388305281743
C	C4	0.68502300753539
C	C4	0.748707395904969
C	C4	0.743602940431196
C	C4	0.731655680739715
C	C4	0.696319224974734
C	C4	0.794310905070933
C	C4	0.790883623086379
C	C4	0.773690549664952
C	C4	0.667682343002388
C	C4	0.766818455687589
C	C4	0.700236578793919
C	C4	0.778330183304816
C	C4	NA
C	C4	NA
C	C4	NA
C	C4	NA
C	C4	NA
C	C4	NA
C	C4	NA
C	C4	NA
C	C5	0.968579468636983
C	C5	0.983213592597039
C	C5	0.958308178822273
C	C5	0.954905480860456
C	C5	0.962667424009836
C	C5	0.972924894772794
C	C5	0.979900178987953
C	C5	0.977782439665584
C	C5	0.966318379884737
C	C5	0.969951713284988
C	C5	0.932559440199996
C	C5	0.981281057319584
C	C5	0.967303754907775
C	C5	0.957944779236197
C	C5	0.97588865370047
C	C5	0.976591176605828
C	C5	0.951014423709261
C	C5	0.959873142858574
C	C5	NA
C	C5	NA
C	C5	NA

## Sheet: 1H
experiment	condition	b_smoothness
A	C1	0.936725838166187		C1 buffer
A	C1	0.964893287090107		C2 eIF4A1 5
A	C1	0.954926829906625		C3 eIF4A1 15
A	C1	0.968895348409453		C4 Rnase A
A	C1	0.948660277821131		C5 buffer + bulk RNA
A	C1	0.945185797729436		C6 eIF4A1 5 + bulk RNA
A	C1	NA		C7 eIF4A1 15 + bulk RNA
A	C1	NA		C8 Rnase A + bulk RNA
A	C1	NA
A	C1	NA
A	C1	NA
A	C1	NA
A	C1	NA
A	C1	NA
A	C1	NA
A	C1	NA
A	C1	NA
A	C1	NA
A	C1	NA
A	C1	NA
A	C1	NA
A	C1	NA
A	C1	NA
A	C1	NA
A	C2	0.954248203120383
A	C2	0.955072156536287
A	C2	0.955615096797351
A	C2	0.930821843725439
A	C2	0.859303031870777
A	C2	0.96126400499932
A	C2	0.944271682862703
A	C2	0.859796167373442
A	C2	0.949113013703614
A	C2	NA
A	C2	NA
A	C2	NA
A	C2	NA
A	C2	NA
A	C2	NA
A	C2	NA
A	C2	NA
A	C2	NA
A	C2	NA
A	C2	NA
A	C2	NA
A	C2	NA
A	C2	NA
A	C2	NA
A	C3	0.865007503904058
A	C3	0.974107123055355
A	C3	0.943712689439173
A	C3	0.965489702156659
A	C3	0.913838820786289
A	C3	0.739419902565659
A	C3	0.963197539791463
A	C3	0.954196049106215
A	C3	0.89397145694856
A	C3	0.932521190645105
A	C3	0.662935068955461
A	C3	0.973812075063764
A	C3	0.824000367056257
A	C3	0.968225852589641
A	C3	NA
A	C3	NA
A	C3	NA
A	C3	NA
A	C3	NA
A	C3	NA
A	C3	NA
A	C3	NA
A	C3	NA
A	C3	NA
A	C4	0.949623274743397
A	C4	0.901620126757181
A	C4	0.968361959297411
A	C4	0.959629528523587
A	C4	0.930435986097615
A	C4	0.822238305542872
A	C4	0.762749038811725
A	C4	0.932730231118029
A	C4	0.955945615149143
A	C4	0.969279554927701
A	C4	0.906444607327208
A	C4	0.894622985410155
A	C4	0.864476335518226
A	C4	0.891680329784823
A	C4	0.861506152134799
A	C4	0.928236727223386
A	C4	NA
A	C4	NA
A	C4	NA
A	C4	NA
A	C4	NA
A	C4	NA
A	C4	NA
A	C4	NA
A	C5	0.75733793855418
A	C5	0.790398029068042
A	C5	0.717620875665503
A	C5	NA
A	C5	0.625277363275954
A	C5	0.729548485418696
A	C5	0.706014530537564
A	C5	0.744108393188688
A	C5	0.796393037604389
A	C5	0.815918419144868
A	C5	0.738420618370716
A	C5	0.730746216640549
A	C5	0.704111152333077
A	C5	0.77791390204846
A	C5	0.747397234495434
A	C5	0.711287706788006
A	C5	0.759157399065826
A	C5	0.691755443015916
A	C5	0.721919176601371
A	C5	0.746935112079944
A	C5	0.677690802873215
A	C5	0.68805912230055
A	C5	NA
A	C5	NA
A	C6	0.751268122550377
A	C6	0.721983038382276
A	C6	0.71889953798452
A	C6	0.757888243590593
A	C6	0.643423007979947
A	C6	0.757269301013337
A	C6	0.727261396574258
A	C6	0.527548946396449
A	C6	0.775707972974516
A	C6	0.725094729679265
A	C6	0.744716324750768
A	C6	0.750115446990218
A	C6	0.729543318454639
A	C6	0.66087390056921
A	C6	0.646005800937188
A	C6	0.720139450104878
A	C6	0.704533899558233
A	C6	0.682125949247091
A	C6	0.707673576021041
A	C6	0.729101912571315
A	C6	NA
A	C6	NA
A	C6	NA
A	C6	NA
A	C7	0.935624759724765
A	C7	0.869356435547384
A	C7	0.933826899995199
A	C7	0.964821050194054
A	C7	0.917490294038594
A	C7	0.91105660973466
A	C7	0.899151015044368
A	C7	0.860685459062216
A	C7	0.910232093953364
A	C7	0.885234797522045
A	C7	0.945454497813993
A	C7	0.912459590842502
A	C7	0.904902928345255
A	C7	0.888213320974609
A	C7	0.931748852089293
A	C7	0.94297900796773
A	C7	0.910966667285692
A	C7	0.930556222248756
A	C7	0.906764796637545
A	C7	0.951433964668511
A	C7	0.890133707357206
A	C7	0.916553729440549
A	C7	0.951800569087023
A	C7	0.960358286303143
A	C8	0.734635488628925
A	C8	0.753181406494687
A	C8	0.789936029782019
A	C8	0.79062944381551
A	C8	0.72475650496115
A	C8	0.758896720890565
A	C8	0.701934182561152
A	C8	0.705626645950624
A	C8	0.760221982837526
A	C8	0.777657578463993
A	C8	0.719053904416216
A	C8	0.719053904416216
A	C8	0.70683271027247
A	C8	0.762364824645172
A	C8	0.698980582531239
A	C8	0.685935663265471
A	C8	0.808338130869853
A	C8	0.753271530384936
A	C8	0.753114633613847
A	C8	0.752214636817338
A	C8	NA
A	C8	NA
A	C8	NA
A	C8	NA
B	C1	0.961436185608977
B	C1	0.94589071606259
B	C1	0.953793017054365
B	C1	0.92178752634115
B	C1	0.948186988559461
B	C1	0.964566253282309
B	C1	0.963750254656096
B	C1	0.954452511208542
B	C1	0.96187093866934
B	C1	0.945369123491488
B	C1	0.961300569235481
B	C1	0.927523593052728
B	C1	0.947527544112557
B	C1	0.944506642845855
B	C1	0.944593796228622
B	C1	0.936225078330588
B	C1	0.940726753577111
B	C1	0.963551659034876
B	C1	0.956696288747139
B	C1	0.938015606895836
B	C1	0.967466551523105
B	C2	0.918872065248928
B	C2	0.958025809590683
B	C2	0.931790109815556
B	C2	0.929488083571119
B	C2	0.938764333488001
B	C2	0.950806289108872
B	C2	0.936013876813505
B	C2	0.922742008949265
B	C2	0.93088438177359
B	C2	0.955772727145398
B	C2	0.959162989409128
B	C2	0.939872414133401
B	C2	0.957648422948825
B	C2	0.937483741350916
B	C2	0.943528492946384
B	C2	0.923162795851012
B	C2	0.939467841239053
B	C2	0.949600287706645
B	C2	0.94203962969912
B	C2	0.945422116499903
B	C2	NA
B	C3	0.944446109024102
B	C3	0.947059892528422
B	C3	0.945536324396774
B	C3	0.942316283532666
B	C3	0.927197363081112
B	C3	0.95384936955401
B	C3	0.946535042899399
B	C3	0.937567349349085
B	C3	0.943073190730425
B	C3	0.92454733380786
B	C3	0.93774127795917
B	C3	0.939048967656466
B	C3	0.945177827678774
B	C3	0.950982796328863
B	C3	0.935531403394813
B	C3	0.929491370271482
B	C3	0.964465789726058
B	C3	0.961918256341458
B	C3	0.957479792398419
B	C3	0.94298897392579
B	C3	NA
B	C4	0.961636651999894
B	C4	0.929435193946823
B	C4	0.946814618737327
B	C4	0.95632659158014
B	C4	0.946308594595788
B	C4	0.946417998334789
B	C4	0.954890105994939
B	C4	0.924880047021182
B	C4	0.916574235278571
B	C4	0.968323454748597
B	C4	0.960959489820935
B	C4	0.960384817817749
B	C4	0.948132477364192
B	C4	0.952237648190053
B	C4	0.952857057710863
B	C4	0.946618131439305
B	C4	0.947940228382092
B	C4	0.960198692297936
B	C4	0.955726931966814
B	C4	0.957169484427837
B	C4	0.964514154689205
B	C5	0.814112873024517
B	C5	0.753655391191618
B	C5	0.779814604182913
B	C5	0.755392643305342
B	C5	0.744502766580295
B	C5	0.722480197488807
B	C5	0.739880645635793
B	C5	0.816183497088743
B	C5	0.832434316927315
B	C5	0.690286377748066
B	C5	0.749863018624039
B	C5	0.771646527409298
B	C5	0.72637827145147
B	C5	0.709211245552254
B	C5	0.693534538170306
B	C5	0.741263343618714
B	C5	NA
B	C5	NA
B	C5	NA
B	C5	NA
B	C5	NA
B	C6	0.757081680223552
B	C6	0.662842936272234
B	C6	0.736744921208875
B	C6	0.699961554130636
B	C6	0.719694507132581
B	C6	0.791041704430755
B	C6	0.794278398331571
B	C6	0.791722531780343
B	C6	0.691203841217214
B	C6	0.742606734812833
B	C6	0.745229785025127
B	C6	0.764465354549431
B	C6	0.721205228808962
B	C6	0.783721774150459
B	C6	0.805421686411171
B	C6	0.685189893146116
B	C6	0.741239800165245
B	C6	0.736400763559103
B	C6	NA
B	C6	NA
B	C6	NA
B	C7	0.911731770109361
B	C7	0.932206254307841
B	C7	0.917942265104888
B	C7	0.960615910794263
B	C7	0.903097390996549
B	C7	0.929104072135531
B	C7	0.956366285697907
B	C7	0.962920512069967
B	C7	0.940143116434318
B	C7	0.946504507559139
B	C7	0.979025420794675
B	C7	0.961772388367778
B	C7	0.953369311024661
B	C7	0.938162841149736
B	C7	0.953327576444922
B	C7	0.920716231766079
B	C7	0.942293304648488
B	C7	0.933981232540288
B	C7	0.88939416233609
B	C7	0.949753083009449
B	C7	NA
B	C8	0.934956645562635
B	C8	0.957762791845517
B	C8	0.966387635978127
B	C8	0.933783803417615
B	C8	0.975911800339277
B	C8	0.955972079260591
B	C8	0.954073666245313
B	C8	0.964913921903687
B	C8	0.949920369311418
B	C8	NA
B	C8	NA
B	C8	NA
B	C8	NA
B	C8	NA
B	C8	NA
B	C8	NA
B	C8	NA
B	C8	NA
B	C8	NA
B	C8	NA
B	C8	NA
C	C1	0.960716881989804
C	C1	0.946208337027973
C	C1	0.952147038892119
C	C1	0.959944751365943
C	C1	0.961844858056803
C	C1	0.955508103573827
C	C1	0.956388306828555
C	C1	0.962329434684008
C	C1	0.953639706618071
C	C1	0.942024321077035
C	C1	0.947022535031236
C	C1	0.946976224113942
C	C1	0.946201639879212
C	C1	0.953005654704987
C	C1	0.96539508428976
C	C1	0.968054386498688
C	C1	0.9525224187189
C	C1	0.957572296502234
C	C1	0.950945295203125
C	C1	0.952978067418826
C	C1	NA
C	C1	NA
C	C2	0.945886139280912
C	C2	0.947043176623088
C	C2	0.935805809772687
C	C2	0.957041273482384
C	C2	0.936159843615221
C	C2	0.962873191448241
C	C2	0.956242152438057
C	C2	0.938779162768273
C	C2	0.943641273222459
C	C2	0.919912382910141
C	C2	0.937175775976237
C	C2	0.955132061955994
C	C2	NA
C	C2	NA
C	C2	0.931617561663777
C	C2	0.95610843737103
C	C2	0.948808407957299
C	C2	0.970574355651441
C	C2	0.919929273494827
C	C2	0.951101778982558
C	C2	0.965952536934243
C	C2	0.932790258094953
C	C3	0.941104834344917
C	C3	0.939931781705096
C	C3	0.928066371619513
C	C3	0.930259019195622
C	C3	0.953325360322478
C	C3	0.931650386518619
C	C3	0.956671056674078
C	C3	0.928322010517708
C	C3	0.942053108353133
C	C3	0.955641560269306
C	C3	0.956673339078668
C	C3	0.931462433136227
C	C3	0.929290920460469
C	C3	0.948310604738124
C	C3	0.929390747223425
C	C3	0.935039852755965
C	C3	0.921370751137352
C	C3	0.969776397900177
C	C3	0.945360582804315
C	C3	0.963052389527943
C	C3	NA
C	C3	NA
C	C4	0.958577157763532
C	C4	0.941372160038616
C	C4	0.926525190926581
C	C4	0.947275508742873
C	C4	0.930239988288409
C	C4	0.947853827052698
C	C4	0.951357287426928
C	C4	0.933756337367052
C	C4	0.951853321957907
C	C4	0.968852756585908
C	C4	0.919027095512195
C	C4	0.936867965319317
C	C4	0.932367539805311
C	C4	0.957258977908465
C	C4	0.919896829036886
C	C4	0.924640876243254
C	C4	0.942543783697382
C	C4	0.943439794553503
C	C4	0.926812076647457
C	C4	0.954409033809577
C	C4	NA
C	C4	NA
C	C5	0.786269998782317
C	C5	0.696529096026645
C	C5	0.725850896885313
C	C5	0.772439841274724
C	C5	0.755646644937886
C	C5	0.721731048625572
C	C5	0.788645740273168
C	C5	0.803157959086264
C	C5	0.739077202068776
C	C5	0.73328410923169
C	C5	0.771361921212784
C	C5	0.735121268605666
C	C5	0.774971059879822
C	C5	0.796074222398545
C	C5	0.790483840669798
C	C5	0.779665635967625
C	C5	0.779384832316757
C	C5	0.771185547445953
C	C5	0.683819503042885
C	C5	0.734204689305956
C	C5	0.793347073606796
C	C5	NA
C	C6	0.722056047131394
C	C6	0.718228963621814
C	C6	0.720982024664659
C	C6	0.772644015320114
C	C6	0.768232181874068
C	C6	0.799445368326891
C	C6	0.739333028188683
C	C6	0.751962055737369
C	C6	0.79200625920254
C	C6	0.774829346423559
C	C6	0.763950943032443
C	C6	0.707172039984823
C	C6	0.766751616969022
C	C6	0.7449482108843
C	C6	0.805935381154269
C	C6	0.824139326286074
C	C6	0.767069758681715
C	C6	0.772390289647586
C	C6	0.741681068496471
C	C6	0.775539289641117
C	C6	NA
C	C6	NA
C	C7	0.950340583631434
C	C7	0.944706554680154
C	C7	0.940243243095852
C	C7	0.95304520426017
C	C7	0.93384841817825
C	C7	0.902824023735805
C	C7	0.970029032707231
C	C7	0.960443841202267
C	C7	0.932448083786633
C	C7	0.932721457569585
C	C7	0.955916074720386
C	C7	0.937305169223472
C	C7	0.95992895658668
C	C7	0.951067678736789
C	C7	0.958324891310777
C	C7	0.935539084841202
C	C7	0.950117986676459
C	C7	0.944497698256137
C	C7	0.941723249790654
C	C7	0.939552623552535
C	C7	NA
C	C7	NA
C	C8	0.957125727081356
C	C8	0.717751549310678
C	C8	0.969491419119399
C	C8	0.972339713173094
C	C8	0.736670860582508
C	C8	0.971983381677701
C	C8	0.802760560585219
C	C8	0.965838048069369
C	C8	0.937898027854189
C	C8	0.961791852465538
C	C8	0.974982978259351
C	C8	0.820650598367142
C	C8	0.804618967936793
C	C8	0.944584967649327
C	C8	NA
C	C8	NA
C	C8	NA
C	C8	NA
C	C8	NA
C	C8	NA
C	C8	NA
C	C8	NA
