# Supplementary material for: The DEAD-box helicase eIF4A1/2 acts as RNA chaperone during mitotic exit enabling chromatin decondensation
Source: Nat Commun. 2025 Mar 11;16:2434. doi: 10.1038/s41467-025-57592-1 (PMC11897408; doi:10.1038/s41467-025-57592-1)
Supplement: Supplementary file 8 — Source Data [file 41467_2025_57592_MOESM8_ESM.zip › source_data_fig2.xlsx]

## Sheet: 2A
V1	exp	telophase
si4A1-A	exp1	24
si4A1-A	exp1	48
si4A1-A	exp1	45
si4A1-A	exp1	45
si4A1-A	exp1	60
si4A1-A	exp1	30
si4A1-A	exp1	45
si4A1-A	exp1	27
si4A1-A	exp1	63
si4A1-A	exp1	69
si4A1-A	exp1	84
si4A1-A	exp1	78
si4A1-A	exp1	60
si4A1-A	exp1	39
si4A1-A	exp1	90
si4A1-A	exp1	57
si4A1-A	exp1	57
si4A1-A	exp1	57
si4A1-A	exp1	66
si4A1-A	exp1	48
si4A1-A	exp1	60
si4A1-A	exp1	36
si4A1-A	exp1	48
si4A1-A	exp1	90
si4A1-A	exp1	51
si4A1-A	exp1	42
si4A1-A	exp1	48
si4A1-A	exp1	39
si4A1-A	exp1	18
si4A1-A	exp1	36
si4A1-A	exp1	75
si4A1-A	exp1	54
si4A1-A	exp1	30
si4A1-A	exp1	33
si4A1-A	exp1	48
si4A1-A	exp1	15
si4A1-A	exp1	12
si4A1-A	exp1	51
si4A1-A	exp1	63
si4A1-A	exp1	30
si4A1-A	exp1	21
si4A1-A	exp1	87
si4A1-A	exp1	30
si4A1-A	exp1	84
si4A1-A	exp1	93
si4A1-A	exp1	63
si4A1-A	exp1	27
si4A1-A	exp1	45
si4A1-A	exp1	48
si4A1-A	exp1	30
si4A1-A	exp2	42
si4A1-A	exp2	27
si4A1-A	exp2	48
si4A1-A	exp2	27
si4A1-A	exp2	18
si4A1-A	exp2	9
si4A1-A	exp2	15
si4A1-A	exp2	24
si4A1-A	exp2	33
si4A1-A	exp2	15
si4A1-A	exp2	33
si4A1-A	exp2	36
si4A1-A	exp2	24
si4A1-A	exp2	42
si4A1-A	exp2	24
si4A1-A	exp2	27
si4A1-A	exp2	24
si4A1-A	exp2	21
si4A1-A	exp2	30
si4A1-A	exp2	18
si4A1-A	exp2	9
si4A1-A	exp2	81
si4A1-A	exp2	48
si4A1-A	exp2	33
si4A1-A	exp2	33
si4A1-A	exp2	33
si4A1-A	exp2	33
si4A1-A	exp2	9
si4A1-A	exp2	18
si4A1-A	exp2	39
si4A1-A	exp2	30
si4A1-A	exp2	69
si4A1-A	exp2	30
si4A1-A	exp2	51
si4A1-A	exp2	12
si4A1-A	exp2	9
si4A1-A	exp2	48
si4A1-A	exp2	21
si4A1-A	exp2	21
si4A1-A	exp2	24
si4A1-A	exp2	39
si4A1-A	exp2	27
si4A1-A	exp2	42
si4A1-A	exp2	21
si4A1-A	exp2	51
si4A1-A	exp2	33
si4A1-A	exp2	36
si4A1-A	exp2	27
si4A1-A	exp2	30
si4A1-A	exp2	24
si4A1-A	exp2	27
si4A1-A	exp2	24
si4A1-A	exp2	18
si4A1-A	exp2	18
si4A1-A	exp2	42
si4A1-A	exp2	42
si4A1-A	exp2	72
si4A1-A	exp2	30
si4A1-A	exp2	45
si4A1-A	exp2	72
si4A1-A	exp2	42
si4A1-A	exp2	30
si4A1-A	exp2	21
si4A1-A	exp2	21
si4A1-A	exp2	78
si4A1-A	exp2	15
si4A1-A	exp2	27
si4A1-A	exp2	30
si4A1-A	exp2	66
si4A1-A	exp2	27
si4A1-A	exp2	36
si4A1-A	exp2	33
si4A1-A	exp2	42
si4A1-A	exp4	30
si4A1-A	exp4	48
si4A1-A	exp4	39
si4A1-A	exp4	72
si4A1-A	exp4	57
si4A1-A	exp4	45
si4A1-A	exp4	39
si4A1-A	exp4	30
si4A1-A	exp4	30
si4A1-A	exp4	27
si4A1-A	exp4	30
si4A1-A	exp4	57
si4A1-A	exp4	39
si4A1-A	exp4	21
si4A1-A	exp4	45
si4A1-A	exp4	54
si4A1-A	exp4	45
si4A1-A	exp4	27
si4A1-A	exp4	42
si4A1-A	exp4	42
si4A1-A	exp4	57
si4A1-A	exp4	33
si4A1-A	exp4	27
si4A1-A	exp4	39
si4A1-A	exp4	30
si4A1-A	exp4	27
si4A1-A	exp4	51
si4A1-A	exp4	18
si4A1-A	exp4	24
si4A1-A	exp4	21
si4A1-A	exp4	48
si4A1-A	exp4	60
si4A1-A	exp4	51
si4A1-A	exp4	33
si4A1-A	exp4	42
si4A1-A	exp4	48
si4A1-A	exp4	33
si4A1-A	exp4	24
si4A1-A	exp4	57
si4A1-A	exp4	27
si4A1-A	exp4	30
si4A1-A	exp4	54
si4A1-A	exp4	48
si4A1-A	exp4	27
si4A1-A	exp4	27
si4A1-A	exp4	24
si4A1-A	exp4	30
si4A1-A	exp4	36
si4A1-A	exp4	87
si4A1-A	exp4	90
si4A1-A	exp4	18
si4A1-A	exp4	21
si4A1-A	exp4	33
si4A1-A	exp4	42
si4A1-A	exp4	33
si4A1-A	exp4	39
si4A1-A	exp4	63
si4A1-A	exp4	24
si4A1-A	exp4	15
si4A1-A	exp4	63
si4A1-A	exp4	36
si4A1-A	exp4	48
si4A1-A	exp4	39
si4A1-B	exp1	48
si4A1-B	exp1	87
si4A1-B	exp1	75
si4A1-B	exp1	87
si4A1-B	exp1	39
si4A1-B	exp1	48
si4A1-B	exp1	42
si4A1-B	exp1	72
si4A1-B	exp1	48
si4A1-B	exp1	69
si4A1-B	exp1	96
si4A1-B	exp1	45
si4A1-B	exp1	18
si4A1-B	exp1	42
si4A1-B	exp1	42
si4A1-B	exp1	63
si4A1-B	exp1	78
si4A1-B	exp1	45
si4A1-B	exp1	39
si4A1-B	exp1	30
si4A1-B	exp1	42
si4A1-B	exp1	45
si4A1-B	exp1	63
si4A1-B	exp1	66
si4A1-B	exp1	69
si4A1-B	exp1	48
si4A1-B	exp1	57
si4A1-B	exp1	24
si4A1-B	exp1	75
si4A1-B	exp1	45
si4A1-B	exp1	51
si4A1-B	exp1	81
si4A1-B	exp1	24
si4A1-B	exp1	30
si4A1-B	exp1	75
si4A1-B	exp1	33
si4A1-B	exp1	78
si4A1-B	exp1	87
si4A1-B	exp1	96
si4A1-B	exp1	93
si4A1-B	exp1	48
si4A1-B	exp1	51
si4A1-B	exp2	30
si4A1-B	exp2	39
si4A1-B	exp2	15
si4A1-B	exp2	39
si4A1-B	exp2	30
si4A1-B	exp2	33
si4A1-B	exp2	15
si4A1-B	exp2	27
si4A1-B	exp2	57
si4A1-B	exp2	30
si4A1-B	exp2	63
si4A1-B	exp2	36
si4A1-B	exp2	36
si4A1-B	exp2	51
si4A1-B	exp2	48
si4A1-B	exp2	33
si4A1-B	exp2	63
si4A1-B	exp2	33
si4A1-B	exp2	18
si4A1-B	exp2	36
si4A1-B	exp2	24
si4A1-B	exp2	66
si4A1-B	exp2	33
si4A1-B	exp2	84
si4A1-B	exp2	93
si4A1-B	exp2	114
si4A1-B	exp2	39
si4A1-B	exp2	63
si4A1-B	exp2	33
si4A1-B	exp2	27
si4A1-B	exp2	45
si4A1-B	exp2	30
si4A1-B	exp2	81
si4A1-B	exp2	51
si4A1-B	exp4	63
si4A1-B	exp4	72
si4A1-B	exp4	45
si4A1-B	exp4	51
si4A1-B	exp4	24
si4A1-B	exp4	45
si4A1-B	exp4	24
si4A1-B	exp4	24
si4A1-B	exp4	21
si4A1-B	exp4	24
si4A1-B	exp4	21
si4A1-B	exp4	30
si4A1-B	exp4	45
si4A1-B	exp4	48
si4A1-B	exp4	36
si4A1-B	exp4	42
si4A1-B	exp4	39
si4A1-B	exp4	27
si4A1-B	exp4	6
si4A1-B	exp4	24
si4A1-B	exp4	24
si4A1-B	exp4	30
si4A1-B	exp4	36
si4A1-B	exp4	30
si4A1-B	exp4	30
si4A1-B	exp4	18
si4A1-B	exp4	18
si4A1-B	exp4	24
si4A1-B	exp4	21
si4A1-B	exp4	18
si4A1-B	exp4	33
si4A1-B	exp4	15
si4A1-B	exp4	21
si4A1-B	exp4	21
si4A1-B	exp4	30
si4A1-B	exp4	33
si4A1-B	exp4	60
si4A1-B	exp4	48
si4A1-B	exp4	15
si4A1-B	exp4	18
si4A1-B	exp4	39
si4A1-B	exp4	30
si4A1-B	exp4	15
si4A1-B	exp4	51
si4A1-B	exp4	36
si4A1-B	exp4	18
si4A1-B	exp4	39
si4A1-B	exp4	93
si4A1-B	exp4	33
si4A1-B	exp4	39
si4A1-B	exp4	33
si4A1-B	exp4	51
si4A1-B	exp4	30
si4A1-B	exp4	12
si4A1-B	exp4	27
si4A1-B	exp4	27
si4A1-B	exp4	60
si4A1-B	exp4	33
si4A1-B	exp4	36
si4A1-B	exp4	24
si4A1-B	exp4	18
si4A1-B	exp4	9
si4A1-B	exp4	21
si4A1-B	exp4	18
si4A1-B	exp4	18
si4A1-B	exp4	36
si4A1-B	exp4	30
si4A1-B	exp4	12
si4A1-B	exp4	18
si4A1-B	exp4	33
si4A1-B	exp4	30
si4A1-B	exp4	21
si4A1-B	exp4	42
si4A1-B	exp4	12
si4A1-B	exp4	30
si4A1-B	exp4	21
si4A1-B	exp4	42
si4A1-B	exp4	15
si4A1-B	exp4	33
si4A1-B	exp4	111
si4A1-B	exp4	111
si4A1-C	exp1	15
si4A1-C	exp1	30
si4A1-C	exp1	33
si4A1-C	exp1	42
si4A1-C	exp1	60
si4A1-C	exp1	33
si4A1-C	exp1	81
si4A1-C	exp1	27
si4A1-C	exp1	9
si4A1-C	exp1	36
si4A1-C	exp1	81
si4A1-C	exp1	36
si4A1-C	exp1	18
si4A1-C	exp1	90
si4A1-C	exp1	54
si4A1-C	exp1	24
si4A1-C	exp1	39
si4A1-C	exp1	51
si4A1-C	exp2	69
si4A1-C	exp2	24
si4A1-C	exp2	30
si4A1-C	exp2	36
si4A1-C	exp2	24
si4A1-C	exp2	39
si4A1-C	exp2	78
si4A1-C	exp2	75
si4A1-C	exp2	84
si4A1-C	exp2	30
si4A1-C	exp2	6
si4A1-C	exp2	6
si4A1-C	exp2	93
si4A1-C	exp2	33
si4A1-C	exp2	54
si4A1-C	exp2	48
si4A1-C	exp2	45
si4A1-C	exp2	27
si4A1-C	exp2	51
si4A1-C	exp2	39
si4A1-C	exp2	81
si4A1-C	exp2	84
si4A1-C	exp2	48
si4A1-C	exp2	84
si4A1-C	exp2	48
si4A1-C	exp2	27
si4A1-C	exp2	54
si4A1-C	exp2	36
si4A1-C	exp2	12
si4A1-C	exp2	9
si4A1-C	exp2	33
si4A1-C	exp2	81
si4A1-C	exp2	84
si4A1-C	exp2	21
si4A1-C	exp2	15
si4A1-C	exp2	42
si4A1-C	exp2	24
si4A1-C	exp2	48
si4A1-C	exp2	60
si4A1-C	exp2	15
si4A1-C	exp2	15
si4A1-C	exp2	9
si4A1-C	exp2	45
si4A1-C	exp2	54
si4A1-C	exp2	75
si4A1-C	exp2	72
si4A1-C	exp2	54
si4A1-C	exp2	81
si4A1-C	exp2	27
si4A1-C	exp2	18
si4A1-C	exp2	36
si4A1-C	exp2	51
si4A1-C	exp2	24
si4A1-C	exp2	30
si4A1-C	exp4	27
si4A1-C	exp4	24
si4A1-C	exp4	21
si4A1-C	exp4	33
si4A1-C	exp4	27
si4A1-C	exp4	30
si4A1-C	exp4	21
si4A1-C	exp4	21
si4A1-C	exp4	21
si4A1-C	exp4	69
si4A1-C	exp4	36
si4A1-C	exp4	15
si4A1-C	exp4	15
si4A1-C	exp4	12
si4A1-C	exp4	15
si4A1-C	exp4	78
si4A1-C	exp4	12
si4A1-C	exp4	27
si4A1-C	exp4	33
si4A1-C	exp4	21
si4A1-C	exp4	12
si4A1-C	exp4	3
si4A1-C	exp4	42
si4A1-C	exp4	24
si4A1-C	exp4	36
si4A1-C	exp4	45
si4A1-C	exp4	18
si4A1-C	exp4	102
si4A1-C	exp4	102
si4A1-C	exp4	30
si4A1-C	exp4	21
si4A1-C	exp4	21
si4A1-C	exp4	54
si4A1-C	exp4	33
si4A1-C	exp4	39
si4A1-C	exp4	27
si4A1-C	exp4	81
si4A1-C	exp4	15
si4A1-C	exp4	21
si4A1-C	exp4	42
si4A1-C	exp4	30
si4A1-C	exp4	51
si4A1-C	exp4	33
si4A1-C	exp4	81
si4A1-C	exp4	51
si4A1-C	exp4	24
si4A1-C	exp4	33
si4A1-C	exp4	24
si4A1-C	exp4	12
si4A1-C	exp4	15
si4A1-C	exp4	27
si4A1-C	exp4	42
si4A1-C	exp4	24
si4A1-C	exp4	33
si4A1-C	exp4	33
si4A1-C	exp4	39
si4A1-C	exp4	18
si4A1-C	exp4	24
si4A1-C	exp4	69
si4A1-C	exp4	45
si4A1-C	exp4	45
si4A1-C	exp4	75
si4A1-C	exp4	27
si4A1-C	exp4	21
si4A1-C	exp4	57
si4A1-C	exp4	27
si4A2-B	exp1	15
si4A2-B	exp1	12
si4A2-B	exp1	6
si4A2-B	exp1	78
si4A2-B	exp1	21
si4A2-B	exp1	30
si4A2-B	exp1	18
si4A2-B	exp1	18
si4A2-B	exp1	15
si4A2-B	exp1	27
si4A2-B	exp1	69
si4A2-B	exp1	42
si4A2-B	exp1	21
si4A2-B	exp1	33
si4A2-B	exp1	24
si4A2-B	exp1	30
si4A2-B	exp1	21
si4A2-B	exp1	18
si4A2-B	exp1	30
si4A2-B	exp1	27
si4A2-B	exp1	21
si4A2-B	exp1	21
si4A2-B	exp1	33
si4A2-B	exp1	33
si4A2-B	exp1	15
si4A2-B	exp1	30
si4A2-B	exp1	9
si4A2-B	exp1	21
si4A2-B	exp1	81
si4A2-B	exp1	78
si4A2-B	exp1	12
si4A2-B	exp1	36
si4A2-B	exp1	51
si4A2-B	exp1	21
si4A2-B	exp1	12
si4A2-B	exp1	12
si4A2-B	exp1	75
si4A2-B	exp1	84
si4A2-B	exp2	18
si4A2-B	exp2	6
si4A2-B	exp2	18
si4A2-B	exp2	12
si4A2-B	exp2	18
si4A2-B	exp2	18
si4A2-B	exp2	21
si4A2-B	exp2	21
si4A2-B	exp2	9
si4A2-B	exp2	6
si4A2-B	exp2	18
si4A2-B	exp2	12
si4A2-B	exp2	30
si4A2-B	exp2	24
si4A2-B	exp2	21
si4A2-B	exp2	18
si4A2-B	exp2	6
si4A2-B	exp2	21
si4A2-B	exp2	24
si4A2-B	exp2	21
si4A2-B	exp2	6
si4A2-B	exp2	12
si4A2-B	exp2	12
si4A2-B	exp2	48
si4A2-B	exp2	36
si4A2-B	exp2	6
si4A2-B	exp2	6
si4A2-B	exp2	9
si4A2-B	exp2	33
si4A2-B	exp2	18
si4A2-B	exp2	6
si4A2-B	exp2	60
si4A2-B	exp2	9
si4A2-B	exp2	15
si4A2-B	exp2	9
si4A2-B	exp2	18
si4A2-B	exp2	18
si4A2-B	exp2	9
si4A2-B	exp2	15
si4A2-B	exp2	21
si4A2-B	exp2	21
si4A2-B	exp2	12
si4A2-B	exp2	24
si4A2-B	exp2	9
si4A2-B	exp4	9
si4A2-B	exp4	27
si4A2-B	exp4	21
si4A2-B	exp4	24
si4A2-B	exp4	24
si4A2-B	exp4	39
si4A2-B	exp4	45
si4A2-B	exp4	27
si4A2-B	exp4	69
si4A2-B	exp4	51
si4A2-B	exp4	18
si4A2-B	exp4	42
si4A2-B	exp4	27
si4A2-B	exp4	33
si4A2-B	exp4	15
si4A2-B	exp4	24
si4A2-B	exp4	15
si4A2-B	exp4	27
si4A2-B	exp4	12
si4A2-B	exp4	42
si4A2-B	exp4	21
si4A2-B	exp4	21
si4A2-B	exp4	27
si4A2-B	exp4	18
si4A2-B	exp4	24
si4A2-B	exp4	27
si4A2-B	exp4	6
si4A2-B	exp4	18
si4A2-B	exp4	30
si4A2-B	exp4	30
si4A2-B	exp4	12
si4A2-B	exp4	15
si4A2-B	exp4	6
si4A2-B	exp4	30
si4A2-B	exp4	15
si4A2-B	exp4	30
si4A2-B	exp4	30
si4A2-B	exp4	15
si4A2-B	exp4	6
si4A2-B	exp4	24
si4A2-B	exp4	21
si4A2-B	exp4	21
si4A2-B	exp4	9
si4A2-B	exp4	18
si4A2-B	exp4	36
si4A2-B	exp4	18
si4A2-B	exp4	27
si4A2-B	exp4	27
si4A2-B	exp4	18
si4A2-B	exp4	12
si4A2-B	exp4	18
si4A2-B	exp4	15
si4A2-B	exp4	42
si4A2-B	exp4	21
si4A2-B	exp4	18
si4A2-B	exp4	24
si4A2-B	exp4	18
si4A2-B	exp4	42
si4A2-B+si4A1-A	exp1	81
si4A2-B+si4A1-A	exp1	81
si4A2-B+si4A1-A	exp1	81
si4A2-B+si4A1-A	exp1	111
si4A2-B+si4A1-A	exp1	78
si4A2-B+si4A1-A	exp1	78
si4A2-B+si4A1-A	exp1	90
si4A2-B+si4A1-A	exp1	87
si4A2-B+si4A1-A	exp1	81
si4A2-B+si4A1-A	exp1	84
si4A2-B+si4A1-A	exp1	75
si4A2-B+si4A1-A	exp1	75
si4A2-B+si4A1-A	exp1	111
si4A2-B+si4A1-A	exp1	111
si4A2-B+si4A1-A	exp1	111
si4A2-B+si4A1-A	exp1	78
si4A2-B+si4A1-A	exp1	78
si4A2-B+si4A1-A	exp1	78
si4A2-B+si4A1-A	exp1	84
si4A2-B+si4A1-A	exp1	39
si4A2-B+si4A1-A	exp1	75
si4A2-B+si4A1-A	exp1	75
si4A2-B+si4A1-A	exp1	84
si4A2-B+si4A1-A	exp1	81
si4A2-B+si4A1-A	exp1	66
si4A2-B+si4A1-A	exp1	87
si4A2-B+si4A1-A	exp1	90
si4A2-B+si4A1-A	exp1	75
si4A2-B+si4A1-A	exp1	42
si4A2-B+si4A1-A	exp1	78
si4A2-B+si4A1-A	exp1	30
si4A2-B+si4A1-A	exp1	75
si4A2-B+si4A1-A	exp1	81
si4A2-B+si4A1-A	exp1	24
si4A2-B+si4A1-A	exp1	75
si4A2-B+si4A1-A	exp1	69
si4A2-B+si4A1-A	exp1	54
si4A2-B+si4A1-A	exp1	75
si4A2-B+si4A1-A	exp1	114
si4A2-B+si4A1-A	exp1	114
si4A2-B+si4A1-A	exp1	81
si4A2-B+si4A1-A	exp1	105
si4A2-B+si4A1-A	exp1	27
si4A2-B+si4A1-A	exp2	66
si4A2-B+si4A1-A	exp2	24
si4A2-B+si4A1-A	exp2	30
si4A2-B+si4A1-A	exp2	63
si4A2-B+si4A1-A	exp2	42
si4A2-B+si4A1-A	exp2	93
si4A2-B+si4A1-A	exp2	6
si4A2-B+si4A1-A	exp2	63
si4A2-B+si4A1-A	exp2	39
si4A2-B+si4A1-A	exp2	66
si4A2-B+si4A1-A	exp2	63
si4A2-B+si4A1-A	exp2	78
si4A2-B+si4A1-A	exp2	33
si4A2-B+si4A1-A	exp2	75
si4A2-B+si4A1-A	exp2	36
si4A2-B+si4A1-A	exp2	69
si4A2-B+si4A1-A	exp2	78
si4A2-B+si4A1-A	exp2	78
si4A2-B+si4A1-A	exp2	30
si4A2-B+si4A1-A	exp2	90
si4A2-B+si4A1-A	exp2	78
si4A2-B+si4A1-A	exp2	102
si4A2-B+si4A1-A	exp2	78
si4A2-B+si4A1-A	exp2	30
si4A2-B+si4A1-A	exp2	42
si4A2-B+si4A1-A	exp2	45
si4A2-B+si4A1-A	exp2	51
si4A2-B+si4A1-A	exp4	81
si4A2-B+si4A1-A	exp4	75
si4A2-B+si4A1-A	exp4	78
si4A2-B+si4A1-A	exp4	81
si4A2-B+si4A1-A	exp4	90
si4A2-B+si4A1-A	exp4	9
si4A2-B+si4A1-A	exp4	75
si4A2-B+si4A1-A	exp4	42
si4A2-B+si4A1-A	exp4	84
si4A2-B+si4A1-A	exp4	69
si4A2-B+si4A1-A	exp4	81
si4A2-B+si4A1-A	exp4	66
si4A2-B+si4A1-A	exp4	78
si4A2-B+si4A1-A	exp4	81
si4A2-B+si4A1-A	exp4	84
si4A2-B+si4A1-A	exp4	69
si4A2-B+si4A1-A	exp4	66
si4A2-B+si4A1-A	exp4	39
si4A2-B+si4A1-A	exp4	6
si4A2-B+si4A1-A	exp4	69
si4A2-B+si4A1-A	exp4	72
si4A2-B+si4A1-A	exp4	57
si4A2-B+si4A1-A	exp4	108
si4A2-B+si4A1-A	exp4	30
si4A2-B+si4A1-A	exp4	27
si4A2-B+si4A1-A	exp4	30
si4A2-B+si4A1-A	exp4	21
si4A2-B+si4A1-A	exp4	75
si4A2-B+si4A1-A	exp4	75
si4A2-B+si4A1-A	exp4	63
si4A2-B+si4A1-A	exp4	42
si4A2-B+si4A1-A	exp4	36
si4A2-B+si4A1-A	exp4	75
si4A2-B+si4A1-A	exp4	75
si4A2-B+si4A1-A	exp4	24
si4A2-B+si4A1-A	exp4	24
si4A2-B+si4A1-A	exp4	24
si4A2-B+si4A1-A	exp4	30
si4A2-B+si4A1-A	exp4	81
si4A2-B+si4A1-A	exp4	78
si4A2-B+si4A1-A	exp4	48
si4A2-B+si4A1-A	exp4	54
si4A2-B+si4A1-A	exp4	66
si4A2-B+si4A1-A	exp4	75
si4A2-B+si4A1-A	exp4	15
si4A2-B+si4A1-A	exp4	12
si4A2-B+si4A1-A	exp4	42
si4A2-B+si4A1-A	exp4	51
si4A2-B+si4A1-A	exp4	69
si4A2-B+si4A1-A	exp4	51
si4A2-B+si4A1-A	exp4	57
si4A2-B+si4A1-A	exp4	45
si4A2-B+si4A1-A	exp4	66
si4A2-B+si4A1-A	exp4	18
si4A2-B+si4A1-A	exp4	66
si4A2-B+si4A1-A	exp4	66
si4A2-B+si4A1-A	exp4	63
si4A2-B+si4A1-A	exp4	15
si4A2-B+si4A1-A	exp4	27
si4A2-B+si4A1-A	exp4	72
siCtrl	exp1	39
siCtrl	exp1	33
siCtrl	exp1	30
siCtrl	exp1	18
siCtrl	exp1	18
siCtrl	exp1	12
siCtrl	exp1	27
siCtrl	exp1	24
siCtrl	exp1	30
siCtrl	exp1	63
siCtrl	exp1	30
siCtrl	exp1	30
siCtrl	exp1	27
siCtrl	exp1	33
siCtrl	exp1	21
siCtrl	exp1	21
siCtrl	exp1	21
siCtrl	exp1	72
siCtrl	exp1	24
siCtrl	exp1	12
siCtrl	exp1	33
siCtrl	exp1	18
siCtrl	exp1	24
siCtrl	exp1	45
siCtrl	exp1	45
siCtrl	exp1	60
siCtrl	exp1	27
siCtrl	exp1	36
siCtrl	exp1	33
siCtrl	exp1	21
siCtrl	exp1	33
siCtrl	exp1	42
siCtrl	exp1	9
siCtrl	exp1	24
siCtrl	exp1	30
siCtrl	exp1	15
siCtrl	exp1	78
siCtrl	exp1	39
siCtrl	exp1	21
siCtrl	exp1	24
siCtrl	exp1	33
siCtrl	exp1	33
siCtrl	exp1	48
siCtrl	exp1	51
siCtrl	exp1	12
siCtrl	exp1	30
siCtrl	exp1	33
siCtrl	exp1	30
siCtrl	exp1	15
siCtrl	exp1	33
siCtrl	exp1	18
siCtrl	exp1	18
siCtrl	exp1	39
siCtrl	exp1	24
siCtrl	exp1	12
siCtrl	exp1	12
siCtrl	exp1	15
siCtrl	exp1	12
siCtrl	exp1	9
siCtrl	exp1	33
siCtrl	exp1	39
siCtrl	exp1	12
siCtrl	exp1	30
siCtrl	exp1	15
siCtrl	exp1	21
siCtrl	exp1	18
siCtrl	exp1	18
siCtrl	exp1	24
siCtrl	exp1	9
siCtrl	exp1	21
siCtrl	exp1	66
siCtrl	exp1	21
siCtrl	exp1	24
siCtrl	exp1	51
siCtrl	exp1	36
siCtrl	exp1	24
siCtrl	exp1	21
siCtrl	exp1	45
siCtrl	exp1	48
siCtrl	exp1	15
siCtrl	exp1	18
siCtrl	exp1	54
siCtrl	exp1	36
siCtrl	exp1	45
siCtrl	exp1	39
siCtrl	exp1	42
siCtrl	exp1	27
siCtrl	exp1	30
siCtrl	exp1	45
siCtrl	exp1	48
siCtrl	exp1	24
siCtrl	exp1	24
siCtrl	exp1	36
siCtrl	exp1	30
siCtrl	exp1	69
siCtrl	exp1	42
siCtrl	exp1	39
siCtrl	exp1	21
siCtrl	exp1	33
siCtrl	exp1	24
siCtrl	exp1	18
siCtrl	exp1	27
siCtrl	exp1	24
siCtrl	exp1	69
siCtrl	exp1	39
siCtrl	exp1	36
siCtrl	exp1	27
siCtrl	exp1	48
siCtrl	exp1	12
siCtrl	exp1	39
siCtrl	exp1	18
siCtrl	exp1	21
siCtrl	exp1	6
siCtrl	exp1	27
siCtrl	exp1	9
siCtrl	exp1	27
siCtrl	exp1	48
siCtrl	exp1	9
siCtrl	exp1	30
siCtrl	exp1	39
siCtrl	exp2	12
siCtrl	exp2	33
siCtrl	exp2	9
siCtrl	exp2	27
siCtrl	exp2	12
siCtrl	exp2	18
siCtrl	exp2	18
siCtrl	exp2	27
siCtrl	exp2	21
siCtrl	exp2	21
siCtrl	exp2	6
siCtrl	exp2	24
siCtrl	exp2	24
siCtrl	exp2	18
siCtrl	exp2	18
siCtrl	exp2	27
siCtrl	exp2	9
siCtrl	exp2	6
siCtrl	exp2	9
siCtrl	exp2	27
siCtrl	exp2	24
siCtrl	exp2	15
siCtrl	exp2	18
siCtrl	exp2	24
siCtrl	exp2	9
siCtrl	exp2	36
siCtrl	exp2	18
siCtrl	exp2	6
siCtrl	exp2	6
siCtrl	exp2	6
siCtrl	exp2	21
siCtrl	exp2	30
siCtrl	exp2	12
siCtrl	exp2	15
siCtrl	exp2	6
siCtrl	exp2	33
siCtrl	exp2	18
siCtrl	exp2	33
siCtrl	exp2	12
siCtrl	exp2	27
siCtrl	exp2	33
siCtrl	exp2	27
siCtrl	exp2	9
siCtrl	exp2	15
siCtrl	exp2	21
siCtrl	exp2	15
siCtrl	exp2	9
siCtrl	exp2	27
siCtrl	exp2	18
siCtrl	exp2	15
siCtrl	exp2	30
siCtrl	exp2	36
siCtrl	exp2	12
siCtrl	exp2	15
siCtrl	exp2	27
siCtrl	exp2	12
siCtrl	exp2	18
siCtrl	exp2	21
siCtrl	exp2	18
siCtrl	exp2	9
siCtrl	exp2	3
siCtrl	exp2	18
siCtrl	exp2	18
siCtrl	exp2	21
siCtrl	exp2	27
siCtrl	exp2	21
siCtrl	exp2	3
siCtrl	exp2	12
siCtrl	exp2	6
siCtrl	exp2	6
siCtrl	exp2	9
siCtrl	exp2	9
siCtrl	exp2	18
siCtrl	exp2	21
siCtrl	exp2	21
siCtrl	exp2	12
siCtrl	exp2	15
siCtrl	exp2	12
siCtrl	exp2	18
siCtrl	exp2	9
siCtrl	exp2	21
siCtrl	exp2	9
siCtrl	exp2	15
siCtrl	exp2	3
siCtrl	exp2	18
siCtrl	exp2	30
siCtrl	exp2	36
siCtrl	exp2	9
siCtrl	exp2	12
siCtrl	exp2	39
siCtrl	exp2	45
siCtrl	exp2	6
siCtrl	exp2	15
siCtrl	exp2	21
siCtrl	exp2	18
siCtrl	exp2	12
siCtrl	exp2	15
siCtrl	exp2	18
siCtrl	exp2	18
siCtrl	exp2	24
siCtrl	exp2	18
siCtrl	exp4	21
siCtrl	exp4	15
siCtrl	exp4	24
siCtrl	exp4	48
siCtrl	exp4	24
siCtrl	exp4	24
siCtrl	exp4	15
siCtrl	exp4	18
siCtrl	exp4	27
siCtrl	exp4	36
siCtrl	exp4	48
siCtrl	exp4	21
siCtrl	exp4	21
siCtrl	exp4	24
siCtrl	exp4	9
siCtrl	exp4	15
siCtrl	exp4	12
siCtrl	exp4	30
siCtrl	exp4	27
siCtrl	exp4	27
siCtrl	exp4	24
siCtrl	exp4	18
siCtrl	exp4	24
siCtrl	exp4	15
siCtrl	exp4	30
siCtrl	exp4	27
siCtrl	exp4	27
siCtrl	exp4	24
siCtrl	exp4	27
siCtrl	exp4	15
siCtrl	exp4	33
siCtrl	exp4	45
siCtrl	exp4	24
siCtrl	exp4	15
siCtrl	exp4	21
siCtrl	exp4	30
siCtrl	exp4	21
siCtrl	exp4	33
siCtrl	exp4	18
siCtrl	exp4	18
siCtrl	exp4	6
siCtrl	exp4	21
siCtrl	exp4	24
siCtrl	exp4	21
siCtrl	exp4	15
siCtrl	exp4	24
siCtrl	exp4	24
siCtrl	exp4	51
siCtrl	exp4	33
siCtrl	exp4	36
siCtrl	exp4	24
siCtrl	exp4	36
siCtrl	exp4	36
siCtrl	exp4	36
siCtrl	exp4	42
siCtrl	exp4	39
siCtrl	exp4	24
siCtrl	exp4	24
siCtrl	exp4	27
siCtrl	exp4	33
siCtrl	exp4	21
siCtrl	exp4	63
siCtrl	exp4	45
siCtrl	exp4	33
siCtrl	exp4	30
siCtrl	exp4	18
siCtrl	exp4	57
siCtrl	exp4	24
siCtrl	exp4	24
siCtrl	exp4	15
siCtrl	exp4	9
siCtrl	exp4	12
siCtrl	exp4	18
siCtrl	exp4	15
siCtrl	exp4	39
siCtrl	exp4	15
siCtrl	exp4	15
siCtrl	exp4	24
siCtrl	exp4	27
siCtrl	exp4	36
siCtrl	exp4	12
siCtrl	exp4	24
siCtrl	exp4	33
siCtrl	exp4	33
siCtrl	exp4	27
siCtrl	exp4	33
siCtrl	exp4	54
siCtrl	exp4	18
siCtrl	exp4	54
siCtrl	exp4	21
siCtrl	exp4	57
siCtrl	exp4	63
siCtrl	exp4	18
siCtrl	exp4	15
siCtrl	exp4	57
siCtrl	exp4	12
siCtrl	exp4	27
siCtrl	exp4	15
siCtrl	exp4	24
siCtrl	exp4	15
siCtrl	exp4	21
siCtrl	exp4	39
siCtrl	exp4	33
siCtrl	exp4	21
siCtrl	exp4	15
siCtrl	exp4	9
siCtrl	exp4	18
siCtrl	exp4	45
siCtrl	exp4	18
siCtrl	exp4	24
siCtrl	exp4	24
siCtrl	exp4	27
siCtrl	exp4	24
siCtrl	exp4	33
siCtrl	exp4	36
siCtrl	exp4	24
siCtrl	exp4	24
siCtrl	exp4	6
siCtrl	exp4	27
siCtrl	exp4	12
siCtrl	exp4	24
siCtrl	exp4	36
siCtrl	exp4	15
siCtrl	exp4	18
siCtrl	exp4	48
siCtrl	exp4	27
siCtrl	exp4	24
siCtrl	exp4	6
siCtrl	exp4	33
siCtrl	exp4	12
siCtrl	exp4	63
siCtrl	exp4	87
siCtrl	exp4	21
siCtrl	exp4	33
siCtrl	exp4	36
siCtrl	exp4	21
siCtrl	exp4	36
siCtrl	exp4	21
siCtrl	exp4	33
siCtrl	exp4	39
siCtrl	exp4	27
siCtrl	exp4	27
siCtrl	exp4	15
siCtrl	exp4	12
siCtrl	exp4	24
siCtrl	exp4	27
siCtrl	exp4	36
siCtrl	exp4	42
siCtrl	exp4	18
siCtrl	exp4	33
siCtrl	exp4	33
siCtrl	exp4	33
siCtrl	exp4	27
siCtrl	exp4	30
siCtrl	exp4	39
siCtrl	exp4	15
siCtrl	exp4	33
siCtrl	exp4	15
siCtrl	exp4	21
siCtrl	exp4	24
siCtrl	exp4	24
siCtrl	exp4	18
siCtrl	exp4	39
siCtrl	exp4	33
siCtrl	exp4	21
siCtrl	exp4	24
siCtrl	exp4	27
siCtrl	exp4	51
siCtrl	exp4	21
siCtrl	exp4	15
siCtrl	exp4	33
siCtrl	exp4	24
siCtrl	exp4	30
siCtrl	exp4	63
siCtrl	exp4	39
siCtrl	exp4	42
siCtrl	exp4	42
siCtrl	exp4	90
siCtrl	exp4	12
siCtrl	exp4	12
siCtrl	exp4	24
siCtrl	exp4	18
siCtrl	exp4	18
siCtrl	exp4	51
siCtrl	exp4	30
siCtrl	exp4	39
siCtrl	exp4	78
siCtrl	exp4	87
siCtrl	exp4	18
siCtrl	exp4	21
siCtrl	exp4	33
siCtrl	exp4	45
siCtrl	exp4	39
siCtrl	exp4	21
siCtrl	exp4	18
siCtrl	exp4	36
siCtrl	exp4	21
siCtrl	exp4	9
siCtrl	exp4	15
siCtrl	exp4	9
siCtrl	exp4	30
siCtrl	exp4	30
siCtrl	exp4	24
siCtrl	exp4	27
siCtrl	exp4	6
siCtrl	exp4	21
siCtrl	exp4	45
siCtrl	exp4	24
siCtrl	exp4	21
siCtrl	exp4	18
siCtrl	exp4	33
siPP2A	exp1	75
siPP2A	exp1	30
siPP2A	exp1	57
siPP2A	exp1	21
siPP2A	exp1	48
siPP2A	exp1	69
siPP2A	exp1	60
siPP2A	exp1	27
siPP2A	exp1	30
siPP2A	exp1	87
siPP2A	exp1	24
siPP2A	exp1	30
siPP2A	exp1	39
siPP2A	exp1	57
siPP2A	exp1	33
siPP2A	exp1	69
siPP2A	exp1	39
siPP2A	exp1	48
siPP2A	exp1	21
siPP2A	exp1	21
siPP2A	exp1	27
siPP2A	exp1	36
siPP2A	exp1	18
siPP2A	exp1	78
siPP2A	exp1	30
siPP2A	exp1	75
siPP2A	exp1	60
siPP2A	exp1	90
siPP2A	exp1	15
siPP2A	exp1	21
siPP2A	exp1	57
siPP2A	exp1	60
siPP2A	exp1	90
siPP2A	exp1	90
siPP2A	exp1	87
siPP2A	exp1	39
siPP2A	exp1	66
siPP2A	exp1	90
siPP2A	exp1	96
siPP2A	exp1	99
siPP2A	exp1	99
siPP2A	exp1	33
siPP2A	exp1	21
siPP2A	exp1	81
siPP2A	exp1	39
siPP2A	exp1	54
siPP2A	exp1	12
siPP2A	exp1	54
siPP2A	exp1	81
siPP2A	exp1	93
siPP2A	exp1	75
siPP2A	exp1	30
siPP2A	exp1	96
siPP2A	exp1	51
siPP2A	exp1	30
siPP2A	exp1	30
siPP2A	exp1	66
siPP2A	exp1	66
siPP2A	exp1	75
siPP2A	exp1	57
siPP2A	exp1	27
siPP2A	exp1	30
siPP2A	exp1	39
siPP2A	exp1	72
siPP2A	exp1	66
siPP2A	exp1	78
siPP2A	exp1	78
siPP2A	exp1	87
siPP2A	exp1	93
siPP2A	exp1	87
siPP2A	exp1	66
siPP2A	exp1	30
siPP2A	exp1	54
siPP2A	exp1	87
siPP2A	exp1	12
siPP2A	exp1	45
siPP2A	exp1	114
siPP2A	exp2	78
siPP2A	exp2	12
siPP2A	exp2	39
siPP2A	exp2	27
siPP2A	exp2	57
siPP2A	exp2	57
siPP2A	exp2	15
siPP2A	exp2	15
siPP2A	exp2	27
siPP2A	exp2	24
siPP2A	exp2	9
siPP2A	exp2	45
siPP2A	exp2	15
siPP2A	exp2	27
siPP2A	exp2	48
siPP2A	exp2	51
siPP2A	exp2	72
siPP2A	exp2	75
siPP2A	exp2	33
siPP2A	exp2	27
siPP2A	exp2	18
siPP2A	exp2	9
siPP2A	exp2	18
siPP2A	exp2	12
siPP2A	exp2	90
siPP2A	exp2	72
siPP2A	exp2	63
siPP2A	exp2	57
siPP2A	exp2	45
siPP2A	exp2	30
siPP2A	exp2	27
siPP2A	exp2	18
siPP2A	exp2	39
siPP2A	exp2	30
siPP2A	exp2	27
siPP2A	exp2	21
siPP2A	exp2	21
siPP2A	exp2	9
siPP2A	exp2	33
siPP2A	exp2	9
siPP2A	exp2	48
siPP2A	exp2	9
siPP2A	exp2	15
siPP2A	exp2	15
siPP2A	exp2	30
siPP2A	exp2	21
siPP2A	exp2	24
siPP2A	exp2	24
siPP2A	exp2	24
siPP2A	exp2	21
siPP2A	exp2	12
siPP2A	exp2	51
siPP2A	exp2	69
siPP2A	exp2	63
siPP2A	exp2	27
siPP2A	exp2	27
siPP2A	exp2	9
siPP2A	exp2	45
siPP2A	exp2	21
siPP2A	exp2	15
siPP2A	exp2	60
siPP2A	exp2	72
siPP2A	exp2	63
siPP2A	exp2	36
siPP2A	exp2	39
siPP2A	exp4	75
siPP2A	exp4	45
siPP2A	exp4	21
siPP2A	exp4	30
siPP2A	exp4	12
siPP2A	exp4	36
siPP2A	exp4	27
siPP2A	exp4	30
siPP2A	exp4	54
siPP2A	exp4	54
siPP2A	exp4	48
siPP2A	exp4	12
siPP2A	exp4	30
siPP2A	exp4	9
siPP2A	exp4	15
siPP2A	exp4	33
siPP2A	exp4	21
siPP2A	exp4	27
siPP2A	exp4	57
siPP2A	exp4	72
siPP2A	exp4	33
siPP2A	exp4	51
siPP2A	exp4	12
siPP2A	exp4	42
siPP2A	exp4	54
siPP2A	exp4	45
siPP2A	exp4	36
siPP2A	exp4	33
siPP2A	exp4	12
siPP2A	exp4	42
siPP2A	exp4	57
siPP2A	exp4	39
siPP2A	exp4	48
siPP2A	exp4	15
siPP2A	exp4	27
siPP2A	exp4	15
siPP2A	exp4	15
siPP2A	exp4	36
siPP2A	exp4	15
siPP2A	exp4	57
siPP2A	exp4	54
siPP2A	exp4	30
siPP2A	exp4	18
siPP2A	exp4	48
siPP2A	exp4	42
siPP2A	exp4	27
siPP2A	exp4	30
siPP2A	exp4	15
siPP2A	exp4	54
siPP2A	exp4	12
siPP2A	exp4	30
siPP2A	exp4	27
siPP2A	exp4	9
siPP2A	exp4	66
siPP2A	exp4	48
siPP2A	exp4	39
siPP2A	exp4	24
siPP2A	exp4	81
siPP2A	exp4	57
siPP2A	exp4	27
siPP2A	exp4	39
siPP2A	exp4	21
siPP2A	exp4	24
siPP2A	exp4	12
siPP2A	exp4	27
siPP2A	exp4	33
siPP2A	exp4	60
siPP2A	exp4	21
siPP2A	exp4	48
siPP2A	exp4	18
siPP2A	exp4	21
siPP2A	exp4	27
siPP2A	exp4	12
siPP2A	exp4	15
siPP2A	exp4	24
siPP2A	exp4	27
siPP2A	exp4	30
siPP2A	exp4	63
siPP2A	exp4	36
siPP2A	exp4	21
siPP2A	exp4	15
siPP2A	exp4	18
siPP2A	exp4	36
siPP2A	exp4	12
siPP2A	exp4	30
siPP2A	exp4	42
siPP2A	exp4	48
siPP2A	exp4	54
siPP2A	exp4	15
siPP2A	exp4	51
siPP2A	exp4	54
siPP2A	exp4	42
siPP2A	exp4	24
siPP2A	exp4	24
siPP2A	exp4	24
siPP2A	exp4	12
siPP2A	exp4	30
siPP2A	exp4	27
siPP2A	exp4	45
siPP2A	exp4	39
siPP2A	exp4	54
siPP2A	exp4	36
siPP2A	exp4	30
siPP2A	exp4	45
siPP2A	exp4	30
siPP2A	exp4	51
siPP2A	exp4	45
siPP2A	exp4	30
siPP2A	exp4	39
siPP2A	exp4	21
siPP2A	exp4	36

## Sheet: 2B
Experiment	OligoID	-29	-28	-27	-26	-25	-24	-23	-22	-21	-20	-19	-18	-17	-16	-15	-14	-13	-12	-11	-10	-9	-8	-7	-6	-5	-4	-3	-2	-1	0	1	2	3	4	5	6	7	8	9	10	11	12	13	14	15	-14	-13	-12
RJ003_2020-02-07_siRNA_transfection	4A1-A	NaN	NaN	NaN	NaN	NaN	NaN	NaN	NaN	NaN	12145	18354	18354	19085	19085	16163	15067	19085	17624	15797	13241	12875	14336	43922	43556	45995	12145	23102	12510	23468	12145	43891	45993	18994	41640	15707	NaN	NaN	NaN	NaN	NaN	NaN	NaN	NaN	NaN	NaN	NaN	NaN	NaN
RJ003_2020-02-07_siRNA_transfection	4A1-A	NaN	NaN	NaN	NaN	NaN	NaN	NaN	NaN	NaN	16528	22737	22737	23468	23468	20546	19450	23468	22007	20180	17624	17258	18719	11414	11049	45017	16528	27485	16893	27851	16528	46813	42767	20821	42736	16803	NaN	NaN	NaN	NaN	NaN	NaN	NaN	NaN	NaN	NaN	NaN	NaN	NaN
RJ003_2020-02-07_siRNA_transfection	4A1-A	NaN	NaN	NaN	NaN	NaN	NaN	NaN	NaN	45933	29983	33270	21217	35096	24869	30348	43160	41334	45719	47178	42064	16497	15401	46082	28550	42064	14671	45933	44256	45933	42064	29618	43132	24108	23743	44197	NaN	NaN	NaN	NaN	NaN	NaN	NaN	NaN	NaN	NaN	NaN	NaN	NaN
RJ003_2020-02-07_siRNA_transfection	4A1-A	NaN	NaN	NaN	NaN	NaN	NaN	NaN	NaN	23408	14642	17564	43862	19025	46784	15008	25965	24139	21217	29252	24869	34366	33270	28522	44621	24869	32905	23408	26696	23408	24869	14277	31413	15342	14977	45717	NaN	NaN	NaN	NaN	NaN	NaN	NaN	NaN	NaN	NaN	NaN	NaN	NaN
RJ003_2020-02-07_siRNA_transfection	4A1-A	NaN	NaN	NaN	NaN	NaN	NaN	NaN	NaN	16834	16103	47150	15738	11720	14277	10990	16103	20121	16469	14277	14642	14642	20852	19756	17564	16834	14277	10990	15738	18660	20852	12451	14977	14977	0.98	0.78	NaN	NaN	NaN	NaN	NaN	NaN	NaN	NaN	NaN	NaN	NaN	NaN	NaN
RJ003_2020-02-07_siRNA_transfection	4A1-A	NaN	NaN	NaN	NaN	NaN	NaN	NaN	NaN	43525	42430	35096	42064	45660	45933	35827	42430	11018	42795	45933	45964	45964	12114	47178	44256	43160	45903	35827	42064	45717	12114	45719	29952	30317	46388	45658	NaN	NaN	NaN	NaN	NaN	NaN	NaN	NaN	NaN	NaN	NaN	NaN	NaN
RJ003_2020-02-07_siRNA_transfection	4A1-A	NaN	NaN	NaN	NaN	NaN	NaN	NaN	20911	22737	28946	31138	35886	36251	45721	45905	33695	45843	31868	32234	45782	32964	16893	46113	41365	45692	42095	46844	17258	13241	42795	41334	28491	23012	28856	NaN	NaN	NaN	NaN	NaN	NaN	NaN	NaN	NaN	NaN	NaN	NaN	NaN	NaN
RJ003_2020-02-07_siRNA_transfection	4A1-A	NaN	NaN	NaN	NaN	NaN	NaN	NaN	44652	46478	15797	17624	22007	22372	23833	25659	20180	25294	18354	18719	24198	19085	45995	34394	30011	26359	30376	35125	41365	45720	34001	32540	23743	18264	24108	NaN	NaN	NaN	NaN	NaN	NaN	NaN	NaN	NaN	NaN	NaN	NaN	NaN	NaN
RJ003_2020-02-07_siRNA_transfection	4A1-A	NaN	NaN	NaN	NaN	NaN	NaN	NaN	NaN	46143	16558	16193	11810	43952	45966	42125	45721	42491	35156	29312	28946	33329	45966	27485	23468	17989	15797	27120	45843	36251	29646	32174	24139	31413	28856	29587	NaN	NaN	NaN	NaN	NaN	NaN	NaN	NaN	NaN	NaN	NaN	NaN	NaN
RJ003_2020-02-07_siRNA_transfection	4A1-A	NaN	NaN	NaN	NaN	NaN	NaN	NaN	NaN	45813	45047	45047	45966	5.00	33329	34790	30407	35156	27851	22372	22007	26390	32964	20546	16528	11414	46113	20180	31868	28946	24167	28157	20486	28491	25934	27030	NaN	NaN	NaN	NaN	NaN	NaN	NaN	NaN	NaN	NaN	NaN	NaN	NaN
RJ003_2020-02-07_siRNA_transfection	4A1-A	NaN	NaN	NaN	NaN	NaN	NaN	NaN	NaN	NaN	34759	43556	4.00	35855	34394	43556	45934	45017	14336	22007	27120	24929	16163	43556	46478	45692	45995	24167	35490	45720	46478	13575	31809	23043	28522	28491	NaN	NaN	NaN	NaN	NaN	NaN	NaN	NaN	NaN	NaN	NaN	NaN	NaN
RJ003_2020-02-07_siRNA_transfection	4A1-A	NaN	NaN	NaN	NaN	NaN	NaN	NaN	NaN	NaN	35125	44287	45661	4.00	35125	44287	45995	45748	15067	22737	27851	25659	16893	44287	47209	45751	41730	24898	36220	45781	47209	13940	32174	23408	28887	28856	NaN	NaN	NaN	NaN	NaN	NaN	NaN	NaN	NaN	NaN	NaN	NaN	NaN
RJ003_2020-02-07_siRNA_transfection	4A1-A	NaN	NaN	NaN	NaN	NaN	NaN	NaN	NaN	NaN	19419	18688	15401	11749	11383	46447	46813	45780	12114	11383	44621	20149	20880	17227	21245	19054	13210	17958	24898	12479	12844	23408	23012	19360	43466	42736	NaN	NaN	NaN	NaN	NaN	NaN	NaN	NaN	NaN	NaN	NaN	NaN	NaN
RJ003_2020-02-07_siRNA_transfection	4A1-A	NaN	NaN	NaN	NaN	NaN	NaN	NaN	NaN	NaN	27454	26724	23437	19419	19054	17227	17593	45352	19784	18688	15401	28185	28915	24898	29281	27089	20880	25993	33298	19784	20515	29252	26665	23012	46023	45292	NaN	NaN	NaN	NaN	NaN	NaN	NaN	NaN	NaN	NaN	NaN	NaN	NaN
RJ003_2020-02-07_siRNA_transfection	4A1-A	NaN	NaN	NaN	NaN	NaN	NaN	NaN	NaN	29312	20180	19815	18719	26390	24198	23833	30773	27851	31503	34060	27851	28946	21641	47209	45017	32933	25993	30742	17593	18688	18688	23437	20486	33239	25204	14977	NaN	NaN	NaN	NaN	NaN	NaN	NaN	NaN	NaN	NaN	NaN	NaN	NaN
RJ003_2020-02-07_siRNA_transfection	4A1-A	NaN	NaN	NaN	NaN	NaN	NaN	NaN	NaN	42125	32234	32234	30773	45843	5.00	5.00	43586	45966	44682	47239	45966	41760	34060	22007	19815	43556	35855	45995	26724	28185	27820	33298	27426	45779	29587	18994	NaN	NaN	NaN	NaN	NaN	NaN	NaN	NaN	NaN	NaN	NaN	NaN	NaN
RJ003_2020-02-07_siRNA_transfection	4A1-A	NaN	NaN	NaN	NaN	NaN	NaN	NaN	NaN	22678	19025	23043	26330	23043	25600	21947	23408	27061	25235	18295	24504	21217	14642	23043	16834	46784	12451	12816	15008	13547	16834	33239	21186	32143	16438	44927	NaN	NaN	NaN	NaN	NaN	NaN	NaN	NaN	NaN	NaN	NaN	NaN	NaN
RJ003_2020-02-07_siRNA_transfection	4A1-A	NaN	NaN	NaN	NaN	NaN	NaN	NaN	NaN	15008	11720	15008	18295	15373	17564	14277	15373	19025	17564	47150	16469	13547	43862	15373	46054	45932	42036	42401	44228	42767	46054	27395	16438	26665	12055	41275	NaN	NaN	NaN	NaN	NaN	NaN	NaN	NaN	NaN	NaN	NaN	NaN	NaN
RJ003_2020-02-07_siRNA_transfection	4A1-A	NaN	NaN	NaN	NaN	31413	30317	28491	26299	26299	29221	26665	31048	30682	35796	35431	34700	31413	25934	29221	29587	30682	33970	35431	33970	35431	35065	33239	35065	29221	33604	43132	0.83	0.69	0.80	NaN	NaN	NaN	NaN	NaN	NaN	NaN	NaN	NaN	NaN	NaN	NaN	NaN	NaN
RJ003_2020-02-07_siRNA_transfection	4A1-A	NaN	NaN	NaN	NaN	0.62	0.61	0.59	0.57	0.57	0.60	0.57	0.61	0.61	0.66	0.65	0.65	0.62	0.57	0.60	0.60	0.61	0.64	0.65	0.64	0.65	0.65	0.63	0.65	0.60	0.64	0.72	0.28	0.23	0.26	NaN	NaN	NaN	NaN	NaN	NaN	NaN	NaN	NaN	NaN	NaN	NaN	NaN	NaN
RJ003_2020-02-07_siRNA_transfection	4A1-A	NaN	NaN	NaN	NaN	NaN	NaN	NaN	NaN	NaN	27791	29618	25235	26696	32174	31809	31444	32905	45660	35462	29252	33635	35462	29252	41699	33270	23043	17564	11355	17930	18660	25965	13547	15008	23012	18994	NaN	NaN	NaN	NaN	NaN	NaN	NaN	NaN	NaN	NaN	NaN	NaN	NaN
RJ003_2020-02-07_siRNA_transfection	4A1-A	NaN	NaN	NaN	NaN	NaN	NaN	NaN	NaN	NaN	20121	21582	17564	19391	24139	23774	23408	24869	28522	27426	21582	25600	27426	21582	32905	25235	15738	47150	41671	10990	11720	18660	43497	44958	18264	14611	NaN	NaN	NaN	NaN	NaN	NaN	NaN	NaN	NaN	NaN	NaN	NaN	NaN
RJ003_2020-02-07_siRNA_transfection	4A1-A	NaN	NaN	NaN	NaN	NaN	NaN	NaN	NaN	32540	32174	32174	25235	24869	27791	28157	20121	19756	21947	18295	17199	17930	13547	17564	14277	11355	43862	42401	45689	45963	44593	29952	21551	45292	45839	NaN	NaN	NaN	NaN	NaN	NaN	NaN	NaN	NaN	NaN	NaN	NaN	NaN	NaN
RJ003_2020-02-07_siRNA_transfection	4A1-A	NaN	NaN	NaN	NaN	NaN	NaN	NaN	NaN	33664	32933	32933	23802	23437	27454	27820	16862	16497	19054	14305	12844	13940	44256	13575	45352	41334	35827	34001	45780	31444	45660	17199	42401	24838	16438	NaN	NaN	NaN	NaN	NaN	NaN	NaN	NaN	NaN	NaN	NaN	NaN	NaN	NaN
RJ003_2020-02-07_siRNA_transfection	4A1-A	NaN	NaN	NaN	NaN	NaN	NaN	NaN	NaN	33635	28522	22313	30348	32905	25600	34001	34001	34366	34001	45719	31809	28522	13940	43525	45872	25600	44228	25600	31809	15008	22313	45718	20090	15342	11324	44927	NaN	NaN	NaN	NaN	NaN	NaN	NaN	NaN	NaN	NaN	NaN	NaN	NaN
RJ003_2020-02-07_siRNA_transfection	4A1-A	NaN	NaN	NaN	NaN	NaN	NaN	NaN	NaN	12816	44958	45902	46419	11720	42401	12816	12816	13181	12816	15738	11355	44958	25965	20486	17199	42767	28126	42401	11355	33970	45902	23012	45292	41640	45778	0.98	NaN	NaN	NaN	NaN	NaN	NaN	NaN	NaN	NaN	NaN	NaN	NaN	NaN
RJ003_2020-02-07_siRNA_transfection	4A1-A	NaN	NaN	NaN	NaN	NaN	23377	20455	27395	25569	33970	32143	24473	21186	25569	24473	23377	27395	29952	29952	28491	24838	29952	30682	29587	21916	29952	26299	25204	21916	23012	29587	0.95	0.98	NaN	NaN	NaN	NaN	NaN	NaN	NaN	NaN	NaN	NaN	NaN	NaN	NaN	NaN	NaN
RJ003_2020-02-07_siRNA_transfection	4A1-A	NaN	NaN	NaN	NaN	NaN	21186	18629	25204	23377	31413	29587	22282	19360	23377	22282	21186	25204	27395	27760	26299	22647	27760	28126	27395	19725	27395	24108	23377	19725	21186	27395	0.92	0.95	NaN	NaN	NaN	NaN	NaN	NaN	NaN	NaN	NaN	NaN	NaN	NaN	NaN	NaN	NaN
RJ003_2020-02-07_siRNA_transfection	4A1-A	NaN	NaN	NaN	NaN	NaN	0.87	0.89	0.97	0.86	0.90	0.88	0.89	0.98	0.91	0.90	0.97	0.89	0.88	0.91	0.88	0.85	0.88	0.90	0.87	0.89	0.82	0.90	0.88	0.94	28126	42401	0.31	0.29	NaN	NaN	NaN	NaN	NaN	NaN	NaN	NaN	NaN	NaN	NaN	NaN	NaN	NaN	NaN
RJ003_2020-02-07_siRNA_transfection	4A1-A	NaN	NaN	NaN	NaN	NaN	14642	17564	24869	14642	17930	16469	17564	25965	19391	17930	25600	16834	16469	19025	15738	13181	16469	18660	14642	16834	46419	18660	15738	21947	32964	36281	0.85	0.79	NaN	NaN	NaN	NaN	NaN	NaN	NaN	NaN	NaN	NaN	NaN	NaN	NaN	NaN	NaN
RJ003_2020-02-07_siRNA_transfection	4A1-A	NaN	NaN	NaN	NaN	NaN	NaN	NaN	NaN	41760	14732	15097	11810	13636	12905	43952	45047	45905	41760	11079	42491	12175	13271	42125	42125	45813	33329	25294	22007	21641	26390	31107	10990	42401	28887	17930	NaN	NaN	NaN	NaN	NaN	NaN	NaN	NaN	NaN	NaN	NaN	NaN	NaN
RJ003_2020-02-07_siRNA_transfection	4A1-A	NaN	NaN	NaN	NaN	NaN	NaN	NaN	NaN	14366	24593	24593	20941	23132	22402	16923	17654	12540	14366	20210	15097	21306	22767	14732	14732	11079	42125	33695	30042	29677	34425	45751	15008	46419	34001	22313	NaN	NaN	NaN	NaN	NaN	NaN	NaN	NaN	NaN	NaN	NaN	NaN	NaN
RJ003_2020-02-07_siRNA_transfection	4A1-A	NaN	NaN	NaN	NaN	NaN	NaN	NaN	NaN	NaN	15401	12479	46813	46813	43891	42795	42064	45841	45872	45872	41334	36192	33270	34001	29983	22313	24504	28522	28887	27426	22678	33970	45690	23012	26299	43831	NaN	NaN	NaN	NaN	NaN	NaN	NaN	NaN	NaN	NaN	NaN	NaN	NaN
RJ003_2020-02-07_siRNA_transfection	4A1-A	NaN	NaN	NaN	NaN	NaN	NaN	NaN	NaN	NaN	29281	25993	23802	23802	20515	19054	18688	15036	15766	15766	17593	12114	45352	46082	41699	33270	35462	45903	45933	45780	33270	42036	45689	29587	33239	12055	NaN	NaN	NaN	NaN	NaN	NaN	NaN	NaN	NaN	NaN	NaN	NaN	NaN
RJ003_2020-02-07_siRNA_transfection	4A1-A	NaN	NaN	NaN	NaN	NaN	NaN	NaN	NaN	17958	17958	18323	16132	15036	14305	16497	11018	12844	11018	12479	17593	20515	14305	18323	12479	44621	44621	16497	11383	11749	34731	17199	27030	16438	1.00	NaN	NaN	NaN	NaN	NaN	NaN	NaN	NaN	NaN	NaN	NaN	NaN	NaN	NaN
RJ003_2020-02-07_siRNA_transfection	4A1-A	NaN	NaN	NaN	NaN	NaN	NaN	NaN	NaN	29646	29646	30376	27820	26724	25993	28185	22341	24167	22341	23802	29281	32568	25628	30011	23802	19054	19054	28185	22341	22706	44621	25600	32874	21186	45931	NaN	NaN	NaN	NaN	NaN	NaN	NaN	NaN	NaN	NaN	NaN	NaN	NaN	NaN
RJ003_2020-02-07_siRNA_transfection	4A1-A	NaN	NaN	NaN	NaN	NaN	NaN	NaN	NaN	26330	30713	30348	45691	32540	26696	13940	45690	45323	34366	45691	45994	45780	45872	45691	43891	46082	36192	14305	11018	42430	24139	19756	29221	27030	20090	NaN	NaN	NaN	NaN	NaN	NaN	NaN	NaN	NaN	NaN	NaN	NaN	NaN	NaN
RJ003_2020-02-07_siRNA_transfection	4A1-A	NaN	NaN	NaN	NaN	NaN	NaN	NaN	NaN	46023	11324	10959	14246	12055	46023	20455	0.93	45717	13150	14246	16072	14977	15342	14246	17168	18264	13881	20455	18994	16803	44927	42736	0.83	0.80	0.71	NaN	NaN	NaN	NaN	NaN	NaN	NaN	NaN	NaN	NaN	NaN	NaN	NaN	NaN
RJ003_2020-02-07_siRNA_transfection	4A1-A	NaN	NaN	NaN	NaN	NaN	NaN	NaN	3.00	45994	45903	42795	35462	27791	32174	32905	32905	31444	33270	25965	30713	34001	35096	3.00	29618	27426	27426	45841	43891	45719	28522	35827	16438	25934	17168	NaN	NaN	NaN	NaN	NaN	NaN	NaN	NaN	NaN	NaN	NaN	NaN	NaN	NaN
RJ003_2020-02-07_siRNA_transfection	4A1-A	NaN	NaN	NaN	NaN	NaN	NaN	NaN	45840	42036	41306	43132	45779	32874	35796	2.00	36161	35431	2.00	31778	35065	45690	45749	45810	34335	32874	32509	45993	43862	45902	33239	45779	1.00	43101	45658	NaN	NaN	NaN	NaN	NaN	NaN	NaN	NaN	NaN	NaN	NaN	NaN	NaN	NaN
RJ003_2020-02-07_siRNA_transfection	4A1-A	NaN	NaN	NaN	NaN	NaN	NaN	NaN	42491	45966	44317	41760	45843	45047	45413	45874	45996	35156	43586	45905	27120	33695	30773	33695	35886	30773	32964	34425	35521	23802	46447	24139	21582	23774	31048	NaN	NaN	NaN	NaN	NaN	NaN	NaN	NaN	NaN	NaN	NaN	NaN	NaN	NaN
RJ003_2020-02-07_siRNA_transfection	4A1-A	NaN	NaN	NaN	NaN	NaN	NaN	NaN	18354	16528	19815	17624	15432	20180	20546	15432	16893	11780	19085	15797	41365	46844	44652	47209	12510	44287	46478	11049	12145	43160	31079	11720	46054	11355	22282	NaN	NaN	NaN	NaN	NaN	NaN	NaN	NaN	NaN	NaN	NaN	NaN	NaN	NaN
RJ003_2020-02-07_siRNA_transfection	4A1-A	NaN	NaN	NaN	NaN	NaN	NaN	NaN	NaN	NaN	30713	27791	32540	32905	31444	32540	32905	29983	33270	29252	29252	28522	29983	28157	27426	30348	25235	21582	19391	17930	22313	24139	45902	26665	43101	0.96	NaN	NaN	NaN	NaN	NaN	NaN	NaN	NaN	NaN	NaN	NaN	NaN	NaN
RJ003_2020-02-07_siRNA_transfection	4A1-A	NaN	NaN	NaN	NaN	NaN	NaN	NaN	NaN	NaN	45903	45660	41699	42064	45964	41699	42064	45811	42430	45750	45780	45719	45841	45660	3.00	45872	34001	29618	27426	25965	30713	32540	46419	32509	46753	45748	NaN	NaN	NaN	NaN	NaN	NaN	NaN	NaN	NaN	NaN	NaN	NaN	NaN
RJ003_2020-02-07_siRNA_transfection	4A1-A	NaN	NaN	NaN	NaN	NaN	NaN	NaN	NaN	NaN	43922	43191	43922	43191	41730	45995	42826	45781	45661	34394	33298	45781	29281	35490	28550	18688	18688	44256	24504	34366	45872	45719	45871	34700	41640	42736	NaN	NaN	NaN	NaN	NaN	NaN	NaN	NaN	NaN	NaN	NaN	NaN	NaN
RJ003_2020-02-07_siRNA_transfection	4A1-A	NaN	NaN	NaN	NaN	NaN	NaN	NaN	NaN	NaN	15067	14336	15067	14702	12875	12145	14336	46113	44287	41730	45965	45748	36220	42826	35490	25263	25263	13575	29618	45933	45352	43160	43497	45779	43831	44927	NaN	NaN	NaN	NaN	NaN	NaN	NaN	NaN	NaN	NaN	NaN	NaN	NaN
RJ003_2020-02-07_siRNA_transfection	4A1-A	NaN	NaN	NaN	NaN	NaN	NaN	NaN	NaN	19419	12844	21976	17227	19419	17958	17958	17227	17593	16497	15036	16132	19419	17593	14671	13575	45717	46082	14671	12114	42795	44621	24504	43132	34700	20455	NaN	NaN	NaN	NaN	NaN	NaN	NaN	NaN	NaN	NaN	NaN	NaN	NaN	NaN
RJ003_2020-02-07_siRNA_transfection	4A1-A	NaN	NaN	NaN	NaN	NaN	NaN	NaN	NaN	35096	29618	45691	33270	35096	33635	34001	33270	33635	32540	31444	32174	35096	33635	31079	29983	26696	26696	30713	28887	23774	25600	44958	30317	23012	11324	NaN	NaN	NaN	NaN	NaN	NaN	NaN	NaN	NaN	NaN	NaN	NaN	NaN	NaN
RJ003_2020-02-07_siRNA_transfection	4A1-A	NaN	NaN	NaN	NaN	NaN	NaN	NaN	NaN	17958	27089	21245	18688	26359	20880	24167	23071	19784	28550	24167	24167	25993	17958	23071	17958	20149	24532	21976	19419	26724	16834	10990	31778	16803	45658	NaN	NaN	NaN	NaN	NaN	NaN	NaN	NaN	NaN	NaN	NaN	NaN	NaN	NaN
RJ003_2020-02-07_siRNA_transfection	4A1-A	NaN	NaN	NaN	NaN	NaN	NaN	NaN	NaN	11383	20149	14305	12114	19419	14305	17227	16497	13210	21610	17227	17227	19054	11383	16497	11749	13575	17593	15401	12844	19784	12086	43132	28126	13881	43101	NaN	NaN	NaN	NaN	NaN	NaN	NaN	NaN	NaN	NaN	NaN	NaN	NaN	NaN
RJ003_2020-02-07_siRNA_transfection	4A1-A	NaN	NaN	NaN	NaN	NaN	NaN	NaN	NaN	NaN	30742	20149	27454	27089	22706	31837	28550	32933	29646	24898	27454	23437	29281	28185	25628	20515	29281	36220	32568	33298	43191	46082	17564	13181	33604	27395	14977	NaN	NaN	NaN	NaN	NaN	NaN	NaN	NaN	NaN	NaN	NaN	NaN
RJ003_2020-02-07_siRNA_transfection	4A1-A	NaN	NaN	NaN	NaN	NaN	NaN	NaN	NaN	NaN	44652	33298	41365	45995	36220	46113	42826	47209	43922	45781	45995	45661	43191	42095	45873	33298	43191	14336	46844	11049	22007	21610	26696	21947	45963	33970	20090	NaN	NaN	NaN	NaN	NaN	NaN	NaN	NaN	NaN	NaN	NaN	NaN
RJ003_2020-02-07_siRNA_transfection	4A1-A	NaN	NaN	NaN	NaN	NaN	NaN	NaN	NaN	19419	19419	21976	18688	20515	15766	21976	20149	16497	22341	18688	23437	22341	17227	20149	20149	18323	18323	11749	12844	11383	3.00	23774	10990	22647	11324	47119	NaN	NaN	NaN	NaN	NaN	NaN	NaN	NaN	NaN	NaN	NaN	NaN	NaN
RJ003_2020-02-07_siRNA_transfection	4A1-A	NaN	NaN	NaN	NaN	NaN	NaN	NaN	NaN	41699	42064	44256	41334	42795	45811	43891	42430	45841	44621	41334	45352	44621	45933	42795	42795	45994	45994	35096	36192	34731	24504	13181	45779	16438	42370	42005	NaN	NaN	NaN	NaN	NaN	NaN	NaN	NaN	NaN	NaN	NaN	NaN	NaN
RJ003_2020-02-07_siRNA_transfection	4A1-A	NaN	NaN	NaN	NaN	NaN	NaN	NaN	NaN	NaN	20121	17930	16103	23774	26330	21582	20486	21947	14277	24139	17930	15373	24504	21582	35096	24139	25235	25600	17199	45689	21582	45902	36161	23377	14611	44197	NaN	NaN	NaN	NaN	NaN	NaN	NaN	NaN	NaN	NaN	NaN	NaN	NaN
RJ003_2020-02-07_siRNA_transfection	4A1-A	NaN	NaN	NaN	NaN	NaN	NaN	NaN	NaN	NaN	45660	34366	32174	41334	44256	45780	45691	45841	29983	41699	34366	31444	42430	45780	17958	41699	42795	43525	33270	24139	45811	17199	12816	34335	24108	15707	NaN	NaN	NaN	NaN	NaN	NaN	NaN	NaN	NaN	NaN	NaN	NaN	NaN
RJ003_2020-02-07_siRNA_transfection	4A1-A	NaN	NaN	NaN	NaN	NaN	NaN	NaN	NaN	NaN	17533	20455	23743	21916	22282	20090	16803	19360	20455	17533	17533	16803	15342	15707	14611	13150	12420	12055	13150	47119	47119	47119	27061	24504	24869	17930	45292	NaN	NaN	NaN	NaN	NaN	NaN	NaN	NaN	NaN	NaN	NaN	NaN
RJ003_2020-02-07_siRNA_transfection	4A1-A	NaN	NaN	NaN	NaN	NaN	NaN	NaN	NaN	NaN	19725	23012	25934	24108	24473	22282	18629	21551	22647	19725	19725	18629	17168	17899	16803	15342	14246	13881	14977	12420	12420	12420	30713	28522	28522	21217	47119	NaN	NaN	NaN	NaN	NaN	NaN	NaN	NaN	NaN	NaN	NaN	NaN
RJ003_2020-02-07_siRNA_transfection	4A1-A	NaN	NaN	NaN	NaN	NaN	NaN	NaN	NaN	NaN	12844	18688	17593	27089	23802	26359	19784	30376	4.00	32568	31472	45812	42826	45812	45720	30742	45720	45751	33298	30376	36220	46082	45323	45659	13181	29587	NaN	NaN	NaN	NaN	NaN	NaN	NaN	NaN	NaN	NaN	NaN	NaN	NaN
RJ003_2020-02-07_siRNA_transfection	4A1-A	NaN	NaN	NaN	NaN	NaN	NaN	NaN	NaN	NaN	13575	19784	18323	28185	24532	27089	20515	31107	45720	33298	32568	45904	43922	45904	45812	31837	45812	45842	34029	31472	45692	46813	46054	45690	13912	29952	NaN	NaN	NaN	NaN	NaN	NaN	NaN	NaN	NaN	NaN	NaN	NaN	NaN
RJ003_2020-02-07_siRNA_transfection	4A1-A	NaN	NaN	NaN	NaN	NaN	NaN	NaN	NaN	NaN	22678	18660	19391	20852	20486	21582	17199	16834	12816	16834	24139	26330	22678	22313	23043	19025	21217	16469	12086	13912	13912	30317	46023	46753	45292	12785	NaN	NaN	NaN	NaN	NaN	NaN	NaN	NaN	NaN	NaN	NaN	NaN	NaN
RJ003_2020-02-07_siRNA_transfection	4A1-A	NaN	NaN	NaN	NaN	NaN	NaN	NaN	NaN	NaN	29281	23437	24532	26724	25993	27820	21610	20515	15036	20515	31472	34759	29281	28915	29646	23802	27089	20515	13940	16862	16497	23774	30317	31413	29221	35065	NaN	NaN	NaN	NaN	NaN	NaN	NaN	NaN	NaN	NaN	NaN	NaN	NaN
RJ003_2020-02-07_siRNA_transfection	4A1-A	NaN	NaN	NaN	NaN	NaN	NaN	NaN	NaN	NaN	21245	18688	17593	21610	23802	21245	21976	17593	22706	28550	25263	23437	21610	22341	25993	25263	25263	21610	19419	17958	17958	31079	14977	43132	23012	44927	NaN	NaN	NaN	NaN	NaN	NaN	NaN	NaN	NaN	NaN	NaN	NaN	NaN
RJ003_2020-02-07_siRNA_transfection	4A1-A	NaN	NaN	NaN	NaN	NaN	NaN	NaN	NaN	NaN	14732	47239	45413	15097	18384	14366	15827	45413	16558	25324	20576	18019	14732	16193	21306	20210	20576	15097	11810	45778	45778	47209	45993	47178	16834	31413	NaN	NaN	NaN	NaN	NaN	NaN	NaN	NaN	NaN	NaN	NaN	NaN	NaN
RJ003_2020-02-07_siRNA_transfection	4A1-A	NaN	NaN	NaN	20852	19391	21217	18660	17930	21582	18660	16103	20121	16834	17199	19391	18660	17564	13547	15373	13912	12086	13912	44958	10990	15373	11355	17199	17533	23377	35796	45810	20090	30317	NaN	NaN	NaN	NaN	NaN	NaN	NaN	NaN	NaN	NaN	NaN	NaN	NaN	NaN	NaN
RJ003_2020-02-07_siRNA_transfection	4A1-A	NaN	NaN	NaN	28157	26330	28522	25965	25235	29252	25965	23043	27426	23774	24139	26696	25965	24504	20486	22313	20486	18660	20852	15008	17564	22678	17930	24139	21916	28126	41671	44593	24473	35796	NaN	NaN	NaN	NaN	NaN	NaN	NaN	NaN	NaN	NaN	NaN	NaN	NaN	NaN	NaN
RJ003_2020-02-07_siRNA_transfection	4A1-A	NaN	NaN	NaN	NaN	NaN	NaN	NaN	NaN	NaN	28185	31837	32203	26359	30742	29281	30011	25993	30011	15036	43160	13210	13210	22706	42430	13940	35462	45903	45780	33635	34366	17199	45810	29952	32509	29221	NaN	NaN	NaN	NaN	NaN	NaN	NaN	NaN	NaN	NaN	NaN	NaN	NaN
RJ003_2020-02-07_siRNA_transfection	4A1-A	NaN	NaN	NaN	NaN	NaN	NaN	NaN	NaN	NaN	44317	12540	13271	41760	11079	45413	46508	45996	46508	26390	14336	23468	23833	5.00	13606	24563	45934	46113	44652	45720	45812	15401	30713	18660	22313	17930	NaN	NaN	NaN	NaN	NaN	NaN	NaN	NaN	NaN	NaN	NaN	NaN	NaN
RJ003_2020-02-07_siRNA_transfection	4A1-A	NaN	NaN	NaN	NaN	NaN	NaN	NaN	NaN	NaN	28550	31107	30376	25993	34394	34394	31837	29646	30011	28185	28915	29646	25993	25263	23071	23071	26359	28550	32203	35490	12844	17930	33604	31413	45292	45748	NaN	NaN	NaN	NaN	NaN	NaN	NaN	NaN	NaN	NaN	NaN	NaN	NaN
RJ003_2020-02-07_siRNA_transfection	4A1-A	NaN	NaN	NaN	NaN	NaN	NaN	NaN	NaN	NaN	43891	45717	45352	41699	12114	12114	46813	44621	44986	43525	44256	44621	41699	45994	45841	45841	41699	43891	46813	13210	30713	45963	23012	20821	45778	0.88	NaN	NaN	NaN	NaN	NaN	NaN	NaN	NaN	NaN	NaN	NaN	NaN	NaN
RJ003_2020-02-07_siRNA_transfection	4A1-A	NaN	NaN	NaN	NaN	NaN	NaN	NaN	NaN	NaN	12844	18323	43160	44621	45994	15766	43525	12114	42064	42430	25600	3.00	30713	27426	33270	46082	22706	21582	12086	43132	42767	27030	10959	16072	16438	46753	NaN	NaN	NaN	NaN	NaN	NaN	NaN	NaN	NaN	NaN	NaN	NaN	NaN
RJ003_2020-02-07_siRNA_transfection	4A1-A	NaN	NaN	NaN	NaN	NaN	NaN	NaN	NaN	NaN	26724	32933	20149	21610	17593	30011	20515	25993	18688	19054	45660	12479	42795	45811	45717	23071	45751	32540	21582	15373	15373	34335	16438	22282	22647	15342	NaN	NaN	NaN	NaN	NaN	NaN	NaN	NaN	NaN	NaN	NaN	NaN	NaN
RJ003_2020-02-07_siRNA_transfection	4A1-A	NaN	NaN	NaN	NaN	NaN	NaN	NaN	17958	16497	17227	25993	27820	29646	27454	23802	27820	26359	26724	24898	25628	26724	20515	28550	23802	22341	26359	19784	11018	47178	45717	35096	41671	14977	19360	NaN	NaN	NaN	NaN	NaN	NaN	NaN	NaN	NaN	NaN	NaN	NaN	NaN	NaN
RJ003_2020-02-07_siRNA_transfection	4A1-A	NaN	NaN	NaN	NaN	NaN	NaN	NaN	45811	45719	45780	46082	11018	12479	47178	44256	11383	46447	46447	44986	45717	46813	45994	11749	43891	42795	46447	45964	32905	32540	31079	21947	32143	45292	12785	NaN	NaN	NaN	NaN	NaN	NaN	NaN	NaN	NaN	NaN	NaN	NaN	NaN	NaN
RJ003_2020-02-07_siRNA_transfection	4A1-A	NaN	NaN	NaN	NaN	NaN	NaN	NaN	15401	15401	44986	17593	30376	27089	42461	25993	4.00	28185	28550	11780	44287	33298	44287	32203	31837	34394	44287	45017	45017	11049	42795	33270	19391	25204	12785	NaN	NaN	NaN	NaN	NaN	NaN	NaN	NaN	NaN	NaN	NaN	NaN	NaN	NaN
RJ003_2020-02-07_siRNA_transfection	4A1-A	NaN	NaN	NaN	NaN	NaN	NaN	NaN	11018	11018	45994	13210	25628	22341	45692	21245	31472	23437	23802	42826	45842	28550	45842	27089	26724	29281	45842	45873	45873	42095	45811	29618	16103	23012	10959	NaN	NaN	NaN	NaN	NaN	NaN	NaN	NaN	NaN	NaN	NaN	NaN	NaN	NaN
RJ003_2020-02-07_siRNA_transfection	4A1-A	NaN	NaN	NaN	NaN	NaN	NaN	NaN	NaN	17958	20515	14671	24532	18688	17593	21976	20515	21245	19054	12479	19054	16862	15036	14671	46813	12844	13575	22706	20149	17958	45780	45810	28491	27030	43466	NaN	NaN	NaN	NaN	NaN	NaN	NaN	NaN	NaN	NaN	NaN	NaN	NaN	NaN
RJ003_2020-02-07_siRNA_transfection	4A1-A	NaN	NaN	NaN	NaN	NaN	NaN	NaN	NaN	11414	14702	43922	19815	12510	11049	16163	14702	15797	12875	41365	12510	46844	44287	43556	45751	41365	42826	17258	14336	11414	27820	19756	43862	42036	17168	NaN	NaN	NaN	NaN	NaN	NaN	NaN	NaN	NaN	NaN	NaN	NaN	NaN	NaN
RJ003_2020-02-07_siRNA_transfection	4A1-A	NaN	NaN	NaN	NaN	NaN	NaN	NaN	NaN	NaN	16497	23071	19054	22706	22706	24167	24167	25263	28185	23071	25993	26724	24167	24167	27820	24167	26359	26359	23437	25263	21245	18323	14642	16834	41306	21916	NaN	NaN	NaN	NaN	NaN	NaN	NaN	NaN	NaN	NaN	NaN	NaN	NaN
RJ003_2020-02-07_siRNA_transfection	4A1-A	NaN	NaN	NaN	NaN	NaN	NaN	NaN	NaN	NaN	11383	17593	13575	17227	17227	18688	18688	19419	22341	17593	20149	21245	18688	18688	21976	18688	20880	20880	17958	19419	16132	13210	10990	13181	45749	19725	NaN	NaN	NaN	NaN	NaN	NaN	NaN	NaN	NaN	NaN	NaN	NaN	NaN
RJ003_2020-02-07_siRNA_transfection	4A1-A	NaN	NaN	NaN	NaN	NaN	19391	13547	11355	12451	44228	46419	14277	15738	16103	15738	16834	24869	17199	21582	25600	21947	24504	24504	28522	45994	11383	42430	13575	26330	24504	34366	42036	42767	NaN	NaN	NaN	NaN	NaN	NaN	NaN	NaN	NaN	NaN	NaN	NaN	NaN	NaN	NaN
RJ003_2020-02-07_siRNA_transfection	4A1-A	NaN	NaN	NaN	NaN	NaN	43831	45992	45931	45962	45778	45870	41640	42005	42370	42005	42736	46388	42736	44927	47119	44927	46388	46388	11689	17533	20821	18264	21916	47119	46388	14611	45689	45717	NaN	NaN	NaN	NaN	NaN	NaN	NaN	NaN	NaN	NaN	NaN	NaN	NaN	NaN	NaN
RJ003_2020-02-07_siRNA_transfection	4A1-A	NaN	NaN	NaN	NaN	NaN	NaN	NaN	NaN	NaN	42767	45323	12816	44593	11720	15008	12086	20486	22313	16103	26330	24869	19391	20852	19391	21217	20121	21217	17564	22313	20852	43132	31048	33970	27760	47119	NaN	NaN	NaN	NaN	NaN	NaN	NaN	NaN	NaN	NaN	NaN	NaN	NaN
RJ003_2020-02-07_siRNA_transfection	4A1-A	NaN	NaN	NaN	NaN	NaN	NaN	NaN	NaN	NaN	33970	36161	45902	35796	45810	41671	45840	46784	12086	42767	15373	13912	45689	46784	45689	47150	46419	47150	44228	12086	47150	34335	23743	26299	20455	42005	NaN	NaN	NaN	NaN	NaN	NaN	NaN	NaN	NaN	NaN	NaN	NaN	NaN
RJ003_2020-02-07_siRNA_transfection	4A1-A	NaN	NaN	NaN	NaN	NaN	NaN	NaN	NaN	NaN	31107	24898	34029	23802	19054	26359	24898	24532	25263	14305	28185	20515	24167	27089	17593	27454	21976	22341	30376	29646	13940	22313	23774	44958	33239	12420	NaN	NaN	NaN	NaN	NaN	NaN	NaN	NaN	NaN	NaN	NaN	NaN	NaN
RJ003_2020-02-07_siRNA_transfection	4A1-A	NaN	NaN	NaN	NaN	NaN	NaN	NaN	NaN	NaN	25263	19054	27820	18323	13575	20515	19054	19054	19784	45717	22341	15036	18688	21245	12114	21610	16497	16497	24532	23802	44986	18295	19756	41306	30317	47119	NaN	NaN	NaN	NaN	NaN	NaN	NaN	NaN	NaN	NaN	NaN	NaN	NaN
RJ003_2020-02-07_siRNA_transfection	4A1-A	NaN	NaN	NaN	NaN	NaN	NaN	NaN	NaN	NaN	31898	27150	27881	24959	14366	26785	27515	23863	30803	31168	30803	30072	28611	26054	25689	19115	16923	45752	23468	11810	29312	3.00	43862	29952	42370	14246	NaN	NaN	NaN	NaN	NaN	NaN	NaN	NaN	NaN	NaN	NaN	NaN	NaN
RJ003_2020-02-07_siRNA_transfection	4A1-A	NaN	NaN	NaN	NaN	NaN	NaN	NaN	NaN	NaN	30437	25689	26785	23498	12905	25324	26420	22767	29342	29707	29342	28611	27150	24593	24228	17654	15462	45662	22372	46874	28216	35827	43132	29587	42005	13881	NaN	NaN	NaN	NaN	NaN	NaN	NaN	NaN	NaN	NaN	NaN	NaN	NaN
RJ003_2020-02-07_siRNA_transfection	4A1-A	NaN	NaN	NaN	NaN	NaN	NaN	NaN	NaN	45904	45842	34759	45661	42095	42461	42095	46478	46844	11780	46844	11780	12875	12875	16528	17624	13241	45748	42095	44652	45873	45383	17227	32143	25204	32509	NaN	NaN	NaN	NaN	NaN	NaN	NaN	NaN	NaN	NaN	NaN	NaN	NaN	NaN
RJ003_2020-02-07_siRNA_transfection	4A1-A	NaN	NaN	NaN	NaN	NaN	NaN	NaN	NaN	43525	42795	45872	41334	45352	45717	45352	12114	12479	13575	12479	13575	14305	14305	17593	17958	14671	11383	45352	47178	43525	11018	25600	17168	11689	17533	NaN	NaN	NaN	NaN	NaN	NaN	NaN	NaN	NaN	NaN	NaN	NaN	NaN	NaN
RJ003_2020-02-07_siRNA_transfection	4A1-A	NaN	NaN	NaN	NaN	NaN	NaN	NaN	NaN	NaN	27760	27760	28126	27395	21551	28856	27395	28126	27760	20455	27760	28491	25204	25569	30682	24108	29952	29221	25204	24838	22647	24108	25569	20455	25204	14246	NaN	NaN	NaN	NaN	NaN	NaN	NaN	NaN	NaN	NaN	NaN	NaN	NaN
RJ003_2020-02-07_siRNA_transfection	4A1-A	NaN	NaN	NaN	NaN	NaN	NaN	NaN	NaN	NaN	21582	21582	21947	21217	12451	23043	20852	21947	21582	10990	21582	23043	17930	18295	25965	16103	24869	23774	17930	17564	13912	16469	18295	10990	17564	45779	NaN	NaN	NaN	NaN	NaN	NaN	NaN	NaN	NaN	NaN	NaN	NaN	NaN
RJ003_2020-02-07_siRNA_transfection	4A1-A	NaN	NaN	NaN	NaN	NaN	NaN	NaN	NaN	NaN	31503	45721	24929	34425	32599	26390	31138	19085	23833	32599	27120	35521	45813	45778	46143	45905	45935	45662	46508	18384	11444	44621	31778	21551	45323	34700	NaN	NaN	NaN	NaN	NaN	NaN	NaN	NaN	NaN	NaN	NaN	NaN	NaN
RJ003_2020-02-07_siRNA_transfection	4A1-A	NaN	NaN	NaN	NaN	NaN	NaN	NaN	NaN	NaN	45965	45748	35125	43191	41365	36220	45934	30011	34029	41730	45661	43922	46478	16163	16163	11049	11414	45017	16528	23833	17989	26330	21186	12420	32874	23743	NaN	NaN	NaN	NaN	NaN	NaN	NaN	NaN	NaN	NaN	NaN	NaN	NaN
RJ003_2020-02-07_siRNA_transfection	4A1-A	NaN	NaN	NaN	NaN	NaN	NaN	23802	20515	29281	20149	28915	27454	23071	29281	21610	24532	21610	27820	31837	30742	33298	31107	32203	34759	31107	31837	32203	29646	44652	17227	45780	27395	16803	26665	NaN	NaN	NaN	NaN	NaN	NaN	NaN	NaN	NaN	NaN	NaN	NaN	NaN	NaN
RJ003_2020-02-07_siRNA_transfection	4A1-A	NaN	NaN	NaN	NaN	NaN	NaN	46113	42095	15797	41730	15432	13971	45017	15797	43556	46844	43191	14336	19085	17258	20546	17989	19085	22372	17989	19085	19450	16163	33329	45781	20149	45749	25569	45690	NaN	NaN	NaN	NaN	NaN	NaN	NaN	NaN	NaN	NaN	NaN	NaN	NaN	NaN
RJ003_2020-02-07_siRNA_transfection	4A1-A	NaN	NaN	NaN	NaN	NaN	NaN	NaN	NaN	23894	28642	25355	27546	15858	19146	33390	16224	18415	46174	20972	11841	25355	22433	22068	23894	22433	28642	15128	14763	14032	19876	24990	23071	18295	33239	NaN	NaN	NaN	NaN	NaN	NaN	NaN	NaN	NaN	NaN	NaN	NaN	NaN	NaN
RJ003_2020-02-07_siRNA_transfection	4A1-A	NaN	NaN	NaN	NaN	NaN	NaN	NaN	NaN	14366	18384	15462	17288	44317	46874	22037	44682	46508	45843	11810	45996	15827	13271	12905	14366	13271	18384	43952	43586	42856	11079	15097	34366	45690	20090	NaN	NaN	NaN	NaN	NaN	NaN	NaN	NaN	NaN	NaN	NaN	NaN	NaN	NaN
RJ003_2020-02-07_siRNA_transfection	4A1-A	NaN	NaN	NaN	NaN	NaN	NaN	NaN	NaN	NaN	19784	20515	25993	19419	20515	27454	25993	22341	34394	32568	30742	29646	30376	24898	28185	24532	22341	27454	27089	25263	45965	45964	45323	13881	26665	13881	NaN	NaN	NaN	NaN	NaN	NaN	NaN	NaN	NaN	NaN	NaN	NaN	NaN
RJ003_2020-02-07_siRNA_transfection	4A1-A	NaN	NaN	NaN	NaN	NaN	NaN	NaN	NaN	NaN	34394	35490	41365	33664	35490	42826	41365	45692	13971	12145	46478	45383	46478	45934	43556	45873	45692	43191	42461	45965	21276	16862	17930	19360	33970	19360	NaN	NaN	NaN	NaN	NaN	NaN	NaN	NaN	NaN	NaN	NaN	NaN	NaN
RJ003_2020-02-07_siRNA_transfection	4A1-A	NaN	NaN	NaN	NaN	NaN	NaN	NaN	NaN	35827	28157	31079	27426	29983	28157	32540	31079	31444	34731	32905	29618	27791	26330	32905	30713	28157	28522	29618	24869	29983	41699	18660	45932	45932	24473	NaN	NaN	NaN	NaN	NaN	NaN	NaN	NaN	NaN	NaN	NaN	NaN	NaN	NaN
RJ003_2020-02-07_siRNA_transfection	4A1-A	NaN	NaN	NaN	NaN	NaN	NaN	NaN	NaN	12816	43497	45689	42767	44958	43497	46784	45689	46054	12086	47150	44228	43132	42036	47150	45323	43497	43862	44593	45963	44593	17564	35796	24108	24108	11689	NaN	NaN	NaN	NaN	NaN	NaN	NaN	NaN	NaN	NaN	NaN	NaN	NaN	NaN
RJ003_2020-02-07_siRNA_transfection	4A1-A	NaN	NaN	NaN	NaN	NaN	NaN	NaN	NaN	20210	14277	21217	45840	15008	45323	46784	25965	44593	13181	15738	22678	16103	17930	13181	22313	28887	27791	13547	10990	14277	42036	46054	34700	45932	34335	25204	NaN	NaN	NaN	NaN	NaN	NaN	NaN	NaN	NaN	NaN	NaN	NaN	NaN
RJ003_2020-02-07_siRNA_transfection	4A1-A	NaN	NaN	NaN	NaN	NaN	NaN	NaN	NaN	5.81	2.50	2.70	2.16	2.52	2.34	2.38	2.84	2.32	2.47	2.54	2.74	2.55	2.61	2.47	2.73	2.91	2.89	2.47	2.41	2.50	2.25	2.37	2.03	2.20	2.03	1.77	NaN	NaN	NaN	NaN	NaN	NaN	NaN	NaN	NaN	NaN	NaN	NaN	NaN
RJ003_2020-02-07_siRNA_transfection	4A1-A	NaN	NaN	NaN	NaN	NaN	NaN	NaN	NaN	NaN	16497	27820	28915	26724	29281	13575	26359	23437	30742	45904	31107	29646	32203	36220	45692	36220	43556	31107	22341	45352	34394	15036	33270	14277	45963	15707	NaN	NaN	NaN	NaN	NaN	NaN	NaN	NaN	NaN	NaN	NaN	NaN	NaN
RJ003_2020-02-07_siRNA_transfection	4A1-A	NaN	NaN	NaN	NaN	NaN	NaN	NaN	NaN	NaN	47178	21610	22341	20515	22706	44256	19784	17227	24167	32933	24532	23437	25628	29646	30376	29646	4.00	24532	16132	45903	27820	45717	28522	46784	45659	13150	NaN	NaN	NaN	NaN	NaN	NaN	NaN	NaN	NaN	NaN	NaN	NaN	NaN
RJ003_2020-02-07_siRNA_transfection	4A1-A	NaN	NaN	NaN	NaN	NaN	NaN	NaN	NaN	NaN	20911	26755	26390	20911	22372	22737	23468	24198	16893	23468	28581	28216	20911	21641	19815	12875	45017	45934	4.00	45017	23468	45692	41334	27061	35462	22282	NaN	NaN	NaN	NaN	NaN	NaN	NaN	NaN	NaN	NaN	NaN	NaN	NaN
RJ003_2020-02-07_siRNA_transfection	4A1-A	NaN	NaN	NaN	NaN	NaN	NaN	NaN	NaN	NaN	22372	28216	27851	22372	23468	24198	24929	25294	17989	24929	30042	29677	22372	23102	21276	13971	46113	41365	45720	46478	24563	45781	42064	27791	3.00	22647	NaN	NaN	NaN	NaN	NaN	NaN	NaN	NaN	NaN	NaN	NaN	NaN	NaN
RJ003_2020-02-07_siRNA_transfection	4A1-A	NaN	NaN	NaN	NaN	NaN	26299	45963	27760	28491	27395	29952	25934	27030	24838	26665	33970	28491	32143	25569	28126	45779	24838	26299	12816	35796	46054	2.00	45659	12086	16469	43132	0.94	12420	NaN	NaN	NaN	NaN	NaN	NaN	NaN	NaN	NaN	NaN	NaN	NaN	NaN	NaN	NaN
RJ003_2020-02-07_siRNA_transfection	4A1-A	NaN	NaN	NaN	NaN	NaN	0.86	45778	0.88	0.88	0.87	0.91	0.85	0.87	0.84	0.86	0.96	0.88	0.94	0.84	0.88	45689	0.84	0.85	42736	0.98	45992	1.00	1.00	42370	44562	45870	0.47	0.67	NaN	NaN	NaN	NaN	NaN	NaN	NaN	NaN	NaN	NaN	NaN	NaN	NaN	NaN	NaN
RJ003_2020-02-07_siRNA_transfection	4A1-A	NaN	NaN	NaN	NaN	NaN	NaN	NaN	NaN	NaN	12510	43922	21276	24563	41730	22007	12510	45965	25659	20180	35855	20546	34029	46478	45661	20149	13940	30713	21947	30348	30348	45993	22282	35065	11355	45749	NaN	NaN	NaN	NaN	NaN	NaN	NaN	NaN	NaN	NaN	NaN	NaN	NaN
RJ003_2020-02-07_siRNA_transfection	4A1-A	NaN	NaN	NaN	NaN	NaN	NaN	NaN	NaN	NaN	42095	45661	13971	17258	35125	14336	42095	34029	17989	12875	29281	13241	27820	45873	30376	14305	44986	25965	17930	25965	25600	45718	19725	32143	44228	34700	NaN	NaN	NaN	NaN	NaN	NaN	NaN	NaN	NaN	NaN	NaN	NaN	NaN
RJ003_2020-02-07_siRNA_transfection	4A1-A	NaN	NaN	NaN	NaN	NaN	NaN	NaN	NaN	NaN	42064	32905	12479	47178	29618	15036	46813	29252	12114	32540	33270	15036	46447	27791	13575	45933	33635	45660	45933	34366	45933	25965	2.00	26665	47119	0.93	NaN	NaN	NaN	NaN	NaN	NaN	NaN	NaN	NaN	NaN	NaN	NaN	NaN
RJ003_2020-02-07_siRNA_transfection	4A1-A	NaN	NaN	NaN	NaN	NaN	NaN	NaN	NaN	NaN	45905	25294	14732	11444	19450	18749	47239	19450	14001	24563	25659	18749	47239	16528	16193	5.00	26755	31868	45662	27485	5.00	13971	44986	29252	45871	18629	NaN	NaN	NaN	NaN	NaN	NaN	NaN	NaN	NaN	NaN	NaN	NaN	NaN
RJ003_2020-02-07_siRNA_transfection	4A1-A	NaN	NaN	NaN	NaN	NaN	NaN	NaN	NaN	43922	11414	47209	13241	12145	44652	46844	13241	46478	46113	46478	46478	45383	45965	45661	45873	35125	32933	24898	24898	23071	17227	21582	45749	15342	12055	NaN	NaN	NaN	NaN	NaN	NaN	NaN	NaN	NaN	NaN	NaN	NaN	NaN	NaN
RJ003_2020-02-07_siRNA_transfection	4A1-A	NaN	NaN	NaN	NaN	NaN	NaN	NaN	NaN	24929	29677	28581	31503	30407	25659	28216	31503	27851	27485	27851	27851	26390	21276	17258	19815	15067	12510	45965	45934	45781	31472	32540	46419	21186	17533	NaN	NaN	NaN	NaN	NaN	NaN	NaN	NaN	NaN	NaN	NaN	NaN	NaN	NaN
RJ003_2020-02-07_siRNA_transfection	4A1-A	NaN	NaN	NaN	NaN	NaN	NaN	NaN	NaN	NaN	32905	26696	45811	34731	45750	47178	3.00	35462	32905	33270	34366	12114	34001	3.00	11018	30713	42064	29252	30348	35462	35827	33635	13912	11355	16438	45932	NaN	NaN	NaN	NaN	NaN	NaN	NaN	NaN	NaN	NaN	NaN	NaN	NaN
RJ003_2020-02-07_siRNA_transfection	4A1-A	NaN	NaN	NaN	NaN	NaN	NaN	NaN	NaN	NaN	44621	45719	14671	46447	13575	23802	12114	47178	44256	44986	46082	25263	45717	12114	24167	41699	17958	45964	41699	47178	11018	44986	23408	20486	22282	12086	NaN	NaN	NaN	NaN	NaN	NaN	NaN	NaN	NaN	NaN	NaN	NaN	NaN
RJ003_2020-02-07_siRNA_transfection	4A1-A	NaN	NaN	NaN	NaN	NaN	NaN	NaN	NaN	NaN	43252	42156	45844	45809	45078	45078	44348	42522	42887	45997	28976	26054	20210	12175	44317	14732	11444	13271	19115	17288	45778	29646	43862	46419	45718	45932	NaN	NaN	NaN	NaN	NaN	NaN	NaN	NaN	NaN	NaN	NaN	NaN	NaN
RJ003_2020-02-07_siRNA_transfection	4A1-A	NaN	NaN	NaN	NaN	NaN	NaN	NaN	NaN	NaN	30407	29312	27120	32234	31503	31503	31138	29677	30042	28216	19085	16893	12510	42461	45842	44287	42095	43556	11414	46478	45934	35462	26299	28126	21551	23377	NaN	NaN	NaN	NaN	NaN	NaN	NaN	NaN	NaN	NaN	NaN	NaN	NaN
RJ003_2020-02-07_siRNA_transfection	4A1-A	NaN	NaN	NaN	NaN	NaN	NaN	NaN	NaN	NaN	26390	22737	23102	24198	16163	17258	24563	19085	25659	15067	17258	19815	27851	18354	15797	19085	20180	12510	45842	42461	18354	4.00	34335	20821	33239	15342	NaN	NaN	NaN	NaN	NaN	NaN	NaN	NaN	NaN	NaN	NaN	NaN	NaN
RJ003_2020-02-07_siRNA_transfection	4A1-A	NaN	NaN	NaN	NaN	NaN	NaN	NaN	NaN	NaN	13606	46844	46844	11780	45965	41730	12145	43556	12875	45904	41730	44287	15067	42461	45965	43556	44287	45692	28185	31107	42461	25628	28856	16438	28126	11689	NaN	NaN	NaN	NaN	NaN	NaN	NaN	NaN	NaN	NaN	NaN	NaN	NaN
RJ003_2020-02-07_siRNA_transfection	4A1-A	NaN	NaN	NaN	NaN	NaN	NaN	NaN	NaN	NaN	34060	35156	24198	22372	31138	26755	30042	30042	19815	25294	27485	20546	22007	19815	17258	20911	12875	22372	26024	24198	35855	41334	24838	27030	34335	33970	NaN	NaN	NaN	NaN	NaN	NaN	NaN	NaN	NaN	NaN	NaN	NaN	NaN
RJ003_2020-02-07_siRNA_transfection	4A1-A	NaN	NaN	NaN	NaN	NaN	NaN	NaN	NaN	NaN	32933	34029	25263	23802	30742	27089	30011	30011	21610	25993	27820	22341	23802	21976	19784	22706	16132	23802	26724	25263	42064	17564	12055	13881	19725	18994	NaN	NaN	NaN	NaN	NaN	NaN	NaN	NaN	NaN	NaN	NaN	NaN	NaN
RJ003_2020-02-07_siRNA_transfection	4A1-A	NaN	NaN	NaN	NaN	NaN	NaN	NaN	NaN	46113	45017	11780	44287	12145	11780	45812	45904	42461	11049	45904	15797	16163	20546	17989	16893	44652	12875	33298	12510	26024	26390	45717	12086	25235	22647	32874	NaN	NaN	NaN	NaN	NaN	NaN	NaN	NaN	NaN	NaN	NaN	NaN	NaN
RJ003_2020-02-07_siRNA_transfection	4A1-A	NaN	NaN	NaN	NaN	NaN	NaN	NaN	NaN	12844	12114	14671	11383	15036	14671	43891	44621	46447	13940	44621	17593	18323	21610	19419	18688	11749	15401	45841	15401	25628	25993	20486	30317	45993	46753	17899	NaN	NaN	NaN	NaN	NaN	NaN	NaN	NaN	NaN	NaN	NaN	NaN	NaN
RJ003_2020-02-07_siRNA_transfection	4A1-A	NaN	NaN	NaN	NaN	NaN	NaN	NaN	NaN	NaN	27820	45781	33664	32203	45748	18323	43191	46844	45965	15432	34394	28550	41365	19054	3.00	31809	13210	25235	45751	45995	17624	28157	46054	23012	15342	16438	NaN	NaN	NaN	NaN	NaN	NaN	NaN	NaN	NaN	NaN	NaN	NaN	NaN
RJ003_2020-02-07_siRNA_transfection	4A1-A	NaN	NaN	NaN	NaN	NaN	NaN	NaN	NaN	NaN	45693	14732	45413	43221	24959	24563	21671	26420	18019	33359	46143	45813	19115	26024	45661	30742	17989	21610	14366	18384	36281	25628	45691	43132	32874	34335	NaN	NaN	NaN	NaN	NaN	NaN	NaN	NaN	NaN	NaN	NaN	NaN	NaN
RJ003_2020-02-07_siRNA_transfection	4A1-A	NaN	NaN	NaN	NaN	NaN	NaN	NaN	45323	44593	45323	46419	14277	13181	45323	12816	12816	14277	12816	11355	13547	44958	45323	10990	45718	2.00	2.00	2.00	42767	31778	13181	36161	11689	45658	0.96	NaN	NaN	NaN	NaN	NaN	NaN	NaN	NaN	NaN	NaN	NaN	NaN	NaN	NaN
RJ003_2020-02-07_siRNA_transfection	4A1-A	NaN	NaN	NaN	NaN	NaN	NaN	NaN	14977	14611	14977	15707	18629	17533	14977	17533	17533	18629	17533	16803	17899	14611	14977	16438	46753	46023	46023	46023	13516	43101	17899	45658	0.83	0.64	0.61	NaN	NaN	NaN	NaN	NaN	NaN	NaN	NaN	NaN	NaN	NaN	NaN	NaN	NaN
RJ003_2020-02-07_siRNA_transfection	4A1-A	NaN	NaN	NaN	NaN	NaN	NaN	NaN	NaN	20852	27426	27791	30713	31079	30713	28887	28887	45841	28522	35096	34001	33635	34731	27791	31079	29618	28522	32174	12816	22313	23043	18660	41306	16072	41275	16803	NaN	NaN	NaN	NaN	NaN	NaN	NaN	NaN	NaN	NaN	NaN	NaN	NaN
RJ003_2020-02-07_siRNA_transfection	4A1-A	NaN	NaN	NaN	NaN	NaN	NaN	NaN	NaN	16103	22313	22678	25600	25600	25600	23774	23774	33270	23408	29618	28522	28157	29252	22678	25600	24504	23408	26696	44958	17564	17930	13912	45690	13150	45839	13881	NaN	NaN	NaN	NaN	NaN	NaN	NaN	NaN	NaN	NaN	NaN	NaN	NaN
RJ003_2020-02-07_siRNA_transfection	4A1-A	NaN	NaN	NaN	NaN	NaN	NaN	NaN	NaN	NaN	45903	11383	29618	35096	32540	16862	45811	45352	35096	47178	42430	34366	34731	30348	45964	23774	45780	34366	27791	36192	34366	45719	29221	24838	20455	29221	NaN	NaN	NaN	NaN	NaN	NaN	NaN	NaN	NaN	NaN	NaN	NaN	NaN
RJ003_2020-02-07_siRNA_transfection	4A1-A	NaN	NaN	NaN	NaN	NaN	NaN	NaN	NaN	NaN	19391	25600	47150	15373	13181	29983	18295	23408	15373	24869	21217	14642	15008	11355	19756	42401	17930	14642	45689	16103	14642	17199	17168	13516	46753	17168	NaN	NaN	NaN	NaN	NaN	NaN	NaN	NaN	NaN	NaN	NaN	NaN	NaN
RJ003_2020-02-07_siRNA_transfection	4A1-A	NaN	NaN	NaN	NaN	NaN	NaN	NaN	NaN	23468	22007	27851	22372	14702	20911	20911	14336	13606	17624	12875	12510	16163	43922	44652	15797	46478	44652	12510	19450	17258	32234	42491	35462	45963	28126	24108	NaN	NaN	NaN	NaN	NaN	NaN	NaN	NaN	NaN	NaN	NaN	NaN	NaN
RJ003_2020-02-07_siRNA_transfection	4A1-A	NaN	NaN	NaN	NaN	NaN	NaN	NaN	NaN	31868	30407	5.00	31138	22737	29312	29312	22372	21276	26024	20911	20546	24563	15067	15797	23833	17624	15797	20546	27851	25294	41395	15462	45994	44228	31413	27030	NaN	NaN	NaN	NaN	NaN	NaN	NaN	NaN	NaN	NaN	NaN	NaN	NaN
RJ003_2020-02-07_siRNA_transfection	4A1-A	NaN	NaN	NaN	NaN	NaN	NaN	NaN	NaN	NaN	31837	30011	27454	20880	30376	30742	30742	16132	45717	41334	43891	13940	45841	41699	11749	46082	45903	46447	11018	46447	25263	19784	20486	31778	28491	16438	NaN	NaN	NaN	NaN	NaN	NaN	NaN	NaN	NaN	NaN	NaN	NaN	NaN
RJ003_2020-02-07_siRNA_transfection	4A1-A	NaN	NaN	NaN	NaN	NaN	NaN	NaN	NaN	NaN	34790	32599	29312	20546	32964	33695	33695	15067	42461	4.00	45904	12145	34029	45692	46113	42826	34759	43556	44652	43556	26390	19450	46813	14277	46784	31048	NaN	NaN	NaN	NaN	NaN	NaN	NaN	NaN	NaN	NaN	NaN	NaN	NaN
RJ003_2020-02-07_siRNA_transfection	4A1-A	NaN	NaN	NaN	NaN	NaN	NaN	NaN	NaN	NaN	42795	45780	34366	36192	35096	33270	35462	45780	35827	45719	45933	43891	45750	45933	33270	31809	34001	29618	28522	28157	45691	41671	13150	45748	42736	45901	NaN	NaN	NaN	NaN	NaN	NaN	NaN	NaN	NaN	NaN	NaN	NaN	NaN
RJ003_2020-02-07_siRNA_transfection	4A1-A	NaN	NaN	NaN	NaN	NaN	NaN	NaN	NaN	NaN	18354	12510	43556	46113	44287	41730	45017	12510	45383	11414	15067	20180	12145	15067	41730	45873	42826	36220	34759	34759	47209	45780	33970	17168	24473	20090	NaN	NaN	NaN	NaN	NaN	NaN	NaN	NaN	NaN	NaN	NaN	NaN	NaN
RJ003_2020-02-07_siRNA_transfection	4A1-A	NaN	NaN	NaN	NaN	NaN	NaN	NaN	NaN	NaN	28915	29646	23071	30742	33298	22706	16497	20880	45964	46447	46082	11749	23802	34394	31472	24898	18323	28915	15401	21245	33298	13181	27395	45292	20455	29952	NaN	NaN	NaN	NaN	NaN	NaN	NaN	NaN	NaN	NaN	NaN	NaN	NaN
RJ003_2020-02-07_siRNA_transfection	4A1-A	NaN	NaN	NaN	NaN	NaN	NaN	NaN	NaN	NaN	43525	43891	45811	44986	47178	45780	33270	3.00	22678	27791	27061	29252	45872	11383	45717	45933	34731	43525	32174	45660	11018	36161	17168	45778	11324	19360	NaN	NaN	NaN	NaN	NaN	NaN	NaN	NaN	NaN	NaN	NaN	NaN	NaN
RJ003_2020-02-07_siRNA_transfection	4A1-A	NaN	NaN	NaN	NaN	NaN	NaN	NaN	NaN	NaN	34029	34394	21976	30011	35490	30011	26724	30376	30376	24532	26724	45781	23437	30742	21245	24898	35490	23071	18323	31837	23437	24139	45963	13516	43101	1.00	NaN	NaN	NaN	NaN	NaN	NaN	NaN	NaN	NaN	NaN	NaN	NaN	NaN
RJ003_2020-02-07_siRNA_transfection	4A1-A	NaN	NaN	NaN	NaN	NaN	NaN	NaN	NaN	NaN	20486	20852	12451	17930	21582	17930	15738	18295	18295	14277	15738	23408	13547	18295	12086	14642	21582	13547	46784	19025	13547	27030	13881	0.89	0.77	0.65	NaN	NaN	NaN	NaN	NaN	NaN	NaN	NaN	NaN	NaN	NaN	NaN	NaN
RJ003_2020-02-07_siRNA_transfection	4A1-A	NaN	NaN	NaN	NaN	NaN	NaN	NaN	NaN	NaN	21947	23774	25965	26330	27426	29618	28887	26696	28157	27791	29252	28157	28887	26696	24869	24869	23408	21217	22313	26330	17564	42401	18994	21551	46388	0.94	NaN	NaN	NaN	NaN	NaN	NaN	NaN	NaN	NaN	NaN	NaN	NaN	NaN
RJ003_2020-02-07_siRNA_transfection	4A1-A	NaN	NaN	NaN	NaN	NaN	NaN	NaN	NaN	NaN	44256	46447	12479	13210	14305	16862	16132	13575	15036	14671	16862	15036	16132	13575	11383	11383	45717	43160	44621	12844	45811	24139	31778	34700	20821	42370	NaN	NaN	NaN	NaN	NaN	NaN	NaN	NaN	NaN	NaN	NaN	NaN	NaN
RJ003_2020-02-07_siRNA_transfection	4A1-A	NaN	NaN	NaN	NaN	NaN	NaN	NaN	NaN	NaN	25235	27426	27426	24504	32905	29618	32540	33635	27426	31444	32540	29618	29618	29618	27061	33270	35462	31079	45750	36192	45811	36161	17533	20455	43466	0.96	NaN	NaN	NaN	NaN	NaN	NaN	NaN	NaN	NaN	NaN	NaN	NaN	NaN
RJ003_2020-02-07_siRNA_transfection	4A1-A	NaN	NaN	NaN	NaN	NaN	NaN	NaN	NaN	NaN	44256	47178	47178	43525	16862	12844	16497	17958	47178	15036	16497	13210	12844	13210	46447	17593	20149	14671	23071	20880	23802	13912	27760	31778	15342	41640	NaN	NaN	NaN	NaN	NaN	NaN	NaN	NaN	NaN	NaN	NaN	NaN	NaN
RJ003_2020-02-07_siRNA_transfection	4A1-A	NaN	NaN	NaN	NaN	NaN	NaN	NaN	35855	30011	29646	33298	35490	15067	45904	45934	24929	16163	28216	22372	19815	35521	22007	45842	22372	11780	45748	13606	18354	13971	47209	25263	32905	28157	2.00	NaN	NaN	NaN	NaN	NaN	NaN	NaN	NaN	NaN	NaN	NaN	NaN	NaN	NaN
RJ003_2020-02-07_siRNA_transfection	4A1-A	NaN	NaN	NaN	NaN	NaN	NaN	NaN	14671	46082	45717	12479	14305	28185	17958	18323	4.00	28915	45842	34394	32203	45383	34029	17227	34029	25263	23071	26724	30742	27089	24167	42064	17199	13181	25934	NaN	NaN	NaN	NaN	NaN	NaN	NaN	NaN	NaN	NaN	NaN	NaN	NaN	NaN
RJ003_2020-02-07_siRNA_transfection	4A1-A	NaN	NaN	NaN	NaN	NaN	NaN	NaN	45661	45873	35490	35490	41365	4.00	33664	43922	42826	46113	45017	45842	41365	45904	34394	43191	41365	42095	45692	24898	27820	34394	46478	16862	15008	14977	17168	NaN	NaN	NaN	NaN	NaN	NaN	NaN	NaN	NaN	NaN	NaN	NaN	NaN	NaN
RJ003_2020-02-07_siRNA_transfection	4A1-A	NaN	NaN	NaN	NaN	NaN	NaN	NaN	33298	35855	31837	31837	45720	32933	30011	45934	45842	42461	41365	35490	45720	36220	30742	45873	45720	45781	33664	21610	24532	30742	42461	13575	12816	13881	15707	NaN	NaN	NaN	NaN	NaN	NaN	NaN	NaN	NaN	NaN	NaN	NaN	NaN	NaN
RJ003_2020-02-07_siRNA_transfection	4A1-A	NaN	NaN	NaN	NaN	NaN	NaN	NaN	NaN	NaN	34759	23071	23437	32203	27089	25628	29281	22706	30011	23437	23802	28915	25628	32568	45934	29281	36220	45995	26724	46478	11780	12451	32509	2.00	32509	25569	NaN	NaN	NaN	NaN	NaN	NaN	NaN	NaN	NaN	NaN	NaN	NaN	NaN
RJ003_2020-02-07_siRNA_transfection	4A1-A	NaN	NaN	NaN	NaN	NaN	NaN	NaN	NaN	NaN	21976	11383	11749	19784	15036	13940	16862	11018	17958	11749	12114	16862	13940	20149	27089	17227	23437	27820	14671	32933	34394	41306	26299	29952	26299	20090	NaN	NaN	NaN	NaN	NaN	NaN	NaN	NaN	NaN	NaN	NaN	NaN	NaN
RJ003_2020-02-07_siRNA_transfection	4A1-A	NaN	NaN	NaN	NaN	NaN	NaN	NaN	NaN	19419	28915	22341	25993	23802	15036	15036	22706	18688	35125	45995	23802	23437	26359	4.00	45748	26724	25993	23437	31837	27089	45965	15401	45932	32143	31048	45902	NaN	NaN	NaN	NaN	NaN	NaN	NaN	NaN	NaN	NaN	NaN	NaN	NaN
RJ003_2020-02-07_siRNA_transfection	4A1-A	NaN	NaN	NaN	NaN	NaN	NaN	NaN	NaN	43160	15036	45352	12479	47178	45841	45841	46082	42064	20515	25993	46813	46447	12844	21976	30011	12844	12114	46447	17593	13210	25628	45872	32509	25204	24473	32143	NaN	NaN	NaN	NaN	NaN	NaN	NaN	NaN	NaN	NaN	NaN	NaN	NaN
RJ003_2020-02-07_siRNA_transfection	4A1-A	NaN	NaN	NaN	NaN	NaN	NaN	NaN	NaN	NaN	45994	45660	45903	31444	45750	42795	35096	32540	45660	35096	32174	35096	31809	30348	27791	27061	27426	32174	28522	26696	30713	28157	41671	33970	21551	12785	NaN	NaN	NaN	NaN	NaN	NaN	NaN	NaN	NaN	NaN	NaN	NaN	NaN
RJ003_2020-02-07_siRNA_transfection	4A1-A	NaN	NaN	NaN	NaN	NaN	NaN	NaN	NaN	NaN	16862	12479	15766	43160	13575	19054	47178	43891	12479	46813	43891	46813	43525	41699	45841	45750	45811	43891	45903	45719	42430	45872	13547	41671	27760	17899	NaN	NaN	NaN	NaN	NaN	NaN	NaN	NaN	NaN	NaN	NaN	NaN	NaN
RJ003_2020-02-07_siRNA_transfection	4A1-A	NaN	NaN	NaN	NaN	NaN	NaN	NaN	NaN	NaN	15766	23802	20149	22706	25993	20149	19419	26359	23071	22706	16497	20880	21976	23802	19784	15766	17593	24532	23437	33270	42767	46784	44958	15707	10959	30317	NaN	NaN	NaN	NaN	NaN	NaN	NaN	NaN	NaN	NaN	NaN	NaN	NaN
RJ003_2020-02-07_siRNA_transfection	4A1-A	NaN	NaN	NaN	NaN	NaN	NaN	NaN	NaN	NaN	13971	24198	19450	23102	27120	19450	18719	27851	23468	23102	14702	20546	22007	24198	19085	13971	16528	25294	23833	25993	28157	33635	31079	30317	24108	12451	NaN	NaN	NaN	NaN	NaN	NaN	NaN	NaN	NaN	NaN	NaN	NaN	NaN
RJ003_2020-02-07_siRNA_transfection	4A1-A	NaN	NaN	NaN	NaN	NaN	NaN	NaN	NaN	NaN	45965	45692	45965	45842	13971	45748	12145	43922	12145	11780	45017	14702	14336	11049	41730	45017	42826	29281	4.00	35490	45965	46813	27030	33970	14246	46753	NaN	NaN	NaN	NaN	NaN	NaN	NaN	NaN	NaN	NaN	NaN	NaN	NaN
RJ003_2020-02-07_siRNA_transfection	4A1-A	NaN	NaN	NaN	NaN	NaN	NaN	NaN	NaN	NaN	21306	16923	21306	19115	34820	28246	32629	26054	32264	31533	27150	35916	35186	30803	22767	27515	24593	42856	15827	14732	21671	16528	13181	22678	32143	26665	NaN	NaN	NaN	NaN	NaN	NaN	NaN	NaN	NaN	NaN	NaN	NaN	NaN
RJ003_2020-02-07_siRNA_transfection	4A1-A	NaN	NaN	NaN	NaN	NaN	NaN	NaN	NaN	45812	43191	46113	13241	13241	11780	11780	12875	46113	45383	46844	13606	46113	44287	45965	41365	45873	45781	35490	31837	33664	32203	45692	45963	27395	18629	NaN	NaN	NaN	NaN	NaN	NaN	NaN	NaN	NaN	NaN	NaN	NaN	NaN	NaN
RJ003_2020-02-07_siRNA_transfection	4A1-A	NaN	NaN	NaN	NaN	NaN	NaN	NaN	NaN	19419	23071	25628	28915	28550	27820	27820	28550	25628	24898	26359	28915	25628	24167	20880	21610	20149	19054	16497	13575	14671	13575	17958	30682	18994	11324	NaN	NaN	NaN	NaN	NaN	NaN	NaN	NaN	NaN	NaN	NaN	NaN	NaN	NaN
RJ003_2020-02-07_siRNA_transfection	4A1-A	NaN	NaN	NaN	NaN	NaN	NaN	NaN	NaN	NaN	45751	45873	45751	30376	31837	43191	31472	45842	36220	31837	45812	30011	46478	45995	11780	47209	45934	35855	45692	14702	46113	45750	21582	46054	15738	14611	NaN	NaN	NaN	NaN	NaN	NaN	NaN	NaN	NaN	NaN	NaN	NaN	NaN
RJ003_2020-02-07_siRNA_transfection	4A1-A	NaN	NaN	NaN	NaN	NaN	NaN	NaN	NaN	NaN	43191	44652	43191	35125	4.00	11780	36220	44287	41365	4.00	43556	34759	15067	46113	16893	15797	45383	45965	42095	19815	14702	41699	24869	12451	18660	16438	NaN	NaN	NaN	NaN	NaN	NaN	NaN	NaN	NaN	NaN	NaN	NaN	NaN
RJ003_2020-02-07_siRNA_transfection	4A1-A	NaN	NaN	NaN	NaN	NaN	NaN	NaN	NaN	NaN	30742	30376	31472	34759	34394	36220	36220	31472	35490	35490	43922	45873	45965	45661	35490	45812	45661	45995	44287	43191	33298	24869	45932	32874	26299	45292	NaN	NaN	NaN	NaN	NaN	NaN	NaN	NaN	NaN	NaN	NaN	NaN	NaN
RJ003_2020-02-07_siRNA_transfection	4A1-A	NaN	NaN	NaN	NaN	NaN	NaN	NaN	NaN	NaN	44287	43922	45017	12145	11780	13606	13606	45017	12875	12875	22007	17258	18719	14336	12875	16163	14336	18719	22372	21276	47209	34366	10990	45871	32143	13150	NaN	NaN	NaN	NaN	NaN	NaN	NaN	NaN	NaN	NaN	NaN	NaN	NaN
RJ003_2020-02-07_siRNA_transfection	4A1-A	NaN	NaN	NaN	NaN	NaN	NaN	NaN	NaN	16497	45691	34731	35462	35827	31444	45811	41699	31809	36192	34366	3.00	45691	45719	45660	45811	45903	16132	35462	34731	45660	14642	46054	44197	17168	22282	45962	NaN	NaN	NaN	NaN	NaN	NaN	NaN	NaN	NaN	NaN	NaN	NaN	NaN
RJ003_2020-02-07_siRNA_transfection	4A1-A	NaN	NaN	NaN	NaN	NaN	NaN	NaN	NaN	28157	15738	13547	13912	14277	10990	16834	19025	10990	14642	13181	15008	15373	15738	15008	16469	17564	27791	13912	13547	15008	33970	29952	0.97	43101	47119	0.89	NaN	NaN	NaN	NaN	NaN	NaN	NaN	NaN	NaN	NaN	NaN	NaN	NaN
RJ003_2020-02-07_siRNA_transfection	4A1-A	NaN	NaN	NaN	NaN	NaN	NaN	NaN	NaN	18688	22706	21610	23071	21976	32933	31837	27820	31472	31837	27089	32933	16497	12479	21976	15036	23802	19054	19054	20149	31472	16862	44228	18264	25934	17899	NaN	NaN	NaN	NaN	NaN	NaN	NaN	NaN	NaN	NaN	NaN	NaN	NaN	NaN
RJ003_2020-02-07_siRNA_transfection	4A1-A	NaN	NaN	NaN	NaN	NaN	NaN	NaN	NaN	45903	43160	42430	43525	42430	15766	14671	11383	14305	14671	47178	15766	45719	34001	42795	3.00	44256	45903	45933	45994	14305	45750	34335	11689	18629	11324	NaN	NaN	NaN	NaN	NaN	NaN	NaN	NaN	NaN	NaN	NaN	NaN	NaN	NaN
RJ003_2020-02-07_siRNA_transfection	4A1-A	NaN	NaN	NaN	NaN	NaN	NaN	NaN	NaN	NaN	31444	35096	36192	36192	45903	45964	42795	36192	32905	45841	45660	35827	35462	35462	45780	3.00	45691	42064	45352	43160	45660	45659	26299	21916	17533	24838	NaN	NaN	NaN	NaN	NaN	NaN	NaN	NaN	NaN	NaN	NaN	NaN	NaN
RJ003_2020-02-07_siRNA_transfection	4A1-A	NaN	NaN	NaN	NaN	NaN	NaN	NaN	NaN	NaN	34366	45780	45872	45872	43525	43891	46082	45841	36192	42430	45933	45841	45811	45780	41699	45903	45964	45717	12479	46813	45933	45840	28491	23743	18994	26665	NaN	NaN	NaN	NaN	NaN	NaN	NaN	NaN	NaN	NaN	NaN	NaN	NaN
RJ003_2020-02-07_siRNA_transfection	4A1-A	NaN	NaN	NaN	NaN	NaN	NaN	NaN	NaN	25993	18323	13210	45781	21245	25263	23802	18323	45720	19784	44652	34394	28915	45751	13606	35490	32203	28550	33664	32568	30376	45692	25993	45810	41306	34335	NaN	NaN	NaN	NaN	NaN	NaN	NaN	NaN	NaN	NaN	NaN	NaN	NaN	NaN
RJ003_2020-02-07_siRNA_transfection	4A1-A	NaN	NaN	NaN	NaN	NaN	NaN	NaN	NaN	33635	27791	23774	43891	29983	33270	32174	27791	43160	28887	12114	45964	36192	43160	16132	41334	45811	35827	45903	45841	45691	42795	33635	23012	24838	19360	NaN	NaN	NaN	NaN	NaN	NaN	NaN	NaN	NaN	NaN	NaN	NaN	NaN	NaN
RJ003_2020-02-07_siRNA_transfection	4A1-A	NaN	NaN	NaN	NaN	NaN	NaN	NaN	NaN	24532	21976	34759	29281	26359	31837	26359	28185	21976	28185	24532	28550	28185	24532	19419	11749	42430	34394	34394	45842	30376	35462	11749	24869	35065	17899	NaN	NaN	NaN	NaN	NaN	NaN	NaN	NaN	NaN	NaN	NaN	NaN	NaN	NaN
RJ003_2020-02-07_siRNA_transfection	4A1-A	NaN	NaN	NaN	NaN	NaN	NaN	NaN	NaN	24504	22678	32174	27791	25600	29983	25965	27061	22678	27426	24504	27426	27061	24504	20852	15373	10990	31444	31809	35096	28887	42401	15373	34700	15342	45870	NaN	NaN	NaN	NaN	NaN	NaN	NaN	NaN	NaN	NaN	NaN	NaN	NaN	NaN
RJ003_2020-02-07_siRNA_transfection	4A1-A	NaN	NaN	NaN	NaN	NaN	NaN	NaN	NaN	18295	17199	21217	22678	25235	22313	25600	27426	27426	27426	32174	27426	27061	27791	25235	22313	25235	19391	13912	16103	20486	28157	43132	31048	42736	45809	NaN	NaN	NaN	NaN	NaN	NaN	NaN	NaN	NaN	NaN	NaN	NaN	NaN	NaN
RJ003_2020-02-07_siRNA_transfection	4A1-A	NaN	NaN	NaN	NaN	NaN	NaN	NaN	NaN	15036	13575	19054	21245	24898	20880	25263	27454	27454	27454	34029	27454	27089	28185	24532	20880	24898	16497	45717	12114	17958	28915	35827	19391	21916	16438	NaN	NaN	NaN	NaN	NaN	NaN	NaN	NaN	NaN	NaN	NaN	NaN	NaN	NaN
RJ003_2020-02-07_siRNA_transfection	4A1-A	NaN	NaN	NaN	NaN	NaN	NaN	NaN	NaN	16163	17258	44652	45017	17258	43556	13606	45383	46844	19085	19085	19085	45383	47209	11780	43556	11414	11780	11414	14336	26024	25659	26359	33239	34335	17899	33239	NaN	NaN	NaN	NaN	NaN	NaN	NaN	NaN	NaN	NaN	NaN	NaN	NaN
RJ003_2020-02-07_siRNA_transfection	4A1-A	NaN	NaN	NaN	NaN	NaN	NaN	NaN	NaN	45781	45873	31107	31472	45873	30011	36220	31837	32933	45995	45995	45995	31837	33664	34394	30011	34029	34759	34029	45661	11049	47209	14305	27030	28126	13150	27395	NaN	NaN	NaN	NaN	NaN	NaN	NaN	NaN	NaN	NaN	NaN	NaN	NaN
RJ003_2020-02-07_siRNA_transfection	4A1-A	NaN	NaN	NaN	NaN	NaN	42370	45992	42005	41275	45931	45839	45839	45839	45839	1.00	0.99	45962	41275	0.98	45931	45901	45778	43101	42370	45901	45931	45901	45870	41275	42005	45901	0.60	0.65	0.60	NaN	NaN	NaN	NaN	NaN	NaN	NaN	NaN	NaN	NaN	NaN	NaN	NaN	NaN
RJ003_2020-02-07_siRNA_transfection	4A1-A	NaN	NaN	NaN	NaN	NaN	45292	43466	44562	44197	42736	41640	41640	42005	41640	45839	45809	43101	44197	45778	42736	42370	45992	45658	45292	42736	43101	42370	42005	44197	44927	42370	0.64	0.70	0.64	NaN	NaN	NaN	NaN	NaN	NaN	NaN	NaN	NaN	NaN	NaN	NaN	NaN	NaN
RJ003_2020-02-07_siRNA_transfection	4A1-A	NaN	NaN	NaN	NaN	NaN	NaN	NaN	NaN	NaN	22737	27120	20911	20911	23102	22737	21641	25294	20180	19450	18354	17258	20180	20911	17624	13971	11414	12875	11049	11780	12510	18719	27426	14277	32143	31413	NaN	NaN	NaN	NaN	NaN	NaN	NaN	NaN	NaN	NaN	NaN	NaN	NaN
RJ003_2020-02-07_siRNA_transfection	4A1-A	NaN	NaN	NaN	NaN	NaN	NaN	NaN	NaN	NaN	15067	19450	13606	13606	15797	15067	13971	17624	12510	12145	11049	46478	12510	13606	46844	43556	45995	42461	45965	45995	41730	11414	23043	46784	29221	28491	NaN	NaN	NaN	NaN	NaN	NaN	NaN	NaN	NaN	NaN	NaN	NaN	NaN
RJ003_2020-02-07_siRNA_transfection	4A1-A	NaN	NaN	NaN	NaN	NaN	NaN	NaN	NaN	NaN	34759	34759	33664	36220	31107	35855	45965	45934	45842	43191	45781	45720	32568	31472	32568	32203	29281	27820	25993	27454	27089	31079	14611	46753	16438	26299	NaN	NaN	NaN	NaN	NaN	NaN	NaN	NaN	NaN	NaN	NaN	NaN	NaN
RJ003_2020-02-07_siRNA_transfection	4A1-A	NaN	NaN	NaN	NaN	NaN	NaN	NaN	NaN	NaN	12145	12145	11049	13971	44652	13606	18719	17989	17258	21276	16528	15432	46478	45017	46113	46113	42826	41365	45842	45965	45965	41334	19725	14977	21551	32509	NaN	NaN	NaN	NaN	NaN	NaN	NaN	NaN	NaN	NaN	NaN	NaN	NaN
RJ003_2020-02-07_siRNA_transfection	4A1-A	NaN	NaN	NaN	NaN	NaN	NaN	NaN	NaN	NaN	30682	32143	42767	33970	32143	45840	45659	34335	45749	34335	34700	45840	32143	34700	45963	45871	2.00	45749	45749	34335	27760	36161	21551	20090	46388	0.91	NaN	NaN	NaN	NaN	NaN	NaN	NaN	NaN	NaN	NaN	NaN	NaN	NaN
RJ003_2020-02-07_siRNA_transfection	4A1-A	NaN	NaN	NaN	NaN	NaN	NaN	NaN	NaN	NaN	43497	44958	21217	47150	44958	16469	14277	10990	15373	10990	11355	16834	44958	11355	18660	17199	13912	15738	15373	10990	45902	13181	32143	30682	18629	45870	NaN	NaN	NaN	NaN	NaN	NaN	NaN	NaN	NaN	NaN	NaN	NaN	NaN
RJ003_2020-02-07_siRNA_transfection	4A1-A	NaN	NaN	NaN	NaN	NaN	NaN	NaN	NaN	41671	43132	45963	34335	47150	45993	45749	41671	41306	42767	43497	44958	46419	43862	45902	45749	45323	45689	20121	44958	16103	34335	21916	25204	23012	21551	NaN	NaN	NaN	NaN	NaN	NaN	NaN	NaN	NaN	NaN	NaN	NaN	NaN	NaN
RJ003_2020-02-07_siRNA_transfection	4A1-A	NaN	NaN	NaN	NaN	NaN	NaN	NaN	NaN	22647	23743	21916	17168	26665	21916	19725	22647	22282	23377	24108	24838	25934	24108	21186	19725	25204	25569	33604	24838	30682	16803	44197	46388	44927	43831	NaN	NaN	NaN	NaN	NaN	NaN	NaN	NaN	NaN	NaN	NaN	NaN	NaN	NaN
RJ003_2020-02-07_siRNA_transfection	4A1-A	NaN	NaN	NaN	NaN	NaN	NaN	NaN	NaN	42795	43525	45964	45994	13575	46447	13940	44986	45719	45933	34731	36192	45872	45903	33270	45780	32905	34001	34001	45811	35462	35462	45840	15707	25934	20455	NaN	NaN	NaN	NaN	NaN	NaN	NaN	NaN	NaN	NaN	NaN	NaN	NaN	NaN
RJ003_2020-02-07_siRNA_transfection	4A1-A	NaN	NaN	NaN	NaN	NaN	NaN	NaN	NaN	28915	29646	26359	27089	45720	33298	45751	31472	23071	25628	19419	21245	24898	25628	17593	23802	17227	18323	18323	24167	20149	20149	17564	25934	45749	31413	NaN	NaN	NaN	NaN	NaN	NaN	NaN	NaN	NaN	NaN	NaN	NaN	NaN	NaN
RJ003_2020-02-07_siRNA_transfection	4A1-A	NaN	NaN	NaN	NaN	NaN	NaN	NaN	NaN	NaN	45842	45904	36220	45842	45904	34394	34029	33298	45751	45904	42461	44287	45751	45720	34029	27454	25628	23071	23437	35855	18719	16497	31048	45659	23012	43831	NaN	NaN	NaN	NaN	NaN	NaN	NaN	NaN	NaN	NaN	NaN	NaN	NaN
RJ003_2020-02-07_siRNA_transfection	4A1-A	NaN	NaN	NaN	NaN	NaN	NaN	NaN	NaN	NaN	45661	45692	34029	45661	45692	31837	31837	30742	35490	45692	45904	41730	35490	35125	31472	25263	23437	20880	21245	33298	15797	14305	29952	35796	22282	43101	NaN	NaN	NaN	NaN	NaN	NaN	NaN	NaN	NaN	NaN	NaN	NaN	NaN
RJ003_2020-02-07_siRNA_transfection	4A1-A	NaN	NaN	NaN	NaN	NaN	NaN	NaN	NaN	NaN	27061	29983	17227	21245	15766	17593	25628	22706	23802	34366	19054	22706	35827	45719	45872	44256	45841	43160	42064	44986	23774	46784	41306	11355	31048	19360	NaN	NaN	NaN	NaN	NaN	NaN	NaN	NaN	NaN	NaN	NaN	NaN	NaN
RJ003_2020-02-07_siRNA_transfection	4A1-A	NaN	NaN	NaN	NaN	NaN	NaN	NaN	NaN	NaN	47178	14305	42826	11049	41365	43191	16163	13241	14336	19419	45017	12875	21245	23437	25993	31107	25263	30011	28915	32203	43160	27061	20486	28522	44593	30682	NaN	NaN	NaN	NaN	NaN	NaN	NaN	NaN	NaN	NaN	NaN	NaN	NaN
RJ003_2020-02-07_siRNA_transfection	4A1-A	NaN	NaN	NaN	NaN	NaN	NaN	NaN	NaN	NaN	33970	33604	31048	29221	32143	31048	34700	33604	45690	45749	45993	36161	35065	45659	45718	2.00	35796	34700	45718	45963	45902	2.00	45901	44197	0.90	0.91	NaN	NaN	NaN	NaN	NaN	NaN	NaN	NaN	NaN	NaN	NaN	NaN	NaN
RJ003_2020-02-07_siRNA_transfection	4A1-A	NaN	NaN	NaN	NaN	NaN	NaN	NaN	NaN	NaN	45719	45691	32905	30348	35096	33270	45841	45691	43160	44256	12479	45994	45872	42064	43525	41699	45994	45841	43891	11749	47178	42064	25934	32874	14977	15342	NaN	NaN	NaN	NaN	NaN	NaN	NaN	NaN	NaN	NaN	NaN	NaN	NaN
RJ003_2020-02-07_siRNA_transfection	4A1-A	NaN	NaN	NaN	NaN	NaN	NaN	NaN	NaN	26696	26330	21217	30713	28887	21582	26696	27791	22313	22678	30348	33270	33635	30713	32905	36192	32540	45811	47178	14671	44986	3.00	45871	16438	12420	45931	NaN	NaN	NaN	NaN	NaN	NaN	NaN	NaN	NaN	NaN	NaN	NaN	NaN	NaN
RJ003_2020-02-07_siRNA_transfection	4A1-A	NaN	NaN	NaN	NaN	NaN	NaN	NaN	NaN	11720	11720	43862	15373	13912	44228	12086	12816	44593	44958	15008	17564	17930	15373	17199	19756	16834	22313	29252	32540	27426	20121	28126	45292	41640	0.94	NaN	NaN	NaN	NaN	NaN	NaN	NaN	NaN	NaN	NaN	NaN	NaN	NaN	NaN
RJ003_2020-02-07_siRNA_transfection	4A1-A	NaN	NaN	NaN	NaN	NaN	NaN	NaN	NaN	NaN	47178	46082	45352	46813	13940	14671	13210	11383	44986	12844	14671	20880	15401	13575	46447	43891	42795	44621	42430	45660	41699	28522	13547	44228	43132	19725	NaN	NaN	NaN	NaN	NaN	NaN	NaN	NaN	NaN	NaN	NaN	NaN	NaN
RJ003_2020-02-07_siRNA_transfection	4A1-A	NaN	NaN	NaN	NaN	NaN	NaN	NaN	NaN	NaN	28522	27426	26696	27791	31079	31444	30348	28887	26330	30348	31809	45660	32174	30713	27791	25600	24504	26330	24139	19756	23774	12451	36161	31413	30682	10959	NaN	NaN	NaN	NaN	NaN	NaN	NaN	NaN	NaN	NaN	NaN	NaN	NaN
RJ003_2020-02-07_siRNA_transfection	4A1-A	NaN	NaN	NaN	NaN	NaN	NaN	17564	13547	11720	15008	11355	46784	11355	12816	18660	25235	21947	15738	27791	25235	27426	30348	25235	15008	19756	16469	18660	22678	44621	18688	27061	15738	17168	14977	NaN	NaN	NaN	NaN	NaN	NaN	NaN	NaN	NaN	NaN	NaN	NaN	NaN	NaN
RJ003_2020-02-07_siRNA_transfection	4A1-A	NaN	NaN	NaN	NaN	NaN	NaN	43891	45811	3.00	45964	35827	34366	35827	45750	45352	17227	12844	41334	20515	17227	20515	24167	17227	45964	46813	42430	45352	14305	42461	19450	19419	41699	32874	29952	NaN	NaN	NaN	NaN	NaN	NaN	NaN	NaN	NaN	NaN	NaN	NaN	NaN	NaN
RJ003_2020-02-07_siRNA_transfection	4A1-A	NaN	NaN	NaN	NaN	NaN	NaN	NaN	NaN	NaN	45748	45383	45965	43191	44652	45934	42461	43191	45812	35855	34394	45781	45873	4.00	45873	45965	31837	4.00	29646	24532	25263	25628	45691	18295	13912	19725	NaN	NaN	NaN	NaN	NaN	NaN	NaN	NaN	NaN	NaN	NaN	NaN	NaN
RJ003_2020-02-07_siRNA_transfection	4A1-A	NaN	NaN	NaN	NaN	NaN	NaN	NaN	NaN	NaN	44986	44986	45994	43160	44256	45994	42430	43160	45903	45691	3.00	45872	45933	45750	45933	45994	34366	45750	32905	28887	29618	29618	10990	32874	29587	42736	NaN	NaN	NaN	NaN	NaN	NaN	NaN	NaN	NaN	NaN	NaN	NaN	NaN
RJ003_2020-02-07_siRNA_transfection	4A1-A	NaN	NaN	NaN	NaN	NaN	NaN	NaN	NaN	45904	46844	11049	43922	43191	45995	45720	42461	42826	45965	42461	45965	45692	45873	45842	45934	45995	45751	41730	32568	34759	35125	21245	11355	42036	44593	17899	NaN	NaN	NaN	NaN	NaN	NaN	NaN	NaN	NaN	NaN	NaN	NaN	NaN
RJ003_2020-02-07_siRNA_transfection	4A1-A	NaN	NaN	NaN	NaN	NaN	NaN	NaN	NaN	20880	26724	27454	24167	23437	21610	18688	23071	23437	21245	23071	21245	18688	20515	20149	21245	21610	19419	22341	14305	16497	16497	45994	45659	32143	33970	10959	NaN	NaN	NaN	NaN	NaN	NaN	NaN	NaN	NaN	NaN	NaN	NaN	NaN
RJ003_2020-02-07_siRNA_transfection	4A1-A	NaN	NaN	NaN	NaN	NaN	NaN	15067	16163	17258	19450	18719	15432	21641	23833	14336	16528	46113	46844	11780	45965	34394	23071	28915	25628	21976	19054	46082	19419	27454	43891	15008	16103	24473	NaN	NaN	NaN	NaN	NaN	NaN	NaN	NaN	NaN	NaN	NaN	NaN	NaN	NaN	NaN
RJ003_2020-02-07_siRNA_transfection	4A1-A	NaN	NaN	NaN	NaN	NaN	NaN	34029	35125	35855	45751	45692	34394	45904	41730	33298	35490	28915	29646	31107	24167	18688	45352	13575	11018	44256	41334	33270	42064	12479	31079	42036	42767	17899	NaN	NaN	NaN	NaN	NaN	NaN	NaN	NaN	NaN	NaN	NaN	NaN	NaN	NaN	NaN
RJ003_2020-02-07_siRNA_transfection	4A1-A	NaN	NaN	NaN	NaN	NaN	NaN	NaN	NaN	NaN	18354	19450	18719	25294	28946	26024	28216	27485	14336	45383	13971	46478	41365	47209	11780	45748	45904	44652	46478	23102	16893	23071	26665	19025	23774	10990	NaN	NaN	NaN	NaN	NaN	NaN	NaN	NaN	NaN	NaN	NaN	NaN	NaN
RJ003_2020-02-07_siRNA_transfection	4A1-A	NaN	NaN	NaN	NaN	NaN	NaN	NaN	NaN	NaN	15401	16132	15401	20515	23071	21245	22706	22341	12114	44621	12114	45352	41699	46082	46813	44986	45964	44256	45352	19054	14305	27791	11324	33239	45659	27030	NaN	NaN	NaN	NaN	NaN	NaN	NaN	NaN	NaN	NaN	NaN	NaN	NaN
RJ003_2020-02-07_siRNA_transfection	4A1-A	NaN	NaN	NaN	NaN	NaN	NaN	NaN	NaN	17899	22647	23012	13516	12055	14611	15342	14977	46023	18264	22647	20455	46023	17533	23743	17168	17168	15707	16072	20090	16438	12785	15342	13150	46753	45901	NaN	NaN	NaN	NaN	NaN	NaN	NaN	NaN	NaN	NaN	NaN	NaN	NaN	NaN
RJ003_2020-02-07_siRNA_transfection	4A1-A	NaN	NaN	NaN	NaN	NaN	NaN	NaN	NaN	35065	41306	41671	29221	27760	30682	31778	31048	24108	35796	41306	45779	24108	34335	42767	34335	33970	32143	32509	45718	32874	28491	31778	28856	25204	16072	NaN	NaN	NaN	NaN	NaN	NaN	NaN	NaN	NaN	NaN	NaN	NaN	NaN	NaN
RJ003_2020-02-07_siRNA_transfection	4A1-A	NaN	NaN	NaN	NaN	NaN	NaN	NaN	NaN	NaN	13940	17227	16132	43891	46447	46447	44986	11018	14671	16497	44986	12844	14671	16862	12844	13210	17227	45717	45717	43525	11383	44256	45871	20821	31048	17168	NaN	NaN	NaN	NaN	NaN	NaN	NaN	NaN	NaN	NaN	NaN	NaN	NaN
RJ003_2020-02-07_siRNA_transfection	4A1-A	NaN	NaN	NaN	NaN	NaN	NaN	NaN	NaN	NaN	30348	33635	32540	25235	27426	27426	25965	28157	31444	32905	25965	29618	31444	33270	29983	29983	33635	26696	26696	24869	28522	25600	27395	11689	20090	45292	NaN	NaN	NaN	NaN	NaN	NaN	NaN	NaN	NaN	NaN	NaN	NaN	NaN
RJ003_2020-02-07_siRNA_transfection	4A1-A	NaN	NaN	NaN	NaN	NaN	NaN	NaN	NaN	NaN	46813	14671	46447	11383	45872	21976	11018	12479	15036	19419	16862	15036	17958	19419	14671	16862	14305	13575	43160	13210	42795	44986	21582	25600	29587	16438	NaN	NaN	NaN	NaN	NaN	NaN	NaN	NaN	NaN	NaN	NaN	NaN	NaN
RJ003_2020-02-07_siRNA_transfection	4A1-A	NaN	NaN	NaN	NaN	NaN	NaN	NaN	NaN	NaN	26724	31837	26724	28185	18323	45934	27820	29281	32568	45692	34394	32568	35855	45692	31837	34394	31472	30742	22706	30376	22341	24898	34731	45841	45810	23743	NaN	NaN	NaN	NaN	NaN	NaN	NaN	NaN	NaN	NaN	NaN	NaN	NaN
RJ003_2020-02-07_siRNA_transfection	4A1-A	NaN	NaN	NaN	NaN	NaN	NaN	NaN	NaN	45661	32933	34029	33298	31837	45965	29646	32933	30376	35490	45692	45934	35125	45781	32568	44652	45751	34394	31837	45661	45842	15432	19815	21976	31809	16469	45993	NaN	NaN	NaN	NaN	NaN	NaN	NaN	NaN	NaN	NaN	NaN	NaN	NaN
RJ003_2020-02-07_siRNA_transfection	4A1-A	NaN	NaN	NaN	NaN	NaN	NaN	NaN	NaN	14336	46113	47209	46844	45017	17989	42461	46113	43556	12510	14336	17624	12145	15432	45748	22737	15432	11049	45017	14336	16528	30407	35156	34029	41699	24869	11355	NaN	NaN	NaN	NaN	NaN	NaN	NaN	NaN	NaN	NaN	NaN	NaN	NaN
RJ003_2020-02-07_siRNA_transfection	4A1-A	NaN	NaN	NaN	NaN	NaN	NaN	NaN	NaN	NaN	42826	45904	45842	34759	45965	32568	33664	33664	28550	33298	30376	25263	28185	32933	28185	30011	29646	30011	25263	24532	43922	45965	43862	17930	30682	2.00	NaN	NaN	NaN	NaN	NaN	NaN	NaN	NaN	NaN	NaN	NaN	NaN	NaN
RJ003_2020-02-07_siRNA_transfection	4A1-A	NaN	NaN	NaN	NaN	NaN	NaN	NaN	NaN	NaN	43922	45995	45934	35855	41730	33298	34394	34759	29646	34029	31107	25993	28915	33664	29281	31107	30376	31107	25993	25263	45017	41730	44593	18660	31048	45659	NaN	NaN	NaN	NaN	NaN	NaN	NaN	NaN	NaN	NaN	NaN	NaN	NaN
RJ003_2020-02-07_siRNA_transfection	4A1-A	NaN	NaN	NaN	NaN	NaN	NaN	NaN	NaN	NaN	36220	45995	42095	35490	45751	36220	36220	25628	36220	4.00	45812	41365	41730	44287	43556	45751	45812	45842	27820	24532	25628	30348	32143	17533	14246	19725	NaN	NaN	NaN	NaN	NaN	NaN	NaN	NaN	NaN	NaN	NaN	NaN	NaN
RJ003_2020-02-07_siRNA_transfection	4A1-A	NaN	NaN	NaN	NaN	NaN	NaN	NaN	NaN	NaN	14702	20180	21276	14336	16893	14702	15067	45873	15067	15432	17624	20546	20911	23833	23102	17258	17624	18354	42461	45781	45873	45994	45871	23012	19725	25569	NaN	NaN	NaN	NaN	NaN	NaN	NaN	NaN	NaN	NaN	NaN	NaN	NaN
RJ003_2020-02-07_siRNA_transfection	4A1-A	NaN	NaN	NaN	NaN	NaN	NaN	NaN	NaN	NaN	5.00	42125	35886	30042	26024	30773	35521	26024	30042	42856	27120	33329	46874	22372	41760	45905	27485	32599	42856	35521	29312	45842	22313	21916	29952	15707	NaN	NaN	NaN	NaN	NaN	NaN	NaN	NaN	NaN	NaN	NaN	NaN	NaN
RJ003_2020-02-07_siRNA_transfection	4A1-A	NaN	NaN	NaN	NaN	NaN	NaN	NaN	NaN	NaN	35096	45780	34731	31079	28887	31444	34366	28887	31079	45811	29618	33270	41334	26696	45750	45660	29618	32905	45811	34366	31079	15008	20090	0.95	45870	0.85	NaN	NaN	NaN	NaN	NaN	NaN	NaN	NaN	NaN	NaN	NaN	NaN	NaN
RJ003_2020-02-07_siRNA_transfection	4A1-A	NaN	NaN	NaN	NaN	NaN	NaN	NaN	NaN	31079	35827	45903	35827	41334	45719	28887	30348	25600	30713	42795	26330	19391	16834	29252	23774	36192	31444	36192	3.00	45660	45717	24504	27760	17168	45689	NaN	NaN	NaN	NaN	NaN	NaN	NaN	NaN	NaN	NaN	NaN	NaN	NaN	NaN
RJ003_2020-02-07_siRNA_transfection	4A1-A	NaN	NaN	NaN	NaN	NaN	NaN	NaN	NaN	45691	42064	46447	42064	11383	43891	34731	3.00	31444	3.00	12844	32174	24504	21947	35096	29618	42430	45691	42430	43160	43525	16132	30348	31413	20090	45870	NaN	NaN	NaN	NaN	NaN	NaN	NaN	NaN	NaN	NaN	NaN	NaN	NaN	NaN
RJ003_2020-02-07_siRNA_transfection	4A1-A	NaN	NaN	NaN	NaN	NaN	NaN	NaN	NaN	30713	31809	28887	33635	29252	25600	29983	29252	27061	23043	18295	23408	27061	28887	36192	30713	29618	28522	31444	45994	44621	29952	32509	24108	45931	45658	NaN	NaN	NaN	NaN	NaN	NaN	NaN	NaN	NaN	NaN	NaN	NaN	NaN	NaN
RJ003_2020-02-07_siRNA_transfection	4A1-A	NaN	NaN	NaN	NaN	NaN	NaN	NaN	NaN	42795	43891	45964	46082	41334	45691	42064	45994	45811	34366	29252	34731	45811	45964	12479	42795	41699	45964	43525	17958	21976	45749	45963	31413	44927	14611	NaN	NaN	NaN	NaN	NaN	NaN	NaN	NaN	NaN	NaN	NaN	NaN	NaN	NaN
RJ003_2020-02-07_siRNA_transfection	4A1-A	NaN	NaN	NaN	NaN	NaN	NaN	NaN	NaN	NaN	15067	11049	44287	41365	46113	45383	45751	45934	42095	45995	4.00	41365	45812	43556	45995	45751	34029	24532	22341	17958	23071	21610	45871	19025	46784	31048	NaN	NaN	NaN	NaN	NaN	NaN	NaN	NaN	NaN	NaN	NaN	NaN	NaN
RJ003_2020-02-07_siRNA_transfection	4A1-A	NaN	NaN	NaN	NaN	NaN	NaN	NaN	NaN	NaN	28581	24198	20911	17624	22737	21641	13971	16163	18354	17258	12510	17258	14702	19815	17258	13971	46113	35490	33298	28915	34029	32568	45689	27061	17199	45659	NaN	NaN	NaN	NaN	NaN	NaN	NaN	NaN	NaN	NaN	NaN	NaN	NaN
RJ003_2020-02-07_siRNA_transfection	4A1-A	NaN	NaN	NaN	NaN	NaN	NaN	NaN	NaN	NaN	35065	33604	34700	32874	30317	31048	27395	30317	33604	32143	32509	32143	34700	33239	34700	35065	33239	31778	28126	28126	23743	22647	45962	42736	45839	45931	NaN	NaN	NaN	NaN	NaN	NaN	NaN	NaN	NaN	NaN	NaN	NaN	NaN
RJ003_2020-02-07_siRNA_transfection	4A1-A	NaN	NaN	NaN	NaN	NaN	NaN	NaN	NaN	NaN	24898	22341	24532	21245	16497	17593	47178	16132	22341	19419	20515	19784	24532	21610	24532	25628	21976	19419	12114	12114	45933	45780	45902	43862	45690	45840	NaN	NaN	NaN	NaN	NaN	NaN	NaN	NaN	NaN	NaN	NaN	NaN	NaN
RJ003_2020-02-07_siRNA_transfection	4A1-A	NaN	NaN	NaN	NaN	NaN	NaN	NaN	NaN	NaN	35156	5.00	45874	5.00	32964	45905	35886	45693	34790	5.00	33695	34425	5.00	36251	30773	28581	30773	29312	18719	24198	26024	32599	45811	32509	22282	2.00	NaN	NaN	NaN	NaN	NaN	NaN	NaN	NaN	NaN	NaN	NaN	NaN	NaN
RJ003_2020-02-07_siRNA_transfection	4A1-A	NaN	NaN	NaN	NaN	NaN	NaN	NaN	NaN	NaN	43586	45047	11444	45047	45996	11810	43952	45778	42856	45047	42125	42856	45047	44682	45813	5.00	45813	45693	26390	32234	33695	45966	43525	35796	24838	45902	NaN	NaN	NaN	NaN	NaN	NaN	NaN	NaN	NaN	NaN	NaN	NaN	NaN
RJ003_2020-02-07_siRNA_transfection	4A1-A	NaN	NaN	NaN	NaN	NaN	NaN	NaN	NaN	14642	16469	17564	15373	15373	20486	20852	11720	10990	12816	13547	11355	13181	12086	46054	46784	16469	13547	11720	15738	31809	17564	32509	16072	16803	45870	NaN	NaN	NaN	NaN	NaN	NaN	NaN	NaN	NaN	NaN	NaN	NaN	NaN	NaN
RJ003_2020-02-07_siRNA_transfection	4A1-A	NaN	NaN	NaN	NaN	NaN	NaN	NaN	NaN	32905	35096	35827	33270	33270	45872	45933	29252	28157	30348	31079	28887	30713	29618	26696	27426	34731	31079	29252	34001	16497	36192	46419	26665	27395	10959	NaN	NaN	NaN	NaN	NaN	NaN	NaN	NaN	NaN	NaN	NaN	NaN	NaN	NaN
RJ003_2020-02-07_siRNA_transfection	4A1-A	NaN	NaN	NaN	NaN	NaN	NaN	NaN	NaN	32509	45871	32874	45963	45690	32143	36161	45749	35796	45840	43497	42401	45840	33239	45932	34335	45932	41671	34700	45749	33604	45963	33604	15342	45748	45931	NaN	NaN	NaN	NaN	NaN	NaN	NaN	NaN	NaN	NaN	NaN	NaN	NaN	NaN
RJ003_2020-02-07_siRNA_transfection	4A1-A	NaN	NaN	NaN	NaN	NaN	NaN	NaN	NaN	43891	19419	44621	21245	15401	43525	13575	16862	13210	19054	25993	24167	18688	45352	20515	46813	20515	22706	11018	16497	45717	21245	46082	15008	27760	31778	NaN	NaN	NaN	NaN	NaN	NaN	NaN	NaN	NaN	NaN	NaN	NaN	NaN	NaN
RJ003_2020-02-07_siRNA_transfection	4A1-A	NaN	NaN	NaN	NaN	23377	20455	21916	20821	27760	28856	35065	26299	20455	28491	29587	35431	34700	28126	28126	28491	26299	29587	29587	32509	32143	30682	45810	35065	28856	24869	13181	0.81	NaN	NaN	NaN	NaN	NaN	NaN	NaN	NaN	NaN	NaN	NaN	NaN	NaN	NaN	NaN	NaN
RJ003_2020-02-07_siRNA_transfection	4A1-A	NaN	NaN	NaN	NaN	0.79	0.76	0.78	0.76	0.86	0.87	0.95	0.84	0.76	0.87	0.88	0.96	0.95	0.86	0.86	0.86	0.84	0.88	0.88	0.92	0.91	0.90	1.00	0.95	0.87	10959	42005	0.39	NaN	NaN	NaN	NaN	NaN	NaN	NaN	NaN	NaN	NaN	NaN	NaN	NaN	NaN	NaN	NaN
RJ003_2020-02-07_siRNA_transfection	4A1-A	NaN	NaN	NaN	NaN	NaN	NaN	NaN	NaN	NaN	34001	36192	45933	46082	45841	45780	43891	45660	45750	45872	34366	45691	45811	45719	45660	27426	26330	35827	45903	41334	45691	21947	31048	32874	24838	43101	NaN	NaN	NaN	NaN	NaN	NaN	NaN	NaN	NaN	NaN	NaN	NaN	NaN
RJ003_2020-02-07_siRNA_transfection	4A1-A	NaN	NaN	NaN	NaN	NaN	NaN	NaN	NaN	NaN	47178	13210	17593	24532	16497	15766	21976	13940	15036	16862	11383	14671	16132	15036	13940	45933	45811	12479	17227	19054	14305	33635	45871	41671	32509	12055	NaN	NaN	NaN	NaN	NaN	NaN	NaN	NaN	NaN	NaN	NaN	NaN	NaN
RJ003_2020-02-07_siRNA_transfection	4A1-A	NaN	NaN	NaN	NaN	NaN	NaN	NaN	31444	34001	30713	34731	43891	44621	45780	46082	44621	45903	43160	46447	34001	31444	29618	29252	45964	43525	45780	45903	41699	28887	35462	11720	21186	17899	16072	NaN	NaN	NaN	NaN	NaN	NaN	NaN	NaN	NaN	NaN	NaN	NaN	NaN	NaN
RJ003_2020-02-07_siRNA_transfection	4A1-A	NaN	NaN	NaN	NaN	NaN	NaN	NaN	46844	13971	45748	15067	28581	29677	20546	31868	30042	22737	27851	32599	13971	46844	43922	43191	23833	27851	20546	22737	25659	42826	16528	17593	13181	44593	42036	NaN	NaN	NaN	NaN	NaN	NaN	NaN	NaN	NaN	NaN	NaN	NaN	NaN	NaN
RJ003_2020-02-07_siRNA_transfection	4A1-A	NaN	NaN	NaN	NaN	NaN	NaN	NaN	NaN	26724	18688	43191	16528	20880	29281	45812	30376	25263	31107	35490	28185	26359	36220	31837	31837	30742	34394	23802	28185	16132	24898	24898	32509	13881	18264	NaN	NaN	NaN	NaN	NaN	NaN	NaN	NaN	NaN	NaN	NaN	NaN	NaN	NaN
RJ003_2020-02-07_siRNA_transfection	4A1-A	NaN	NaN	NaN	NaN	NaN	NaN	NaN	NaN	45933	33270	17227	25628	35096	42064	13575	43160	45811	43891	11018	41334	45903	11383	44621	44621	43525	46447	45719	41334	31444	45811	45811	20821	41640	45658	NaN	NaN	NaN	NaN	NaN	NaN	NaN	NaN	NaN	NaN	NaN	NaN	NaN	NaN
RJ003_2020-02-07_siRNA_transfection	4A1-A	NaN	NaN	NaN	NaN	NaN	NaN	NaN	NaN	29618	31079	27791	29252	32905	35096	32540	35462	27791	28522	29618	25965	30713	24869	24869	31809	25600	25965	24869	23408	29252	30713	28856	19725	42005	16803	NaN	NaN	NaN	NaN	NaN	NaN	NaN	NaN	NaN	NaN	NaN	NaN	NaN	NaN
RJ003_2020-02-07_siRNA_transfection	4A1-A	NaN	NaN	NaN	NaN	NaN	NaN	NaN	NaN	47178	12844	45352	47178	15036	17227	14671	17958	45352	46082	11018	43525	12114	41699	41699	13575	42795	43525	41699	45933	47178	12479	45932	29587	12785	25934	NaN	NaN	NaN	NaN	NaN	NaN	NaN	NaN	NaN	NaN	NaN	NaN	NaN	NaN
RJ003_2020-02-07_siRNA_transfection	4A1-A	NaN	NaN	NaN	NaN	NaN	NaN	NaN	NaN	11018	11383	13940	46813	11018	11383	42430	45352	46447	46447	42430	45750	45780	36192	27061	34731	45750	31444	30713	12479	29618	42430	43525	14277	43497	15707	NaN	NaN	NaN	NaN	NaN	NaN	NaN	NaN	NaN	NaN	NaN	NaN	NaN	NaN
RJ003_2020-02-07_siRNA_transfection	4A1-A	NaN	NaN	NaN	NaN	NaN	NaN	NaN	NaN	22678	22678	24869	21947	22313	22678	18295	20852	21582	21582	18295	15008	15373	13547	42767	12451	15008	46419	45689	23774	44958	18660	19391	32509	26665	41275	NaN	NaN	NaN	NaN	NaN	NaN	NaN	NaN	NaN	NaN	NaN	NaN	NaN	NaN
RJ003_2020-02-07_siRNA_transfection	4A1-A	NaN	NaN	NaN	NaN	NaN	NaN	NaN	NaN	NaN	35156	31138	28216	19085	24198	22372	17989	22737	20911	24929	32234	25294	19450	20546	27485	23468	21641	23468	22007	24198	27485	26390	15036	14277	41306	30317	NaN	NaN	NaN	NaN	NaN	NaN	NaN	NaN	NaN	NaN	NaN	NaN	NaN
RJ003_2020-02-07_siRNA_transfection	4A1-A	NaN	NaN	NaN	NaN	NaN	NaN	NaN	NaN	NaN	43191	45873	45661	29281	33664	32203	28185	32568	30742	34394	45965	34759	29646	30742	36220	33298	31472	33298	31837	33664	36220	35490	31809	45659	28856	19725	NaN	NaN	NaN	NaN	NaN	NaN	NaN	NaN	NaN	NaN	NaN	NaN	NaN
RJ003_2020-02-07_siRNA_transfection	4A1-A	NaN	NaN	NaN	NaN	NaN	NaN	NaN	NaN	NaN	42795	43525	45964	41699	46082	45994	45841	42064	44621	42430	43525	46082	45903	45811	43525	41334	45750	45964	45964	44986	19784	24898	28856	16803	16072	45717	NaN	NaN	NaN	NaN	NaN	NaN	NaN	NaN	NaN	NaN	NaN	NaN	NaN
RJ003_2020-02-07_siRNA_transfection	4A1-A	NaN	NaN	NaN	NaN	NaN	NaN	NaN	NaN	NaN	46113	47209	42826	44287	13606	43556	45995	45017	11780	45383	46844	13971	42095	45965	46844	43922	45873	43191	43191	12510	27485	34425	15008	35065	33970	14246	NaN	NaN	NaN	NaN	NaN	NaN	NaN	NaN	NaN	NaN	NaN	NaN	NaN
RJ003_2020-02-07_siRNA_transfection	4A1-A	NaN	NaN	NaN	NaN	NaN	NaN	NaN	NaN	NaN	45661	45934	31837	32568	35855	28185	34029	33664	34029	30011	32203	28550	26724	31107	29646	26359	28915	29646	29281	30742	35125	46813	36161	28126	31778	26665	NaN	NaN	NaN	NaN	NaN	NaN	NaN	NaN	NaN	NaN	NaN	NaN	NaN
RJ003_2020-02-07_siRNA_transfection	4A1-A	NaN	NaN	NaN	NaN	NaN	NaN	NaN	NaN	NaN	45811	45994	34731	35096	45750	31809	36192	35827	36192	33270	35096	32174	30713	34366	33270	30348	32540	32905	32540	33635	45691	18295	18629	12785	15342	11689	NaN	NaN	NaN	NaN	NaN	NaN	NaN	NaN	NaN	NaN	NaN	NaN	NaN
RJ003_2020-02-07_siRNA_transfection	4A1-A	NaN	NaN	NaN	NaN	NaN	NaN	NaN	NaN	NaN	13575	43891	11749	17593	12479	18323	12844	45352	16132	46813	42795	13210	11749	42795	42795	11383	46813	45903	36192	16862	11383	18295	30348	46419	25569	43466	NaN	NaN	NaN	NaN	NaN	NaN	NaN	NaN	NaN	NaN	NaN	NaN	NaN
RJ003_2020-02-07_siRNA_transfection	4A1-A	NaN	NaN	NaN	NaN	NaN	NaN	NaN	NaN	NaN	25235	20486	24139	28522	24504	29252	24869	21582	27426	22678	19756	25235	23774	19756	19391	23774	23043	17199	14277	28157	23774	2.00	46419	29952	13150	0.95	NaN	NaN	NaN	NaN	NaN	NaN	NaN	NaN	NaN	NaN	NaN	NaN	NaN
RJ003_2020-02-07_siRNA_transfection	4A1-A	NaN	NaN	NaN	NaN	NaN	NaN	NaN	NaN	11355	44228	10990	15008	46784	44593	44958	45993	44228	42767	45323	45779	43132	45323	44228	10990	11720	42036	45932	44228	44228	46054	11355	24108	41640	0.96	NaN	NaN	NaN	NaN	NaN	NaN	NaN	NaN	NaN	NaN	NaN	NaN	NaN	NaN
RJ003_2020-02-07_siRNA_transfection	4A1-A	NaN	NaN	NaN	NaN	NaN	NaN	NaN	NaN	44256	45872	43891	12844	43160	45933	45964	34731	45872	45719	45994	31444	45719	45994	45872	43891	44986	3.00	34001	45841	45872	41699	44256	11355	21551	12420	NaN	NaN	NaN	NaN	NaN	NaN	NaN	NaN	NaN	NaN	NaN	NaN	NaN	NaN
RJ003_2020-02-07_siRNA_transfection	4A1-A	NaN	NaN	NaN	NaN	NaN	NaN	NaN	NaN	NaN	26359	25628	13940	21245	26724	30011	27454	25628	20515	19419	18323	15401	14671	21976	21610	21610	34394	24898	25993	13575	13575	34731	44593	11355	23743	20455	NaN	NaN	NaN	NaN	NaN	NaN	NaN	NaN	NaN	NaN	NaN	NaN	NaN
RJ003_2020-02-07_siRNA_transfection	4A1-A	NaN	NaN	NaN	NaN	NaN	NaN	NaN	NaN	NaN	30042	28946	13606	23102	30042	34425	31503	28946	22372	20911	19450	15797	14702	24198	23833	23833	45935	27851	29312	13241	13241	29646	31809	36192	41306	45690	NaN	NaN	NaN	NaN	NaN	NaN	NaN	NaN	NaN	NaN	NaN	NaN	NaN
RJ003_2020-02-07_siRNA_transfection	4A1-A	NaN	NaN	NaN	NaN	NaN	NaN	NaN	NaN	NaN	21276	25659	19085	28581	16893	23833	13241	41365	44287	45017	47209	15797	15067	43922	44652	12510	45934	35490	45692	32568	43556	17227	41671	32509	27395	33604	NaN	NaN	NaN	NaN	NaN	NaN	NaN	NaN	NaN	NaN	NaN	NaN	NaN
RJ003_2020-02-07_siRNA_transfection	4A1-A	NaN	NaN	NaN	NaN	NaN	NaN	NaN	NaN	NaN	35462	45750	34001	45933	32540	45660	29983	24869	26696	27061	28522	31809	31444	26330	26696	29618	24139	20852	21947	19025	25965	45689	14246	44562	41640	45292	NaN	NaN	NaN	NaN	NaN	NaN	NaN	NaN	NaN	NaN	NaN	NaN	NaN
RJ003_2020-02-07_siRNA_transfection	4A1-A	NaN	NaN	NaN	NaN	NaN	NaN	NaN	NaN	NaN	30773	29312	28581	27120	28946	28946	29677	28216	27851	26755	22007	16163	19815	21641	18719	22007	17989	11780	18719	13971	42095	19025	31048	19360	25204	24838	NaN	NaN	NaN	NaN	NaN	NaN	NaN	NaN	NaN	NaN	NaN	NaN	NaN
RJ003_2020-02-07_siRNA_transfection	4A1-A	NaN	NaN	NaN	NaN	NaN	NaN	NaN	NaN	NaN	16893	15067	14702	13241	15067	15067	15432	13971	13971	12875	45017	45904	43191	44652	42095	45017	41365	35855	42095	45720	30011	11720	25569	14977	20455	19725	NaN	NaN	NaN	NaN	NaN	NaN	NaN	NaN	NaN	NaN	NaN	NaN	NaN
RJ003_2020-02-07_siRNA_transfection	4A1-A	NaN	NaN	NaN	NaN	NaN	NaN	NaN	NaN	NaN	25204	23377	22282	18264	14611	12785	18629	17899	24473	19360	18264	17533	21186	15707	17899	21551	20821	22282	24838	17533	14977	15707	0.94	0.96	45901	42736	NaN	NaN	NaN	NaN	NaN	NaN	NaN	NaN	NaN	NaN	NaN	NaN	NaN
RJ003_2020-02-07_siRNA_transfection	4A1-A	NaN	NaN	NaN	NaN	NaN	NaN	NaN	NaN	NaN	28522	25600	23774	16834	10990	44593	17564	16103	27061	18660	17199	15738	21582	13181	16103	21947	21582	23774	27426	16103	11720	12816	20090	21186	29221	33604	NaN	NaN	NaN	NaN	NaN	NaN	NaN	NaN	NaN	NaN	NaN	NaN	NaN
RJ003_2020-02-07_siRNA_transfection	4A1-A	NaN	NaN	NaN	NaN	NaN	NaN	NaN	26330	26696	29252	32174	27426	25235	19756	15373	18660	32905	33635	27791	35827	28887	20852	27061	21582	27426	21582	21582	32174	27426	15008	31413	11324	46388	0.97	NaN	NaN	NaN	NaN	NaN	NaN	NaN	NaN	NaN	NaN	NaN	NaN	NaN	NaN
RJ003_2020-02-07_siRNA_transfection	4A1-A	NaN	NaN	NaN	NaN	NaN	NaN	NaN	28522	28887	31444	34366	29618	27061	21947	17199	20486	35462	35827	29983	45780	31079	23043	29252	23408	29618	23408	23774	34366	29618	16834	32874	12420	47119	0.99	NaN	NaN	NaN	NaN	NaN	NaN	NaN	NaN	NaN	NaN	NaN	NaN	NaN	NaN
RJ003_2020-02-07_siRNA_transfection	4A1-A	NaN	NaN	NaN	NaN	NaN	NaN	NaN	NaN	NaN	17958	26724	28185	28915	28185	22341	18323	21610	15036	19054	26359	23802	31472	16862	31107	31107	22341	19054	23071	17227	33664	22341	27426	27760	20455	31778	NaN	NaN	NaN	NaN	NaN	NaN	NaN	NaN	NaN	NaN	NaN	NaN	NaN
RJ003_2020-02-07_siRNA_transfection	4A1-A	NaN	NaN	NaN	NaN	NaN	NaN	NaN	NaN	NaN	29252	3.00	45719	45750	45719	32905	29983	32540	27061	30348	36192	34001	45933	28522	45903	45903	32905	30348	33635	28887	42064	32905	44228	15342	46023	18264	NaN	NaN	NaN	NaN	NaN	NaN	NaN	NaN	NaN	NaN	NaN	NaN	NaN
RJ003_2020-02-07_siRNA_transfection	4A1-A	NaN	NaN	NaN	NaN	NaN	NaN	NaN	NaN	NaN	24929	27851	16893	17258	25659	24563	22737	20546	28946	24563	28581	30042	27851	26024	23468	11780	12510	11414	45873	14336	27485	45934	46784	44228	21916	24473	NaN	NaN	NaN	NaN	NaN	NaN	NaN	NaN	NaN	NaN	NaN	NaN	NaN
RJ003_2020-02-07_siRNA_transfection	4A1-A	NaN	NaN	NaN	NaN	NaN	NaN	NaN	NaN	NaN	42856	46143	34060	34790	43586	42856	45966	45752	47239	42856	46874	11810	46143	44317	41395	28581	29312	27851	18719	31138	45778	19815	19025	16103	28126	30682	NaN	NaN	NaN	NaN	NaN	NaN	NaN	NaN	NaN	NaN	NaN	NaN	NaN
RJ003_2020-02-07_siRNA_transfection	4A1-A	NaN	NaN	NaN	NaN	NaN	NaN	NaN	NaN	NaN	21610	23802	25263	27820	27454	23802	30742	14305	17958	13940	15401	26359	27820	16862	21245	17958	47178	17593	17593	18688	25628	20515	20121	11720	23743	12785	NaN	NaN	NaN	NaN	NaN	NaN	NaN	NaN	NaN	NaN	NaN	NaN	NaN
RJ003_2020-02-07_siRNA_transfection	4A1-A	NaN	NaN	NaN	NaN	NaN	NaN	NaN	NaN	NaN	32203	34394	36220	45842	45812	34394	42095	24532	28185	23802	25263	45692	45812	27089	31837	28550	20515	27820	27820	29281	4.00	31107	27426	18660	28491	16803	NaN	NaN	NaN	NaN	NaN	NaN	NaN	NaN	NaN	NaN	NaN	NaN	NaN
RJ003_2020-02-07_siRNA_transfection	4A1-A	NaN	NaN	NaN	NaN	NaN	NaN	NaN	NaN	NaN	23863	45967	41791	47270	11110	32264	28611	21671	31898	35551	45444	45875	32264	35186	6.00	45783	42156	45694	24228	26785	43617	30072	30011	33635	15008	16103	NaN	NaN	NaN	NaN	NaN	NaN	NaN	NaN	NaN	NaN	NaN	NaN	NaN
RJ003_2020-02-07_siRNA_transfection	4A1-A	NaN	NaN	NaN	NaN	NaN	NaN	NaN	NaN	NaN	46478	22737	23468	27485	28216	16528	13606	45017	16163	18719	26390	22007	16528	18354	19815	21276	23833	20180	46844	12145	24929	14702	32540	44228	29952	30682	NaN	NaN	NaN	NaN	NaN	NaN	NaN	NaN	NaN	NaN	NaN	NaN	NaN
RJ003_2020-02-07_siRNA_transfection	4A1-A	NaN	NaN	NaN	NaN	NaN	NaN	NaN	NaN	NaN	32174	32174	35827	28522	45780	35096	35096	26696	45750	45811	33270	45719	45780	34366	33270	30348	29618	35827	34001	35096	45780	45872	15738	45902	21916	16803	NaN	NaN	NaN	NaN	NaN	NaN	NaN	NaN	NaN	NaN	NaN	NaN	NaN
RJ003_2020-02-07_siRNA_transfection	4A1-A	NaN	NaN	NaN	NaN	NaN	NaN	NaN	NaN	NaN	44593	44593	10990	42036	12816	47150	47150	45963	12816	13181	45689	12451	12816	46419	45689	43497	42767	10990	46054	46784	13181	13912	31778	22282	45292	41275	NaN	NaN	NaN	NaN	NaN	NaN	NaN	NaN	NaN	NaN	NaN	NaN	NaN
RJ003_2020-02-07_siRNA_transfection	4A1-A	NaN	NaN	NaN	NaN	NaN	NaN	NaN	NaN	NaN	14305	42430	44256	41699	46082	13210	19054	20515	27820	25263	21610	26724	24898	23071	24532	21610	19784	25993	25628	27820	42095	12510	3.00	43862	26665	14977	NaN	NaN	NaN	NaN	NaN	NaN	NaN	NaN	NaN	NaN	NaN	NaN	NaN
RJ003_2020-02-07_siRNA_transfection	4A1-A	NaN	NaN	NaN	NaN	NaN	NaN	NaN	NaN	NaN	41334	33635	35096	32905	45660	45933	45352	46813	17227	15036	11383	16132	14671	12844	14305	11749	46447	15401	15036	17227	30376	4.00	28157	45718	21551	11324	NaN	NaN	NaN	NaN	NaN	NaN	NaN	NaN	NaN	NaN	NaN	NaN	NaN
RJ003_2020-02-07_siRNA_transfection	4A1-A	NaN	NaN	NaN	NaN	NaN	NaN	NaN	NaN	NaN	43891	43160	45691	45872	41334	34731	45811	35462	45750	42795	45903	45903	45964	45964	34366	45750	33270	34731	34366	33635	34731	43525	45871	28126	45902	28491	NaN	NaN	NaN	NaN	NaN	NaN	NaN	NaN	NaN	NaN	NaN	NaN	NaN
RJ003_2020-02-07_siRNA_transfection	4A1-A	NaN	NaN	NaN	NaN	NaN	NaN	NaN	NaN	NaN	18688	17958	11383	13940	16132	45352	13210	46082	12479	17593	14671	14305	15036	15401	44986	12479	43891	45352	44986	44256	45352	18323	46784	34700	10990	35065	NaN	NaN	NaN	NaN	NaN	NaN	NaN	NaN	NaN	NaN	NaN	NaN	NaN
RJ003_2020-02-07_siRNA_transfection	4A1-A	NaN	NaN	NaN	NaN	NaN	NaN	NaN	NaN	NaN	44652	42461	33664	45781	43191	45692	45873	11414	14336	44287	45661	45873	43191	30742	45720	31837	43922	42461	45017	23071	45904	12114	45931	41671	24108	18994	NaN	NaN	NaN	NaN	NaN	NaN	NaN	NaN	NaN	NaN	NaN	NaN	NaN
RJ003_2020-02-07_siRNA_transfection	4A1-A	NaN	NaN	NaN	NaN	NaN	NaN	NaN	NaN	NaN	41365	45873	30742	35490	45934	34394	4.00	45017	11049	45995	34029	4.00	45934	27820	34759	29281	45965	45842	42095	20149	45661	46447	45870	45902	22647	17899	NaN	NaN	NaN	NaN	NaN	NaN	NaN	NaN	NaN	NaN	NaN	NaN	NaN
RJ003_2020-02-07_siRNA_transfection	4A1-A	NaN	NaN	NaN	NaN	NaN	NaN	NaN	NaN	NaN	45719	30713	27061	34001	30348	31079	34366	30348	32905	30348	32174	30713	34001	29983	28157	29618	30713	28522	33635	31079	24898	23774	28856	46023	45901	0.90	NaN	NaN	NaN	NaN	NaN	NaN	NaN	NaN	NaN	NaN	NaN	NaN	NaN
RJ003_2020-02-07_siRNA_transfection	4A1-A	NaN	NaN	NaN	NaN	NaN	NaN	NaN	NaN	NaN	41334	34001	30348	45719	33635	34731	45719	34001	3.00	34001	35462	34001	45719	33635	31444	32905	34001	32174	45660	34366	29281	27061	31048	10959	41275	0.93	NaN	NaN	NaN	NaN	NaN	NaN	NaN	NaN	NaN	NaN	NaN	NaN	NaN
RJ003_2020-02-07_siRNA_transfection	4A1-A	NaN	NaN	NaN	NaN	NaN	NaN	NaN	NaN	NaN	45778	41760	43952	44682	12175	45778	45693	45813	45752	13271	14366	46508	13636	15462	45413	45813	41760	45935	45721	45843	23863	30407	28157	27061	25600	32509	NaN	NaN	NaN	NaN	NaN	NaN	NaN	NaN	NaN	NaN	NaN	NaN	NaN
RJ003_2020-02-07_siRNA_transfection	4A1-A	NaN	NaN	NaN	NaN	NaN	NaN	NaN	NaN	NaN	45904	45661	45781	45812	42095	45904	33298	34394	34029	43191	43922	45965	43556	44652	45873	34394	4.00	35490	33664	34759	14702	27820	42401	41671	45963	17168	NaN	NaN	NaN	NaN	NaN	NaN	NaN	NaN	NaN	NaN	NaN	NaN	NaN
RJ003_2020-02-07_siRNA_transfection	4A1-A	NaN	NaN	NaN	NaN	NaN	NaN	NaN	NaN	46844	45781	42461	11049	41365	12875	45873	42095	45873	30742	29281	34029	34029	24167	32933	33298	23071	35855	27089	32203	41730	45934	45383	45719	21582	26299	NaN	NaN	NaN	NaN	NaN	NaN	NaN	NaN	NaN	NaN	NaN	NaN	NaN	NaN
RJ003_2020-02-07_siRNA_transfection	4A1-A	NaN	NaN	NaN	NaN	NaN	NaN	NaN	NaN	17593	11018	13940	18323	13210	19784	11749	13940	11749	41334	45903	43891	43891	35827	42795	43160	34731	45352	45750	42430	13575	12479	16497	17199	45963	14611	NaN	NaN	NaN	NaN	NaN	NaN	NaN	NaN	NaN	NaN	NaN	NaN	NaN	NaN
RJ003_2020-04-09_siRNA_transfection	4A1-A	NaN	NaN	NaN	12420	14246	45658	15342	10959	21916	46753	15707	21186	45870	15707	45292	41640	41640	12420	14977	45292	11689	43831	44197	14246	41640	42370	42005	42005	45658	45809	42370	28856	NaN	NaN	NaN	NaN	NaN	NaN	NaN	NaN	NaN	NaN	NaN	NaN	NaN	NaN	NaN	NaN
RJ003_2020-04-09_siRNA_transfection	4A1-A	NaN	NaN	NaN	11324	13150	44562	14246	46388	20455	45658	14611	19725	45778	14246	44197	45962	45962	11324	13881	44197	47119	42736	43101	13150	45992	41275	45992	41275	44562	45748	41275	27395	NaN	NaN	NaN	NaN	NaN	NaN	NaN	NaN	NaN	NaN	NaN	NaN	NaN	NaN	NaN	NaN
RJ003_2020-04-09_siRNA_transfection	4A1-A	NaN	NaN	NaN	NaN	NaN	NaN	NaN	NaN	NaN	45872	14305	19054	19419	14305	22341	17958	11383	45780	45964	36192	45352	41699	47178	12479	46082	46813	42064	20515	41699	27061	14277	31079	11720	30682	23743	NaN	NaN	NaN	NaN	NaN	NaN	NaN	NaN	NaN	NaN	NaN	NaN	NaN
RJ003_2020-04-09_siRNA_transfection	4A1-A	NaN	NaN	NaN	NaN	NaN	NaN	NaN	NaN	NaN	22341	35125	45995	41365	35490	44652	45873	31837	20515	23071	18323	28915	24532	31107	33298	30011	30376	25263	42826	24532	43891	29252	12114	26330	42036	33970	NaN	NaN	NaN	NaN	NaN	NaN	NaN	NaN	NaN	NaN	NaN	NaN	NaN
RJ003_2020-04-09_siRNA_transfection	4A1-A	NaN	NaN	NaN	NaN	NaN	NaN	NaN	NaN	45841	45903	30348	31809	30348	32174	35096	27791	45964	28522	30713	29983	32174	34001	30713	27791	30713	28157	23408	30713	29252	27061	12816	27395	14977	11689	NaN	NaN	NaN	NaN	NaN	NaN	NaN	NaN	NaN	NaN	NaN	NaN	NaN	NaN
RJ003_2020-04-09_siRNA_transfection	4A1-A	NaN	NaN	NaN	NaN	NaN	NaN	NaN	NaN	31472	32568	20515	22341	20515	23071	26359	17593	33664	18323	20880	20515	22706	25263	21245	17593	21245	17958	12114	20880	19419	16497	35096	43862	28126	24108	NaN	NaN	NaN	NaN	NaN	NaN	NaN	NaN	NaN	NaN	NaN	NaN	NaN	NaN
RJ003_2020-04-09_siRNA_transfection	4A1-A	NaN	NaN	NaN	NaN	NaN	NaN	NaN	NaN	NaN	19784	21976	21610	19419	14671	19419	12479	46813	13940	14305	13210	47178	19054	46813	11383	42430	41699	16132	19054	21610	45719	32174	23012	16803	16803	45658	NaN	NaN	NaN	NaN	NaN	NaN	NaN	NaN	NaN	NaN	NaN	NaN	NaN
RJ003_2020-04-09_siRNA_transfection	4A1-A	NaN	NaN	NaN	NaN	NaN	NaN	NaN	NaN	NaN	24898	27089	26724	24532	19419	24532	17227	15036	19054	19419	17958	15401	24167	15036	16132	47178	46447	21245	24167	26724	42064	36192	25204	18994	18994	10959	NaN	NaN	NaN	NaN	NaN	NaN	NaN	NaN	NaN	NaN	NaN	NaN	NaN
RJ003_2020-04-09_siRNA_transfection	4A1-A	NaN	NaN	NaN	NaN	NaN	NaN	NaN	17564	20486	17564	25600	17564	25235	20852	27426	28157	24504	24504	24139	28887	23774	26696	26696	21582	45993	45993	43862	44593	2.00	22282	45718	41275	25569	45717	NaN	NaN	NaN	NaN	NaN	NaN	NaN	NaN	NaN	NaN	NaN	NaN	NaN	NaN
RJ003_2020-04-09_siRNA_transfection	4A1-A	NaN	NaN	NaN	NaN	NaN	NaN	NaN	28157	31809	28157	45691	28522	45660	32174	45872	45933	36192	36192	35827	45994	35462	45811	45780	32905	13912	13547	16834	17930	45323	29221	46419	46388	32874	42370	NaN	NaN	NaN	NaN	NaN	NaN	NaN	NaN	NaN	NaN	NaN	NaN	NaN	NaN
RJ003_2020-04-09_siRNA_transfection	4A1-A	NaN	NaN	NaN	NaN	NaN	NaN	NaN	NaN	16132	45811	11018	11383	42795	12844	45841	11383	42795	13210	45352	45717	45933	46813	14305	13575	11749	14305	31444	15766	27061	23408	47150	29252	44593	32509	NaN	NaN	NaN	NaN	NaN	NaN	NaN	NaN	NaN	NaN	NaN	NaN	NaN	NaN
RJ003_2020-04-09_siRNA_transfection	4A1-A	NaN	NaN	NaN	NaN	NaN	NaN	NaN	NaN	32568	16862	27089	27454	21245	28915	17227	27089	21245	29646	24167	24898	18688	25993	30742	30011	27820	30742	45352	32203	45933	36192	21582	42430	18660	41671	NaN	NaN	NaN	NaN	NaN	NaN	NaN	NaN	NaN	NaN	NaN	NaN	NaN	NaN
RJ003_2020-04-09_siRNA_transfection	4A1-A	NaN	NaN	NaN	NaN	NaN	NaN	NaN	21976	29281	23071	30742	33298	27820	31837	28185	34394	28185	30376	27454	20880	24532	16497	19784	13210	14305	14305	32568	30376	14671	46447	25600	28856	17899	45658	NaN	NaN	NaN	NaN	NaN	NaN	NaN	NaN	NaN	NaN	NaN	NaN	NaN	NaN
RJ003_2020-04-09_siRNA_transfection	4A1-A	NaN	NaN	NaN	NaN	NaN	NaN	NaN	20911	30407	22007	31868	35156	28216	33329	28946	5.00	28946	31868	27851	19450	24198	13971	17989	46478	11049	11049	34425	31503	11780	42461	15766	46419	32509	21186	NaN	NaN	NaN	NaN	NaN	NaN	NaN	NaN	NaN	NaN	NaN	NaN	NaN	NaN
RJ003_2020-04-09_siRNA_transfection	4A1-A	NaN	NaN	NaN	NaN	NaN	NaN	NaN	NaN	NaN	44256	45964	13210	32540	42430	44256	45994	42795	45994	43525	45872	45964	42430	45719	45964	32905	45780	36192	35827	35462	45933	42036	18629	13150	15342	14246	NaN	NaN	NaN	NaN	NaN	NaN	NaN	NaN	NaN	NaN	NaN	NaN	NaN
RJ003_2020-04-09_siRNA_transfection	4A1-A	NaN	NaN	NaN	NaN	NaN	NaN	NaN	NaN	NaN	45812	34394	46113	24167	45661	45812	35125	45661	35125	45751	33298	34394	45661	31107	34394	24898	31472	28915	28550	28185	34029	26330	33604	26299	29221	27760	NaN	NaN	NaN	NaN	NaN	NaN	NaN	NaN	NaN	NaN	NaN	NaN	NaN
RJ003_2020-04-09_siRNA_transfection	4A1-A	NaN	NaN	NaN	NaN	NaN	NaN	NaN	NaN	46113	19815	12145	45873	31868	22737	18354	21276	11780	26755	27454	35490	45812	4.00	45383	29281	12510	35490	32933	33664	24167	16862	26330	12086	45690	27760	NaN	NaN	NaN	NaN	NaN	NaN	NaN	NaN	NaN	NaN	NaN	NaN	NaN	NaN
RJ003_2020-04-09_siRNA_transfection	4A1-A	NaN	NaN	NaN	NaN	NaN	NaN	NaN	NaN	28915	45751	31107	23071	12510	45995	45661	45873	31107	44287	12479	19419	22706	20515	28550	13940	31472	19419	17593	17958	46082	45872	15373	45871	29221	20821	NaN	NaN	NaN	NaN	NaN	NaN	NaN	NaN	NaN	NaN	NaN	NaN	NaN	NaN
RJ003_2020-04-09_siRNA_transfection	4A1-A	NaN	NaN	NaN	NaN	NaN	NaN	NaN	NaN	NaN	45934	45965	45751	32203	23071	13241	25263	34759	35855	45812	35125	45904	27454	27820	31107	26724	26724	17958	13940	24198	11414	18323	45689	45963	32509	23377	NaN	NaN	NaN	NaN	NaN	NaN	NaN	NaN	NaN	NaN	NaN	NaN	NaN
RJ003_2020-04-09_siRNA_transfection	4A1-A	NaN	NaN	NaN	NaN	NaN	NaN	NaN	NaN	NaN	28216	28581	25294	18719	44652	45843	47209	22007	23102	26390	22007	27851	13606	13971	17258	12510	12510	45812	34029	15462	45662	45842	22678	16834	43862	33239	NaN	NaN	NaN	NaN	NaN	NaN	NaN	NaN	NaN	NaN	NaN	NaN	NaN
RJ003_2020-04-09_siRNA_transfection	4A1-A	NaN	NaN	NaN	NaN	NaN	NaN	NaN	15432	11414	11414	12145	45720	13971	43191	45873	42461	46478	35125	43191	46844	43556	11414	45781	44652	45692	43922	16132	45692	20149	45660	28157	35796	16072	17899	NaN	NaN	NaN	NaN	NaN	NaN	NaN	NaN	NaN	NaN	NaN	NaN	NaN	NaN
RJ003_2020-04-09_siRNA_transfection	4A1-A	NaN	NaN	NaN	NaN	NaN	NaN	NaN	34060	29677	29677	30407	18354	32599	24198	20546	23468	27851	15432	24563	28216	24929	29677	19085	26024	17989	25294	30376	17989	35490	13210	45903	43862	21916	24473	NaN	NaN	NaN	NaN	NaN	NaN	NaN	NaN	NaN	NaN	NaN	NaN	NaN	NaN
RJ003_2020-04-09_siRNA_transfection	4A1-A	NaN	NaN	NaN	NaN	NaN	NaN	NaN	NaN	NaN	33298	45842	34759	31837	32933	33298	24898	34029	32568	20880	25628	27454	27454	29281	21976	20515	13940	12479	43891	45719	43160	25600	45323	45871	45902	23377	NaN	NaN	NaN	NaN	NaN	NaN	NaN	NaN	NaN	NaN	NaN	NaN	NaN
RJ003_2020-04-09_siRNA_transfection	4A1-A	NaN	NaN	NaN	NaN	NaN	NaN	NaN	NaN	NaN	32203	45781	34029	31107	31837	32203	24167	32933	31472	20149	24898	26359	26724	28550	20880	19784	13210	11749	43160	45660	42430	24869	44958	45840	45840	23012	NaN	NaN	NaN	NaN	NaN	NaN	NaN	NaN	NaN	NaN	NaN	NaN	NaN
RJ003_2020-04-09_siRNA_transfection	4A1-A	NaN	NaN	NaN	0.99	46753	43831	11689	11324	0.95	11689	0.99	45748	12055	41640	44197	12785	1.00	43466	46753	0.95	46023	45778	0.99	10959	1.00	46753	43831	41640	45962	0.94	0.91	44197	NaN	NaN	NaN	NaN	NaN	NaN	NaN	NaN	NaN	NaN	NaN	NaN	NaN	NaN	NaN	NaN
RJ003_2020-04-09_siRNA_transfection	4A1-A	NaN	NaN	NaN	0.48	0.62	0.58	0.64	0.63	0.46	0.64	0.48	0.50	0.64	0.55	0.58	0.65	0.48	0.57	0.62	0.46	0.61	0.51	0.48	0.62	0.48	0.62	0.58	0.55	0.53	0.45	0.44	0.58	NaN	NaN	NaN	NaN	NaN	NaN	NaN	NaN	NaN	NaN	NaN	NaN	NaN	NaN	NaN	NaN
RJ003_2020-04-09_siRNA_transfection	4A1-A	NaN	NaN	NaN	NaN	NaN	NaN	NaN	NaN	NaN	24167	27454	32568	32203	34394	30742	29281	31107	35490	33298	23071	25993	20149	31107	26359	27089	29646	21245	19054	18323	23437	35125	45717	31079	17930	24473	NaN	NaN	NaN	NaN	NaN	NaN	NaN	NaN	NaN	NaN	NaN	NaN	NaN
RJ003_2020-04-09_siRNA_transfection	4A1-A	NaN	NaN	NaN	NaN	NaN	NaN	NaN	NaN	NaN	13606	17258	23468	23102	25659	21276	19450	21641	26755	24563	12145	15797	45017	21641	16163	16893	19815	46113	43556	43191	12510	26755	31837	14305	35462	36161	NaN	NaN	NaN	NaN	NaN	NaN	NaN	NaN	NaN	NaN	NaN	NaN	NaN
RJ003_2020-04-09_siRNA_transfection	4A1-A	NaN	NaN	NaN	NaN	NaN	NaN	NaN	NaN	NaN	46023	44197	17533	44562	16438	18264	42005	10959	12055	13516	20090	47119	42736	13150	10959	44927	12055	14246	12420	14246	30682	45779	0.56	0.63	25235	31809	NaN	NaN	NaN	NaN	NaN	NaN	NaN	NaN	NaN	NaN	NaN	NaN	NaN
RJ003_2020-04-09_siRNA_transfection	4A1-A	NaN	NaN	NaN	NaN	NaN	NaN	NaN	NaN	NaN	0.87	0.83	45689	0.84	1.00	45748	0.79	0.89	0.91	0.94	45809	0.89	0.80	0.94	0.90	0.85	0.91	0.96	0.92	0.96	46388	14977	0.39	0.43	31048	35431	NaN	NaN	NaN	NaN	NaN	NaN	NaN	NaN	NaN	NaN	NaN	NaN	NaN
RJ003_2020-04-09_siRNA_transfection	4A1-A	NaN	NaN	NaN	NaN	NaN	NaN	NaN	NaN	NaN	22737	23833	29677	15797	46478	17624	12145	13241	24929	15797	18354	24198	16163	21641	17989	17989	18719	15797	21641	33695	11079	41365	33270	21582	30682	35431	NaN	NaN	NaN	NaN	NaN	NaN	NaN	NaN	NaN	NaN	NaN	NaN	NaN
RJ003_2020-04-09_siRNA_transfection	4A1-A	NaN	NaN	NaN	NaN	NaN	NaN	NaN	NaN	NaN	45017	46113	14702	45812	33298	45934	35490	36220	46844	45781	45995	46478	45812	43922	45965	45965	41365	45781	44287	18354	31138	28550	24139	13547	25204	29587	NaN	NaN	NaN	NaN	NaN	NaN	NaN	NaN	NaN	NaN	NaN	NaN	NaN
RJ003_2020-04-09_siRNA_transfection	4A1-A	NaN	NaN	NaN	NaN	NaN	NaN	NaN	NaN	35521	32599	32234	27851	29677	16893	22737	28216	12145	43922	32933	45965	42826	43191	11780	22737	17624	27485	23102	21276	22007	45935	17685	25628	32540	32143	NaN	NaN	NaN	NaN	NaN	NaN	NaN	NaN	NaN	NaN	NaN	NaN	NaN	NaN
RJ003_2020-04-09_siRNA_transfection	4A1-A	NaN	NaN	NaN	NaN	NaN	NaN	NaN	NaN	17258	14702	14336	46844	12145	45661	42461	11049	32933	28550	18688	25628	27454	27820	32568	42461	45720	46478	42826	45995	41730	21641	30437	12114	21947	25204	NaN	NaN	NaN	NaN	NaN	NaN	NaN	NaN	NaN	NaN	NaN	NaN	NaN	NaN
RJ003_2020-04-09_siRNA_transfection	4A1-A	NaN	NaN	NaN	NaN	NaN	NaN	NaN	NaN	NaN	45842	35125	41365	4.00	45692	44287	43922	45383	14702	22007	21641	17989	22007	26390	21276	14702	45383	28946	31138	11749	29983	30713	30713	19725	16803	17533	NaN	NaN	NaN	NaN	NaN	NaN	NaN	NaN	NaN	NaN	NaN	NaN	NaN
RJ003_2020-04-09_siRNA_transfection	4A1-A	NaN	NaN	NaN	NaN	NaN	NaN	NaN	NaN	NaN	17258	12875	19815	14336	15432	23102	22737	24198	30407	45782	45782	34060	45782	43221	45721	30773	24198	46143	12175	23437	45933	45994	45994	25569	21916	23012	NaN	NaN	NaN	NaN	NaN	NaN	NaN	NaN	NaN	NaN	NaN	NaN	NaN
RJ003_2020-04-09_siRNA_transfection	4A1-A	NaN	NaN	NaN	NaN	NaN	45661	45751	19450	36220	11780	34029	32203	20546	28946	46844	46844	45751	12145	12510	45842	35125	46478	16163	30773	23833	24563	45782	32599	28946	26755	35156	45721	24198	NaN	NaN	NaN	NaN	NaN	NaN	NaN	NaN	NaN	NaN	NaN	NaN	NaN	NaN	NaN
RJ003_2020-04-09_siRNA_transfection	4A1-A	NaN	NaN	NaN	NaN	NaN	0.73	0.74	0.83	0.73	0.79	0.72	0.71	0.83	0.87	0.78	0.78	0.74	0.79	0.79	0.74	0.72	0.78	0.81	0.88	0.85	0.85	0.92	0.89	0.87	0.86	0.90	0.92	0.85	NaN	NaN	NaN	NaN	NaN	NaN	NaN	NaN	NaN	NaN	NaN	NaN	NaN	NaN	NaN
RJ003_2020-04-09_siRNA_transfection	4A1-A	NaN	NaN	NaN	NaN	NaN	NaN	NaN	NaN	26696	22313	20852	22313	22678	22678	23043	23043	20852	18660	18295	14642	12816	13181	45323	13547	45963	24838	19725	23774	16834	20121	15008	15342	42005	45870	NaN	NaN	NaN	NaN	NaN	NaN	NaN	NaN	NaN	NaN	NaN	NaN	NaN	NaN
RJ003_2020-04-09_siRNA_transfection	4A1-A	NaN	NaN	NaN	NaN	NaN	NaN	NaN	NaN	45810	35431	34335	35431	35796	35796	36161	36161	34700	32874	32509	29587	28491	28491	25569	28856	21916	46388	42736	2.00	31413	33970	29952	45839	0.87	0.82	NaN	NaN	NaN	NaN	NaN	NaN	NaN	NaN	NaN	NaN	NaN	NaN	NaN	NaN
RJ003_2020-04-09_siRNA_transfection	4A1-A	NaN	NaN	NaN	NaN	NaN	NaN	NaN	NaN	NaN	20515	28185	32933	31837	45692	35125	45720	43556	34394	44287	45965	31107	35125	24167	23071	24167	17227	20149	11018	12114	27089	23437	19360	43862	13150	32874	NaN	NaN	NaN	NaN	NaN	NaN	NaN	NaN	NaN	NaN	NaN	NaN	NaN
RJ003_2020-04-09_siRNA_transfection	4A1-A	NaN	NaN	NaN	NaN	NaN	NaN	NaN	NaN	NaN	44986	15036	19419	18323	23437	21610	23802	29281	20880	30011	26359	17958	21610	11383	47178	11749	42064	44621	36192	45691	14305	11018	14246	36161	44927	26299	NaN	NaN	NaN	NaN	NaN	NaN	NaN	NaN	NaN	NaN	NaN	NaN	NaN
RJ003_2020-04-09_siRNA_transfection	4A1-A	NaN	NaN	NaN	NaN	NaN	NaN	NaN	NaN	NaN	27454	25993	28550	27820	31107	33298	32203	30376	32933	29646	29646	33298	33664	31107	33298	34029	30742	31837	13940	19054	18323	19025	13912	22282	13881	16438	NaN	NaN	NaN	NaN	NaN	NaN	NaN	NaN	NaN	NaN	NaN	NaN	NaN
RJ003_2020-04-09_siRNA_transfection	4A1-A	NaN	NaN	NaN	NaN	NaN	NaN	NaN	NaN	NaN	35521	33329	5.00	35886	45935	42856	41760	45874	42491	45782	45782	43221	43586	45905	43221	44317	45874	45996	17624	24198	23102	12479	42064	41306	30317	33604	NaN	NaN	NaN	NaN	NaN	NaN	NaN	NaN	NaN	NaN	NaN	NaN	NaN
RJ003_2020-04-09_siRNA_transfection	4A1-A	NaN	NaN	NaN	NaN	45658	0.97	0.97	0.96	0.96	1.00	1.00	0.94	0.95	0.97	1.00	45689	0.98	45689	45717	0.97	0.97	0.97	45689	0.98	1.00	45717	45717	45658	45658	45839	0.98	42370	NaN	NaN	NaN	NaN	NaN	NaN	NaN	NaN	NaN	NaN	NaN	NaN	NaN	NaN	NaN	NaN
RJ003_2020-04-09_siRNA_transfection	4A1-A	NaN	NaN	NaN	NaN	43101	41640	41275	41275	41275	42736	42736	45931	45992	41275	42736	43466	42005	43831	43831	41640	41275	41275	43466	42005	43101	44197	44197	43101	43101	45658	42005	13150	NaN	NaN	NaN	NaN	NaN	NaN	NaN	NaN	NaN	NaN	NaN	NaN	NaN	NaN	NaN	NaN
RJ003_2020-04-09_siRNA_transfection	4A1-A	NaN	NaN	NaN	NaN	NaN	NaN	NaN	NaN	NaN	34060	41760	29312	27851	30773	35156	25659	33329	24198	27851	27485	20546	21641	17258	21276	23102	16528	18719	13241	11414	45904	26359	31079	13547	24504	35796	NaN	NaN	NaN	NaN	NaN	NaN	NaN	NaN	NaN	NaN	NaN	NaN	NaN
RJ003_2020-04-09_siRNA_transfection	4A1-A	NaN	NaN	NaN	NaN	NaN	NaN	NaN	NaN	NaN	41760	12905	5.00	35156	45782	42491	32964	45996	31503	34790	34425	27485	28581	24198	28216	30407	23468	25294	19815	17989	46113	31837	35462	17199	28522	45810	NaN	NaN	NaN	NaN	NaN	NaN	NaN	NaN	NaN	NaN	NaN	NaN	NaN
RJ003_2020-04-09_siRNA_transfection	4A1-A	NaN	NaN	NaN	NaN	NaN	NaN	NaN	NaN	15036	19419	12114	14305	20149	46447	11749	47178	45994	12479	11383	45352	47178	41334	45964	41334	36192	28522	30348	26696	34731	14671	45841	45993	26299	13150	NaN	NaN	NaN	NaN	NaN	NaN	NaN	NaN	NaN	NaN	NaN	NaN	NaN	NaN
RJ003_2020-04-09_siRNA_transfection	4A1-A	NaN	NaN	NaN	NaN	NaN	NaN	NaN	NaN	30742	35490	27454	30011	4.00	24898	27089	25993	18688	27820	26724	23437	25993	19419	18323	19054	13575	41334	43160	45872	11749	30376	16862	14277	34335	19725	NaN	NaN	NaN	NaN	NaN	NaN	NaN	NaN	NaN	NaN	NaN	NaN	NaN	NaN
RJ003_2020-04-09_siRNA_transfection	4A1-A	NaN	NaN	NaN	NaN	NaN	NaN	NaN	NaN	45903	45994	45811	35096	45811	45780	32540	34001	34366	32540	31809	31079	32540	33635	32905	34001	32905	30713	34366	26330	24139	45691	12844	34335	14977	12785	NaN	NaN	NaN	NaN	NaN	NaN	NaN	NaN	NaN	NaN	NaN	NaN	NaN	NaN
RJ003_2020-04-09_siRNA_transfection	4A1-A	NaN	NaN	NaN	NaN	NaN	NaN	NaN	NaN	31472	33298	30376	25628	30376	30011	22706	24167	24898	22341	21610	20880	22706	24167	23071	24167	23071	20149	24898	15036	12114	28550	43922	15373	27760	25569	NaN	NaN	NaN	NaN	NaN	NaN	NaN	NaN	NaN	NaN	NaN	NaN	NaN	NaN
RJ003_2020-04-09_siRNA_transfection	4A1-A	NaN	NaN	NaN	NaN	NaN	NaN	NaN	NaN	19054	22706	30011	23802	28550	27820	23071	45692	28185	19784	32568	28550	45720	25993	28185	43191	28550	25263	45017	47209	45872	32174	16103	10990	42767	24108	NaN	NaN	NaN	NaN	NaN	NaN	NaN	NaN	NaN	NaN	NaN	NaN	NaN	NaN
RJ003_2020-04-09_siRNA_transfection	4A1-A	NaN	NaN	NaN	NaN	NaN	NaN	NaN	NaN	19419	23071	30376	24167	29281	28185	23802	45720	28550	20149	33298	29281	45781	26359	28550	43922	28915	25628	45383	11049	45903	32540	16469	10990	42767	24473	NaN	NaN	NaN	NaN	NaN	NaN	NaN	NaN	NaN	NaN	NaN	NaN	NaN	NaN
RJ003_2020-04-09_siRNA_transfection	4A1-A	NaN	NaN	NaN	NaN	NaN	NaN	NaN	NaN	0.52	20455	11324	12785	11324	12420	11689	44197	44927	43831	16072	42005	42370	45992	45992	45809	12785	45931	45839	12785	45870	45870	45870	15008	12451	45689	NaN	NaN	NaN	NaN	NaN	NaN	NaN	NaN	NaN	NaN	NaN	NaN	NaN	NaN
RJ003_2020-04-09_siRNA_transfection	4A1-A	NaN	NaN	NaN	NaN	NaN	NaN	NaN	NaN	0.72	42401	29587	31413	29952	31413	30317	24838	25569	24108	2.00	21186	22282	20090	20090	17168	31413	18994	17533	31778	17899	18264	18264	12114	45352	45964	NaN	NaN	NaN	NaN	NaN	NaN	NaN	NaN	NaN	NaN	NaN	NaN	NaN	NaN
RJ003_2020-04-09_siRNA_transfection	4A1-A	NaN	NaN	NaN	NaN	NaN	NaN	NaN	NaN	NaN	32964	17258	25659	15797	16528	14702	19085	42461	26024	30407	16893	28581	19450	21276	16163	45934	42095	12145	12875	45748	24198	21217	28491	45871	30317	18264	NaN	NaN	NaN	NaN	NaN	NaN	NaN	NaN	NaN	NaN	NaN	NaN	NaN
RJ003_2020-04-09_siRNA_transfection	4A1-A	NaN	NaN	NaN	NaN	NaN	NaN	NaN	NaN	NaN	26054	43952	17288	42491	43221	45996	46143	30773	17654	22767	43586	20576	46508	12175	42856	28216	30407	45752	45813	34790	15462	45660	45840	15373	41306	27030	NaN	NaN	NaN	NaN	NaN	NaN	NaN	NaN	NaN	NaN	NaN	NaN	NaN
RJ003_2020-04-09_siRNA_transfection	4A1-A	NaN	NaN	NaN	NaN	NaN	NaN	NaN	NaN	NaN	26299	24473	27030	25934	26299	27030	26665	26299	25569	27030	29587	29587	28126	29221	27395	31048	27395	27760	28126	27030	29221	25934	0.36	24869	30348	45691	NaN	NaN	NaN	NaN	NaN	NaN	NaN	NaN	NaN	NaN	NaN	NaN	NaN
RJ003_2020-04-09_siRNA_transfection	4A1-A	NaN	NaN	NaN	NaN	NaN	NaN	NaN	NaN	NaN	45778	45689	45809	45748	45778	45809	45809	45778	45748	45809	45931	45962	45870	45931	45839	41275	45839	45839	45870	45809	45931	45748	0.22	23377	26665	30682	NaN	NaN	NaN	NaN	NaN	NaN	NaN	NaN	NaN	NaN	NaN	NaN	NaN
RJ003_2020-04-09_siRNA_transfection	4A1-A	NaN	NaN	NaN	NaN	NaN	NaN	NaN	NaN	NaN	23102	20546	24198	20180	14336	21276	17989	17989	17258	20180	19450	17258	45995	42095	41730	4.00	13971	45873	21641	23863	12510	30011	33270	35796	33239	19725	NaN	NaN	NaN	NaN	NaN	NaN	NaN	NaN	NaN	NaN	NaN	NaN	NaN
RJ003_2020-04-09_siRNA_transfection	4A1-A	NaN	NaN	NaN	NaN	NaN	NaN	NaN	NaN	NaN	42491	45905	43952	45874	32964	45966	5.00	5.00	35886	45874	45782	35886	22007	23102	22737	17258	32234	20180	45996	11475	30773	46113	45717	44228	41306	26299	NaN	NaN	NaN	NaN	NaN	NaN	NaN	NaN	NaN	NaN	NaN	NaN	NaN
RJ003_2020-04-09_siRNA_transfection	4A1-A	NaN	NaN	NaN	45870	45748	45809	45778	45962	45870	45901	41640	45689	45870	45962	45992	45870	45901	42005	42736	42736	42370	43101	43101	45901	45931	45809	45931	45809	0.97	45292	45839	45717	NaN	NaN	NaN	NaN	NaN	NaN	NaN	NaN	NaN	NaN	NaN	NaN	NaN	NaN	NaN	NaN
RJ003_2020-04-09_siRNA_transfection	4A1-A	NaN	NaN	NaN	18264	16072	16803	16803	19360	18264	18629	21186	14977	17899	19360	20090	17899	18629	21186	22647	22647	21916	23012	23012	18629	18994	17168	19360	17168	12420	25934	17533	15707	NaN	NaN	NaN	NaN	NaN	NaN	NaN	NaN	NaN	NaN	NaN	NaN	NaN	NaN	NaN	NaN
RJ003_2020-04-09_siRNA_transfection	4A1-A	NaN	NaN	NaN	28491	20821	36161	23012	24838	29587	18629	25569	32509	17168	25204	21916	19360	35796	17899	20090	20090	24473	33604	27760	24473	28491	21551	17533	21551	15707	23012	27395	45933	NaN	NaN	NaN	NaN	NaN	NaN	NaN	NaN	NaN	NaN	NaN	NaN	NaN	NaN	NaN	NaN
RJ003_2020-04-09_siRNA_transfection	4A1-A	NaN	NaN	NaN	25934	18629	33239	20455	22282	27030	16438	23012	29587	14977	22647	19360	17168	32874	15707	17533	17533	21916	30682	24838	21916	25934	18994	15342	19360	13516	20455	24838	35462	NaN	NaN	NaN	NaN	NaN	NaN	NaN	NaN	NaN	NaN	NaN	NaN	NaN	NaN	NaN	NaN
RJ003_2020-04-09_siRNA_transfection	4A1-A	NaN	NaN	NaN	NaN	NaN	NaN	NaN	NaN	NaN	31079	31444	29983	27791	32540	28887	27791	31444	27061	28887	32540	25965	31079	26696	29618	31809	35096	36192	25965	15373	45872	35462	14277	11689	22647	25934	NaN	NaN	NaN	NaN	NaN	NaN	NaN	NaN	NaN	NaN	NaN	NaN	NaN
RJ003_2020-04-09_siRNA_transfection	4A1-A	NaN	NaN	NaN	NaN	NaN	NaN	NaN	NaN	NaN	17258	17624	15432	11780	19085	13606	12145	17989	11049	13606	19085	45383	17258	46478	15067	17989	23468	25294	45383	29281	30407	24198	27089	45840	19391	24504	NaN	NaN	NaN	NaN	NaN	NaN	NaN	NaN	NaN	NaN	NaN	NaN	NaN
RJ003_2020-04-09_siRNA_transfection	4A1-A	NaN	NaN	NaN	NaN	NaN	NaN	NaN	NaN	45812	34394	45995	42095	35125	35490	34394	4.00	32933	30011	13575	45661	13940	27089	17958	19784	16497	42430	12114	20515	31837	45352	25600	41671	45902	12785	NaN	NaN	NaN	NaN	NaN	NaN	NaN	NaN	NaN	NaN	NaN	NaN	NaN	NaN
RJ003_2020-04-09_siRNA_transfection	4A1-A	NaN	NaN	NaN	NaN	NaN	NaN	NaN	NaN	30742	26724	33298	34029	27454	27820	26724	28915	25263	22341	43891	29281	43891	19784	11018	12844	46447	36192	42430	13575	24167	45841	20486	45718	35796	46753	NaN	NaN	NaN	NaN	NaN	NaN	NaN	NaN	NaN	NaN	NaN	NaN	NaN	NaN
RJ003_2020-05-07_siRNA_transfection	4A1-A	NaN	NaN	NaN	NaN	NaN	NaN	NaN	NaN	NaN	25659	24929	25659	27485	17624	24929	24198	19085	14702	18354	22372	29312	23468	31503	30773	30407	29677	27851	25294	35521	31503	22706	30713	27426	15738	28126	NaN	NaN	NaN	NaN	NaN	NaN	NaN	NaN	NaN	NaN	NaN	NaN	NaN
RJ003_2020-05-07_siRNA_transfection	4A1-A	NaN	NaN	NaN	NaN	NaN	NaN	NaN	NaN	NaN	21245	20880	21610	22706	15401	20880	20515	16132	13210	15766	18688	24167	19419	25628	25263	24898	24532	23071	21245	28915	25628	27791	42767	45902	31048	12785	NaN	NaN	NaN	NaN	NaN	NaN	NaN	NaN	NaN	NaN	NaN	NaN	NaN
RJ003_2020-05-07_siRNA_transfection	4A1-A	NaN	NaN	NaN	NaN	NaN	NaN	NaN	NaN	17258	18719	46844	17989	12875	12510	12875	4.00	16528	17624	15067	44287	14336	13606	11049	12510	43556	45934	43922	43191	45873	45720	31079	46419	23743	45658	44927	NaN	NaN	NaN	NaN	NaN	NaN	NaN	NaN	NaN	NaN	NaN	NaN	NaN
RJ003_2020-05-07_siRNA_transfection	4A1-A	NaN	NaN	NaN	NaN	NaN	NaN	NaN	NaN	42491	44317	34425	43221	45693	45693	45693	22737	41760	42856	45935	31503	45843	45752	35156	45662	30407	27120	31138	30042	26024	23833	46813	22678	32874	16438	15342	NaN	NaN	NaN	NaN	NaN	NaN	NaN	NaN	NaN	NaN	NaN	NaN	NaN
RJ003_2020-05-07_siRNA_transfection	4A1-A	NaN	NaN	NaN	NaN	NaN	NaN	NaN	30407	28581	20180	30042	22737	27120	25659	25659	26755	31503	17258	23468	27120	22737	22372	31868	26390	17989	5.00	31503	31868	45813	35156	42095	33664	24898	24139	NaN	NaN	NaN	NaN	NaN	NaN	NaN	NaN	NaN	NaN	NaN	NaN	NaN	NaN
RJ003_2020-05-07_siRNA_transfection	4A1-A	NaN	NaN	NaN	NaN	NaN	NaN	NaN	20911	19085	11414	20546	13971	17989	16528	16528	17624	22007	45017	14336	17989	13606	13241	22372	16893	45748	26755	22007	22372	28946	25294	34029	25993	17958	19025	NaN	NaN	NaN	NaN	NaN	NaN	NaN	NaN	NaN	NaN	NaN	NaN	NaN	NaN
RJ003_2020-05-07_siRNA_transfection	4A1-A	NaN	NaN	NaN	NaN	NaN	NaN	NaN	NaN	NaN	21276	19085	23102	23833	25659	27485	26024	26390	26024	26390	24563	27120	24929	23468	17989	17989	15432	13971	15432	23468	31868	42826	46447	20121	19360	45993	NaN	NaN	NaN	NaN	NaN	NaN	NaN	NaN	NaN	NaN	NaN	NaN	NaN
RJ003_2020-05-07_siRNA_transfection	4A1-A	NaN	NaN	NaN	NaN	NaN	NaN	NaN	NaN	NaN	31472	29646	32933	33664	35125	45661	35490	35855	35490	35855	34394	4.00	34394	33298	28550	28915	26724	25263	26724	33298	45934	18688	27791	42036	47119	28491	NaN	NaN	NaN	NaN	NaN	NaN	NaN	NaN	NaN	NaN	NaN	NaN	NaN
RJ003_2020-05-07_siRNA_transfection	4A1-A	NaN	NaN	NaN	NaN	NaN	NaN	NaN	21641	45748	43191	45965	30742	34394	35125	30011	28185	29281	18688	45812	21610	21976	23071	12844	28185	25263	16132	12114	23071	45692	19419	41395	22678	16469	42064	NaN	NaN	NaN	NaN	NaN	NaN	NaN	NaN	NaN	NaN	NaN	NaN	NaN	NaN
RJ003_2020-05-07_siRNA_transfection	4A1-A	NaN	NaN	NaN	NaN	NaN	NaN	NaN	12540	34790	31868	28946	17624	22007	22737	16528	14702	15797	45934	26755	43191	43922	45017	32933	14336	11049	45661	32203	45383	25294	45965	35916	45811	31444	24532	NaN	NaN	NaN	NaN	NaN	NaN	NaN	NaN	NaN	NaN	NaN	NaN	NaN	NaN
RJ003_2020-05-07_siRNA_transfection	4A1-A	NaN	NaN	NaN	NaN	NaN	NaN	NaN	NaN	32629	35551	28611	27150	33359	26785	23863	19845	15827	25324	14366	43586	20941	26420	18384	19115	21671	18384	11444	11444	45721	11475	45383	21245	19756	45902	NaN	NaN	NaN	NaN	NaN	NaN	NaN	NaN	NaN	NaN	NaN	NaN	NaN	NaN
RJ003_2020-05-07_siRNA_transfection	4A1-A	NaN	NaN	NaN	NaN	NaN	NaN	NaN	NaN	42095	44287	45842	45751	42461	45751	35855	32933	30376	45661	29281	24167	34029	45720	32203	32568	34394	32203	27089	27089	19784	16163	36192	19025	28856	17168	NaN	NaN	NaN	NaN	NaN	NaN	NaN	NaN	NaN	NaN	NaN	NaN	NaN	NaN
RJ003_2020-05-07_siRNA_transfection	4A1-A	NaN	NaN	NaN	NaN	NaN	NaN	NaN	NaN	NaN	33270	32174	45780	45811	45872	45903	45903	36192	45903	45964	45964	45994	35462	28887	28887	32174	29983	27791	30348	26696	31079	29618	21947	45718	16834	33970	NaN	NaN	NaN	NaN	NaN	NaN	NaN	NaN	NaN	NaN	NaN	NaN	NaN
RJ003_2020-05-07_siRNA_transfection	4A1-A	NaN	NaN	NaN	NaN	NaN	NaN	NaN	NaN	NaN	24139	23043	28887	28887	29983	29983	29983	27061	29983	30713	30713	31444	26330	20121	20121	23043	21217	19025	21582	17930	22313	20852	13912	31413	45689	27760	NaN	NaN	NaN	NaN	NaN	NaN	NaN	NaN	NaN	NaN	NaN	NaN	NaN
RJ003_2020-05-07_siRNA_transfection	4A1-A	NaN	NaN	NaN	NaN	NaN	NaN	NaN	NaN	NaN	19756	24139	20486	21947	20121	23043	21217	28157	26330	24869	23043	24504	22678	22678	20121	20852	19391	23408	19391	19025	18295	45932	21186	17533	45901	0.89	NaN	NaN	NaN	NaN	NaN	NaN	NaN	NaN	NaN	NaN	NaN	NaN	NaN
RJ003_2020-05-07_siRNA_transfection	4A1-A	NaN	NaN	NaN	NaN	NaN	NaN	NaN	NaN	NaN	13181	17199	13912	15373	13547	16103	14277	20852	19391	17930	16103	17199	15738	15738	13181	14277	12451	16469	12451	12451	11720	34700	17168	13881	45658	0.82	NaN	NaN	NaN	NaN	NaN	NaN	NaN	NaN	NaN	NaN	NaN	NaN	NaN
RJ003_2020-05-07_siRNA_transfection	4A1-A	NaN	NaN	NaN	NaN	NaN	NaN	NaN	NaN	NaN	16163	11780	42826	45017	46478	45748	46844	35490	41730	45383	11780	13241	43556	46844	14702	45748	11049	46113	47209	46113	21641	32933	12086	25204	19725	18629	NaN	NaN	NaN	NaN	NaN	NaN	NaN	NaN	NaN	NaN	NaN	NaN	NaN
RJ003_2020-05-07_siRNA_transfection	4A1-A	NaN	NaN	NaN	NaN	NaN	NaN	NaN	NaN	NaN	22372	18354	12510	14702	16163	15797	16528	41365	11414	15067	17989	19815	13241	16528	21276	15797	17624	15797	16893	15797	28216	45812	15373	27395	21916	20821	NaN	NaN	NaN	NaN	NaN	NaN	NaN	NaN	NaN	NaN	NaN	NaN	NaN
RJ003_2020-05-07_siRNA_transfection	4A1-A	NaN	NaN	NaN	NaN	NaN	NaN	NaN	45720	45812	45661	45965	42095	45720	29646	31107	27820	27089	24532	22341	27089	27820	24167	23437	23437	26724	24898	19784	23802	14671	28522	12816	34335	25934	11324	NaN	NaN	NaN	NaN	NaN	NaN	NaN	NaN	NaN	NaN	NaN	NaN	NaN	NaN
RJ003_2020-05-07_siRNA_transfection	4A1-A	NaN	NaN	NaN	NaN	NaN	NaN	NaN	12145	13606	11414	15432	17258	12145	45934	41730	45781	45720	34759	32203	45692	45751	34029	33298	33298	45661	34759	29646	34029	24167	36192	19391	45902	30682	14977	NaN	NaN	NaN	NaN	NaN	NaN	NaN	NaN	NaN	NaN	NaN	NaN	NaN	NaN
RJ003_2020-05-07_siRNA_transfection	4A1-A	NaN	NaN	NaN	NaN	NaN	NaN	NaN	NaN	NaN	21610	19054	19784	18323	21610	21245	18688	20515	19419	15036	18688	17227	20880	22706	19784	19784	22706	15401	18688	20880	23071	14305	22647	27030	12785	20821	NaN	NaN	NaN	NaN	NaN	NaN	NaN	NaN	NaN	NaN	NaN	NaN	NaN
RJ003_2020-05-07_siRNA_transfection	4A1-A	NaN	NaN	NaN	NaN	NaN	NaN	NaN	NaN	NaN	35096	33270	33635	32174	35462	34731	32540	34366	33270	29618	32905	31809	34366	36192	33635	33635	36192	29983	32905	34731	3.00	28887	12055	16072	45962	10959	NaN	NaN	NaN	NaN	NaN	NaN	NaN	NaN	NaN	NaN	NaN	NaN	NaN
RJ003_2020-05-07_siRNA_transfection	4A1-A	NaN	NaN	NaN	NaN	NaN	45962	45992	45870	45717	45809	45689	0.99	0.99	45689	45717	45839	45689	45717	45778	45778	45778	45809	45658	0.92	0.97	0.85	0.96	0.81	0.90	0.90	45748	0.48	45658	44927	NaN	NaN	NaN	NaN	NaN	NaN	NaN	NaN	NaN	NaN	NaN	NaN	NaN	NaN
RJ003_2020-05-07_siRNA_transfection	4A1-A	NaN	NaN	NaN	NaN	NaN	25600	27061	23408	18660	21217	17199	15373	15008	17564	18660	21947	17564	18295	20121	19756	20486	21217	16469	45323	13547	45810	12086	35796	43497	43132	19025	42736	45750	36192	NaN	NaN	NaN	NaN	NaN	NaN	NaN	NaN	NaN	NaN	NaN	NaN	NaN	NaN
RJ003_2020-05-07_siRNA_transfection	4A1-A	NaN	NaN	NaN	NaN	NaN	NaN	NaN	NaN	11810	15462	15097	18384	19115	17654	20576	16193	46874	11444	11810	16193	12540	15462	12905	15097	16923	43221	11079	43586	24593	31533	25294	26330	35796	29587	19725	NaN	NaN	NaN	NaN	NaN	NaN	NaN	NaN	NaN	NaN	NaN	NaN	NaN
RJ003_2020-05-07_siRNA_transfection	4A1-A	NaN	NaN	NaN	NaN	NaN	NaN	NaN	NaN	15797	19085	18719	21276	22007	20911	23102	19450	14702	15432	15797	19450	16528	19085	16893	18719	20180	11780	15432	11780	26755	32599	33298	46419	23743	18629	46753	NaN	NaN	NaN	NaN	NaN	NaN	NaN	NaN	NaN	NaN	NaN	NaN	NaN
RJ003_2020-05-07_siRNA_transfection	4A1-A	NaN	NaN	NaN	NaN	NaN	NaN	NaN	NaN	13181	13547	15738	17199	18660	16103	17564	15738	13912	19391	16469	15373	14277	17199	16103	19391	15373	45323	12086	46419	18295	35827	41699	24838	19725	20455	NaN	NaN	NaN	NaN	NaN	NaN	NaN	NaN	NaN	NaN	NaN	NaN	NaN	NaN
RJ003_2020-05-07_siRNA_transfection	4A1-A	NaN	NaN	NaN	NaN	NaN	NaN	NaN	NaN	32540	33270	35827	45691	45872	36192	45750	35827	33635	45933	3.00	35462	34001	45691	36192	45933	35462	27061	31444	28887	45841	24167	31107	45810	32143	33239	NaN	NaN	NaN	NaN	NaN	NaN	NaN	NaN	NaN	NaN	NaN	NaN	NaN	NaN
RJ003_2020-05-07_siRNA_transfection	4A1-A	NaN	NaN	NaN	NaN	NaN	NaN	NaN	NaN	15401	18323	17958	12479	21976	17958	16497	12479	13940	13575	16132	12479	13940	13210	15766	14671	14305	15401	15401	46813	11749	24898	17227	22313	41306	20455	NaN	NaN	NaN	NaN	NaN	NaN	NaN	NaN	NaN	NaN	NaN	NaN	NaN	NaN
RJ003_2020-05-07_siRNA_transfection	4A1-A	NaN	NaN	NaN	NaN	NaN	NaN	NaN	NaN	42795	45352	45352	45933	12479	44986	43525	45933	41334	45994	43525	45933	41334	45964	43160	42064	41699	42795	42795	45750	45872	15036	44256	15373	35431	16438	NaN	NaN	NaN	NaN	NaN	NaN	NaN	NaN	NaN	NaN	NaN	NaN	NaN	NaN
RJ003_2020-05-07_siRNA_transfection	4A1-A	NaN	NaN	NaN	NaN	NaN	NaN	NaN	NaN	15738	18295	16469	18660	21217	25965	23774	24869	25235	24504	24504	24869	23408	23043	23043	23043	26330	23043	22313	23774	25965	24504	21947	31413	24108	34335	28126	NaN	NaN	NaN	NaN	NaN	NaN	NaN	NaN	NaN	NaN	NaN	NaN	NaN
RJ003_2020-05-07_siRNA_transfection	4A1-A	NaN	NaN	NaN	NaN	NaN	NaN	NaN	NaN	20852	23408	21217	23774	26330	31444	29252	30348	30713	29983	29618	30348	28887	28157	28157	28522	31809	28157	27426	29252	31444	29618	27061	35065	27395	45749	31778	NaN	NaN	NaN	NaN	NaN	NaN	NaN	NaN	NaN	NaN	NaN	NaN	NaN
RJ003_2020-05-07_siRNA_transfection	4A1-A	NaN	NaN	NaN	NaN	NaN	NaN	NaN	NaN	NaN	31079	30713	45811	30713	23774	42064	34731	45660	33270	33635	45994	31444	32174	26330	21947	20852	21582	12086	26330	46447	19025	13547	45871	17533	45962	14611	NaN	NaN	NaN	NaN	NaN	NaN	NaN	NaN	NaN	NaN	NaN	NaN	NaN
RJ003_2020-05-07_siRNA_transfection	4A1-A	NaN	NaN	NaN	NaN	NaN	NaN	NaN	NaN	NaN	35096	35096	43160	34731	27791	46813	45811	41334	45691	45750	45352	35827	3.00	30348	25600	24504	25600	15373	30348	14671	22678	16834	42401	19360	42005	16803	NaN	NaN	NaN	NaN	NaN	NaN	NaN	NaN	NaN	NaN	NaN	NaN	NaN
RJ003_2020-05-07_siRNA_transfection	4A1-A	NaN	NaN	NaN	NaN	NaN	NaN	NaN	NaN	NaN	30376	25993	26359	25263	27820	30011	29281	21976	24167	23437	30742	20149	24167	23802	19054	29646	20149	24532	15401	16132	17593	34759	21582	36161	32143	28491	NaN	NaN	NaN	NaN	NaN	NaN	NaN	NaN	NaN	NaN	NaN	NaN	NaN
RJ003_2020-05-07_siRNA_transfection	4A1-A	NaN	NaN	NaN	NaN	NaN	NaN	NaN	NaN	NaN	17930	15008	15373	14642	16469	17930	17564	12451	13912	13547	18295	11355	13912	13912	47150	17564	11355	14277	44593	45323	46054	20852	24838	10959	44562	42370	NaN	NaN	NaN	NaN	NaN	NaN	NaN	NaN	NaN	NaN	NaN	NaN	NaN
RJ003_2020-05-07_siRNA_transfection	4A1-A	NaN	NaN	NaN	NaN	NaN	NaN	NaN	NaN	35827	35462	41334	45719	45750	44256	45994	45872	45811	45780	35827	3.00	45811	45780	45780	36192	45872	35462	12844	14671	11018	18323	14642	25204	28491	17533	NaN	NaN	NaN	NaN	NaN	NaN	NaN	NaN	NaN	NaN	NaN	NaN	NaN	NaN
RJ003_2020-05-07_siRNA_transfection	4A1-A	NaN	NaN	NaN	NaN	NaN	NaN	NaN	NaN	27089	26359	34029	29281	30011	45720	33664	31837	30742	30376	27089	27820	31107	30376	30376	27820	31837	26724	43922	46478	41730	14702	45660	45993	45323	31413	NaN	NaN	NaN	NaN	NaN	NaN	NaN	NaN	NaN	NaN	NaN	NaN	NaN	NaN
RJ003_2020-05-07_siRNA_transfection	4A1-A	NaN	NaN	NaN	NaN	NaN	NaN	NaN	NaN	45692	45661	4.00	44652	45748	46478	42461	45720	41365	45995	45720	45965	31472	30742	29646	25993	24167	21610	28915	34394	4.00	45964	44593	17199	45871	23743	NaN	NaN	NaN	NaN	NaN	NaN	NaN	NaN	NaN	NaN	NaN	NaN	NaN	NaN
RJ003_2020-05-07_siRNA_transfection	4A1-A	NaN	NaN	NaN	NaN	NaN	NaN	NaN	NaN	29252	28887	28887	34366	35096	35827	32905	29618	32174	31809	29618	31809	25235	24869	23774	21582	20121	18295	23408	27426	28887	42767	20090	26299	16438	42005	NaN	NaN	NaN	NaN	NaN	NaN	NaN	NaN	NaN	NaN	NaN	NaN	NaN	NaN
RJ003_2020-05-07_siRNA_transfection	4A1-A	NaN	NaN	NaN	NaN	NaN	NaN	NaN	NaN	45750	45780	35827	43891	43525	45841	46082	44986	42795	42430	46447	43160	43160	42795	3.00	35462	31079	27791	28887	29618	31079	45780	17930	26299	42736	43831	45748	NaN	NaN	NaN	NaN	NaN	NaN	NaN	NaN	NaN	NaN	NaN	NaN	NaN
RJ003_2020-05-07_siRNA_transfection	4A1-A	NaN	NaN	NaN	NaN	NaN	NaN	NaN	NaN	35855	45661	33298	43922	43556	45720	46844	45017	42095	41730	47209	42826	43191	42095	34029	32568	26724	22706	24532	25263	27089	45661	46082	45689	19360	20821	13516	NaN	NaN	NaN	NaN	NaN	NaN	NaN	NaN	NaN	NaN	NaN	NaN	NaN
RJ003_2020-05-07_siRNA_transfection	4A1-A	NaN	NaN	NaN	NaN	NaN	NaN	NaN	NaN	NaN	14732	44317	45843	42491	42491	45996	41760	32964	45813	34425	31503	33695	31868	29312	25659	28216	22007	26390	29677	25294	26390	14336	31809	46784	26665	45718	NaN	NaN	NaN	NaN	NaN	NaN	NaN	NaN	NaN	NaN	NaN	NaN	NaN
RJ003_2020-05-07_siRNA_transfection	4A1-A	NaN	NaN	NaN	NaN	NaN	NaN	NaN	NaN	NaN	32599	26755	21641	24563	24563	23468	24198	16163	21276	17624	15067	16528	15067	12875	46113	11780	42826	46478	13241	45748	46478	35855	21947	45810	20821	30682	NaN	NaN	NaN	NaN	NaN	NaN	NaN	NaN	NaN	NaN	NaN	NaN	NaN
RJ003_2020-05-07_siRNA_transfection	4A1-A	NaN	NaN	NaN	NaN	NaN	NaN	NaN	NaN	45842	41365	45692	45720	45873	45781	32203	45812	28915	28550	45661	34394	41365	42095	35855	45692	34394	28550	26359	24898	35855	42461	29252	26330	29952	17168	NaN	NaN	NaN	NaN	NaN	NaN	NaN	NaN	NaN	NaN	NaN	NaN	NaN	NaN
RJ003_2020-05-07_siRNA_transfection	4A1-A	NaN	NaN	NaN	NaN	NaN	NaN	NaN	NaN	19419	21610	17958	18323	19784	18688	13575	19054	47178	46813	17593	15401	21610	21976	16862	17958	15401	46813	44986	43891	16862	22341	15738	13181	21186	46753	NaN	NaN	NaN	NaN	NaN	NaN	NaN	NaN	NaN	NaN	NaN	NaN	NaN	NaN
RJ003_2020-05-07_siRNA_transfection	4A1-A	NaN	NaN	NaN	NaN	NaN	NaN	NaN	NaN	NaN	27454	30742	25993	25263	23437	24532	26359	27089	20515	28185	28185	25628	29281	29281	29281	32203	45661	31837	45692	45812	44287	20911	36192	44593	19725	11689	NaN	NaN	NaN	NaN	NaN	NaN	NaN	NaN	NaN	NaN	NaN	NaN	NaN
RJ003_2020-05-07_siRNA_transfection	4A1-A	NaN	NaN	NaN	NaN	NaN	NaN	NaN	NaN	NaN	45904	43556	45751	45720	35490	4.00	45812	45873	32568	45965	45965	45751	42095	41730	41730	45383	13971	45017	14336	15797	21641	36251	46082	15373	24838	16072	NaN	NaN	NaN	NaN	NaN	NaN	NaN	NaN	NaN	NaN	NaN	NaN	NaN
RJ003_2020-05-07_siRNA_transfection	4A1-A	NaN	NaN	NaN	NaN	NaN	NaN	NaN	NaN	NaN	45750	42430	35462	45780	45780	45964	34731	45691	41699	41699	45811	45933	45750	42430	42064	45660	45811	45780	34001	47178	45717	20149	46388	21916	42736	45992	NaN	NaN	NaN	NaN	NaN	NaN	NaN	NaN	NaN	NaN	NaN	NaN	NaN
RJ003_2020-05-07_siRNA_transfection	4A1-A	NaN	NaN	NaN	NaN	NaN	NaN	NaN	NaN	NaN	24898	30011	21976	25263	25628	28185	20880	24167	29281	29281	25993	27454	24898	30011	30011	23437	25993	25628	19784	35855	34394	11049	19725	34335	15342	12785	NaN	NaN	NaN	NaN	NaN	NaN	NaN	NaN	NaN	NaN	NaN	NaN	NaN
RJ003_2020-05-07_siRNA_transfection	4A1-A	NaN	NaN	NaN	NaN	NaN	NaN	NaN	NaN	NaN	23774	24139	24139	21947	21217	24869	23774	22313	23774	23774	24504	24869	25235	20486	19756	20852	26330	28157	26330	19756	28887	29252	32143	24473	20090	10959	NaN	NaN	NaN	NaN	NaN	NaN	NaN	NaN	NaN	NaN	NaN	NaN	NaN
RJ003_2020-05-07_siRNA_transfection	4A1-A	NaN	NaN	NaN	NaN	NaN	NaN	NaN	NaN	NaN	23468	24198	23833	20180	18354	25294	23468	20911	23468	23468	24563	24929	25659	17258	16163	18354	27485	30407	27851	16163	32234	32599	47178	33270	25965	46419	NaN	NaN	NaN	NaN	NaN	NaN	NaN	NaN	NaN	NaN	NaN	NaN	NaN
RJ003_2020-05-07_siRNA_transfection	4A1-A	NaN	NaN	NaN	NaN	NaN	NaN	NaN	NaN	NaN	45753	32994	36281	30437	28976	28246	45722	35551	31168	30437	6.00	31533	32994	28246	24228	20941	27881	35916	14032	24259	46935	15097	45660	15738	34700	44958	NaN	NaN	NaN	NaN	NaN	NaN	NaN	NaN	NaN	NaN	NaN	NaN	NaN
RJ003_2020-05-07_siRNA_transfection	4A1-A	NaN	NaN	NaN	NaN	NaN	NaN	NaN	NaN	NaN	35886	31868	34425	29677	28581	27485	35521	33695	30042	29312	34790	30407	31868	27851	24198	21641	27485	34060	46143	18019	6.00	16893	17564	2.00	21916	30317	NaN	NaN	NaN	NaN	NaN	NaN	NaN	NaN	NaN	NaN	NaN	NaN	NaN
RJ003_2020-05-07_siRNA_transfection	4A1-A	NaN	NaN	NaN	NaN	NaN	NaN	NaN	NaN	NaN	4.00	25263	35125	34029	30011	27454	27820	26724	23802	25993	19419	23802	26724	21976	23071	19419	19419	13210	11749	21245	22341	35431	24108	32143	15342	14246	NaN	NaN	NaN	NaN	NaN	NaN	NaN	NaN	NaN	NaN	NaN	NaN	NaN
RJ003_2020-05-07_siRNA_transfection	4A1-A	NaN	NaN	NaN	NaN	NaN	NaN	NaN	NaN	NaN	12479	45903	11383	46813	43525	41334	41699	45994	45780	45933	34731	45780	45994	45660	45719	34731	34731	29618	28157	36192	45691	23743	14246	21186	43101	42736	NaN	NaN	NaN	NaN	NaN	NaN	NaN	NaN	NaN	NaN	NaN	NaN	NaN
RJ003_2020-05-07_siRNA_transfection	4A1-A	NaN	NaN	NaN	NaN	NaN	NaN	NaN	NaN	30042	28216	28946	29312	31503	27120	29677	32964	30407	30042	30407	26024	24929	26755	24563	24929	18354	14336	18354	23833	24563	26024	15067	11383	16834	45659	NaN	NaN	NaN	NaN	NaN	NaN	NaN	NaN	NaN	NaN	NaN	NaN	NaN	NaN
RJ003_2020-05-07_siRNA_transfection	4A1-A	NaN	NaN	NaN	NaN	NaN	NaN	NaN	NaN	22767	20210	21306	21671	24228	19115	22037	26054	23132	22767	23132	17654	16558	18749	16193	16558	45778	45966	45778	15462	16193	18019	41760	31472	31444	12451	NaN	NaN	NaN	NaN	NaN	NaN	NaN	NaN	NaN	NaN	NaN	NaN	NaN	NaN
RJ003_2020-05-07_siRNA_transfection	4A1-A	NaN	NaN	NaN	NaN	NaN	NaN	NaN	NaN	NaN	45905	36251	41395	45778	41760	45813	41760	41395	42125	45778	45778	42491	41395	45996	45752	45935	36251	33329	26755	30773	31503	45748	45994	16834	15707	46388	NaN	NaN	NaN	NaN	NaN	NaN	NaN	NaN	NaN	NaN	NaN	NaN	NaN
RJ003_2020-05-07_siRNA_transfection	4A1-A	NaN	NaN	NaN	NaN	NaN	NaN	NaN	NaN	NaN	23498	19480	25324	29707	25324	22037	25324	24959	25689	29707	29707	26420	24959	24593	21306	23498	19115	15827	45413	13271	14001	26024	16497	26330	21186	14977	NaN	NaN	NaN	NaN	NaN	NaN	NaN	NaN	NaN	NaN	NaN	NaN	NaN
RJ003_2020-05-07_siRNA_transfection	4A1-A	NaN	NaN	NaN	NaN	NaN	NaN	NaN	NaN	45782	34790	36251	32964	35521	33329	31503	29677	32234	22737	12875	14702	19085	21641	19815	20546	22372	21641	11049	11780	21641	20911	44256	24139	45840	21916	23012	NaN	NaN	NaN	NaN	NaN	NaN	NaN	NaN	NaN	NaN	NaN	NaN	NaN
RJ003_2020-05-07_siRNA_transfection	4A1-A	NaN	NaN	NaN	NaN	NaN	NaN	NaN	NaN	44317	45935	41760	45782	45996	45813	45662	35156	45721	28216	17989	19450	24198	26755	24929	25659	27485	26755	15797	16893	26755	26024	11383	27061	41306	23743	24838	NaN	NaN	NaN	NaN	NaN	NaN	NaN	NaN	NaN	NaN	NaN	NaN	NaN
RJ003_2020-05-07_siRNA_transfection	4A1-A	NaN	NaN	NaN	NaN	NaN	NaN	NaN	NaN	30376	26359	31837	25263	24532	26359	24167	23437	27454	19784	25993	24167	25263	33664	22341	21976	22341	24167	21976	19419	27089	24532	31472	31079	45659	23377	11689	NaN	NaN	NaN	NaN	NaN	NaN	NaN	NaN	NaN	NaN	NaN	NaN	NaN
RJ003_2020-05-07_siRNA_transfection	4A1-A	NaN	NaN	NaN	NaN	NaN	NaN	NaN	NaN	3.00	33270	45691	32540	31809	33270	31809	31079	34001	28157	32905	31444	32540	45811	29983	29618	29983	31444	29983	27791	34001	31809	45660	44958	20821	46753	45717	NaN	NaN	NaN	NaN	NaN	NaN	NaN	NaN	NaN	NaN	NaN	NaN	NaN
RJ003_2020-05-07_siRNA_transfection	4A1-A	NaN	NaN	NaN	NaN	NaN	NaN	NaN	NaN	NaN	19756	12086	11355	17199	47150	19391	14277	12086	18660	45993	20486	11720	11720	16103	42036	42767	13912	43862	13547	13912	11355	43497	36161	23012	25204	11324	NaN	NaN	NaN	NaN	NaN	NaN	NaN	NaN	NaN	NaN	NaN	NaN	NaN
RJ003_2020-05-07_siRNA_transfection	4A1-A	NaN	NaN	NaN	NaN	NaN	NaN	NaN	NaN	NaN	46447	36192	35462	43160	34731	46082	45841	3.00	44986	26696	11018	36192	36192	42064	28157	29252	45811	30348	45780	45811	35462	29983	20486	45932	43132	25204	NaN	NaN	NaN	NaN	NaN	NaN	NaN	NaN	NaN	NaN	NaN	NaN	NaN
RJ003_2020-05-07_siRNA_transfection	4A1-A	NaN	NaN	NaN	NaN	NaN	NaN	NaN	NaN	32174	28522	32174	30348	31444	32174	31809	31809	31444	31079	30713	27791	22313	25965	24869	29983	25965	27426	23774	23408	31809	29983	20121	15008	32509	15342	NaN	NaN	NaN	NaN	NaN	NaN	NaN	NaN	NaN	NaN	NaN	NaN	NaN	NaN
RJ003_2020-05-07_siRNA_transfection	4A1-A	NaN	NaN	NaN	NaN	NaN	NaN	NaN	NaN	21217	17930	21217	19756	20486	21217	20852	20852	20852	20121	19756	17199	12451	15373	14642	19025	15738	16834	13912	13547	20852	19025	46784	42401	25204	46388	NaN	NaN	NaN	NaN	NaN	NaN	NaN	NaN	NaN	NaN	NaN	NaN	NaN	NaN
RJ003_2020-05-07_siRNA_transfection	4A1-A	NaN	NaN	NaN	NaN	NaN	NaN	NaN	NaN	NaN	27426	29252	29252	28522	30713	27426	27426	27791	31079	30348	31444	32174	29618	27061	26696	26330	21582	25600	27061	24869	34001	41306	24108	13516	46753	46753	NaN	NaN	NaN	NaN	NaN	NaN	NaN	NaN	NaN	NaN	NaN	NaN	NaN
RJ003_2020-05-07_siRNA_transfection	4A1-A	NaN	NaN	NaN	NaN	NaN	NaN	NaN	NaN	NaN	23043	24869	24869	24139	25965	23043	23043	23408	26330	25965	27061	27426	24869	22678	22313	21947	17564	21217	22678	20486	29252	45718	21551	11324	44927	44927	NaN	NaN	NaN	NaN	NaN	NaN	NaN	NaN	NaN	NaN	NaN	NaN	NaN
RJ003_2020-05-07_siRNA_transfection	4A1-A	NaN	NaN	NaN	NaN	NaN	NaN	NaN	NaN	NaN	45841	44986	43891	41334	45811	45903	45780	45903	45660	45719	45719	35827	34731	35096	31079	28522	30713	27061	20852	21217	31444	45719	12451	25569	0.99	42370	NaN	NaN	NaN	NaN	NaN	NaN	NaN	NaN	NaN	NaN	NaN	NaN	NaN
RJ003_2020-05-07_siRNA_transfection	4A1-A	NaN	NaN	NaN	NaN	NaN	NaN	NaN	NaN	NaN	16132	22706	21245	18323	15766	16862	15401	17227	13940	14671	14305	12479	11383	11383	43525	45994	43160	45841	31809	32905	43891	14305	22678	32874	45931	47119	NaN	NaN	NaN	NaN	NaN	NaN	NaN	NaN	NaN	NaN	NaN	NaN	NaN
RJ003_2020-05-07_siRNA_transfection	4A1-A	NaN	NaN	NaN	NaN	NaN	NaN	NaN	31107	34394	32933	31472	31107	32568	30376	29281	45782	45047	35521	24929	35886	15797	31107	18719	28946	19054	16862	15401	20515	16132	20880	13606	16803	12055	16438	NaN	NaN	NaN	NaN	NaN	NaN	NaN	NaN	NaN	NaN	NaN	NaN	NaN	NaN
RJ003_2020-05-07_siRNA_transfection	4A1-A	NaN	NaN	NaN	NaN	NaN	NaN	NaN	32203	35855	34394	32933	32203	33664	31837	30742	45935	46874	45693	26390	45721	17258	32568	20180	30407	20515	17958	16497	21976	17227	21976	15067	17168	12785	16803	NaN	NaN	NaN	NaN	NaN	NaN	NaN	NaN	NaN	NaN	NaN	NaN	NaN	NaN
RJ003_2020-05-07_siRNA_transfection	4A1-A	NaN	NaN	NaN	NaN	NaN	NaN	NaN	0.67	0.64	0.66	0.78	0.71	0.70	0.72	0.65	0.68	0.72	0.67	0.69	0.69	0.71	0.74	0.66	0.70	0.67	0.67	0.67	0.65	0.68	0.75	0.63	0.43	0.41	0.52	NaN	NaN	NaN	NaN	NaN	NaN	NaN	NaN	NaN	NaN	NaN	NaN	NaN	NaN
RJ003_2020-05-07_siRNA_transfection	4A1-A	NaN	NaN	NaN	NaN	NaN	NaN	NaN	2.00	33604	35431	11720	41306	45871	42036	34335	45749	42036	45659	45779	45810	41306	43862	35431	45932	2.00	36161	2.00	33970	45718	44958	32143	46388	45292	20821	NaN	NaN	NaN	NaN	NaN	NaN	NaN	NaN	NaN	NaN	NaN	NaN	NaN	NaN
RJ003_2020-05-07_siRNA_transfection	4A1-A	NaN	NaN	NaN	NaN	NaN	NaN	NaN	NaN	NaN	20911	17258	19085	19085	18354	23468	26755	22372	25294	24563	26755	28581	27485	31138	28216	17989	45781	15432	13606	20546	11049	11749	26330	17168	21551	24473	NaN	NaN	NaN	NaN	NaN	NaN	NaN	NaN	NaN	NaN	NaN	NaN	NaN
RJ003_2020-05-07_siRNA_transfection	4A1-A	NaN	NaN	NaN	NaN	NaN	NaN	NaN	NaN	NaN	31503	27851	29677	29677	29312	34790	45752	33329	5.00	35886	45752	45905	45813	42856	45874	28946	11780	26024	24198	31503	21276	19784	32905	20455	25569	28491	NaN	NaN	NaN	NaN	NaN	NaN	NaN	NaN	NaN	NaN	NaN	NaN	NaN
RJ003_2020-05-07_siRNA_transfection	4A1-A	NaN	NaN	NaN	NaN	NaN	NaN	NaN	NaN	NaN	29677	28946	24929	25294	22737	34060	12875	11049	46478	19815	17624	27485	17624	46844	23102	19085	19450	46844	20180	18719	26024	17958	45811	20852	44958	35796	NaN	NaN	NaN	NaN	NaN	NaN	NaN	NaN	NaN	NaN	NaN	NaN	NaN
RJ003_2020-05-07_siRNA_transfection	4A1-A	NaN	NaN	NaN	NaN	NaN	NaN	NaN	NaN	NaN	35490	35125	31837	31837	29646	45842	21610	20149	19419	27454	25263	33664	25263	19419	30011	26724	27089	19419	27820	26724	32203	32174	19025	45993	30682	23012	NaN	NaN	NaN	NaN	NaN	NaN	NaN	NaN	NaN	NaN	NaN	NaN	NaN
RJ003_2020-05-07_siRNA_transfection	4A1-A	NaN	NaN	NaN	NaN	NaN	NaN	NaN	NaN	NaN	32933	45661	35490	25263	28550	29646	27454	33298	25993	30376	45873	25628	25263	33664	25628	28550	31472	28185	45965	28185	32568	34394	43497	27030	17168	14246	NaN	NaN	NaN	NaN	NaN	NaN	NaN	NaN	NaN	NaN	NaN	NaN	NaN
RJ003_2020-05-07_siRNA_transfection	4A1-A	NaN	NaN	NaN	NaN	NaN	NaN	NaN	NaN	NaN	32234	45662	35156	22372	26755	28216	25294	32599	23468	28946	45935	23102	22737	32964	23102	26755	30407	26390	41760	26390	31868	34060	26696	43132	30317	27030	NaN	NaN	NaN	NaN	NaN	NaN	NaN	NaN	NaN	NaN	NaN	NaN	NaN
RJ003_2020-05-07_siRNA_transfection	4A1-A	NaN	NaN	NaN	NaN	46054	23774	32905	20486	32174	18295	13912	32174	15738	44228	25600	20121	46054	18295	20486	11720	15373	25965	15373	13181	13912	42767	43497	12451	13912	36220	3.00	0.74	0.85	NaN	NaN	NaN	NaN	NaN	NaN	NaN	NaN	NaN	NaN	NaN	NaN	NaN	NaN	NaN
RJ003_2020-05-07_siRNA_transfection	4A1-A	NaN	NaN	NaN	NaN	0.94	45962	44197	45839	43831	45778	0.99	43831	45658	0.92	41275	45839	0.94	45748	45839	0.97	45658	41275	45658	0.99	1.00	0.91	0.91	0.98	1.00	24473	45658	0.31	0.36	NaN	NaN	NaN	NaN	NaN	NaN	NaN	NaN	NaN	NaN	NaN	NaN	NaN	NaN	NaN
RJ003_2020-05-07_siRNA_transfection	4A1-A	NaN	NaN	NaN	NaN	NaN	NaN	NaN	NaN	NaN	46143	44317	47239	41395	45782	45874	27851	45935	45843	30042	30773	30407	31868	41395	36251	35521	34060	32234	23468	46508	11079	42461	11720	25569	30682	23743	NaN	NaN	NaN	NaN	NaN	NaN	NaN	NaN	NaN	NaN	NaN	NaN	NaN
RJ003_2020-05-07_siRNA_transfection	4A1-A	NaN	NaN	NaN	NaN	NaN	NaN	NaN	NaN	NaN	35551	33725	6.00	30072	26785	27881	14732	28976	27515	17288	18019	17654	19480	30072	24228	23498	21671	19845	46508	35916	45663	26390	23043	33970	45902	31778	NaN	NaN	NaN	NaN	NaN	NaN	NaN	NaN	NaN	NaN	NaN	NaN	NaN
RJ003_2020-02-07_siRNA_transfection	4A1-B	NaN	NaN	NaN	NaN	NaN	14702	15067	13971	13241	12145	46844	15067	46113	43191	43556	12145	41365	45781	28550	45383	45661	28915	31837	31837	26724	34759	45842	43191	14305	11018	25600	23012	20455	18629	NaN	NaN	NaN	NaN	NaN	NaN	NaN	NaN	NaN	NaN	NaN	NaN	NaN	NaN
RJ003_2020-02-07_siRNA_transfection	4A1-B	NaN	NaN	NaN	NaN	NaN	19085	19450	18354	17624	16528	14702	19450	13971	11049	11414	16528	45383	42461	32203	12875	45995	32933	35490	35490	30376	45781	43191	47209	17593	14305	28522	24473	21916	20090	NaN	NaN	NaN	NaN	NaN	NaN	NaN	NaN	NaN	NaN	NaN	NaN	NaN	NaN
RJ003_2020-02-07_siRNA_transfection	4A1-B	NaN	NaN	NaN	NaN	NaN	NaN	35490	33298	29281	28185	25993	21610	25993	23437	22341	30376	25628	24532	33664	29281	30376	45934	35855	44652	43556	44652	44287	11749	17227	45352	24139	20090	25934	25569	NaN	NaN	NaN	NaN	NaN	NaN	NaN	NaN	NaN	NaN	NaN	NaN	NaN	NaN
RJ003_2020-02-07_siRNA_transfection	4A1-B	NaN	NaN	NaN	NaN	NaN	NaN	27820	25628	21976	20880	18688	14671	19054	16132	15401	23071	18323	17593	25993	21610	22706	32203	28185	36220	35125	36220	36220	41699	47178	45841	19025	17168	22647	22282	NaN	NaN	NaN	NaN	NaN	NaN	NaN	NaN	NaN	NaN	NaN	NaN	NaN	NaN
RJ003_2020-02-07_siRNA_transfection	4A1-B	NaN	NaN	NaN	NaN	NaN	45841	45994	43525	44986	45780	45750	32174	35462	34731	26330	35827	34731	31809	30348	31809	19025	29252	24504	27061	25235	34731	32905	45994	45780	13181	25934	46023	43466	NaN	NaN	NaN	NaN	NaN	NaN	NaN	NaN	NaN	NaN	NaN	NaN	NaN	NaN	NaN
RJ003_2020-02-07_siRNA_transfection	4A1-B	NaN	NaN	NaN	NaN	NaN	44256	46082	12479	13575	43160	43160	45660	45933	45872	30713	45964	45872	3.00	35096	3.00	23043	34001	28887	31444	29618	45903	45719	46082	43525	17199	28856	11689	45292	NaN	NaN	NaN	NaN	NaN	NaN	NaN	NaN	NaN	NaN	NaN	NaN	NaN	NaN	NaN
RJ003_2020-02-07_siRNA_transfection	4A1-B	NaN	NaN	NaN	NaN	NaN	NaN	NaN	NaN	NaN	20210	29342	20941	35186	20941	30437	24959	31898	33359	27515	27150	24593	26420	24228	26420	18749	28246	34790	30072	16193	22037	13575	16469	13912	35796	13547	NaN	NaN	NaN	NaN	NaN	NaN	NaN	NaN	NaN	NaN	NaN	NaN	NaN
RJ003_2020-02-07_siRNA_transfection	4A1-B	NaN	NaN	NaN	NaN	NaN	NaN	NaN	NaN	NaN	26785	6.00	27881	42156	27881	45694	31898	45814	45967	34455	34090	31533	33359	31168	33359	25689	35551	45966	45694	22767	28976	17958	19756	16834	45749	16469	NaN	NaN	NaN	NaN	NaN	NaN	NaN	NaN	NaN	NaN	NaN	NaN	NaN
RJ003_2020-02-07_siRNA_transfection	4A1-B	NaN	NaN	NaN	NaN	NaN	NaN	NaN	NaN	30376	32964	31107	34759	23102	4.00	20180	46478	20180	18354	24929	46478	13241	14702	44287	46478	15797	11049	17989	29312	45693	35156	25628	18295	35431	30317	31048	NaN	NaN	NaN	NaN	NaN	NaN	NaN	NaN	NaN	NaN	NaN	NaN	NaN
RJ003_2020-02-07_siRNA_transfection	4A1-B	NaN	NaN	NaN	NaN	NaN	NaN	NaN	NaN	16132	14702	16862	19784	42461	21976	45904	30742	45904	45751	43922	30742	33298	34759	28550	30742	35855	31472	45720	11414	18719	16893	11749	45689	28126	23377	24108	NaN	NaN	NaN	NaN	NaN	NaN	NaN	NaN	NaN	NaN	NaN	NaN	NaN
RJ003_2020-02-07_siRNA_transfection	4A1-B	NaN	NaN	NaN	NaN	NaN	NaN	NaN	NaN	NaN	46935	33390	28277	35947	11505	17349	17349	13697	33025	22068	31929	26085	43617	31898	28246	44713	29007	45753	45934	11749	20852	13547	35431	15707	29587	34335	NaN	NaN	NaN	NaN	NaN	NaN	NaN	NaN	NaN	NaN	NaN	NaN	NaN
RJ003_2020-02-07_siRNA_transfection	4A1-B	NaN	NaN	NaN	NaN	NaN	NaN	NaN	NaN	NaN	22068	46174	41426	12206	22798	28277	28277	24990	46174	35916	44713	45875	22402	11810	45047	23498	42156	17288	25993	45660	12086	42036	28491	47119	23377	27760	NaN	NaN	NaN	NaN	NaN	NaN	NaN	NaN	NaN	NaN	NaN	NaN	NaN
RJ003_2020-02-07_siRNA_transfection	4A1-B	NaN	NaN	NaN	NaN	NaN	NaN	NaN	NaN	NaN	24869	18660	30713	24504	26696	31809	25235	34731	44986	41334	45750	46082	42430	45352	11018	44256	19054	46447	11018	45750	45780	19025	42767	45840	28856	2.00	NaN	NaN	NaN	NaN	NaN	NaN	NaN	NaN	NaN	NaN	NaN	NaN	NaN
RJ003_2020-02-07_siRNA_transfection	4A1-B	NaN	NaN	NaN	NaN	NaN	NaN	NaN	NaN	NaN	22678	16469	28522	22313	24504	29252	22678	32174	42064	45780	35462	43160	45872	42430	44986	41699	16132	43891	44621	35462	35827	16834	45993	45690	27395	34700	NaN	NaN	NaN	NaN	NaN	NaN	NaN	NaN	NaN	NaN	NaN	NaN	NaN
RJ003_2020-02-07_siRNA_transfection	4A1-B	NaN	NaN	NaN	NaN	NaN	NaN	NaN	NaN	41730	45781	35490	28915	31107	45842	28550	29646	33298	20149	27089	25993	30011	20515	21245	35490	45661	36220	32933	45720	46113	13606	11049	46813	20486	16803	20090	NaN	NaN	NaN	NaN	NaN	NaN	NaN	NaN	NaN	NaN	NaN	NaN	NaN
RJ003_2020-02-07_siRNA_transfection	4A1-B	NaN	NaN	NaN	NaN	NaN	NaN	NaN	NaN	30042	26390	23102	15797	17989	27485	15067	16163	20546	41730	13241	11780	16528	42095	43191	23102	24929	24198	20180	25659	35521	45935	45693	30376	35827	25934	29587	NaN	NaN	NaN	NaN	NaN	NaN	NaN	NaN	NaN	NaN	NaN	NaN	NaN
RJ003_2020-02-07_siRNA_transfection	4A1-B	NaN	NaN	NaN	NaN	NaN	NaN	NaN	NaN	45812	41730	34394	45720	41365	45873	45692	41365	35125	34029	35490	4.00	25993	35490	29646	33664	45812	35490	45965	46113	46844	45748	42461	19391	35065	16072	NaN	NaN	NaN	NaN	NaN	NaN	NaN	NaN	NaN	NaN	NaN	NaN	NaN	NaN
RJ003_2020-02-07_siRNA_transfection	4A1-B	NaN	NaN	NaN	NaN	NaN	NaN	NaN	NaN	30742	33664	26724	29646	33298	31472	29646	32933	27089	25993	27454	28550	18688	27454	22341	25628	30742	27454	32568	45720	45781	45692	34394	14277	31048	13150	NaN	NaN	NaN	NaN	NaN	NaN	NaN	NaN	NaN	NaN	NaN	NaN	NaN	NaN
RJ003_2020-02-07_siRNA_transfection	4A1-B	NaN	NaN	NaN	NaN	NaN	NaN	NaN	NaN	NaN	21976	15401	15401	15766	46813	46082	14305	46447	14671	12114	14671	12479	14671	43891	41334	25600	35827	25600	27426	33635	28887	33635	24139	2.00	15342	18264	NaN	NaN	NaN	NaN	NaN	NaN	NaN	NaN	NaN	NaN	NaN	NaN	NaN
RJ003_2020-02-07_siRNA_transfection	4A1-B	NaN	NaN	NaN	NaN	NaN	NaN	NaN	NaN	NaN	28550	21976	21610	22341	16497	15401	20515	15766	20880	18323	20880	18688	20880	13210	47178	30713	41334	30348	32540	45841	34001	45811	28887	45932	17899	21186	NaN	NaN	NaN	NaN	NaN	NaN	NaN	NaN	NaN	NaN	NaN	NaN	NaN
RJ003_2020-02-07_siRNA_transfection	4A1-B	NaN	NaN	NaN	NaN	NaN	NaN	NaN	NaN	19480	20210	14366	18384	15827	11444	19845	15097	12540	16923	11444	13636	14001	15462	19480	17654	11810	45966	19480	22402	12905	16558	28915	32540	41699	23377	45718	NaN	NaN	NaN	NaN	NaN	NaN	NaN	NaN	NaN	NaN	NaN	NaN	NaN
RJ003_2020-02-07_siRNA_transfection	4A1-B	NaN	NaN	NaN	NaN	NaN	NaN	NaN	NaN	31168	31898	25689	29707	27150	22402	31533	26420	23498	28246	22402	24959	24959	26785	30803	28976	22767	14732	30803	34090	24228	27881	4.00	45780	11749	27030	42036	NaN	NaN	NaN	NaN	NaN	NaN	NaN	NaN	NaN	NaN	NaN	NaN	NaN
RJ003_2020-02-07_siRNA_transfection	4A1-B	NaN	NaN	NaN	NaN	NaN	NaN	NaN	NaN	NaN	45720	32568	45873	42461	45842	45965	42826	41365	45812	45873	45383	44287	43191	46478	45692	45904	35490	31837	42461	13606	28915	22372	45964	18660	30348	45963	NaN	NaN	NaN	NaN	NaN	NaN	NaN	NaN	NaN	NaN	NaN	NaN	NaN
RJ003_2020-02-07_siRNA_transfection	4A1-B	NaN	NaN	NaN	NaN	NaN	NaN	NaN	NaN	NaN	45661	31837	45812	41730	45781	45934	42461	45965	45781	45812	45017	43556	42461	45748	4.00	45873	34759	31107	41730	12875	28185	21641	45903	18295	29983	45932	NaN	NaN	NaN	NaN	NaN	NaN	NaN	NaN	NaN	NaN	NaN	NaN	NaN
RJ003_2020-02-07_siRNA_transfection	4A1-B	NaN	NaN	NaN	NaN	NaN	NaN	NaN	45689	45809	0.97	1.00	45689	0.97	0.96	0.97	1.00	45689	0.99	45778	45658	0.97	45778	0.97	0.95	0.93	45658	0.98	45809	0.92	45839	11324	0.70	0.41	0.39	0.12	NaN	NaN	NaN	NaN	NaN	NaN	NaN	NaN	NaN	NaN	NaN	NaN	NaN
RJ003_2020-02-07_siRNA_transfection	4A1-B	NaN	NaN	NaN	NaN	NaN	NaN	NaN	27760	29952	24838	26665	27395	24838	23743	24473	26299	27395	25934	29587	27030	24838	29587	24473	23012	21916	27030	24838	29952	21186	30682	45689	43831	0.70	0.67	0.21	NaN	NaN	NaN	NaN	NaN	NaN	NaN	NaN	NaN	NaN	NaN	NaN	NaN
RJ003_2020-02-07_siRNA_transfection	4A1-B	NaN	NaN	NaN	NaN	NaN	NaN	NaN	NaN	21276	29312	44652	44652	11049	34029	45720	11414	45873	4.00	34759	45781	43922	31107	27820	13241	47209	27454	20515	28185	13971	29281	24504	25965	30682	25934	NaN	NaN	NaN	NaN	NaN	NaN	NaN	NaN	NaN	NaN	NaN	NaN	NaN	NaN
RJ003_2020-02-07_siRNA_transfection	4A1-B	NaN	NaN	NaN	NaN	NaN	NaN	NaN	NaN	47209	18354	34759	34759	45720	24898	28550	45751	30376	27454	25628	28915	34394	22341	19419	45873	45692	19054	12114	19784	45934	20515	18660	19756	26299	21916	NaN	NaN	NaN	NaN	NaN	NaN	NaN	NaN	NaN	NaN	NaN	NaN	NaN	NaN
RJ003_2020-02-07_siRNA_transfection	4A1-B	NaN	NaN	NaN	NaN	NaN	NaN	NaN	NaN	NaN	41730	43922	44652	12145	14702	15432	13606	11049	12145	15797	13971	46844	45383	45904	45661	45692	35855	30011	31472	32203	35125	20880	45871	14246	42736	13516	NaN	NaN	NaN	NaN	NaN	NaN	NaN	NaN	NaN	NaN	NaN	NaN	NaN
RJ003_2020-02-07_siRNA_transfection	4A1-B	NaN	NaN	NaN	NaN	NaN	NaN	NaN	NaN	NaN	19480	22037	23498	28611	31898	32994	30803	27150	28611	33359	31168	26054	24228	16923	13271	13636	11810	45935	42125	43221	46874	27851	28522	31413	20455	30317	NaN	NaN	NaN	NaN	NaN	NaN	NaN	NaN	NaN	NaN	NaN	NaN	NaN
RJ003_2020-02-07_siRNA_transfection	4A1-B	NaN	NaN	NaN	NaN	NaN	NaN	45691	36192	45872	42430	34731	45780	45691	33635	35462	34001	34366	32905	32174	45872	45719	15738	20121	22313	16834	18660	16469	30713	25600	21947	15008	19360	17533	14277	NaN	NaN	NaN	NaN	NaN	NaN	NaN	NaN	NaN	NaN	NaN	NaN	NaN	NaN
RJ003_2020-02-07_siRNA_transfection	4A1-B	NaN	NaN	NaN	NaN	NaN	NaN	23043	21947	24504	27061	20486	23774	23043	19391	21217	19756	20486	19025	18295	24869	23043	45963	44228	46054	41671	43132	41306	17199	12451	46054	45902	12055	47119	45871	NaN	NaN	NaN	NaN	NaN	NaN	NaN	NaN	NaN	NaN	NaN	NaN	NaN	NaN
RJ003_2020-02-07_siRNA_transfection	4A1-B	NaN	NaN	NaN	NaN	NaN	NaN	NaN	NaN	16893	46113	18719	18354	15432	16893	19815	15067	19085	19815	11049	15432	12510	46844	45017	20546	21641	11414	45781	34394	45781	45781	29646	31444	12816	18264	12420	NaN	NaN	NaN	NaN	NaN	NaN	NaN	NaN	NaN	NaN	NaN	NaN	NaN
RJ003_2020-02-07_siRNA_transfection	4A1-B	NaN	NaN	NaN	NaN	NaN	NaN	NaN	NaN	14702	43922	16528	16163	13241	14702	17624	12875	16893	17258	45383	13241	46844	44652	42826	17989	19085	45748	36220	32568	4.00	36220	27454	29983	11720	17533	11689	NaN	NaN	NaN	NaN	NaN	NaN	NaN	NaN	NaN	NaN	NaN	NaN	NaN
RJ003_2020-02-07_siRNA_transfection	4A1-B	NaN	NaN	NaN	NaN	NaN	NaN	NaN	NaN	NaN	31809	45964	35462	44317	43160	21947	25965	46082	30713	25600	34366	26696	22678	34731	23774	25235	32174	3.00	28157	28887	45660	43525	16469	31048	20455	45840	NaN	NaN	NaN	NaN	NaN	NaN	NaN	NaN	NaN	NaN	NaN	NaN	NaN
RJ003_2020-02-07_siRNA_transfection	4A1-B	NaN	NaN	NaN	NaN	NaN	NaN	NaN	NaN	NaN	45903	12844	43891	22402	15766	29618	33635	19054	45811	33270	42795	34366	29983	43160	31444	32540	45933	45352	36192	45660	45352	16132	23408	2.00	24838	44958	NaN	NaN	NaN	NaN	NaN	NaN	NaN	NaN	NaN	NaN	NaN	NaN	NaN
RJ003_2020-02-07_siRNA_transfection	4A1-B	NaN	NaN	NaN	NaN	NaN	NaN	NaN	NaN	22313	25965	32905	36192	28887	31809	32174	27426	27426	23043	35462	45660	42430	32540	29618	27426	30713	35827	32905	31079	45933	42064	31048	19725	16438	17899	NaN	NaN	NaN	NaN	NaN	NaN	NaN	NaN	NaN	NaN	NaN	NaN	NaN	NaN
RJ003_2020-02-07_siRNA_transfection	4A1-B	NaN	NaN	NaN	NaN	NaN	NaN	NaN	NaN	28157	31809	45872	42795	35096	45780	45780	33635	33635	29252	42430	43525	12844	45841	36192	33635	45691	42795	45872	45719	47178	12479	35431	23012	19725	21186	NaN	NaN	NaN	NaN	NaN	NaN	NaN	NaN	NaN	NaN	NaN	NaN	NaN	NaN
RJ003_2020-02-07_siRNA_transfection	4A1-B	NaN	NaN	NaN	NaN	NaN	NaN	NaN	NaN	27791	34731	31079	32905	32905	34001	31809	44986	31444	42064	44986	15766	46447	46447	45352	12114	13575	43525	44256	46813	43891	31444	36161	34335	30682	46388	NaN	NaN	NaN	NaN	NaN	NaN	NaN	NaN	NaN	NaN	NaN	NaN	NaN	NaN
RJ003_2020-02-07_siRNA_transfection	4A1-B	NaN	NaN	NaN	NaN	NaN	NaN	NaN	NaN	36192	43525	45903	41699	41699	42795	45964	18323	45933	15036	18323	25993	19784	20149	18688	22341	23802	16497	17593	20149	17227	45933	42401	45932	2.00	13881	NaN	NaN	NaN	NaN	NaN	NaN	NaN	NaN	NaN	NaN	NaN	NaN	NaN	NaN
RJ003_2020-02-07_siRNA_transfection	4A1-B	NaN	NaN	NaN	NaN	NaN	NaN	18994	18994	19360	16803	16438	17168	14611	14246	13881	11689	47119	46753	41640	46753	45292	47119	12420	44927	44197	11689	11324	10959	11324	45658	46388	17533	17533	15342	NaN	NaN	NaN	NaN	NaN	NaN	NaN	NaN	NaN	NaN	NaN	NaN	NaN	NaN
RJ003_2020-02-07_siRNA_transfection	4A1-B	NaN	NaN	NaN	NaN	NaN	NaN	17930	17930	18295	14642	13547	15008	47150	46784	46054	42767	45963	45932	32143	45963	45718	45963	43862	45690	36161	42767	42401	41671	41671	45779	45902	16103	15373	12086	NaN	NaN	NaN	NaN	NaN	NaN	NaN	NaN	NaN	NaN	NaN	NaN	NaN	NaN
RJ003_2020-02-07_siRNA_transfection	4A1-B	NaN	NaN	NaN	NaN	NaN	NaN	NaN	16497	17958	12844	14305	19784	15766	16132	15036	14305	16132	15401	18688	11749	16132	19054	12114	13210	19054	17958	18323	27454	23071	33635	20121	45963	14611	13516	NaN	NaN	NaN	NaN	NaN	NaN	NaN	NaN	NaN	NaN	NaN	NaN	NaN	NaN
RJ003_2020-02-07_siRNA_transfection	4A1-B	NaN	NaN	NaN	NaN	NaN	NaN	NaN	32203	34029	28185	30011	35855	31472	31837	30742	30011	32203	31107	34759	26724	31837	35125	27454	28550	35125	34029	34394	45017	45904	47178	31809	13547	20821	19725	NaN	NaN	NaN	NaN	NaN	NaN	NaN	NaN	NaN	NaN	NaN	NaN	NaN	NaN
RJ003_2020-02-07_siRNA_transfection	4A1-B	NaN	NaN	NaN	10959	15707	46023	17168	12785	11689	17533	14977	44927	46388	42736	42370	45292	13150	42370	13150	45292	43466	43466	16438	11324	12055	46023	44562	47119	46753	44927	11324	44958	NaN	NaN	NaN	NaN	NaN	NaN	NaN	NaN	NaN	NaN	NaN	NaN	NaN	NaN	NaN	NaN
RJ003_2020-02-07_siRNA_transfection	4A1-B	NaN	NaN	NaN	45748	41640	45658	42736	45839	45778	43101	41275	0.98	45658	0.94	0.93	0.99	45901	0.92	45870	0.99	0.95	0.95	42370	45748	45809	1.00	0.98	45717	45689	0.98	45748	28491	NaN	NaN	NaN	NaN	NaN	NaN	NaN	NaN	NaN	NaN	NaN	NaN	NaN	NaN	NaN	NaN
RJ003_2020-02-07_siRNA_transfection	4A1-B	NaN	NaN	NaN	NaN	NaN	NaN	NaN	NaN	12510	43922	17989	12510	12145	43922	45748	46113	45017	45748	12145	16163	47209	14336	19085	45383	17624	46113	12145	14702	12875	16528	22341	20121	32874	45902	23377	NaN	NaN	NaN	NaN	NaN	NaN	NaN	NaN	NaN	NaN	NaN	NaN	NaN
RJ003_2020-02-07_siRNA_transfection	4A1-B	NaN	NaN	NaN	NaN	NaN	NaN	NaN	NaN	45934	35490	45748	45934	45934	35490	45692	45720	36220	45661	45904	43556	45812	41730	46478	45661	45383	45692	45934	42095	45965	44287	15401	15008	29221	35431	20090	NaN	NaN	NaN	NaN	NaN	NaN	NaN	NaN	NaN	NaN	NaN	NaN	NaN
RJ003_2020-02-07_siRNA_transfection	4A1-B	NaN	NaN	NaN	NaN	NaN	NaN	NaN	NaN	NaN	36220	34029	33664	45692	31107	34394	35490	34394	34029	45873	45812	33298	33664	45812	45751	45751	35490	45692	32933	25993	22706	31444	25965	42401	24838	11689	NaN	NaN	NaN	NaN	NaN	NaN	NaN	NaN	NaN	NaN	NaN	NaN	NaN
RJ003_2020-02-07_siRNA_transfection	4A1-B	NaN	NaN	NaN	NaN	NaN	NaN	NaN	NaN	NaN	22341	20880	20149	23437	17958	20880	21976	20880	20515	25263	24898	19784	20149	24898	24167	24167	21610	23802	19419	13210	46813	21582	16469	35065	18994	43831	NaN	NaN	NaN	NaN	NaN	NaN	NaN	NaN	NaN	NaN	NaN	NaN	NaN
RJ003_2020-02-07_siRNA_transfection	4A1-B	NaN	NaN	NaN	NaN	NaN	NaN	NaN	NaN	NaN	36192	45719	45660	45933	25965	45660	45872	45933	42064	45872	27061	24869	27426	20121	27426	25965	24139	32174	34001	31444	45780	46054	28491	45901	0.98	45778	NaN	NaN	NaN	NaN	NaN	NaN	NaN	NaN	NaN	NaN	NaN	NaN	NaN
RJ003_2020-02-07_siRNA_transfection	4A1-B	NaN	NaN	NaN	NaN	NaN	NaN	NaN	NaN	NaN	21276	23468	22007	27120	42095	22372	26390	27120	30042	26390	43922	45965	44287	32933	43922	42095	45812	15067	17989	13606	24198	16497	26330	24473	18264	21916	NaN	NaN	NaN	NaN	NaN	NaN	NaN	NaN	NaN	NaN	NaN	NaN	NaN
RJ003_2020-02-07_siRNA_transfection	4A1-B	NaN	NaN	NaN	NaN	NaN	NaN	NaN	NaN	NaN	13636	46143	45905	14732	12175	45778	15827	44682	14366	46143	12175	14001	45966	45996	12540	27485	16528	26024	12510	42826	13971	13940	31444	45963	16803	22647	NaN	NaN	NaN	NaN	NaN	NaN	NaN	NaN	NaN	NaN	NaN	NaN	NaN
RJ003_2020-02-07_siRNA_transfection	4A1-B	NaN	NaN	NaN	NaN	NaN	NaN	NaN	NaN	NaN	31898	27515	20941	32994	30437	26785	34090	25689	32629	27150	30072	32264	21671	22037	30437	43586	31503	42125	27485	20180	28946	25263	45994	11355	21916	28126	NaN	NaN	NaN	NaN	NaN	NaN	NaN	NaN	NaN	NaN	NaN	NaN	NaN
RJ003_2020-02-07_siRNA_transfection	4A1-B	NaN	NaN	NaN	NaN	NaN	NaN	NaN	NaN	NaN	45995	12510	29646	29281	32933	34759	33298	32568	45661	45812	45873	43191	45017	45965	44652	42095	22706	20880	35490	45842	30742	29618	44593	14977	17899	17899	NaN	NaN	NaN	NaN	NaN	NaN	NaN	NaN	NaN	NaN	NaN	NaN	NaN
RJ003_2020-02-07_siRNA_transfection	4A1-B	NaN	NaN	NaN	NaN	NaN	NaN	NaN	NaN	NaN	45692	45017	25993	25628	29281	31107	29646	29281	33298	35490	35855	45842	41365	45661	45995	45781	19419	17593	31837	35490	27089	27061	42401	13516	16438	16803	NaN	NaN	NaN	NaN	NaN	NaN	NaN	NaN	NaN	NaN	NaN	NaN	NaN
RJ003_2020-02-07_siRNA_transfection	4A1-B	NaN	NaN	NaN	NaN	NaN	NaN	NaN	NaN	NaN	44958	11355	44228	18660	10990	45932	44958	35796	45932	44228	43497	45323	45840	43497	12816	45902	45932	45993	45810	13181	17199	11355	33970	25934	22282	14611	NaN	NaN	NaN	NaN	NaN	NaN	NaN	NaN	NaN	NaN	NaN	NaN	NaN
RJ003_2020-02-07_siRNA_transfection	4A1-B	NaN	NaN	NaN	NaN	NaN	NaN	NaN	NaN	NaN	3.00	45964	35462	13940	45933	30348	3.00	24139	30348	35462	34366	45660	28887	34731	42795	29983	30348	31079	28157	43160	11749	45964	21582	10990	42767	32143	NaN	NaN	NaN	NaN	NaN	NaN	NaN	NaN	NaN	NaN	NaN	NaN	NaN
RJ003_2020-02-07_siRNA_transfection	4A1-B	NaN	NaN	NaN	NaN	NaN	NaN	NaN	NaN	34759	45873	45904	36220	42826	41730	45692	34394	36220	34759	31107	35490	32933	35125	45661	33664	45692	30376	35125	45873	45661	19419	31778	29587	18994	24108	21551	NaN	NaN	NaN	NaN	NaN	NaN	NaN	NaN	NaN	NaN	NaN	NaN	NaN
RJ003_2020-02-07_siRNA_transfection	4A1-B	NaN	NaN	NaN	NaN	NaN	NaN	NaN	NaN	25628	30011	30376	26724	32933	31837	27820	25263	26724	25628	21976	26359	23802	25628	27454	24532	27820	21245	25993	30011	27454	11018	27395	25204	15342	20090	17899	NaN	NaN	NaN	NaN	NaN	NaN	NaN	NaN	NaN	NaN	NaN	NaN	NaN
RJ003_2020-02-07_siRNA_transfection	4A1-B	NaN	NaN	NaN	NaN	NaN	NaN	NaN	NaN	NaN	17258	45748	47209	46478	11414	13241	46113	45748	46478	47209	43191	45965	45965	41730	45812	35125	45661	32568	27454	27089	25628	19391	47150	42767	12420	45689	NaN	NaN	NaN	NaN	NaN	NaN	NaN	NaN	NaN	NaN	NaN	NaN	NaN
RJ003_2020-02-07_siRNA_transfection	4A1-B	NaN	NaN	NaN	NaN	NaN	NaN	NaN	NaN	NaN	45753	27150	29342	28246	30437	32994	27881	27515	28246	28976	23498	20210	20576	21671	18019	13271	15462	46143	45813	45782	5.00	15036	45903	34001	29587	13881	NaN	NaN	NaN	NaN	NaN	NaN	NaN	NaN	NaN	NaN	NaN	NaN	NaN
RJ003_2020-02-07_siRNA_transfection	4A1-B	NaN	NaN	NaN	NaN	NaN	NaN	NaN	NaN	23437	15401	24167	23802	24167	31472	35490	45873	35855	30742	28185	32203	31837	35855	45781	31472	41365	35125	45965	45781	46844	45720	19054	22678	35827	12086	16072	NaN	NaN	NaN	NaN	NaN	NaN	NaN	NaN	NaN	NaN	NaN	NaN	NaN
RJ003_2020-02-07_siRNA_transfection	4A1-B	NaN	NaN	NaN	NaN	NaN	NaN	NaN	NaN	42430	35462	43160	42795	43160	12844	16497	19784	16862	12479	46447	13575	13210	16862	19054	12844	21610	16132	20880	19054	26359	18323	45811	46784	21582	45690	45658	NaN	NaN	NaN	NaN	NaN	NaN	NaN	NaN	NaN	NaN	NaN	NaN	NaN
RJ003_2020-02-07_siRNA_transfection	4A1-B	NaN	NaN	NaN	NaN	NaN	NaN	NaN	NaN	21582	17199	19025	17564	19025	25235	17564	21217	19756	17199	16834	14642	15373	20852	15738	13181	16469	19025	25235	24139	25600	28157	46054	33970	18629	16803	NaN	NaN	NaN	NaN	NaN	NaN	NaN	NaN	NaN	NaN	NaN	NaN	NaN	NaN
RJ003_2020-02-07_siRNA_transfection	4A1-B	NaN	NaN	NaN	NaN	NaN	NaN	NaN	NaN	42036	45779	45902	45779	45902	44958	45779	41306	45932	45779	45718	36161	45659	41306	45659	34700	45690	45902	44958	43862	44958	47150	31778	21916	45658	44197	NaN	NaN	NaN	NaN	NaN	NaN	NaN	NaN	NaN	NaN	NaN	NaN	NaN	NaN
RJ003_2020-02-07_siRNA_transfection	4A1-B	NaN	NaN	NaN	0.84	0.79	0.85	0.84	0.91	0.88	0.96	0.92	0.91	0.95	0.90	0.93	0.92	0.97	0.97	0.93	0.90	0.91	0.95	0.93	0.93	0.88	0.92	0.88	0.97	0.93	0.88	43101	0.30	NaN	NaN	NaN	NaN	NaN	NaN	NaN	NaN	NaN	NaN	NaN	NaN	NaN	NaN	NaN	NaN
RJ003_2020-02-07_siRNA_transfection	4A1-B	NaN	NaN	NaN	45963	35431	41671	45932	46784	44228	15373	10990	46784	13547	46419	12451	10990	16103	15738	12451	46054	46784	13912	12451	12451	44593	11355	44593	15738	12451	44228	35462	0.74	NaN	NaN	NaN	NaN	NaN	NaN	NaN	NaN	NaN	NaN	NaN	NaN	NaN	NaN	NaN	NaN
RJ003_2020-02-07_siRNA_transfection	4A1-B	NaN	NaN	NaN	NaN	NaN	NaN	NaN	NaN	46447	15401	43160	34366	31809	45933	45841	23774	35462	32174	45872	44256	45719	34366	23043	15401	25263	21610	18323	45903	21582	14642	45963	29952	0.03	24473	NaN	NaN	NaN	NaN	NaN	NaN	NaN	NaN	NaN	NaN	NaN	NaN	NaN	NaN
RJ003_2020-02-07_siRNA_transfection	4A1-B	NaN	NaN	NaN	NaN	NaN	NaN	NaN	NaN	28915	35490	25263	15036	12114	21976	20515	45841	16497	12479	20880	26359	18688	15036	45780	35125	46844	42461	45812	21245	45660	28522	16103	45963	0.04	34335	NaN	NaN	NaN	NaN	NaN	NaN	NaN	NaN	NaN	NaN	NaN	NaN	NaN	NaN
RJ003_2020-02-07_siRNA_transfection	4A1-B	NaN	NaN	NaN	NaN	NaN	NaN	NaN	NaN	13575	21976	11383	12844	13575	42064	46813	41334	44986	45903	45872	41334	11018	43160	45964	45994	46082	35827	33635	35096	41334	45750	28522	20121	25204	20455	25934	NaN	NaN	NaN	NaN	NaN	NaN	NaN	NaN	NaN	NaN	NaN	NaN	NaN
RJ003_2020-02-07_siRNA_transfection	4A1-B	NaN	NaN	NaN	NaN	NaN	NaN	NaN	NaN	20880	30011	19054	20149	21245	12479	17593	11749	15766	46813	46447	11749	18323	13940	11383	11383	16862	42795	45933	41699	11749	44986	34731	25600	29221	23743	29587	NaN	NaN	NaN	NaN	NaN	NaN	NaN	NaN	NaN	NaN	NaN	NaN	NaN
RJ003_2020-02-07_siRNA_transfection	4A1-B	NaN	NaN	NaN	NaN	NaN	NaN	NaN	NaN	NaN	34366	33270	35827	33635	31444	29252	24869	26330	28522	34001	28887	27061	25600	24504	23043	20486	18295	18660	20486	19025	21217	30348	45840	24838	14977	44562	NaN	NaN	NaN	NaN	NaN	NaN	NaN	NaN	NaN	NaN	NaN	NaN	NaN
RJ003_2020-02-07_siRNA_transfection	4A1-B	NaN	NaN	NaN	NaN	NaN	NaN	NaN	NaN	NaN	31079	29983	32540	30348	28157	25965	21947	23043	25235	30713	25600	24139	22678	21217	20121	17564	15373	15738	17564	16103	18295	27061	2.00	23012	13516	43466	NaN	NaN	NaN	NaN	NaN	NaN	NaN	NaN	NaN	NaN	NaN	NaN	NaN
RJ003_2020-02-07_siRNA_transfection	4A1-B	NaN	NaN	NaN	NaN	45719	34366	45660	31809	32905	45719	45933	45903	41334	45691	35827	35462	45719	41334	35096	41699	46447	42064	45872	35462	45691	44256	45872	42795	42795	45717	45352	22341	NaN	NaN	NaN	NaN	NaN	NaN	NaN	NaN	NaN	NaN	NaN	NaN	NaN	NaN	NaN	NaN
RJ003_2020-02-07_siRNA_transfection	4A1-B	NaN	NaN	NaN	NaN	0.96	0.93	0.96	0.91	0.92	0.96	0.99	0.98	0.99	0.96	0.95	0.94	0.96	0.99	0.94	1.00	45748	1.00	0.98	0.94	0.96	45689	0.98	45658	45658	45717	45717	42005	NaN	NaN	NaN	NaN	NaN	NaN	NaN	NaN	NaN	NaN	NaN	NaN	NaN	NaN	NaN	NaN
RJ003_2020-02-07_siRNA_transfection	4A1-B	NaN	NaN	NaN	NaN	NaN	NaN	NaN	NaN	NaN	21947	28887	23774	27791	24504	18660	23774	27426	29252	25965	32540	32540	45660	27791	22678	23043	24869	32540	45903	29252	28157	47150	23743	43101	42005	44927	NaN	NaN	NaN	NaN	NaN	NaN	NaN	NaN	NaN	NaN	NaN	NaN	NaN
RJ003_2020-02-07_siRNA_transfection	4A1-B	NaN	NaN	NaN	NaN	NaN	NaN	NaN	NaN	NaN	32540	45933	34001	45811	35096	28522	34001	45780	45933	3.00	43891	44256	12479	45811	33270	33270	35827	44256	15401	45964	45841	19756	29952	11324	46388	13150	NaN	NaN	NaN	NaN	NaN	NaN	NaN	NaN	NaN	NaN	NaN	NaN	NaN
RJ003_2020-02-07_siRNA_transfection	4A1-B	NaN	NaN	NaN	NaN	NaN	NaN	NaN	13210	46813	44986	44621	18688	17227	15766	45933	14305	13940	11383	22341	13575	21610	14671	12114	42795	45691	41699	45719	31809	42795	21582	27061	23743	23377	14611	NaN	NaN	NaN	NaN	NaN	NaN	NaN	NaN	NaN	NaN	NaN	NaN	NaN	NaN
RJ003_2020-02-07_siRNA_transfection	4A1-B	NaN	NaN	NaN	NaN	NaN	NaN	NaN	32933	29281	27454	27089	45842	45692	35855	21976	34029	33664	30742	43191	33298	42826	34394	31472	24532	18688	23802	19054	12114	24898	3.00	43160	33604	32874	22647	NaN	NaN	NaN	NaN	NaN	NaN	NaN	NaN	NaN	NaN	NaN	NaN	NaN	NaN
RJ003_2020-02-07_siRNA_transfection	4A1-B	NaN	NaN	NaN	NaN	NaN	NaN	NaN	NaN	NaN	23408	30348	28522	29618	26696	23774	20486	24139	21217	28157	22678	21947	17564	17930	17199	16103	47150	11720	24139	22678	42036	14611	18264	24108	44927	0.92	NaN	NaN	NaN	NaN	NaN	NaN	NaN	NaN	NaN	NaN	NaN	NaN	NaN
RJ003_2020-02-07_siRNA_transfection	4A1-B	NaN	NaN	NaN	NaN	NaN	NaN	NaN	NaN	NaN	34366	42430	45933	41334	45780	35096	31444	35462	32174	45903	33635	32905	28157	28522	27426	26330	20121	21582	35462	33635	14277	20821	24838	31048	13516	45689	NaN	NaN	NaN	NaN	NaN	NaN	NaN	NaN	NaN	NaN	NaN	NaN	NaN
RJ003_2020-02-07_siRNA_transfection	4A1-B	NaN	NaN	NaN	NaN	NaN	NaN	NaN	NaN	20880	45842	17958	45965	11414	22706	43922	28185	18323	45873	45965	24898	19419	29281	23437	13940	29646	20515	23802	23437	46813	45934	35855	26696	12086	23743	NaN	NaN	NaN	NaN	NaN	NaN	NaN	NaN	NaN	NaN	NaN	NaN	NaN	NaN
RJ003_2020-02-07_siRNA_transfection	4A1-B	NaN	NaN	NaN	NaN	NaN	NaN	NaN	NaN	26696	45964	24504	41699	47178	27791	44256	32174	24869	45994	41699	29618	25600	33270	28522	21217	33270	26330	28887	28522	18295	41334	45750	45871	28491	46023	NaN	NaN	NaN	NaN	NaN	NaN	NaN	NaN	NaN	NaN	NaN	NaN	NaN	NaN
RJ003_2020-02-07_siRNA_transfection	4A1-B	NaN	NaN	NaN	NaN	NaN	14611	17533	15342	13150	16803	16438	16438	17168	16072	18264	17899	17168	19725	19725	20090	20090	20821	20455	18994	18264	16803	20090	17899	20455	20090	16803	45689	45809	NaN	NaN	NaN	NaN	NaN	NaN	NaN	NaN	NaN	NaN	NaN	NaN	NaN	NaN	NaN
RJ003_2020-02-07_siRNA_transfection	4A1-B	NaN	NaN	NaN	NaN	NaN	12086	17199	13181	46054	15738	15373	15008	16103	14277	18295	17199	16469	20121	20121	21217	20852	22313	21582	19025	17930	15373	21217	17199	21582	21217	15738	25569	28126	NaN	NaN	NaN	NaN	NaN	NaN	NaN	NaN	NaN	NaN	NaN	NaN	NaN	NaN	NaN
RJ003_2020-02-07_siRNA_transfection	4A1-B	NaN	NaN	NaN	NaN	NaN	NaN	NaN	NaN	NaN	29252	19391	20121	19756	19756	23774	22313	17199	24139	19391	17930	22678	19756	20852	19756	26330	24504	18295	27061	20486	18295	21947	21582	45718	26299	33239	NaN	NaN	NaN	NaN	NaN	NaN	NaN	NaN	NaN	NaN	NaN	NaN	NaN
RJ003_2020-02-07_siRNA_transfection	4A1-B	NaN	NaN	NaN	NaN	NaN	NaN	NaN	NaN	NaN	17199	44958	45323	45323	45323	12086	10990	42767	12451	44958	43497	11355	45323	46419	45323	14277	12816	43862	15008	45689	43862	47150	46784	28856	18994	24838	NaN	NaN	NaN	NaN	NaN	NaN	NaN	NaN	NaN	NaN	NaN	NaN	NaN
RJ003_2020-02-07_siRNA_transfection	4A1-B	NaN	NaN	NaN	NaN	NaN	NaN	NaN	NaN	NaN	41640	44927	42370	44197	43831	43831	43831	44927	12785	46388	44197	43466	44562	46388	44562	46023	44927	47119	47119	46753	44927	19360	23012	19725	17168	25600	NaN	NaN	NaN	NaN	NaN	NaN	NaN	NaN	NaN	NaN	NaN	NaN	NaN
RJ003_2020-02-07_siRNA_transfection	4A1-B	NaN	NaN	NaN	NaN	NaN	NaN	NaN	NaN	NaN	43466	47119	44562	46023	46023	46023	46023	47119	15342	12420	46388	45292	46753	12055	46753	11689	47119	12785	12785	12420	47119	22282	25569	22647	19725	30348	NaN	NaN	NaN	NaN	NaN	NaN	NaN	NaN	NaN	NaN	NaN	NaN	NaN
RJ003_2020-02-07_siRNA_transfection	4A1-B	NaN	NaN	NaN	NaN	NaN	NaN	NaN	NaN	24167	31837	24532	28185	32568	28185	26724	28185	30376	32203	29281	27820	21245	29646	27820	21610	25628	19419	13940	43891	13940	20880	45717	20486	17899	44927	NaN	NaN	NaN	NaN	NaN	NaN	NaN	NaN	NaN	NaN	NaN	NaN	NaN	NaN
RJ003_2020-02-07_siRNA_transfection	4A1-B	NaN	NaN	NaN	NaN	NaN	NaN	NaN	NaN	11780	21276	12510	16893	22007	16893	15067	16893	19085	21641	18354	16163	45017	18719	16163	45383	13606	42826	4.00	28550	4.00	44652	30742	45691	27760	16438	NaN	NaN	NaN	NaN	NaN	NaN	NaN	NaN	NaN	NaN	NaN	NaN	NaN	NaN
RJ003_2020-02-07_siRNA_transfection	4A1-B	NaN	NaN	NaN	NaN	NaN	NaN	NaN	11018	43891	44986	12114	15766	14671	18688	19419	18688	22706	21976	23802	19419	45352	43891	45717	45660	45660	28887	26696	16469	16469	26696	23802	15738	13547	25993	NaN	NaN	NaN	NaN	NaN	NaN	NaN	NaN	NaN	NaN	NaN	NaN	NaN	NaN
RJ003_2020-02-07_siRNA_transfection	4A1-B	NaN	NaN	NaN	NaN	NaN	NaN	NaN	45809	45717	45748	45839	45931	45901	41275	41275	41275	42370	42370	42736	41640	45748	45717	45748	0.97	0.97	0.90	0.88	0.79	0.79	0.88	43101	0.78	0.76	43466	NaN	NaN	NaN	NaN	NaN	NaN	NaN	NaN	NaN	NaN	NaN	NaN	NaN	NaN
RJ003_2020-02-07_siRNA_transfection	4A1-B	NaN	NaN	NaN	NaN	NaN	NaN	NaN	NaN	NaN	45995	42826	45812	45781	45661	25993	32933	34759	22341	30376	22706	30376	4.00	34759	45751	45812	28915	4.00	36220	12875	12875	12844	46419	34700	12785	43101	NaN	NaN	NaN	NaN	NaN	NaN	NaN	NaN	NaN	NaN	NaN	NaN	NaN
RJ003_2020-02-07_siRNA_transfection	4A1-B	NaN	NaN	NaN	NaN	NaN	NaN	NaN	NaN	NaN	43191	45017	45995	45965	45842	27820	35125	4.00	24167	32203	24532	32568	45812	45661	45934	45995	30742	45812	45781	15067	15067	14671	11355	35796	13516	43466	NaN	NaN	NaN	NaN	NaN	NaN	NaN	NaN	NaN	NaN	NaN	NaN	NaN
RJ003_2020-02-07_siRNA_transfection	4A1-B	NaN	NaN	NaN	NaN	NaN	NaN	NaN	NaN	45017	42826	45873	16893	11414	42826	13971	46113	45383	46844	43922	47209	47209	13241	43922	45965	4.00	45904	35125	23802	30376	28915	16497	45963	23012	30317	NaN	NaN	NaN	NaN	NaN	NaN	NaN	NaN	NaN	NaN	NaN	NaN	NaN	NaN
RJ003_2020-02-07_siRNA_transfection	4A1-B	NaN	NaN	NaN	NaN	NaN	NaN	NaN	NaN	46082	44256	41699	15766	11749	44256	13575	46813	46082	47178	45352	11018	11383	12844	44986	42430	45872	42064	45780	29618	34731	33635	23774	23012	46023	14977	NaN	NaN	NaN	NaN	NaN	NaN	NaN	NaN	NaN	NaN	NaN	NaN	NaN	NaN
RJ003_2020-02-07_siRNA_transfection	4A1-B	NaN	NaN	NaN	NaN	NaN	NaN	NaN	NaN	NaN	25689	27881	26054	27881	30437	26420	31898	26054	22767	20941	22037	23863	29707	27881	19115	20941	16193	45778	22767	15462	13271	19480	19419	21582	23377	16438	NaN	NaN	NaN	NaN	NaN	NaN	NaN	NaN	NaN	NaN	NaN	NaN	NaN
RJ003_2020-02-07_siRNA_transfection	4A1-B	NaN	NaN	NaN	NaN	NaN	NaN	NaN	NaN	NaN	28611	30803	28976	31168	33725	29707	35186	28976	25689	23863	24959	26785	32629	30803	22037	23863	19115	12175	25689	18019	16193	22402	21245	23043	24473	17168	NaN	NaN	NaN	NaN	NaN	NaN	NaN	NaN	NaN	NaN	NaN	NaN	NaN
RJ003_2020-02-07_siRNA_transfection	4A1-B	NaN	NaN	NaN	NaN	NaN	0.73	0.67	0.70	0.66	0.86	41640	45992	45962	45839	45839	45839	45689	45658	45658	21551	20455	20821	21186	19725	20455	21186	21916	21916	18994	17533	47119	0.49	0.38	NaN	NaN	NaN	NaN	NaN	NaN	NaN	NaN	NaN	NaN	NaN	NaN	NaN	NaN	NaN
RJ003_2020-02-07_siRNA_transfection	4A1-B	NaN	NaN	NaN	NaN	NaN	45689	45810	42401	45690	23043	18688	16132	15036	46813	46447	46447	45994	45872	45872	32599	28946	29677	30773	25659	28216	30773	33329	33329	24563	20180	35125	18264	42005	NaN	NaN	NaN	NaN	NaN	NaN	NaN	NaN	NaN	NaN	NaN	NaN	NaN	NaN	NaN
RJ003_2020-02-07_siRNA_transfection	4A1-B	NaN	NaN	NaN	NaN	NaN	NaN	NaN	NaN	NaN	27120	32234	30407	33695	45935	45996	28216	29312	26755	30042	30407	23102	26755	19815	14702	13241	20911	16528	14336	25659	23102	33329	31809	45963	41671	43831	NaN	NaN	NaN	NaN	NaN	NaN	NaN	NaN	NaN	NaN	NaN	NaN	NaN
RJ003_2020-02-07_siRNA_transfection	4A1-B	NaN	NaN	NaN	NaN	NaN	NaN	NaN	NaN	NaN	18719	23468	21641	24929	31138	31868	19815	20546	18354	21276	21641	14702	18354	11414	43191	41730	12875	45017	42826	17258	14702	24563	26696	45659	45718	41640	NaN	NaN	NaN	NaN	NaN	NaN	NaN	NaN	NaN	NaN	NaN	NaN	NaN
RJ003_2020-02-07_siRNA_transfection	4A1-B	NaN	NaN	NaN	NaN	NaN	NaN	NaN	NaN	42826	46113	16528	45748	46478	12145	12875	45748	13971	11780	42826	44652	12510	44652	45383	44287	41365	44652	11780	11780	15797	17258	45692	43132	31413	31048	NaN	NaN	NaN	NaN	NaN	NaN	NaN	NaN	NaN	NaN	NaN	NaN	NaN	NaN
RJ003_2020-02-07_siRNA_transfection	4A1-B	NaN	NaN	NaN	NaN	NaN	NaN	NaN	NaN	18688	21610	27089	21245	21610	23802	24532	21245	24898	23071	18688	20515	23802	20149	20880	19784	17593	20149	23437	23437	26724	27820	14305	30682	20455	20455	NaN	NaN	NaN	NaN	NaN	NaN	NaN	NaN	NaN	NaN	NaN	NaN	NaN	NaN
RJ003_2020-02-07_siRNA_transfection	4A1-B	NaN	NaN	NaN	NaN	NaN	NaN	NaN	27820	11018	19784	16862	44256	46813	46447	46082	46082	45352	11383	24532	23437	22706	19419	27089	28185	27089	23802	31837	27454	43556	19054	29983	45779	19360	13881	NaN	NaN	NaN	NaN	NaN	NaN	NaN	NaN	NaN	NaN	NaN	NaN	NaN	NaN
RJ003_2020-02-07_siRNA_transfection	4A1-B	NaN	NaN	NaN	NaN	NaN	NaN	NaN	33298	15766	25263	21976	12479	15401	15036	14671	14305	13575	16497	29646	28915	27820	24532	32933	33664	32568	29281	45720	32933	13241	24167	34366	41306	21551	16072	NaN	NaN	NaN	NaN	NaN	NaN	NaN	NaN	NaN	NaN	NaN	NaN	NaN	NaN
RJ003_2020-02-07_siRNA_transfection	4A1-B	NaN	NaN	NaN	NaN	NaN	NaN	NaN	NaN	NaN	42461	43191	43922	45995	43191	45720	32933	30011	21610	20880	16497	19419	14305	16497	26359	35855	45934	43191	31472	20880	22341	33635	28491	34335	45659	13516	NaN	NaN	NaN	NaN	NaN	NaN	NaN	NaN	NaN	NaN	NaN	NaN	NaN
RJ003_2020-02-07_siRNA_transfection	4A1-B	NaN	NaN	NaN	NaN	NaN	NaN	NaN	NaN	NaN	18688	19419	19784	17227	19054	14671	47178	44621	45719	45660	33270	35827	31444	33270	41699	13210	16862	19054	45717	45660	45750	16834	18264	23377	25204	42370	NaN	NaN	NaN	NaN	NaN	NaN	NaN	NaN	NaN	NaN	NaN	NaN	NaN
RJ003_2020-02-07_siRNA_transfection	4A1-B	NaN	NaN	NaN	NaN	NaN	NaN	NaN	NaN	NaN	19054	20149	22706	17593	22341	18323	20515	15401	17227	16862	20149	16862	16132	23802	22341	16132	26359	15401	11018	45994	12479	33635	45323	31413	19360	32874	NaN	NaN	NaN	NaN	NaN	NaN	NaN	NaN	NaN	NaN	NaN	NaN	NaN
RJ003_2020-02-07_siRNA_transfection	4A1-B	NaN	NaN	NaN	NaN	NaN	NaN	NaN	NaN	NaN	18323	19419	21610	16497	21245	17593	19784	14671	16497	16132	19419	15766	15401	23071	21245	15401	25628	14671	46813	45933	11749	32905	44593	31048	18994	32509	NaN	NaN	NaN	NaN	NaN	NaN	NaN	NaN	NaN	NaN	NaN	NaN	NaN
RJ003_2020-02-07_siRNA_transfection	4A1-B	NaN	NaN	NaN	NaN	NaN	NaN	NaN	NaN	NaN	45995	45017	44287	42095	42095	45904	33664	46478	42095	34394	45692	35490	30011	35855	31472	26359	27454	14671	20880	28915	31472	45780	36192	45689	35796	14611	NaN	NaN	NaN	NaN	NaN	NaN	NaN	NaN	NaN	NaN	NaN	NaN	NaN
RJ003_2020-02-07_siRNA_transfection	4A1-B	NaN	NaN	NaN	NaN	NaN	NaN	NaN	NaN	NaN	24532	28185	27820	25628	25628	23802	17958	29646	25628	18688	21245	19784	15036	20149	16132	11749	12479	45719	43160	13940	16132	26330	24504	2.00	27760	45658	NaN	NaN	NaN	NaN	NaN	NaN	NaN	NaN	NaN	NaN	NaN	NaN	NaN
RJ003_2020-02-07_siRNA_transfection	4A1-B	NaN	NaN	NaN	NaN	NaN	NaN	NaN	NaN	NaN	45693	46143	45693	42856	45662	45693	42125	45047	41395	45813	41760	43952	45813	43586	41760	34060	35886	26024	23468	45662	35886	43221	46082	28491	17899	35431	NaN	NaN	NaN	NaN	NaN	NaN	NaN	NaN	NaN	NaN	NaN	NaN	NaN
RJ003_2020-02-07_siRNA_transfection	4A1-B	NaN	NaN	NaN	NaN	NaN	NaN	NaN	NaN	NaN	29677	45721	29312	34790	28946	29677	33695	5.00	33329	30773	33695	35521	31138	35156	33329	26390	27851	18719	16163	28946	28216	34790	45994	25569	15342	32143	NaN	NaN	NaN	NaN	NaN	NaN	NaN	NaN	NaN	NaN	NaN	NaN	NaN
RJ003_2020-02-07_siRNA_transfection	4A1-B	NaN	NaN	NaN	NaN	NaN	NaN	NaN	33270	41699	34366	45811	34366	34001	32174	35096	32540	36192	36192	32174	31079	35462	33270	34366	45841	45691	32905	27426	34366	45811	11720	17564	28491	42370	42736	NaN	NaN	NaN	NaN	NaN	NaN	NaN	NaN	NaN	NaN	NaN	NaN	NaN	NaN
RJ003_2020-02-07_siRNA_transfection	4A1-B	NaN	NaN	NaN	NaN	NaN	NaN	NaN	11018	20515	12114	16862	12114	11749	46082	12844	46447	13940	13940	46082	44621	13210	11018	11749	17593	15401	46813	45964	12114	16862	23043	29618	45690	11324	12055	NaN	NaN	NaN	NaN	NaN	NaN	NaN	NaN	NaN	NaN	NaN	NaN	NaN	NaN
RJ003_2020-02-07_siRNA_transfection	4A1-B	NaN	NaN	NaN	NaN	NaN	NaN	NaN	NaN	NaN	11049	45934	13606	45995	45904	42826	43922	45751	43191	43556	29281	36220	45720	46844	4.00	43922	42461	42095	42461	46844	18323	42430	19025	20090	28856	23012	NaN	NaN	NaN	NaN	NaN	NaN	NaN	NaN	NaN	NaN	NaN	NaN	NaN
RJ003_2020-02-07_siRNA_transfection	4A1-B	NaN	NaN	NaN	NaN	NaN	NaN	NaN	NaN	NaN	27851	19815	30773	20546	19085	22372	23468	17258	23102	23102	43922	15067	16893	27120	15432	23468	22372	21641	22007	27120	31837	18323	28522	26299	35796	29221	NaN	NaN	NaN	NaN	NaN	NaN	NaN	NaN	NaN	NaN	NaN	NaN	NaN
RJ003_2020-02-07_siRNA_transfection	4A1-B	NaN	NaN	NaN	NaN	NaN	NaN	NaN	14732	45413	12905	14732	11444	13636	12905	16558	45047	14366	43586	13271	18019	18384	20210	14366	46874	43952	46143	41395	12175	24563	27089	45717	26299	45993	30682	NaN	NaN	NaN	NaN	NaN	NaN	NaN	NaN	NaN	NaN	NaN	NaN	NaN	NaN
RJ003_2020-02-07_siRNA_transfection	4A1-B	NaN	NaN	NaN	NaN	NaN	NaN	NaN	34060	28946	32599	34060	31138	32964	32599	35886	28581	33695	27120	32599	45662	45693	45843	33695	30042	27485	29312	25294	31503	46113	15036	35462	20821	34335	24838	NaN	NaN	NaN	NaN	NaN	NaN	NaN	NaN	NaN	NaN	NaN	NaN	NaN	NaN
RJ003_2020-02-07_siRNA_transfection	4A1-B	NaN	NaN	NaN	NaN	NaN	NaN	NaN	NaN	15401	19784	15036	17958	17593	18323	17958	20149	23071	21245	20515	12114	17958	15036	19419	19784	19054	16497	13575	18688	46447	14671	45872	44593	29587	43101	NaN	NaN	NaN	NaN	NaN	NaN	NaN	NaN	NaN	NaN	NaN	NaN	NaN	NaN
RJ003_2020-02-07_siRNA_transfection	4A1-B	NaN	NaN	NaN	NaN	NaN	NaN	NaN	NaN	26696	30348	26330	28887	28522	28887	28887	30713	32905	31444	30713	24139	28522	26330	29983	30348	29618	27426	25235	29252	22313	26330	16834	28126	16072	0.95	NaN	NaN	NaN	NaN	NaN	NaN	NaN	NaN	NaN	NaN	NaN	NaN	NaN	NaN
RJ003_2020-02-07_siRNA_transfection	4A1-B	NaN	NaN	NaN	NaN	NaN	NaN	NaN	NaN	22341	20515	16497	15766	11749	18688	13210	11018	17227	15401	44621	12844	15401	16862	20149	47178	13575	47178	45994	33635	45903	45964	46054	35065	34335	22647	18994	NaN	NaN	NaN	NaN	NaN	NaN	NaN	NaN	NaN	NaN	NaN	NaN	NaN
RJ003_2020-02-07_siRNA_transfection	4A1-B	NaN	NaN	NaN	NaN	NaN	NaN	NaN	NaN	29983	28522	25600	24869	21947	27061	23043	21217	25965	24504	18660	22678	24504	25600	28157	21217	23043	20852	16103	47150	15008	15738	28126	19360	18994	46388	43466	NaN	NaN	NaN	NaN	NaN	NaN	NaN	NaN	NaN	NaN	NaN	NaN	NaN
RJ003_2020-02-07_siRNA_transfection	4A1-B	NaN	NaN	NaN	NaN	NaN	NaN	NaN	NaN	NaN	32234	30042	35886	45662	30042	45813	34790	32234	45874	32599	30773	45721	31868	26390	24198	20911	20546	46478	45873	30011	35855	35855	45690	43831	41640	17168	NaN	NaN	NaN	NaN	NaN	NaN	NaN	NaN	NaN	NaN	NaN	NaN	NaN
RJ003_2020-02-07_siRNA_transfection	4A1-B	NaN	NaN	NaN	NaN	NaN	NaN	NaN	NaN	NaN	45996	45813	45047	46143	45813	11444	43586	41395	12175	41760	45905	46874	45996	34790	32964	29312	28946	17989	46844	45661	43191	43191	41306	46023	43466	19725	NaN	NaN	NaN	NaN	NaN	NaN	NaN	NaN	NaN	NaN	NaN	NaN	NaN
RJ003_2020-02-07_siRNA_transfection	4A1-B	NaN	NaN	NaN	NaN	NaN	NaN	NaN	NaN	NaN	12114	17593	19784	12844	16132	14305	20880	16497	19419	19054	20880	23802	21245	24167	21610	24167	24532	21245	18688	25263	26724	28915	24139	41671	41671	14611	NaN	NaN	NaN	NaN	NaN	NaN	NaN	NaN	NaN	NaN	NaN	NaN	NaN
RJ003_2020-02-07_siRNA_transfection	4A1-B	NaN	NaN	NaN	NaN	NaN	NaN	NaN	NaN	NaN	17593	23437	25628	17958	21610	19784	26724	22341	25263	24898	26724	29646	27089	30011	27454	30376	30376	26724	24532	31472	32933	35125	28522	45323	45323	16803	NaN	NaN	NaN	NaN	NaN	NaN	NaN	NaN	NaN	NaN	NaN	NaN	NaN
RJ003_2020-02-07_siRNA_transfection	4A1-B	NaN	NaN	NaN	NaN	NaN	NaN	NaN	NaN	NaN	21306	46508	23498	21306	13271	14732	24593	30072	29707	14732	19115	45778	14702	45934	20546	25294	26024	21641	32234	45843	19815	32234	43160	32174	18295	44228	NaN	NaN	NaN	NaN	NaN	NaN	NaN	NaN	NaN	NaN	NaN	NaN	NaN
RJ003_2020-02-07_siRNA_transfection	4A1-B	NaN	NaN	NaN	NaN	NaN	NaN	NaN	NaN	NaN	19085	46478	20911	19085	12875	13606	22007	26390	26024	13606	17258	46113	20880	11749	25628	29281	29646	26359	35125	45965	24898	35125	21217	12086	45690	28856	NaN	NaN	NaN	NaN	NaN	NaN	NaN	NaN	NaN	NaN	NaN	NaN	NaN
RJ003_2020-02-07_siRNA_transfection	4A1-B	NaN	NaN	NaN	NaN	NaN	NaN	NaN	NaN	NaN	21610	22706	20880	19784	22341	18323	21976	18688	45717	14671	15401	20149	17593	15036	44621	47178	41334	42064	43160	47178	22341	16132	44228	12055	45901	0.91	NaN	NaN	NaN	NaN	NaN	NaN	NaN	NaN	NaN	NaN	NaN	NaN	NaN
RJ003_2020-02-07_siRNA_transfection	4A1-B	NaN	NaN	NaN	NaN	NaN	NaN	NaN	NaN	NaN	45965	41730	45904	45781	41365	4.00	45965	45661	26359	32568	33298	45812	35855	32933	24898	27820	21245	21976	23071	27820	41365	34029	19025	18994	45658	45748	NaN	NaN	NaN	NaN	NaN	NaN	NaN	NaN	NaN	NaN	NaN	NaN	NaN
RJ003_2020-02-07_siRNA_transfection	4A1-B	NaN	NaN	NaN	NaN	NaN	NaN	NaN	NaN	34001	27061	41334	45903	36192	42064	45719	27791	32174	45750	45811	32540	45811	43525	34366	45811	45691	20121	35827	30348	27061	45719	43525	45779	42370	41275	NaN	NaN	NaN	NaN	NaN	NaN	NaN	NaN	NaN	NaN	NaN	NaN	NaN	NaN
RJ003_2020-02-07_siRNA_transfection	4A1-B	NaN	NaN	NaN	NaN	NaN	NaN	NaN	NaN	30348	23408	45660	35827	32540	45750	33635	24139	28522	34001	34731	28522	34731	45872	30713	34731	33270	16834	31809	26696	23408	34001	45872	35796	45992	45901	NaN	NaN	NaN	NaN	NaN	NaN	NaN	NaN	NaN	NaN	NaN	NaN	NaN	NaN
RJ003_2020-02-07_siRNA_transfection	4A1-B	NaN	NaN	NaN	NaN	NaN	NaN	NaN	45383	42826	43922	4.00	43556	41365	41730	45720	44652	31472	45873	45751	45720	42461	45904	12145	12145	12510	11414	12510	46113	35855	35125	12510	45780	2.00	44562	NaN	NaN	NaN	NaN	NaN	NaN	NaN	NaN	NaN	NaN	NaN	NaN	NaN	NaN
RJ003_2020-02-07_siRNA_transfection	4A1-B	NaN	NaN	NaN	NaN	NaN	NaN	NaN	15766	13940	14671	45352	14305	12844	13210	46082	15401	45994	11018	46447	46082	13575	11383	18688	18688	18688	17958	18688	16497	44986	44256	18688	17199	22647	0.99	NaN	NaN	NaN	NaN	NaN	NaN	NaN	NaN	NaN	NaN	NaN	NaN	NaN	NaN
RJ003_2020-02-07_siRNA_transfection	4A1-B	NaN	NaN	NaN	NaN	NaN	NaN	42795	14671	15766	45933	41699	44986	46447	13940	15401	12844	16132	20880	12114	13210	16862	11749	16497	13575	19419	19419	13210	44986	27061	20852	33604	21186	24838	NaN	NaN	NaN	NaN	NaN	NaN	NaN	NaN	NaN	NaN	NaN	NaN	NaN	NaN	NaN
RJ003_2020-02-07_siRNA_transfection	4A1-B	NaN	NaN	NaN	NaN	NaN	NaN	34759	45017	46478	31472	33298	45692	45842	44287	45748	42826	46844	16163	42095	43191	11049	45995	47209	43556	14336	14336	43191	45692	15036	43891	13912	35431	45902	NaN	NaN	NaN	NaN	NaN	NaN	NaN	NaN	NaN	NaN	NaN	NaN	NaN	NaN	NaN
RJ003_2020-02-07_siRNA_transfection	4A1-B	NaN	NaN	NaN	NaN	NaN	NaN	NaN	NaN	NaN	16528	11414	14702	11049	15432	11780	16528	20546	20180	20546	12875	11780	15432	44287	11780	42826	45995	45720	45383	43556	44287	45751	23043	17930	35796	15707	NaN	NaN	NaN	NaN	NaN	NaN	NaN	NaN	NaN	NaN	NaN	NaN	NaN
RJ003_2020-02-07_siRNA_transfection	4A1-B	NaN	NaN	NaN	NaN	NaN	NaN	NaN	NaN	NaN	15797	47209	13971	46844	14702	11049	16163	19815	19450	19815	12145	11414	14702	43922	11049	42095	45934	45692	44652	43191	43922	45720	22678	17564	35431	15707	NaN	NaN	NaN	NaN	NaN	NaN	NaN	NaN	NaN	NaN	NaN	NaN	NaN
RJ003_2020-02-07_siRNA_transfection	4A1-B	NaN	NaN	NaN	NaN	NaN	NaN	NaN	NaN	19784	15401	20149	19054	12114	16132	12479	20149	15766	16497	15401	42430	44621	13210	41699	11018	11018	42795	45691	45691	45994	19054	28157	45749	32509	44927	NaN	NaN	NaN	NaN	NaN	NaN	NaN	NaN	NaN	NaN	NaN	NaN	NaN	NaN
RJ003_2020-02-07_siRNA_transfection	4A1-B	NaN	NaN	NaN	NaN	NaN	NaN	NaN	NaN	30742	25993	31107	30011	22341	26724	22706	31107	26359	27089	25993	15401	17958	23437	14671	21245	21245	15766	46447	46813	13940	29646	3.00	44228	45779	12420	NaN	NaN	NaN	NaN	NaN	NaN	NaN	NaN	NaN	NaN	NaN	NaN	NaN	NaN
RJ003_2020-02-07_siRNA_transfection	4A1-B	NaN	NaN	NaN	NaN	NaN	NaN	NaN	NaN	NaN	32905	30348	32174	34731	27791	35096	29618	28522	26696	27061	22313	36192	31444	33270	45841	31079	35462	45780	23774	22678	20486	23408	19756	28491	45992	41306	NaN	NaN	NaN	NaN	NaN	NaN	NaN	NaN	NaN	NaN	NaN	NaN	NaN
RJ003_2020-02-07_siRNA_transfection	4A1-B	NaN	NaN	NaN	NaN	NaN	NaN	NaN	NaN	NaN	45691	34366	36192	45841	31809	45841	33635	32540	30348	31079	25965	45964	35462	45691	43525	35096	45903	42795	27791	26330	24139	27061	23408	31048	42736	44593	NaN	NaN	NaN	NaN	NaN	NaN	NaN	NaN	NaN	NaN	NaN	NaN	NaN
RJ003_2020-02-07_siRNA_transfection	4A1-B	NaN	NaN	NaN	NaN	NaN	NaN	NaN	NaN	19815	12875	16163	22737	21641	22007	14336	21276	16163	13241	19815	14702	24929	23468	16528	11414	45748	12875	17258	21641	22007	13241	27426	45749	15008	45659	NaN	NaN	NaN	NaN	NaN	NaN	NaN	NaN	NaN	NaN	NaN	NaN	NaN	NaN
RJ003_2020-02-07_siRNA_transfection	4A1-B	NaN	NaN	NaN	NaN	NaN	NaN	NaN	NaN	21610	16497	19054	24167	23437	23437	17593	23071	18688	16497	21610	17593	25628	24898	19054	15036	13575	16132	19784	23071	23437	16497	43132	22282	33239	21551	NaN	NaN	NaN	NaN	NaN	NaN	NaN	NaN	NaN	NaN	NaN	NaN	NaN	NaN
RJ003_2020-02-07_siRNA_transfection	4A1-B	NaN	NaN	NaN	NaN	NaN	NaN	NaN	NaN	NaN	45750	29618	30348	30713	28157	29618	33270	31079	35462	29252	30713	25600	30713	30348	26330	31444	25965	28157	22678	19025	13547	46419	22282	19360	20090	42005	NaN	NaN	NaN	NaN	NaN	NaN	NaN	NaN	NaN	NaN	NaN	NaN	NaN
RJ003_2020-02-07_siRNA_transfection	4A1-B	NaN	NaN	NaN	NaN	NaN	NaN	NaN	NaN	NaN	35462	27426	28157	28522	25965	27426	30713	28522	33270	26696	28522	23408	28522	28157	24139	28887	23774	25965	20486	16834	11720	44593	20821	18264	18994	45992	NaN	NaN	NaN	NaN	NaN	NaN	NaN	NaN	NaN	NaN	NaN	NaN	NaN
RJ003_2020-02-07_siRNA_transfection	4A1-B	NaN	NaN	NaN	NaN	NaN	NaN	NaN	NaN	NaN	28491	25569	26299	25569	28856	22647	22282	26665	21551	23012	28491	27760	28491	29587	25204	31413	29587	34335	28491	33239	32509	15342	45748	46388	45658	0.71	NaN	NaN	NaN	NaN	NaN	NaN	NaN	NaN	NaN	NaN	NaN	NaN	NaN
RJ003_2020-02-07_siRNA_transfection	4A1-B	NaN	NaN	NaN	NaN	NaN	NaN	NaN	NaN	NaN	22678	18295	19391	18295	22678	13912	13547	19391	12086	14277	22313	21217	22678	24139	17199	26696	23774	31079	22313	29252	28522	45871	19360	31778	17899	45748	NaN	NaN	NaN	NaN	NaN	NaN	NaN	NaN	NaN	NaN	NaN	NaN	NaN
RJ003_2020-02-07_siRNA_transfection	4A1-B	NaN	NaN	NaN	NaN	NaN	NaN	NaN	NaN	46844	45720	34394	45751	45873	42095	15432	33298	28550	41365	34029	31837	34394	27089	33664	45842	24898	45904	34759	41730	33298	25263	23437	13547	13912	12785	NaN	NaN	NaN	NaN	NaN	NaN	NaN	NaN	NaN	NaN	NaN	NaN	NaN	NaN
RJ003_2020-02-07_siRNA_transfection	4A1-B	NaN	NaN	NaN	NaN	NaN	NaN	NaN	NaN	43556	34759	31107	34759	36220	45812	12145	30376	25628	45751	31107	28550	31107	24167	30376	35855	21976	45661	31837	45781	30376	22341	20515	11720	12086	11689	NaN	NaN	NaN	NaN	NaN	NaN	NaN	NaN	NaN	NaN	NaN	NaN	NaN	NaN
RJ003_2020-02-07_siRNA_transfection	4A1-B	NaN	NaN	NaN	NaN	NaN	NaN	NaN	NaN	NaN	18323	20880	14305	17593	24898	25263	29646	15036	20515	25993	25993	30011	26724	24898	25263	23071	24167	14305	25263	28550	28915	25263	32143	31778	16438	20090	NaN	NaN	NaN	NaN	NaN	NaN	NaN	NaN	NaN	NaN	NaN	NaN	NaN
RJ003_2020-02-07_siRNA_transfection	4A1-B	NaN	NaN	NaN	NaN	NaN	NaN	NaN	NaN	NaN	46082	12114	42430	45717	15766	16132	20149	43160	11749	16862	16862	20880	17593	15766	16132	14305	15036	42795	16132	19054	19419	16132	27395	27395	12785	16438	NaN	NaN	NaN	NaN	NaN	NaN	NaN	NaN	NaN	NaN	NaN	NaN	NaN
RJ003_2020-02-07_siRNA_transfection	4A1-B	NaN	NaN	NaN	NaN	NaN	NaN	NaN	NaN	NaN	45691	35827	32540	32905	28887	45660	33635	13210	45811	34366	44986	29983	32540	34366	41334	25235	28522	45811	31079	11018	24532	28522	45810	45659	30682	43101	NaN	NaN	NaN	NaN	NaN	NaN	NaN	NaN	NaN	NaN	NaN	NaN	NaN
RJ003_2020-02-07_siRNA_transfection	4A1-B	NaN	NaN	NaN	NaN	NaN	NaN	NaN	NaN	NaN	30011	28550	24167	24898	19784	29281	25263	45748	31837	26359	45873	20880	23802	26359	35125	14671	19054	31837	22341	43191	23468	19054	22313	19756	11720	18264	NaN	NaN	NaN	NaN	NaN	NaN	NaN	NaN	NaN	NaN	NaN	NaN	NaN
RJ003_2020-02-07_siRNA_transfection	4A1-B	NaN	NaN	NaN	NaN	NaN	NaN	NaN	NaN	NaN	12875	44652	46113	43922	42095	12145	45720	41730	45842	11780	45661	19450	46113	13971	11414	23102	22737	44287	19085	43191	22372	44256	41671	27395	25204	24838	NaN	NaN	NaN	NaN	NaN	NaN	NaN	NaN	NaN	NaN	NaN	NaN	NaN
RJ003_2020-02-07_siRNA_transfection	4A1-B	NaN	NaN	NaN	NaN	NaN	NaN	NaN	NaN	NaN	16497	12844	13940	12114	47178	15766	43891	46813	44986	15401	43160	21610	13940	17227	15401	24532	24167	12114	21245	11383	24167	19756	25204	14246	12420	12055	NaN	NaN	NaN	NaN	NaN	NaN	NaN	NaN	NaN	NaN	NaN	NaN	NaN
RJ003_2020-02-07_siRNA_transfection	4A1-B	NaN	NaN	NaN	NaN	NaN	NaN	NaN	NaN	27791	31079	30348	27061	22678	24504	23408	25600	25600	21217	24869	20852	22313	21947	19025	24504	27061	29618	21582	29252	18660	12816	12451	28491	24838	14611	NaN	NaN	NaN	NaN	NaN	NaN	NaN	NaN	NaN	NaN	NaN	NaN	NaN	NaN
RJ003_2020-02-07_siRNA_transfection	4A1-B	NaN	NaN	NaN	NaN	NaN	NaN	NaN	NaN	29252	32174	31809	28522	23774	25600	24504	26696	26696	22313	25965	21947	23408	23408	20121	25965	28157	30713	22678	30348	19756	13912	13547	29221	25569	15342	NaN	NaN	NaN	NaN	NaN	NaN	NaN	NaN	NaN	NaN	NaN	NaN	NaN	NaN
RJ003_2020-02-07_siRNA_transfection	4A1-B	NaN	NaN	NaN	NaN	NaN	NaN	NaN	NaN	12086	14642	12816	43497	45323	24869	31809	23774	23043	15738	27791	20486	34731	28522	31444	27061	16834	15373	29252	45993	44228	45749	24139	28856	28126	44927	NaN	NaN	NaN	NaN	NaN	NaN	NaN	NaN	NaN	NaN	NaN	NaN	NaN	NaN
RJ003_2020-02-07_siRNA_transfection	4A1-B	NaN	NaN	NaN	NaN	NaN	NaN	NaN	NaN	23743	25569	24108	20090	21186	32874	45718	31778	31413	26299	34700	29587	45871	35065	45690	34335	27030	25934	35796	18264	20821	16072	32143	46388	45658	0.87	NaN	NaN	NaN	NaN	NaN	NaN	NaN	NaN	NaN	NaN	NaN	NaN	NaN	NaN
RJ003_2020-02-07_siRNA_transfection	4A1-B	NaN	NaN	NaN	NaN	NaN	NaN	NaN	NaN	29252	21947	24139	22678	19756	26330	27061	21217	24139	27791	17564	24869	27426	20121	22313	25600	19025	17564	24504	20852	29983	22313	20852	27395	47119	12785	NaN	NaN	NaN	NaN	NaN	NaN	NaN	NaN	NaN	NaN	NaN	NaN	NaN	NaN
RJ003_2020-02-07_siRNA_transfection	4A1-B	NaN	NaN	NaN	NaN	NaN	NaN	NaN	NaN	41334	32905	35462	33635	30713	45750	45811	32174	35462	45872	28157	36192	45841	31079	33635	45660	29618	28157	36192	31809	42064	33270	31809	34700	16072	18629	NaN	NaN	NaN	NaN	NaN	NaN	NaN	NaN	NaN	NaN	NaN	NaN	NaN	NaN
RJ003_2020-02-07_siRNA_transfection	4A1-B	NaN	NaN	NaN	NaN	NaN	NaN	45717	25600	29983	44256	45717	30713	44986	45964	45719	41334	20486	24869	35462	22678	24139	24869	24504	23408	45352	11749	29952	44197	12055	16072	35796	45658	45839	NaN	NaN	NaN	NaN	NaN	NaN	NaN	NaN	NaN	NaN	NaN	NaN	NaN	NaN	NaN
RJ003_2020-02-07_siRNA_transfection	4A1-B	NaN	NaN	NaN	NaN	NaN	NaN	17227	32174	3.00	15401	17227	45719	16497	11749	44986	12479	26696	31444	42795	28887	30348	31444	31079	29983	16862	19784	34335	10959	15342	19725	45963	45870	41640	NaN	NaN	NaN	NaN	NaN	NaN	NaN	NaN	NaN	NaN	NaN	NaN	NaN	NaN	NaN
RJ003_2020-02-07_siRNA_transfection	4A1-B	NaN	NaN	NaN	NaN	NaN	NaN	NaN	NaN	NaN	20121	23774	23408	19756	24504	25600	21217	21217	22678	21217	16469	19756	20486	18660	16834	18660	20486	19756	21947	18295	11355	26665	26665	47119	45809	18629	NaN	NaN	NaN	NaN	NaN	NaN	NaN	NaN	NaN	NaN	NaN	NaN	NaN
RJ003_2020-02-07_siRNA_transfection	4A1-B	NaN	NaN	NaN	NaN	NaN	NaN	NaN	NaN	NaN	16103	19756	19391	15738	20486	21217	17199	17199	18660	17199	12451	16103	16834	14642	13181	14642	16834	16103	17930	14642	44593	23743	24108	45292	45658	16438	NaN	NaN	NaN	NaN	NaN	NaN	NaN	NaN	NaN	NaN	NaN	NaN	NaN
RJ003_2020-02-07_siRNA_transfection	4A1-B	NaN	NaN	NaN	NaN	NaN	NaN	NaN	NaN	NaN	35462	42064	27791	31444	31444	26330	31079	29252	27791	20852	28522	45933	45660	35096	33635	24504	45811	28887	31079	28157	32540	28522	23012	23743	43831	16803	NaN	NaN	NaN	NaN	NaN	NaN	NaN	NaN	NaN	NaN	NaN	NaN	NaN
RJ003_2020-02-07_siRNA_transfection	4A1-B	NaN	NaN	NaN	NaN	NaN	NaN	NaN	NaN	NaN	22341	30376	12844	17227	17227	11383	16862	14671	12844	41334	13575	27820	23802	21610	19784	45717	26359	14305	16862	13210	18688	13575	36161	2.00	16803	28126	NaN	NaN	NaN	NaN	NaN	NaN	NaN	NaN	NaN	NaN	NaN	NaN	NaN
RJ003_2020-02-07_siRNA_transfection	4A1-B	NaN	NaN	NaN	NaN	NaN	NaN	NaN	NaN	45749	33604	45871	45659	45718	45993	45779	45718	35431	45871	45749	2.00	36161	33604	45690	35796	33239	35796	32143	2.00	32874	29952	29952	43466	0.96	45992	NaN	NaN	NaN	NaN	NaN	NaN	NaN	NaN	NaN	NaN	NaN	NaN	NaN	NaN
RJ003_2020-02-07_siRNA_transfection	4A1-B	NaN	NaN	NaN	NaN	NaN	NaN	NaN	NaN	42795	36192	45717	41699	42430	11383	43525	42430	45872	45352	43525	45994	45933	36192	42064	45872	35827	45872	34001	45994	35462	30348	30348	31413	17899	27395	NaN	NaN	NaN	NaN	NaN	NaN	NaN	NaN	NaN	NaN	NaN	NaN	NaN	NaN
RJ003_2020-02-07_siRNA_transfection	4A1-B	NaN	NaN	NaN	NaN	NaN	NaN	NaN	NaN	NaN	15008	12086	14277	41671	43132	12451	44593	43132	46784	15008	11720	46419	11720	12086	45993	46054	45779	43132	41306	11720	47150	15008	28856	46388	46753	23012	NaN	NaN	NaN	NaN	NaN	NaN	NaN	NaN	NaN	NaN	NaN	NaN	NaN
RJ003_2020-02-07_siRNA_transfection	4A1-B	NaN	NaN	NaN	NaN	NaN	NaN	NaN	NaN	NaN	45780	34731	45719	25965	27426	35096	29618	27791	32174	45780	34001	32174	34366	34731	24869	31444	21582	27791	25235	34366	32905	45780	46419	22282	23012	45810	NaN	NaN	NaN	NaN	NaN	NaN	NaN	NaN	NaN	NaN	NaN	NaN	NaN
RJ003_2020-02-07_siRNA_transfection	4A1-B	NaN	NaN	NaN	NaN	NaN	NaN	NaN	NaN	14642	12451	10990	14642	17199	15738	17564	43862	16834	17564	45323	17199	18295	17564	15008	22678	46419	12451	12451	42401	13181	19756	28491	27760	16803	0.81	NaN	NaN	NaN	NaN	NaN	NaN	NaN	NaN	NaN	NaN	NaN	NaN	NaN	NaN
RJ003_2020-02-07_siRNA_transfection	4A1-B	NaN	NaN	NaN	NaN	NaN	NaN	NaN	NaN	12451	46784	44958	12086	14642	13181	15008	41671	14277	15373	43132	14642	15738	15373	12816	20121	44228	46784	46419	45932	10990	17564	27030	26299	15342	0.79	NaN	NaN	NaN	NaN	NaN	NaN	NaN	NaN	NaN	NaN	NaN	NaN	NaN	NaN
RJ003_2020-02-07_siRNA_transfection	4A1-B	NaN	NaN	NaN	NaN	NaN	NaN	NaN	NaN	13210	34731	35827	45811	45660	25628	11383	11749	44256	21976	22706	43525	19784	45994	33270	42795	26330	23774	27791	31809	41699	16132	22678	45932	46054	45658	NaN	NaN	NaN	NaN	NaN	NaN	NaN	NaN	NaN	NaN	NaN	NaN	NaN	NaN
RJ003_2020-02-07_siRNA_transfection	4A1-B	NaN	NaN	NaN	NaN	NaN	NaN	NaN	NaN	27089	46813	11749	14671	12844	45995	24898	25263	20880	4.00	45720	20149	34394	17227	45352	19054	45691	34731	45841	43891	17958	30376	33635	12451	18660	14246	NaN	NaN	NaN	NaN	NaN	NaN	NaN	NaN	NaN	NaN	NaN	NaN	NaN	NaN
RJ003_2020-02-07_siRNA_transfection	4A1-B	NaN	NaN	NaN	1.00	45809	45717	45809	45778	45931	45931	41640	45962	45901	45901	41640	41640	42370	45931	45870	45901	42005	41640	44197	44197	43101	43101	42370	42736	42005	41640	45809	43101	NaN	NaN	NaN	NaN	NaN	NaN	NaN	NaN	NaN	NaN	NaN	NaN	NaN	NaN	NaN	NaN
RJ003_2020-02-07_siRNA_transfection	4A1-B	NaN	NaN	NaN	0.90	0.96	0.93	0.96	0.95	0.99	1.00	45717	45658	0.99	0.98	45717	45717	45778	0.99	0.98	0.99	45748	45717	45901	45931	45839	45839	45778	45809	45748	45717	0.96	45839	NaN	NaN	NaN	NaN	NaN	NaN	NaN	NaN	NaN	NaN	NaN	NaN	NaN	NaN	NaN	NaN
RJ003_2020-02-07_siRNA_transfection	4A1-B	NaN	NaN	NaN	NaN	NaN	NaN	NaN	NaN	NaN	47178	45717	11383	11383	44986	12114	42064	35096	46813	46447	43525	11383	44256	45994	11749	46813	12479	44256	31444	35827	13575	45717	15008	45932	43466	14611	NaN	NaN	NaN	NaN	NaN	NaN	NaN	NaN	NaN	NaN	NaN	NaN	NaN
RJ003_2020-02-07_siRNA_transfection	4A1-B	NaN	NaN	NaN	NaN	NaN	NaN	NaN	NaN	NaN	17624	15432	18719	18719	14702	19450	46844	45692	17258	16528	12145	18354	13606	45383	19085	16893	19815	13606	32568	45781	21641	15797	46447	31444	22647	32874	NaN	NaN	NaN	NaN	NaN	NaN	NaN	NaN	NaN	NaN	NaN	NaN	NaN
RJ003_2020-02-07_siRNA_transfection	4A1-B	NaN	NaN	NaN	NaN	NaN	NaN	NaN	NaN	NaN	19815	18354	26755	31503	15797	24563	46844	11049	21641	15797	20911	22007	17624	34759	20180	13606	42461	12875	45692	43922	21276	45782	25965	30317	46813	29221	NaN	NaN	NaN	NaN	NaN	NaN	NaN	NaN	NaN	NaN	NaN	NaN	NaN
RJ003_2020-02-07_siRNA_transfection	4A1-B	NaN	NaN	NaN	NaN	NaN	NaN	NaN	NaN	NaN	15827	14001	24228	30072	11079	21306	45996	41760	18019	47239	17288	18749	12905	26390	16193	45047	35886	43952	29312	45693	17654	45753	45352	43497	33664	42401	NaN	NaN	NaN	NaN	NaN	NaN	NaN	NaN	NaN	NaN	NaN	NaN	NaN
RJ003_2020-02-07_siRNA_transfection	4A1-B	NaN	NaN	NaN	NaN	NaN	NaN	NaN	NaN	NaN	14671	23071	18688	43525	24167	15036	21245	45717	45352	18323	17593	42430	25628	24898	44986	17958	13575	33270	45719	41334	11749	24532	14642	45659	45932	21186	NaN	NaN	NaN	NaN	NaN	NaN	NaN	NaN	NaN	NaN	NaN	NaN	NaN
RJ003_2020-02-07_siRNA_transfection	4A1-B	NaN	NaN	NaN	NaN	NaN	NaN	NaN	NaN	NaN	31809	45811	35462	25235	45903	32174	45691	27426	27061	34731	34366	24504	45994	45964	26696	34366	31079	16834	20486	23408	29252	45933	45718	25204	28126	12420	NaN	NaN	NaN	NaN	NaN	NaN	NaN	NaN	NaN	NaN	NaN	NaN	NaN
RJ003_2020-02-07_siRNA_transfection	4A1-B	NaN	NaN	NaN	NaN	NaN	NaN	NaN	26724	23437	30742	19784	31107	29646	26724	28915	20149	30376	24898	16497	26359	34394	34029	23437	29281	29646	25263	26359	21976	21610	20880	20852	45902	42767	25934	NaN	NaN	NaN	NaN	NaN	NaN	NaN	NaN	NaN	NaN	NaN	NaN	NaN	NaN
RJ003_2020-02-07_siRNA_transfection	4A1-B	NaN	NaN	NaN	NaN	NaN	NaN	NaN	23774	21582	26696	18660	26696	25600	23774	25235	19391	26330	22313	16469	23408	29252	28887	21582	25600	25965	23043	23408	20486	20121	19756	30317	17899	19725	44197	NaN	NaN	NaN	NaN	NaN	NaN	NaN	NaN	NaN	NaN	NaN	NaN	NaN	NaN
RJ003_2020-02-07_siRNA_transfection	4A1-B	NaN	NaN	NaN	NaN	NaN	NaN	NaN	NaN	NaN	45661	26359	45720	45692	27454	16497	27089	20880	31107	35490	30742	32933	45720	45720	35855	32933	17593	16132	25628	25993	27089	41671	35065	32874	13150	13516	NaN	NaN	NaN	NaN	NaN	NaN	NaN	NaN	NaN	NaN	NaN	NaN	NaN
RJ003_2020-02-07_siRNA_transfection	4A1-B	NaN	NaN	NaN	NaN	NaN	NaN	NaN	NaN	NaN	45842	28550	45904	45873	29281	18688	29281	23071	33298	45720	32933	35125	45934	45934	45751	35125	19784	18323	27820	28185	29281	43132	36161	33970	13881	14246	NaN	NaN	NaN	NaN	NaN	NaN	NaN	NaN	NaN	NaN	NaN	NaN	NaN
RJ003_2020-02-07_siRNA_transfection	4A1-B	NaN	NaN	NaN	NaN	NaN	NaN	NaN	NaN	12816	46419	42767	13181	13912	15738	16469	11355	12816	46784	42036	14277	44958	12451	13547	10990	14277	44228	41671	43132	42401	13547	21947	44197	0.92	0.81	NaN	NaN	NaN	NaN	NaN	NaN	NaN	NaN	NaN	NaN	NaN	NaN	NaN	NaN
RJ003_2020-02-07_siRNA_transfection	4A1-B	NaN	NaN	NaN	NaN	NaN	NaN	NaN	NaN	24898	19784	14671	24898	25993	29281	30376	22341	24532	20515	12844	26724	17958	24167	25628	21610	26724	16497	12479	14671	13940	25993	45812	32509	16072	46023	NaN	NaN	NaN	NaN	NaN	NaN	NaN	NaN	NaN	NaN	NaN	NaN	NaN	NaN
RJ003_2020-02-07_siRNA_transfection	4A1-B	NaN	NaN	NaN	NaN	NaN	NaN	NaN	NaN	32203	36220	34029	31472	29646	26359	30742	24167	25263	30742	28185	25993	27820	23071	28550	25628	24167	18323	12479	16862	26724	32568	25235	45963	10990	20090	NaN	NaN	NaN	NaN	NaN	NaN	NaN	NaN	NaN	NaN	NaN	NaN	NaN	NaN
RJ003_2020-02-07_siRNA_transfection	4A1-B	NaN	NaN	NaN	NaN	NaN	NaN	NaN	NaN	15067	19815	17258	14336	12510	45383	13606	42461	43922	13606	46844	44652	46478	41365	11049	44287	42461	35855	29281	34394	45383	15432	45811	15008	22678	27760	NaN	NaN	NaN	NaN	NaN	NaN	NaN	NaN	NaN	NaN	NaN	NaN	NaN	NaN
RJ003_2020-02-07_siRNA_transfection	4A1-B	NaN	NaN	NaN	NaN	NaN	NaN	NaN	NaN	34759	36220	32203	27820	31837	27820	30376	32203	32203	30376	31837	45751	34394	30376	28915	30742	31107	26724	15766	17227	42795	18688	13547	42036	15373	22647	NaN	NaN	NaN	NaN	NaN	NaN	NaN	NaN	NaN	NaN	NaN	NaN	NaN	NaN
RJ003_2020-02-07_siRNA_transfection	4A1-B	NaN	NaN	NaN	NaN	NaN	NaN	NaN	NaN	45662	45843	33695	28581	33695	28216	31503	33695	34060	31503	33695	41395	45662	31868	29677	32234	32234	27120	13241	14702	45692	16893	45660	26696	45841	45810	NaN	NaN	NaN	NaN	NaN	NaN	NaN	NaN	NaN	NaN	NaN	NaN	NaN	NaN
RJ003_2020-02-07_siRNA_transfection	4A1-B	NaN	NaN	NaN	NaN	NaN	NaN	NaN	NaN	NaN	21641	25659	22007	45693	21276	20180	21276	21641	26024	19085	17989	18354	26024	13971	41365	15432	45748	45812	30742	28185	45751	34029	30348	22313	46419	24838	NaN	NaN	NaN	NaN	NaN	NaN	NaN	NaN	NaN	NaN	NaN	NaN	NaN
RJ003_2020-02-07_siRNA_transfection	4A1-B	NaN	NaN	NaN	NaN	NaN	NaN	NaN	NaN	NaN	43525	46447	43891	17958	43525	42795	43160	43525	46813	41699	45994	41334	46447	45780	31809	45841	35096	29983	24504	22678	29618	27061	35431	29952	21186	42736	NaN	NaN	NaN	NaN	NaN	NaN	NaN	NaN	NaN	NaN	NaN	NaN	NaN
RJ003_2020-02-07_siRNA_transfection	4A1-B	NaN	NaN	NaN	NaN	NaN	NaN	NaN	NaN	21976	19784	21976	23802	18323	12844	19419	20880	18323	18323	16497	18323	19419	13575	18688	18688	24898	16862	24898	15373	16469	28491	33239	45931	45689	14246	NaN	NaN	NaN	NaN	NaN	NaN	NaN	NaN	NaN	NaN	NaN	NaN	NaN	NaN
RJ003_2020-02-07_siRNA_transfection	4A1-B	NaN	NaN	NaN	NaN	NaN	NaN	NaN	NaN	45812	35855	45812	45965	34759	28550	35855	45692	34759	34394	32568	34759	35855	29281	35125	34759	41730	32933	42095	26696	27791	45659	42036	45292	42005	20455	NaN	NaN	NaN	NaN	NaN	NaN	NaN	NaN	NaN	NaN	NaN	NaN	NaN	NaN
RJ003_2020-02-07_siRNA_transfection	4A1-B	NaN	NaN	NaN	NaN	NaN	NaN	NaN	NaN	21245	26724	24532	21245	24898	28185	26359	25263	20149	24898	24532	29281	27089	25993	28185	27089	25263	24167	13575	19054	16132	15036	30348	15008	32874	20821	NaN	NaN	NaN	NaN	NaN	NaN	NaN	NaN	NaN	NaN	NaN	NaN	NaN	NaN
RJ003_2020-02-07_siRNA_transfection	4A1-B	NaN	NaN	NaN	NaN	NaN	NaN	NaN	NaN	11018	15766	13940	47178	13940	17227	15401	14671	46082	14305	13940	17958	16132	15036	17227	16132	14671	13210	45933	45352	42430	41699	21947	44228	27395	16438	NaN	NaN	NaN	NaN	NaN	NaN	NaN	NaN	NaN	NaN	NaN	NaN	NaN	NaN
RJ003_2020-02-07_siRNA_transfection	4A1-B	NaN	NaN	NaN	NaN	NaN	NaN	NaN	NaN	34001	30348	31809	27426	29252	32905	28522	25235	30713	28157	25600	45872	30348	31444	35827	27061	28522	27791	24869	31444	34001	36192	25235	31778	25934	46388	NaN	NaN	NaN	NaN	NaN	NaN	NaN	NaN	NaN	NaN	NaN	NaN	NaN	NaN
RJ003_2020-02-07_siRNA_transfection	4A1-B	NaN	NaN	NaN	NaN	NaN	NaN	NaN	NaN	29252	25965	27061	22678	24869	28157	24139	20852	25965	23774	21217	34366	25600	27061	31079	22678	24139	23408	20486	26696	29252	31079	20852	28856	23012	44562	NaN	NaN	NaN	NaN	NaN	NaN	NaN	NaN	NaN	NaN	NaN	NaN	NaN	NaN
RJ003_2020-02-07_siRNA_transfection	4A1-B	NaN	NaN	NaN	NaN	NaN	NaN	NaN	17958	16132	43525	45717	46447	15036	12479	17227	44621	16862	16862	47178	13575	11383	12844	12479	44621	41334	41334	34731	12844	12844	14642	31413	10959	45931	45809	NaN	NaN	NaN	NaN	NaN	NaN	NaN	NaN	NaN	NaN	NaN	NaN	NaN	NaN
RJ003_2020-02-07_siRNA_transfection	4A1-B	NaN	NaN	NaN	NaN	NaN	NaN	NaN	30773	27851	15432	18354	19450	26390	22737	29312	16893	28946	28946	20546	24563	21276	23102	23102	16893	12145	12145	45904	23468	23468	11749	21217	29221	19360	17168	NaN	NaN	NaN	NaN	NaN	NaN	NaN	NaN	NaN	NaN	NaN	NaN	NaN	NaN
RJ003_2020-02-07_siRNA_transfection	4A1-B	NaN	NaN	NaN	NaN	NaN	NaN	NaN	NaN	44986	44256	45352	44621	45352	42064	43891	43160	44621	43525	42795	44256	45903	42795	45841	42064	45841	45903	35096	45872	45691	41334	42430	23377	45962	45931	NaN	NaN	NaN	NaN	NaN	NaN	NaN	NaN	NaN	NaN	NaN	NaN	NaN	NaN
RJ003_2020-02-07_siRNA_transfection	4A1-B	NaN	NaN	NaN	NaN	NaN	NaN	NaN	NaN	16497	15766	16497	16132	16862	13210	15401	14305	16132	14671	14305	15766	11018	14305	46813	13210	46813	11018	42430	47178	44621	12479	13940	27395	43466	43101	NaN	NaN	NaN	NaN	NaN	NaN	NaN	NaN	NaN	NaN	NaN	NaN	NaN	NaN
RJ003_2020-02-07_siRNA_transfection	4A1-B	NaN	NaN	NaN	NaN	NaN	NaN	NaN	NaN	24504	27791	45780	21947	24869	27061	23774	21582	23043	29983	16103	24504	31444	21582	23043	23774	16834	16469	16834	15008	14642	14642	17930	42767	35796	20821	NaN	NaN	NaN	NaN	NaN	NaN	NaN	NaN	NaN	NaN	NaN	NaN	NaN	NaN
RJ003_2020-02-07_siRNA_transfection	4A1-B	NaN	NaN	NaN	NaN	NaN	NaN	NaN	NaN	45932	42767	15008	45779	45963	42401	45902	45749	45840	44593	33604	45963	46054	45749	45840	45871	34335	33970	34335	32509	32509	32509	35065	25934	20455	45292	NaN	NaN	NaN	NaN	NaN	NaN	NaN	NaN	NaN	NaN	NaN	NaN	NaN	NaN
RJ003_2020-02-07_siRNA_transfection	4A1-B	NaN	NaN	NaN	NaN	NaN	NaN	NaN	28185	24167	28185	31472	28550	31107	26724	23071	4.00	24532	23437	21610	23802	25263	24898	17593	18688	18323	18688	19419	21610	11018	28185	28522	12816	42401	15342	NaN	NaN	NaN	NaN	NaN	NaN	NaN	NaN	NaN	NaN	NaN	NaN	NaN	NaN
RJ003_2020-02-07_siRNA_transfection	4A1-B	NaN	NaN	NaN	NaN	NaN	NaN	NaN	12145	44287	12145	15797	12510	15432	47209	42461	22007	44287	43191	45995	43556	45383	44652	4.00	45720	45692	45720	45812	45995	28550	12145	43525	25235	17564	23012	NaN	NaN	NaN	NaN	NaN	NaN	NaN	NaN	NaN	NaN	NaN	NaN	NaN	NaN
RJ003_2020-02-07_siRNA_transfection	4A1-B	NaN	NaN	NaN	NaN	45932	13912	19025	46054	15373	12451	43497	12086	44228	46784	11355	46054	41671	43132	45718	44593	44228	45690	45871	45690	31778	45323	42767	45810	42767	18719	33270	0.92	NaN	NaN	NaN	NaN	NaN	NaN	NaN	NaN	NaN	NaN	NaN	NaN	NaN	NaN	NaN	NaN
RJ003_2020-02-07_siRNA_transfection	4A1-B	NaN	NaN	NaN	NaN	21551	29587	33239	25934	30682	28126	24108	28126	24838	26665	27395	25934	22647	24108	19725	25204	24838	19360	21186	19360	15342	25569	23743	20821	23743	15401	44228	0.70	NaN	NaN	NaN	NaN	NaN	NaN	NaN	NaN	NaN	NaN	NaN	NaN	NaN	NaN	NaN	NaN
RJ003_2020-02-07_siRNA_transfection	4A1-B	NaN	NaN	NaN	NaN	NaN	NaN	NaN	NaN	NaN	32905	31809	33270	35096	24869	26696	21947	23774	20121	28887	29252	24139	26330	27791	31444	27426	24139	24139	24139	15738	24504	27426	13912	32509	16438	11689	NaN	NaN	NaN	NaN	NaN	NaN	NaN	NaN	NaN	NaN	NaN	NaN	NaN
RJ003_2020-02-07_siRNA_transfection	4A1-B	NaN	NaN	NaN	NaN	NaN	NaN	NaN	NaN	NaN	35462	34366	35827	45719	27426	28887	24139	25965	22678	31444	31809	26696	28887	30348	34001	29983	26330	26330	26330	17930	27061	29983	15738	33970	17533	12785	NaN	NaN	NaN	NaN	NaN	NaN	NaN	NaN	NaN	NaN	NaN	NaN	NaN
RJ003_2020-02-07_siRNA_transfection	4A1-B	NaN	NaN	NaN	NaN	NaN	NaN	NaN	NaN	NaN	36251	35886	33695	32599	35886	35886	28216	29677	27851	23833	28946	28581	27851	31503	28581	24198	23468	18354	15797	16163	42826	29281	21217	44593	20455	20821	NaN	NaN	NaN	NaN	NaN	NaN	NaN	NaN	NaN	NaN	NaN	NaN	NaN
RJ003_2020-02-07_siRNA_transfection	4A1-B	NaN	NaN	NaN	NaN	NaN	NaN	NaN	NaN	NaN	22737	22372	20546	19450	22372	22737	15432	16893	15067	11414	16163	15432	15067	18354	15432	11780	47209	42826	45934	45995	31472	19054	14277	45779	16072	16803	NaN	NaN	NaN	NaN	NaN	NaN	NaN	NaN	NaN	NaN	NaN	NaN	NaN
RJ003_2020-02-07_siRNA_transfection	4A1-B	NaN	NaN	NaN	NaN	NaN	NaN	NaN	NaN	NaN	26390	19815	27120	25294	31138	33695	28216	28216	27120	29312	28946	24198	22007	26390	25659	19450	13971	14702	42095	45873	44287	45017	24504	36161	41306	34700	NaN	NaN	NaN	NaN	NaN	NaN	NaN	NaN	NaN	NaN	NaN	NaN	NaN
RJ003_2020-02-07_siRNA_transfection	4A1-B	NaN	NaN	NaN	NaN	NaN	NaN	NaN	NaN	NaN	18323	13575	19054	17227	21976	23802	19419	19419	18688	20515	20149	16497	15036	18323	17958	13210	45717	46447	45872	45691	45994	41699	35796	17533	21186	16438	NaN	NaN	NaN	NaN	NaN	NaN	NaN	NaN	NaN	NaN	NaN	NaN	NaN
RJ003_2020-02-07_siRNA_transfection	4A1-B	NaN	NaN	NaN	NaN	NaN	NaN	NaN	NaN	NaN	45778	18384	11810	14366	16923	12175	45874	41395	33329	45721	17624	17989	19085	20180	20911	15432	23102	27120	25659	31138	35886	31868	23437	17564	44593	30682	NaN	NaN	NaN	NaN	NaN	NaN	NaN	NaN	NaN	NaN	NaN	NaN	NaN
RJ003_2020-02-07_siRNA_transfection	4A1-B	NaN	NaN	NaN	NaN	NaN	NaN	NaN	NaN	NaN	14336	22007	16528	18719	20911	16893	45748	11049	45965	44287	27454	27820	28915	29646	30376	25628	32203	35490	34029	45812	42826	45842	45780	45871	31413	19725	NaN	NaN	NaN	NaN	NaN	NaN	NaN	NaN	NaN	NaN	NaN	NaN	NaN
RJ003_2020-02-07_siRNA_transfection	4A1-B	NaN	NaN	NaN	NaN	NaN	NaN	NaN	NaN	45840	45690	41671	10990	42036	44958	45718	45689	43862	45932	46419	10990	11355	42767	36161	29952	22647	21551	29221	32905	20486	45933	46447	24108	22282	13881	NaN	NaN	NaN	NaN	NaN	NaN	NaN	NaN	NaN	NaN	NaN	NaN	NaN	NaN
RJ003_2020-02-07_siRNA_transfection	4A1-B	NaN	NaN	NaN	NaN	NaN	NaN	NaN	NaN	18629	17168	20090	24473	20455	22647	17533	23377	21916	19360	23743	24473	24838	21186	16072	11689	43101	42370	11324	45963	31413	46054	13547	43831	42736	1.00	NaN	NaN	NaN	NaN	NaN	NaN	NaN	NaN	NaN	NaN	NaN	NaN	NaN	NaN
RJ003_2020-02-07_siRNA_transfection	4A1-B	NaN	NaN	NaN	NaN	NaN	NaN	NaN	NaN	23774	23043	25600	33635	30348	24869	23408	20121	18295	15373	18660	19756	23408	24139	24869	27061	18660	25235	23043	19756	15008	46419	45718	21916	42005	41275	NaN	NaN	NaN	NaN	NaN	NaN	NaN	NaN	NaN	NaN	NaN	NaN	NaN	NaN
RJ003_2020-02-07_siRNA_transfection	4A1-B	NaN	NaN	NaN	NaN	NaN	NaN	NaN	NaN	45352	43891	11018	20515	16497	46447	44621	45964	45750	35096	45811	45933	44621	45717	46447	12479	45811	46813	44256	45933	34366	27791	17199	34700	14611	13881	NaN	NaN	NaN	NaN	NaN	NaN	NaN	NaN	NaN	NaN	NaN	NaN	NaN	NaN
RJ003_2020-02-07_siRNA_transfection	4A1-B	NaN	NaN	NaN	NaN	NaN	NaN	NaN	NaN	44256	45750	3.00	29618	45660	45660	16497	22706	13575	25263	20149	45994	11018	47178	46082	12844	16497	13940	41334	44986	14305	21976	24532	19025	15707	20821	NaN	NaN	NaN	NaN	NaN	NaN	NaN	NaN	NaN	NaN	NaN	NaN	NaN	NaN
RJ003_2020-02-07_siRNA_transfection	4A1-B	NaN	NaN	NaN	NaN	NaN	NaN	NaN	NaN	13210	43160	41699	34366	42064	42064	22341	28915	19419	31837	25993	46447	16862	16132	15036	18688	22341	19419	46813	13940	20149	28185	30742	23408	17899	23377	NaN	NaN	NaN	NaN	NaN	NaN	NaN	NaN	NaN	NaN	NaN	NaN	NaN	NaN
RJ003_2020-02-07_siRNA_transfection	4A1-B	NaN	NaN	NaN	NaN	NaN	NaN	NaN	35431	12086	43862	42767	41671	44593	14277	13181	45840	45749	32509	31413	45932	44593	46054	43497	44228	42767	43862	41306	45963	41306	12451	46784	15707	17168	45658	NaN	NaN	NaN	NaN	NaN	NaN	NaN	NaN	NaN	NaN	NaN	NaN	NaN	NaN
RJ003_2020-02-07_siRNA_transfection	4A1-B	NaN	NaN	NaN	NaN	NaN	NaN	NaN	46419	24869	19025	18295	17199	20486	27426	26330	13912	12816	43132	41306	15373	20121	21947	19025	19756	18295	19391	16469	15738	16469	25235	22678	23377	25204	15707	NaN	NaN	NaN	NaN	NaN	NaN	NaN	NaN	NaN	NaN	NaN	NaN	NaN	NaN
RJ003_2020-02-07_siRNA_transfection	4A1-B	NaN	NaN	NaN	NaN	NaN	NaN	NaN	NaN	42826	11049	41365	45017	34759	41730	43191	44652	42095	34394	15432	12510	44652	45812	33664	34029	30376	45812	27820	45812	45904	12145	45352	22678	21551	36161	NaN	NaN	NaN	NaN	NaN	NaN	NaN	NaN	NaN	NaN	NaN	NaN	NaN	NaN
RJ003_2020-02-07_siRNA_transfection	4A1-B	NaN	NaN	NaN	NaN	NaN	NaN	NaN	NaN	19054	22706	17593	20515	12114	17958	19054	20149	18323	11749	26724	23802	20149	15401	11018	11383	44986	15401	42795	15401	16497	23802	26696	44228	12420	24473	NaN	NaN	NaN	NaN	NaN	NaN	NaN	NaN	NaN	NaN	NaN	NaN	NaN	NaN
RJ003_2020-02-07_siRNA_transfection	4A1-B	NaN	NaN	NaN	NaN	NaN	NaN	NaN	NaN	NaN	25600	26330	32540	26330	34001	29618	24139	30348	25965	27061	29252	31079	31079	34001	28887	32174	25235	21582	46054	16103	23043	25235	45902	27760	46023	17899	NaN	NaN	NaN	NaN	NaN	NaN	NaN	NaN	NaN	NaN	NaN	NaN	NaN
RJ003_2020-02-07_siRNA_transfection	4A1-B	NaN	NaN	NaN	NaN	NaN	NaN	NaN	NaN	NaN	30376	31472	45934	31472	42095	36220	28550	45692	30742	32568	35490	45751	45781	42461	35490	45904	29646	24532	44256	16862	27089	29646	35462	18295	28856	45993	NaN	NaN	NaN	NaN	NaN	NaN	NaN	NaN	NaN	NaN	NaN	NaN	NaN
RJ003_2020-02-07_siRNA_transfection	4A1-B	NaN	NaN	NaN	NaN	NaN	NaN	NaN	NaN	NaN	16132	21976	19419	11383	20880	12479	11749	17958	17958	13210	13940	11749	13575	11018	12479	15401	46447	14671	28185	28887	45660	45903	29952	46388	43101	16803	NaN	NaN	NaN	NaN	NaN	NaN	NaN	NaN	NaN	NaN	NaN	NaN	NaN
RJ003_2020-02-07_siRNA_transfection	4A1-B	NaN	NaN	NaN	NaN	NaN	NaN	NaN	NaN	NaN	30011	4.00	33664	24898	35125	25993	25263	31837	32203	26724	27820	25263	27454	24532	25993	29281	23071	28185	43556	45933	12844	15766	45690	14977	11324	23012	NaN	NaN	NaN	NaN	NaN	NaN	NaN	NaN	NaN	NaN	NaN	NaN	NaN
RJ003_2020-02-07_siRNA_transfection	4A1-B	NaN	NaN	NaN	NaN	NaN	NaN	NaN	NaN	NaN	44621	17227	11749	11749	46813	13940	12479	12844	44986	44256	16132	21976	19784	15766	16862	15036	19054	11018	11749	47178	20880	45841	14642	30317	24838	43831	NaN	NaN	NaN	NaN	NaN	NaN	NaN	NaN	NaN	NaN	NaN	NaN	NaN
RJ003_2020-02-07_siRNA_transfection	4A1-B	NaN	NaN	NaN	NaN	NaN	NaN	NaN	NaN	NaN	17199	24139	20121	20121	19025	21947	20486	21217	17564	17199	23408	28157	26330	23408	24139	22678	25965	19391	20121	19391	27061	13181	30682	14977	47119	0.92	NaN	NaN	NaN	NaN	NaN	NaN	NaN	NaN	NaN	NaN	NaN	NaN	NaN
RJ003_2020-02-07_siRNA_transfection	4A1-B	NaN	NaN	NaN	NaN	NaN	NaN	NaN	16072	13881	14246	13881	16072	17533	18994	20090	17899	17533	20090	14977	17168	18264	15342	28126	28856	21551	23012	28126	23012	21916	25934	33970	44197	45750	0.84	NaN	NaN	NaN	NaN	NaN	NaN	NaN	NaN	NaN	NaN	NaN	NaN	NaN	NaN
RJ003_2020-02-07_siRNA_transfection	4A1-B	NaN	NaN	NaN	NaN	NaN	NaN	NaN	45689	0.98	0.99	0.98	45689	45778	45870	45931	45809	45778	45931	1.00	45748	45809	1.00	46023	46388	41275	42370	45658	42370	41640	44197	13516	0.86	42401	0.60	NaN	NaN	NaN	NaN	NaN	NaN	NaN	NaN	NaN	NaN	NaN	NaN	NaN	NaN
RJ003_2020-02-07_siRNA_transfection	4A1-B	NaN	NaN	NaN	NaN	NaN	NaN	NaN	NaN	NaN	29618	45872	45994	45903	45994	44986	44986	42795	42795	45872	43891	43891	11383	11749	11018	12479	13210	45872	29252	34001	35827	43497	32874	41640	0.87	0.97	NaN	NaN	NaN	NaN	NaN	NaN	NaN	NaN	NaN	NaN	NaN	NaN	NaN
RJ003_2020-02-07_siRNA_transfection	4A1-B	NaN	NaN	NaN	NaN	NaN	NaN	NaN	NaN	NaN	25235	34731	35827	35096	35827	45872	45872	45750	45719	34731	45811	45841	42795	43160	42430	43525	44256	34731	24869	29618	31079	45902	29952	45901	0.83	0.93	NaN	NaN	NaN	NaN	NaN	NaN	NaN	NaN	NaN	NaN	NaN	NaN	NaN
RJ003_2020-02-07_siRNA_transfection	4A1-B	NaN	NaN	NaN	NaN	NaN	NaN	NaN	NaN	NaN	33664	35855	30011	32568	30376	28915	23802	45842	35125	28915	30376	34394	33298	29646	26359	29646	29281	17593	43525	45660	46082	45964	31048	44958	26665	24473	NaN	NaN	NaN	NaN	NaN	NaN	NaN	NaN	NaN	NaN	NaN	NaN	NaN
RJ003_2020-02-07_siRNA_transfection	4A1-B	NaN	NaN	NaN	NaN	NaN	NaN	NaN	NaN	NaN	33270	35462	30713	32905	31079	29983	25965	45719	34731	29983	31079	34001	33270	30713	28157	30348	30348	21582	13912	45323	15738	11720	13881	24108	47119	45292	NaN	NaN	NaN	NaN	NaN	NaN	NaN	NaN	NaN	NaN	NaN	NaN	NaN
RJ003_2020-02-07_siRNA_transfection	4A1-B	NaN	NaN	NaN	NaN	NaN	NaN	NaN	28915	25993	32933	28915	27089	29646	24532	24532	22706	20149	22706	30011	24532	19054	28550	21976	21245	21976	15766	19784	46447	20515	34366	20121	46023	45962	11324	NaN	NaN	NaN	NaN	NaN	NaN	NaN	NaN	NaN	NaN	NaN	NaN	NaN	NaN
RJ003_2020-02-07_siRNA_transfection	4A1-B	NaN	NaN	NaN	NaN	NaN	NaN	NaN	23468	19815	28216	23468	20911	24198	17989	17989	15797	12875	15797	24929	17989	11414	23102	15067	13971	15067	43922	12510	4.00	13241	21976	41334	19725	12785	21916	NaN	NaN	NaN	NaN	NaN	NaN	NaN	NaN	NaN	NaN	NaN	NaN	NaN	NaN
RJ003_2020-02-07_siRNA_transfection	4A1-B	NaN	NaN	NaN	NaN	NaN	NaN	NaN	NaN	NaN	19025	16834	19756	17930	27791	22678	25600	20852	16834	17199	21217	15738	21217	19756	46784	12086	13181	43132	45689	12086	11355	19025	41640	45809	45809	0.87	NaN	NaN	NaN	NaN	NaN	NaN	NaN	NaN	NaN	NaN	NaN	NaN	NaN
RJ003_2020-02-07_siRNA_transfection	4A1-B	NaN	NaN	NaN	NaN	NaN	NaN	NaN	NaN	NaN	31809	29252	32540	30713	41699	35827	45872	33635	29252	29618	34001	27791	34001	32540	21947	23774	25235	17564	20486	23774	23043	31444	47119	44197	44197	0.99	NaN	NaN	NaN	NaN	NaN	NaN	NaN	NaN	NaN	NaN	NaN	NaN	NaN
RJ003_2020-02-07_siRNA_transfection	4A1-B	NaN	NaN	NaN	NaN	NaN	NaN	NaN	NaN	NaN	28887	45903	3.00	45933	36192	45780	25600	45933	31079	32540	34366	35462	28522	34731	35827	27061	29983	23043	15738	20852	16103	13912	27030	12420	12055	14611	NaN	NaN	NaN	NaN	NaN	NaN	NaN	NaN	NaN	NaN	NaN	NaN	NaN
RJ003_2020-02-07_siRNA_transfection	4A1-B	NaN	NaN	NaN	NaN	NaN	NaN	NaN	NaN	NaN	12479	25628	21610	26359	21245	24167	45352	26359	15401	17227	19054	20515	12114	19784	20880	47178	13940	42064	33270	45872	33635	31079	45902	22282	21551	24838	NaN	NaN	NaN	NaN	NaN	NaN	NaN	NaN	NaN	NaN	NaN	NaN	NaN
RJ003_2020-02-07_siRNA_transfection	4A1-B	NaN	NaN	NaN	NaN	NaN	NaN	NaN	NaN	NaN	45965	43922	41365	35855	41365	45965	45812	41365	32568	32203	28185	28185	30011	26724	32203	32203	31837	31837	29281	27454	47178	36192	10990	22678	16803	44562	NaN	NaN	NaN	NaN	NaN	NaN	NaN	NaN	NaN	NaN	NaN	NaN	NaN
RJ003_2020-02-07_siRNA_transfection	4A1-B	NaN	NaN	NaN	NaN	NaN	NaN	NaN	NaN	NaN	43922	47209	44287	45812	44287	43556	41730	44652	35490	35125	31107	31107	32568	29281	35125	35125	34394	34759	32203	30376	12844	45780	12816	24504	17899	45292	NaN	NaN	NaN	NaN	NaN	NaN	NaN	NaN	NaN	NaN	NaN	NaN	NaN
RJ003_2020-02-07_siRNA_transfection	4A1-B	NaN	NaN	NaN	NaN	NaN	NaN	NaN	NaN	NaN	15401	13575	17227	12114	24167	17958	12114	47178	46082	13575	43160	43525	47178	13210	44621	46082	45933	12114	41334	27791	32905	45660	23408	14642	45718	27030	NaN	NaN	NaN	NaN	NaN	NaN	NaN	NaN	NaN	NaN	NaN	NaN	NaN
RJ003_2020-02-07_siRNA_transfection	4A1-B	NaN	NaN	NaN	NaN	NaN	NaN	NaN	NaN	NaN	14336	12145	16528	46844	25659	17989	46844	44652	43191	12510	45904	45934	45017	11780	41730	43191	35855	47209	45692	20149	26724	31837	14305	45872	22313	45323	NaN	NaN	NaN	NaN	NaN	NaN	NaN	NaN	NaN	NaN	NaN	NaN	NaN
RJ003_2020-02-07_siRNA_transfection	4A1-B	NaN	NaN	NaN	NaN	NaN	NaN	NaN	NaN	46113	13241	46844	31472	31107	30742	28185	41365	47209	4.00	13241	17258	45995	45904	30376	45934	17227	28915	32203	30011	45720	21976	30348	45718	29587	45871	NaN	NaN	NaN	NaN	NaN	NaN	NaN	NaN	NaN	NaN	NaN	NaN	NaN	NaN
RJ003_2020-02-07_siRNA_transfection	4A1-B	NaN	NaN	NaN	NaN	NaN	NaN	NaN	NaN	31809	34366	32540	22313	21947	21582	20121	28887	32905	25600	34366	45691	28522	27791	21217	28157	12451	20486	22678	21217	26330	15738	33239	13516	44562	14611	NaN	NaN	NaN	NaN	NaN	NaN	NaN	NaN	NaN	NaN	NaN	NaN	NaN	NaN
RJ003_2020-04-09_siRNA_transfection	4A1-B	NaN	NaN	NaN	NaN	NaN	NaN	NaN	NaN	NaN	22372	12875	14336	16528	12875	14336	45995	42095	45720	43556	45873	43191	30011	32568	31837	42826	35490	45934	18354	28946	24898	21245	26665	26299	10959	26299	NaN	NaN	NaN	NaN	NaN	NaN	NaN	NaN	NaN	NaN	NaN	NaN	NaN
RJ003_2020-04-09_siRNA_transfection	4A1-B	NaN	NaN	NaN	NaN	NaN	NaN	NaN	NaN	NaN	32964	22737	24563	27120	23102	24563	13971	15067	47209	16528	12510	16528	45812	41730	45995	16163	45017	13241	28581	45905	33298	29281	30682	30317	14246	30317	NaN	NaN	NaN	NaN	NaN	NaN	NaN	NaN	NaN	NaN	NaN	NaN	NaN
RJ003_2020-04-09_siRNA_transfection	4A1-B	NaN	NaN	NaN	NaN	NaN	NaN	NaN	NaN	45844	30072	33359	34090	45783	34455	31533	20941	28246	30437	31533	26420	31898	23863	30803	31168	24959	45844	31898	35551	45047	16193	35156	17958	41306	27395	NaN	NaN	NaN	NaN	NaN	NaN	NaN	NaN	NaN	NaN	NaN	NaN	NaN	NaN
RJ003_2020-04-09_siRNA_transfection	4A1-B	NaN	NaN	NaN	NaN	NaN	NaN	NaN	NaN	43221	35521	45752	45843	42856	45843	45662	27485	34060	35886	5.00	32599	45693	30407	35886	36251	31138	43221	45662	45935	16893	23468	45017	35827	29952	17899	NaN	NaN	NaN	NaN	NaN	NaN	NaN	NaN	NaN	NaN	NaN	NaN	NaN	NaN
RJ003_2020-04-09_siRNA_transfection	4A1-B	NaN	NaN	NaN	NaN	NaN	NaN	NaN	NaN	NaN	32568	27454	33664	29281	23802	23437	25993	28185	30742	21610	22706	22341	31472	12479	32933	23802	23437	18323	34731	42064	34001	13940	24504	20090	23743	17899	NaN	NaN	NaN	NaN	NaN	NaN	NaN	NaN	NaN	NaN	NaN	NaN	NaN
RJ003_2020-04-09_siRNA_transfection	4A1-B	NaN	NaN	NaN	NaN	NaN	NaN	NaN	NaN	NaN	15036	11018	16497	12479	44256	43891	46082	11383	13575	42064	43160	42795	14305	34366	15766	44256	43891	45841	21947	27791	21217	35462	12451	13150	16438	11324	NaN	NaN	NaN	NaN	NaN	NaN	NaN	NaN	NaN	NaN	NaN	NaN	NaN
RJ003_2020-04-09_siRNA_transfection	4A1-B	NaN	NaN	24990	27546	29007	30468	33756	45723	34121	45664	32295	31199	33025	33025	34121	32295	34486	34851	34851	34851	31929	32660	31929	30834	27181	36312	33756	32295	28946	35582	35217	NaN	NaN	NaN	NaN	NaN	NaN	NaN	NaN	NaN	NaN	NaN	NaN	NaN	NaN	NaN	NaN	NaN
RJ003_2020-04-09_siRNA_transfection	4A1-B	NaN	NaN	45659	45690	45749	45779	45871	45963	45871	45932	45810	45779	45840	45840	45871	45840	45871	45902	45902	45871	45810	45840	45810	45779	45690	45932	45871	45840	16072	45902	45902	NaN	NaN	NaN	NaN	NaN	NaN	NaN	NaN	NaN	NaN	NaN	NaN	NaN	NaN	NaN	NaN	NaN
RJ003_2020-04-09_siRNA_transfection	4A1-B	NaN	NaN	NaN	0.88	45748	0.91	45748	0.94	0.93	0.96	0.89	0.92	0.88	0.97	0.97	0.96	1.00	0.97	0.93	0.92	0.91	0.93	0.90	0.91	0.93	0.91	45717	0.97	0.92	0.91	0.89	42005	NaN	NaN	NaN	NaN	NaN	NaN	NaN	NaN	NaN	NaN	NaN	NaN	NaN	NaN	NaN	NaN
RJ003_2020-04-09_siRNA_transfection	4A1-B	NaN	NaN	NaN	12086	27791	15373	27426	18295	17199	20121	12816	15738	11720	21217	20852	19391	24139	20486	17564	16103	15008	17564	14277	14642	17199	15373	26696	20486	15738	15373	12816	45750	NaN	NaN	NaN	NaN	NaN	NaN	NaN	NaN	NaN	NaN	NaN	NaN	NaN	NaN	NaN	NaN
RJ003_2020-04-09_siRNA_transfection	4A1-B	NaN	NaN	NaN	NaN	NaN	NaN	NaN	NaN	NaN	45996	42856	42125	41760	45413	44682	43221	45778	45778	45413	42491	41760	41395	42125	41395	41760	22737	17258	4.00	11049	18719	42795	20852	44593	13881	13516	NaN	NaN	NaN	NaN	NaN	NaN	NaN	NaN	NaN	NaN	NaN	NaN	NaN
RJ003_2020-04-09_siRNA_transfection	4A1-B	NaN	NaN	NaN	NaN	NaN	NaN	NaN	NaN	NaN	31138	32964	32234	31868	35521	34790	33329	35886	35886	35521	32964	31868	31503	32234	31868	31868	13971	45383	28915	45873	46844	45660	15738	45932	11324	10959	NaN	NaN	NaN	NaN	NaN	NaN	NaN	NaN	NaN	NaN	NaN	NaN	NaN
RJ003_2020-04-09_siRNA_transfection	4A1-B	NaN	NaN	NaN	NaN	NaN	NaN	NaN	NaN	NaN	28581	31138	29677	24563	29677	30042	25659	24198	24929	30407	24929	32234	29312	45843	27851	27120	26755	17989	43191	45661	16528	31837	36192	34335	34700	20821	NaN	NaN	NaN	NaN	NaN	NaN	NaN	NaN	NaN	NaN	NaN	NaN	NaN
RJ003_2020-04-09_siRNA_transfection	4A1-B	NaN	NaN	NaN	NaN	NaN	NaN	NaN	NaN	NaN	45383	11049	46478	41730	46478	46478	42826	41365	42461	47209	42461	12145	46113	18354	44652	44287	43556	35855	25993	20515	34759	15766	23774	26299	26665	14246	NaN	NaN	NaN	NaN	NaN	NaN	NaN	NaN	NaN	NaN	NaN	NaN	NaN
RJ003_2020-04-09_siRNA_transfection	4A1-B	NaN	NaN	NaN	NaN	NaN	NaN	NaN	NaN	NaN	26299	22282	23377	28126	22282	24838	21916	26665	25204	24838	25934	22282	26299	22647	23743	21916	29221	25204	24838	23743	24108	26665	11355	23043	0.96	21582	NaN	NaN	NaN	NaN	NaN	NaN	NaN	NaN	NaN	NaN	NaN	NaN	NaN
RJ003_2020-04-09_siRNA_transfection	4A1-B	NaN	NaN	NaN	NaN	NaN	NaN	NaN	NaN	NaN	0.95	0.89	0.91	0.98	0.89	0.93	0.89	0.96	0.93	0.93	0.94	0.89	0.95	0.90	0.92	0.89	1.00	0.93	0.93	0.91	0.92	0.96	46753	16803	0.53	16072	NaN	NaN	NaN	NaN	NaN	NaN	NaN	NaN	NaN	NaN	NaN	NaN	NaN
RJ003_2020-04-09_siRNA_transfection	4A1-B	NaN	NaN	NaN	NaN	NaN	NaN	NaN	NaN	35490	17624	17258	15797	14336	17258	18719	15797	17258	45965	15432	11780	45781	42461	45965	41365	35125	45812	32203	30742	41730	22372	45812	42064	44958	31048	NaN	NaN	NaN	NaN	NaN	NaN	NaN	NaN	NaN	NaN	NaN	NaN	NaN	NaN
RJ003_2020-04-09_siRNA_transfection	4A1-B	NaN	NaN	NaN	NaN	NaN	NaN	NaN	NaN	25993	43556	42826	41730	45934	43191	44287	41730	42826	30376	45995	45720	28550	32568	30742	31107	25628	28915	22706	21245	31837	11414	28915	34366	45871	26665	NaN	NaN	NaN	NaN	NaN	NaN	NaN	NaN	NaN	NaN	NaN	NaN	NaN	NaN
RJ003_2020-04-09_siRNA_transfection	4A1-B	NaN	NaN	NaN	NaN	NaN	NaN	NaN	NaN	NaN	28976	30072	26420	43252	42887	45814	45814	26420	32994	45722	23498	35551	15462	23132	26785	33725	18384	12175	44317	26024	45935	35490	36192	30348	29952	20455	NaN	NaN	NaN	NaN	NaN	NaN	NaN	NaN	NaN	NaN	NaN	NaN	NaN
RJ003_2020-04-09_siRNA_transfection	4A1-B	NaN	NaN	NaN	NaN	NaN	NaN	NaN	NaN	NaN	46539	11110	43617	25355	24990	20607	20972	43617	14032	19511	45967	16954	31898	45936	44348	15128	34820	28246	23498	45935	19115	11049	45352	45811	35431	25204	NaN	NaN	NaN	NaN	NaN	NaN	NaN	NaN	NaN	NaN	NaN	NaN	NaN
RJ003_2020-04-09_siRNA_transfection	4A1-B	NaN	NaN	NaN	NaN	NaN	NaN	NaN	NaN	NaN	14702	12510	44287	45873	14336	43556	14336	12875	11049	11049	35125	33298	43922	47209	15797	45995	45383	45781	43556	43556	16132	30713	18994	27760	27030	22647	NaN	NaN	NaN	NaN	NaN	NaN	NaN	NaN	NaN	NaN	NaN	NaN	NaN
RJ003_2020-04-09_siRNA_transfection	4A1-B	NaN	NaN	NaN	NaN	NaN	NaN	NaN	NaN	NaN	45904	45720	33298	28915	45873	32933	45873	45751	4.00	4.00	24898	23437	32933	36220	45965	30376	34394	28185	32568	32933	43891	23408	14977	23377	22647	18264	NaN	NaN	NaN	NaN	NaN	NaN	NaN	NaN	NaN	NaN	NaN	NaN	NaN
RJ003_2020-04-09_siRNA_transfection	4A1-B	NaN	NaN	NaN	NaN	NaN	NaN	NaN	NaN	NaN	17199	17930	14642	14277	18295	13181	15738	15008	18660	20121	17564	20852	22678	18295	19391	19756	17564	21217	18660	15008	17930	19756	20121	17930	20852	19391	NaN	NaN	NaN	NaN	NaN	NaN	NaN	NaN	NaN	NaN	NaN	NaN	NaN
RJ003_2020-04-09_siRNA_transfection	4A1-B	NaN	NaN	NaN	NaN	NaN	NaN	NaN	NaN	NaN	46753	47119	45658	45292	10959	44562	46023	45658	10959	11689	47119	12420	13150	10959	11324	11689	47119	12420	10959	45658	47119	11689	11689	47119	12420	11324	NaN	NaN	NaN	NaN	NaN	NaN	NaN	NaN	NaN	NaN	NaN	NaN	NaN
RJ003_2020-04-09_siRNA_transfection	4A1-B	NaN	NaN	NaN	NaN	NaN	NaN	NaN	42005	45292	44562	46023	46388	45658	46753	10959	46753	12055	11689	11324	18264	12785	12785	13881	13516	19360	11689	46023	46753	45658	46023	13516	14246	18994	20090	NaN	NaN	NaN	NaN	NaN	NaN	NaN	NaN	NaN	NaN	NaN	NaN	NaN	NaN
RJ003_2020-04-09_siRNA_transfection	4A1-B	NaN	NaN	NaN	NaN	NaN	NaN	NaN	45839	42370	41640	43101	43466	42736	43831	44562	43831	45292	44927	44562	14611	46023	46388	47119	46753	15707	44927	43101	43466	42736	43101	46753	10959	15342	16438	NaN	NaN	NaN	NaN	NaN	NaN	NaN	NaN	NaN	NaN	NaN	NaN	NaN	NaN
RJ003_2020-04-09_siRNA_transfection	4A1-B	NaN	NaN	NaN	NaN	NaN	NaN	NaN	NaN	NaN	45722	15827	46508	45967	19845	19115	24593	45814	32264	28976	47239	25689	22037	20210	23863	14732	22402	5.00	44317	27120	5.00	42826	20486	16834	45993	32509	NaN	NaN	NaN	NaN	NaN	NaN	NaN	NaN	NaN	NaN	NaN	NaN	NaN
RJ003_2020-04-09_siRNA_transfection	4A1-B	NaN	NaN	NaN	NaN	NaN	NaN	NaN	NaN	NaN	45875	17288	11810	42522	21306	20576	26054	45967	33725	30803	12175	27515	23498	21671	25324	16193	24228	45752	45778	28581	45752	43922	21217	17564	41671	33239	NaN	NaN	NaN	NaN	NaN	NaN	NaN	NaN	NaN	NaN	NaN	NaN	NaN
RJ003_2020-04-09_siRNA_transfection	4A1-B	NaN	NaN	NaN	NaN	NaN	45901	45901	47119	42005	42736	13516	12785	45992	43831	46388	14246	15707	45658	12055	41640	46753	46388	44197	13881	14977	14977	14611	14977	11689	15707	44927	1.00	45778	NaN	NaN	NaN	NaN	NaN	NaN	NaN	NaN	NaN	NaN	NaN	NaN	NaN	NaN	NaN
RJ003_2020-04-09_siRNA_transfection	4A1-B	NaN	NaN	NaN	NaN	NaN	43132	42767	21217	10990	12086	27061	24869	45323	14642	19391	28522	30713	18295	23774	46784	20121	19391	15373	27791	29618	29983	28887	29618	23043	31079	16469	2.00	45902	NaN	NaN	NaN	NaN	NaN	NaN	NaN	NaN	NaN	NaN	NaN	NaN	NaN	NaN	NaN
RJ003_2020-05-07_siRNA_transfection	4A1-B	NaN	NaN	NaN	NaN	NaN	NaN	NaN	30803	34820	25324	27150	25324	26785	30437	24228	27515	28246	28976	28246	26420	27515	24228	26420	28611	27150	27515	22767	44682	31503	32964	11049	19025	2.00	25569	NaN	NaN	NaN	NaN	NaN	NaN	NaN	NaN	NaN	NaN	NaN	NaN	NaN	NaN
RJ003_2020-05-07_siRNA_transfection	4A1-B	NaN	NaN	NaN	NaN	NaN	NaN	NaN	12145	15432	45017	46113	45017	45748	11780	43922	46478	46844	11049	47209	45748	46478	43922	45383	47209	46113	46478	42826	31837	22341	23437	43525	31778	17533	46023	NaN	NaN	NaN	NaN	NaN	NaN	NaN	NaN	NaN	NaN	NaN	NaN	NaN	NaN
RJ003_2020-05-07_siRNA_transfection	4A1-B	NaN	NaN	NaN	NaN	NaN	NaN	NaN	NaN	NaN	41821	18050	11841	45845	32660	44348	15858	42186	22433	7.00	45784	12936	31199	35947	25355	28642	27546	23163	15858	19511	21702	20911	24139	14642	28856	45690	NaN	NaN	NaN	NaN	NaN	NaN	NaN	NaN	NaN	NaN	NaN	NaN	NaN
RJ003_2020-05-07_siRNA_transfection	4A1-B	NaN	NaN	NaN	NaN	NaN	NaN	NaN	NaN	NaN	33359	13636	45047	31168	25689	41760	11810	33725	17288	28976	30803	46143	24959	28611	19845	22402	21671	18019	11810	15097	16923	28550	43862	36161	17533	24473	NaN	NaN	NaN	NaN	NaN	NaN	NaN	NaN	NaN	NaN	NaN	NaN	NaN
RJ003_2020-05-07_siRNA_transfection	4A1-B	NaN	NaN	NaN	NaN	NaN	NaN	NaN	NaN	25689	29707	18019	30803	25689	24959	19480	14732	27515	31533	16923	27150	32629	20576	14732	20576	43983	24228	15097	15097	31168	22402	35156	43525	45352	30682	NaN	NaN	NaN	NaN	NaN	NaN	NaN	NaN	NaN	NaN	NaN	NaN	NaN	NaN
RJ003_2020-05-07_siRNA_transfection	4A1-B	NaN	NaN	NaN	NaN	NaN	NaN	NaN	NaN	25294	28581	18719	29312	25294	24563	20180	16163	26755	30042	17989	26390	30773	20911	16163	21276	45935	23833	16528	16528	29677	22737	45873	22678	24139	18629	NaN	NaN	NaN	NaN	NaN	NaN	NaN	NaN	NaN	NaN	NaN	NaN	NaN	NaN
RJ003_2020-05-07_siRNA_transfection	4A1-B	NaN	NaN	NaN	NaN	NaN	NaN	NaN	NaN	NaN	32203	45904	33664	4.00	4.00	33298	33664	29646	41365	42826	45995	45995	32203	45383	42826	29281	45661	41365	27820	29281	28550	45748	28157	43862	11355	43497	NaN	NaN	NaN	NaN	NaN	NaN	NaN	NaN	NaN	NaN	NaN	NaN	NaN
RJ003_2020-05-07_siRNA_transfection	4A1-B	NaN	NaN	NaN	NaN	NaN	NaN	NaN	NaN	NaN	23437	30376	24532	27089	27454	24167	24532	20880	31472	33298	31472	31107	23437	35490	32933	20515	27454	31837	19054	20515	19784	35855	21947	45810	42401	45779	NaN	NaN	NaN	NaN	NaN	NaN	NaN	NaN	NaN	NaN	NaN	NaN	NaN
RJ003_2020-05-07_siRNA_transfection	4A1-B	NaN	NaN	NaN	NaN	NaN	NaN	NaN	NaN	3.00	42430	45750	12114	44986	42064	45660	45841	41699	11018	41334	42795	43525	14305	14305	45717	45964	42430	44256	12479	11749	15401	13940	27395	43101	43101	NaN	NaN	NaN	NaN	NaN	NaN	NaN	NaN	NaN	NaN	NaN	NaN	NaN	NaN
RJ003_2020-05-07_siRNA_transfection	4A1-B	NaN	NaN	NaN	NaN	NaN	NaN	NaN	NaN	29281	4.00	31107	44652	45934	36220	29646	32568	35855	43556	35490	45661	45751	47209	47209	45995	34394	45661	45842	45383	44287	12145	46844	44228	18264	18264	NaN	NaN	NaN	NaN	NaN	NaN	NaN	NaN	NaN	NaN	NaN	NaN	NaN	NaN
RJ003_2020-05-07_siRNA_transfection	4A1-B	NaN	NaN	NaN	NaN	NaN	NaN	NaN	NaN	NaN	34759	21245	23802	30011	35125	36220	45661	22706	34759	17958	27454	24532	28915	17593	32933	21245	19419	25993	21976	12114	43891	24898	35462	44958	35796	11324	NaN	NaN	NaN	NaN	NaN	NaN	NaN	NaN	NaN	NaN	NaN	NaN	NaN
RJ003_2020-05-07_siRNA_transfection	4A1-B	NaN	NaN	NaN	NaN	NaN	NaN	NaN	NaN	NaN	27454	15036	17593	23071	28185	28915	29646	16497	27820	11749	20880	17958	22341	11383	25993	15036	13210	19419	15401	42795	45750	18688	30348	45993	32143	45292	NaN	NaN	NaN	NaN	NaN	NaN	NaN	NaN	NaN	NaN	NaN	NaN	NaN
RJ003_2020-05-07_siRNA_transfection	4A1-B	NaN	NaN	NaN	NaN	NaN	NaN	NaN	NaN	NaN	30407	23102	31503	45843	45966	29312	35521	32964	30773	31503	23102	27485	24929	26024	30407	30773	22737	22372	23833	18719	13971	15067	22341	44593	44958	33604	14611	NaN	NaN	NaN	NaN	NaN	NaN	NaN	NaN	NaN	NaN	NaN	NaN
RJ003_2020-05-07_siRNA_transfection	4A1-B	NaN	NaN	NaN	NaN	NaN	NaN	NaN	NaN	NaN	46143	45752	11079	19115	20576	45047	15462	12905	46874	47239	45752	42856	45935	41760	46143	46874	45752	45721	45813	33695	28581	29312	34029	15373	16103	45902	18994	NaN	NaN	NaN	NaN	NaN	NaN	NaN	NaN	NaN	NaN	NaN	NaN
RJ003_2020-05-07_siRNA_transfection	4A1-B	NaN	NaN	NaN	NaN	NaN	NaN	NaN	NaN	NaN	46508	11079	44317	45413	11444	45413	44317	45778	43952	42125	45905	41760	45996	41760	41395	45843	34425	28946	17989	19815	24563	47209	16469	30682	21916	31048	NaN	NaN	NaN	NaN	NaN	NaN	NaN	NaN	NaN	NaN	NaN	NaN	NaN
RJ003_2020-05-07_siRNA_transfection	4A1-B	NaN	NaN	NaN	NaN	NaN	NaN	NaN	NaN	NaN	12540	14001	47239	11444	14366	11444	47239	11810	46508	44682	42491	44317	43586	44317	43952	41760	45662	31503	20180	22007	26755	12875	17564	31413	22647	31778	NaN	NaN	NaN	NaN	NaN	NaN	NaN	NaN	NaN	NaN	NaN	NaN	NaN
RJ003_2020-05-07_siRNA_transfection	4A1-B	NaN	NaN	NaN	NaN	NaN	NaN	NaN	NaN	24228	27881	24593	26785	34455	17288	33359	32629	32994	35186	45753	45753	6.00	35916	31168	28976	30803	19115	14366	11810	45966	47239	24228	24532	21947	27395	NaN	NaN	NaN	NaN	NaN	NaN	NaN	NaN	NaN	NaN	NaN	NaN	NaN	NaN
RJ003_2020-05-07_siRNA_transfection	4A1-B	NaN	NaN	NaN	NaN	NaN	NaN	NaN	NaN	35551	45844	35916	45753	46539	28611	45444	44713	44713	47270	14032	14032	12206	11475	42887	45967	42522	30072	25324	22402	14732	21306	35551	32203	27426	31048	NaN	NaN	NaN	NaN	NaN	NaN	NaN	NaN	NaN	NaN	NaN	NaN	NaN	NaN
RJ003_2020-05-07_siRNA_transfection	4A1-B	NaN	NaN	NaN	NaN	NaN	NaN	NaN	NaN	30103	30468	32295	23894	33390	33025	27546	25355	26451	21702	26451	25720	22798	21702	23529	16224	17319	46905	11475	43252	41426	22433	47239	17227	11355	19360	20090	NaN	NaN	NaN	NaN	NaN	NaN	NaN	NaN	NaN	NaN	NaN	NaN	NaN
RJ003_2020-05-07_siRNA_transfection	4A1-B	NaN	NaN	NaN	NaN	NaN	NaN	NaN	NaN	45906	45936	41791	34090	42887	42522	45722	35551	6.00	32264	6.00	35916	33359	32264	33725	27515	28611	22402	23132	19115	17288	32994	26390	45903	45840	13150	13881	NaN	NaN	NaN	NaN	NaN	NaN	NaN	NaN	NaN	NaN	NaN	NaN	NaN
RJ003_2020-05-07_siRNA_transfection	4A1-B	NaN	NaN	NaN	NaN	NaN	NaN	NaN	NaN	43252	43252	42156	41426	45783	42156	45663	45967	45722	35186	45663	45722	34455	35186	33359	35186	29342	26785	24228	45047	21306	23863	45935	14642	33970	32509	NaN	NaN	NaN	NaN	NaN	NaN	NaN	NaN	NaN	NaN	NaN	NaN	NaN	NaN
RJ003_2020-05-07_siRNA_transfection	4A1-B	NaN	NaN	NaN	NaN	NaN	NaN	NaN	NaN	43586	43586	42491	42125	45874	42491	45782	41395	45813	5.00	45752	45813	36251	45662	35521	45662	31868	29677	27485	14336	24929	27120	46844	45690	22647	21551	NaN	NaN	NaN	NaN	NaN	NaN	NaN	NaN	NaN	NaN	NaN	NaN	NaN	NaN
RJ003_2020-05-07_siRNA_transfection	4A1-B	NaN	NaN	NaN	NaN	NaN	18749	17654	15827	20941	19845	19480	16193	16923	18749	20941	19115	47239	45047	15097	46143	45782	30407	45996	29312	21641	18354	41760	18354	45660	17930	30317	19725	12055	NaN	NaN	NaN	NaN	NaN	NaN	NaN	NaN	NaN	NaN	NaN	NaN	NaN	NaN	NaN
RJ003_2020-05-07_siRNA_transfection	4A1-B	NaN	NaN	NaN	NaN	NaN	45722	6.00	34455	45936	45814	45814	34820	35916	45722	45906	45783	28976	26420	34090	27881	19480	47239	22402	46143	45721	34060	23132	33695	11018	26330	2.00	24838	16438	NaN	NaN	NaN	NaN	NaN	NaN	NaN	NaN	NaN	NaN	NaN	NaN	NaN	NaN	NaN
RJ003_2020-05-07_siRNA_transfection	4A1-B	NaN	NaN	NaN	NaN	NaN	NaN	NaN	NaN	NaN	45661	41730	45751	36220	36220	35125	35490	35855	45692	35855	32568	32568	27820	31107	30376	41760	28915	26359	25263	24898	28550	15401	27426	45993	33604	13881	NaN	NaN	NaN	NaN	NaN	NaN	NaN	NaN	NaN	NaN	NaN	NaN	NaN
RJ003_2020-05-07_siRNA_transfection	4A1-B	NaN	NaN	NaN	NaN	NaN	NaN	NaN	NaN	NaN	45905	46143	41760	45843	45843	45721	45782	45813	45966	45813	34790	34425	28581	32599	31868	19876	29677	27120	25659	24929	29677	12875	17958	25600	16103	27395	NaN	NaN	NaN	NaN	NaN	NaN	NaN	NaN	NaN	NaN	NaN	NaN	NaN
RJ003_2020-05-07_siRNA_transfection	4A1-B	NaN	NaN	NaN	NaN	NaN	NaN	NaN	NaN	NaN	28946	27851	22737	23833	26390	17624	20180	27485	21276	27851	25659	21276	22737	25294	22007	20911	17258	19085	13606	11780	42095	45872	0.89	15738	21916	28856	NaN	NaN	NaN	NaN	NaN	NaN	NaN	NaN	NaN	NaN	NaN	NaN	NaN
RJ003_2020-05-07_siRNA_transfection	4A1-B	NaN	NaN	NaN	NaN	NaN	NaN	NaN	NaN	NaN	17624	16893	11780	13241	15797	43922	46478	16528	47209	16893	15067	47209	12145	14702	11414	46844	43556	45017	45904	45781	32568	32540	0.83	46784	18264	24838	NaN	NaN	NaN	NaN	NaN	NaN	NaN	NaN	NaN	NaN	NaN	NaN	NaN
RJ003_2020-05-07_siRNA_transfection	4A1-B	NaN	NaN	NaN	NaN	15766	16497	19784	20149	19054	19054	18688	20515	22341	16132	18323	13210	16132	15401	47178	46447	45717	45933	45964	45719	45933	45811	3.00	35827	32905	26696	15766	0.61	0.72	NaN	NaN	NaN	NaN	NaN	NaN	NaN	NaN	NaN	NaN	NaN	NaN	NaN	NaN	NaN
RJ003_2020-05-07_siRNA_transfection	4A1-B	NaN	NaN	NaN	NaN	45658	46023	47119	47119	46753	46753	46753	47119	11324	45658	46388	44562	45658	45292	43831	43466	43101	41275	41275	45931	41275	45962	45901	45870	45809	0.99	45658	0.22	0.26	NaN	NaN	NaN	NaN	NaN	NaN	NaN	NaN	NaN	NaN	NaN	NaN	NaN	NaN	NaN
RJ003_2020-05-07_siRNA_transfection	4A1-B	NaN	NaN	NaN	NaN	NaN	NaN	NaN	NaN	19115	14366	44682	13636	45778	14366	46508	45778	15827	12905	11810	12175	45778	45778	41760	45662	35521	29312	15067	16893	12510	17258	44317	25993	30348	16438	18629	NaN	NaN	NaN	NaN	NaN	NaN	NaN	NaN	NaN	NaN	NaN	NaN	NaN
RJ003_2020-05-07_siRNA_transfection	4A1-B	NaN	NaN	NaN	NaN	NaN	NaN	NaN	NaN	28581	24563	19085	23833	20180	24563	20911	20180	25659	23102	22372	22737	20180	20180	16528	12510	11414	42461	30011	31472	27820	32203	18719	44256	16469	46023	11324	NaN	NaN	NaN	NaN	NaN	NaN	NaN	NaN	NaN	NaN	NaN	NaN	NaN
RJ003_2020-05-07_siRNA_transfection	4A1-B	NaN	NaN	NaN	NaN	NaN	NaN	NaN	NaN	NaN	31472	27454	25263	28550	24898	31472	30376	27089	24898	27820	32568	29281	26359	4.00	24532	17227	16862	20880	25993	23071	24898	46447	43132	32509	14977	45717	NaN	NaN	NaN	NaN	NaN	NaN	NaN	NaN	NaN	NaN	NaN	NaN	NaN
RJ003_2020-05-07_siRNA_transfection	4A1-B	NaN	NaN	NaN	NaN	NaN	NaN	NaN	NaN	NaN	12145	43922	41730	45383	41365	11780	47209	43191	41365	44287	13241	46113	42826	17624	45965	32568	31837	4.00	42461	45812	41365	24167	16103	45963	21186	42370	NaN	NaN	NaN	NaN	NaN	NaN	NaN	NaN	NaN	NaN	NaN	NaN	NaN
RJ003_2020-05-07_siRNA_transfection	4A1-B	NaN	NaN	NaN	NaN	NaN	NaN	NaN	NaN	NaN	30437	43252	32264	45663	17654	11841	24593	31168	42887	28246	45753	26054	45753	34820	31168	27881	34090	29342	31533	41791	45722	42522	16497	27426	33239	24473	NaN	NaN	NaN	NaN	NaN	NaN	NaN	NaN	NaN	NaN	NaN	NaN	NaN
RJ003_2020-05-07_siRNA_transfection	4A1-B	NaN	NaN	NaN	NaN	NaN	NaN	NaN	NaN	NaN	45936	17319	42156	47270	27150	22433	34090	41426	16954	45753	11841	35916	11841	45078	45997	45722	43983	45844	41426	15858	11475	16589	22341	32174	2.00	27395	NaN	NaN	NaN	NaN	NaN	NaN	NaN	NaN	NaN	NaN	NaN	NaN	NaN
RJ003_2020-05-07_siRNA_transfection	4A1-B	NaN	NaN	NaN	NaN	NaN	NaN	NaN	NaN	NaN	34090	36281	28611	16193	35186	34090	18019	29342	25689	26785	35186	42156	28246	31168	43983	26054	34455	45783	14732	32264	26054	45813	45995	23774	23743	35431	NaN	NaN	NaN	NaN	NaN	NaN	NaN	NaN	NaN	NaN	NaN	NaN	NaN
RJ003_2020-05-07_siRNA_transfection	4A1-B	NaN	NaN	NaN	NaN	NaN	NaN	NaN	NaN	NaN	14366	16193	45778	34425	15462	14366	36251	46508	43221	44317	15462	21671	45413	11444	23498	43586	14732	18384	33329	12540	43586	22007	27454	15008	18264	28856	NaN	NaN	NaN	NaN	NaN	NaN	NaN	NaN	NaN	NaN	NaN	NaN	NaN
RJ003_2020-05-07_siRNA_transfection	4A1-B	NaN	NaN	NaN	NaN	NaN	NaN	NaN	NaN	31168	34090	45722	45753	45814	35916	34455	31168	36281	35916	34820	32264	32264	24959	26420	24593	23863	19115	47239	13271	15462	27515	25659	45903	19756	25965	16803	NaN	NaN	NaN	NaN	NaN	NaN	NaN	NaN	NaN	NaN	NaN	NaN	NaN
RJ003_2020-05-07_siRNA_transfection	4A1-B	NaN	NaN	NaN	NaN	NaN	NaN	NaN	NaN	31898	34820	45783	45814	45906	6.00	35551	31898	45663	6.00	35551	32994	32994	25689	27150	25324	24593	19845	11444	14001	16193	28611	26390	45964	20121	26330	16803	NaN	NaN	NaN	NaN	NaN	NaN	NaN	NaN	NaN	NaN	NaN	NaN	NaN
RJ003_2020-05-07_siRNA_transfection	4A1-B	NaN	NaN	NaN	NaN	NaN	18780	35186	45809	45844	12571	16954	45663	14032	20941	19845	34820	31168	20941	46539	45444	36281	41426	34820	29707	45844	27515	45783	45753	41791	45778	12145	45993	45871	NaN	NaN	NaN	NaN	NaN	NaN	NaN	NaN	NaN	NaN	NaN	NaN	NaN	NaN	NaN
RJ003_2020-05-07_siRNA_transfection	4A1-B	NaN	NaN	NaN	NaN	NaN	45782	22737	30773	25659	33329	45662	24198	34425	11780	47209	22372	19450	11414	31503	30407	23468	27485	22372	18354	25659	16528	24929	24929	27851	45842	12844	23377	22282	NaN	NaN	NaN	NaN	NaN	NaN	NaN	NaN	NaN	NaN	NaN	NaN	NaN	NaN	NaN
RJ003_2020-05-07_siRNA_transfection	4A1-B	NaN	NaN	NaN	NaN	NaN	NaN	NaN	NaN	45753	33359	32994	36281	29707	23863	26420	31168	28976	34455	33359	23498	28246	45814	43617	30803	25689	20576	18384	14366	12905	26785	20180	45780	26330	45810	26665	NaN	NaN	NaN	NaN	NaN	NaN	NaN	NaN	NaN	NaN	NaN	NaN	NaN
RJ003_2020-05-07_siRNA_transfection	4A1-B	NaN	NaN	NaN	NaN	NaN	NaN	NaN	NaN	34090	29342	28976	32264	25689	19845	22402	27150	24959	30437	29342	19845	24228	34455	45844	26785	21671	16923	14732	46874	45778	22767	16893	36192	24504	45690	25204	NaN	NaN	NaN	NaN	NaN	NaN	NaN	NaN	NaN	NaN	NaN	NaN	NaN
RJ003_2020-05-07_siRNA_transfection	4A1-B	NaN	NaN	NaN	NaN	28672	28307	45755	31229	45505	41852	32325	14824	36342	21367	33055	35977	45755	33786	33786	26846	23924	20271	27211	24654	21002	22129	35977	29707	27515	46844	46082	45903	46054	NaN	NaN	NaN	NaN	NaN	NaN	NaN	NaN	NaN	NaN	NaN	NaN	NaN	NaN	NaN
RJ003_2020-05-07_siRNA_transfection	4A1-B	NaN	NaN	NaN	NaN	31929	31929	45937	34121	46935	43647	35217	15523	45845	25720	35947	45784	45968	7.00	7.00	30468	27912	24624	30834	28642	25355	22098	45784	41395	45874	28915	32174	26696	2.00	NaN	NaN	NaN	NaN	NaN	NaN	NaN	NaN	NaN	NaN	NaN	NaN	NaN	NaN	NaN
RJ003_2020-05-07_siRNA_transfection	4A1-B	NaN	NaN	NaN	NaN	NaN	NaN	NaN	42491	45874	34060	35521	30407	34790	45662	45413	43952	46874	45693	5.00	44317	32964	30042	45662	45693	41760	35156	32964	34060	30773	20911	29281	23043	28126	21916	NaN	NaN	NaN	NaN	NaN	NaN	NaN	NaN	NaN	NaN	NaN	NaN	NaN	NaN
RJ003_2020-05-07_siRNA_transfection	4A1-B	NaN	NaN	NaN	NaN	NaN	NaN	NaN	18384	15462	45778	47239	42125	46508	12540	21306	19845	23132	12905	11810	20210	45047	41760	12540	12905	17654	47239	44682	45778	42491	31868	45781	29252	32509	25569	NaN	NaN	NaN	NaN	NaN	NaN	NaN	NaN	NaN	NaN	NaN	NaN	NaN	NaN
RJ003_2020-05-07_siRNA_transfection	4A1-B	NaN	NaN	NaN	NaN	NaN	NaN	NaN	42095	27454	20515	43556	25993	45692	28550	41365	35125	26359	45934	45904	32203	13241	45748	30011	12510	31107	32568	45995	21976	41730	14336	18323	24504	43132	25569	NaN	NaN	NaN	NaN	NaN	NaN	NaN	NaN	NaN	NaN	NaN	NaN	NaN	NaN
RJ003_2020-05-07_siRNA_transfection	4A1-B	NaN	NaN	NaN	NaN	NaN	NaN	NaN	45778	26755	18354	47239	24929	45874	28581	44317	5.00	25659	43221	42856	32964	18749	13271	30407	18019	31868	33695	44317	20180	45047	20210	15797	13575	27426	42036	NaN	NaN	NaN	NaN	NaN	NaN	NaN	NaN	NaN	NaN	NaN	NaN	NaN	NaN
RJ003_2020-05-07_siRNA_transfection	4A1-B	NaN	NaN	NaN	NaN	NaN	NaN	NaN	33695	41395	45662	43221	42856	45996	28581	41760	35521	44682	45413	14001	46508	43221	44682	45721	30773	45721	30042	26390	45662	45693	41760	45872	42401	11689	24108	NaN	NaN	NaN	NaN	NaN	NaN	NaN	NaN	NaN	NaN	NaN	NaN	NaN	NaN
RJ003_2020-05-07_siRNA_transfection	4A1-B	NaN	NaN	NaN	NaN	NaN	NaN	NaN	28550	34394	31107	35855	35490	34394	24532	34759	30011	45661	45720	41365	45751	35855	45661	31472	25993	31472	25628	22706	31107	31107	34759	13181	24108	45658	46753	NaN	NaN	NaN	NaN	NaN	NaN	NaN	NaN	NaN	NaN	NaN	NaN	NaN	NaN
RJ003_2020-05-07_siRNA_transfection	4A1-B	NaN	NaN	NaN	NaN	NaN	NaN	15432	13971	12875	13606	11049	12145	47209	12145	43556	43191	11049	43922	43191	45873	43556	45661	33664	34029	24898	26724	27820	42095	18354	15373	16469	21186	10959	NaN	NaN	NaN	NaN	NaN	NaN	NaN	NaN	NaN	NaN	NaN	NaN	NaN	NaN	NaN
RJ003_2020-05-07_siRNA_transfection	4A1-B	NaN	NaN	NaN	NaN	NaN	NaN	25355	23163	21337	22433	18780	20607	18415	20607	12571	12206	18780	13302	12206	43252	12571	45844	34090	34820	20576	23863	25324	47270	29738	24532	25993	14277	35431	NaN	NaN	NaN	NaN	NaN	NaN	NaN	NaN	NaN	NaN	NaN	NaN	NaN	NaN	NaN
RJ003_2020-05-07_siRNA_transfection	4A1-B	NaN	NaN	NaN	NaN	NaN	NaN	NaN	44317	34790	45874	43952	32234	45874	35886	28581	45782	41760	45721	42125	45874	34790	45721	26755	32234	31503	28946	28581	18354	44652	11049	45874	17199	22282	28856	NaN	NaN	NaN	NaN	NaN	NaN	NaN	NaN	NaN	NaN	NaN	NaN	NaN	NaN
RJ003_2020-05-07_siRNA_transfection	4A1-B	NaN	NaN	NaN	NaN	NaN	NaN	NaN	23468	15067	19085	23102	12510	19450	16163	45748	17989	21276	17624	21641	19450	15067	17624	44287	12875	12145	46113	46113	45661	27454	30376	19085	43862	15707	21551	NaN	NaN	NaN	NaN	NaN	NaN	NaN	NaN	NaN	NaN	NaN	NaN	NaN	NaN
RJ003_2020-05-07_siRNA_transfection	4A1-B	NaN	NaN	NaN	NaN	NaN	NaN	NaN	NaN	15036	16132	21245	12114	43160	44986	13940	43160	45872	45691	45841	45719	45691	45994	41699	46447	44986	31079	3.00	45841	45933	29983	35431	18629	16072	13150	NaN	NaN	NaN	NaN	NaN	NaN	NaN	NaN	NaN	NaN	NaN	NaN	NaN	NaN
RJ003_2020-05-07_siRNA_transfection	4A1-B	NaN	NaN	NaN	NaN	NaN	NaN	NaN	NaN	27150	28611	45694	22037	12540	15462	24959	12540	43221	45874	42491	45905	45874	45778	46874	18019	15827	28946	45782	42491	44317	27120	11383	19756	15373	47150	NaN	NaN	NaN	NaN	NaN	NaN	NaN	NaN	NaN	NaN	NaN	NaN	NaN	NaN
RJ003_2020-05-07_siRNA_transfection	4A1-B	NaN	NaN	NaN	NaN	NaN	NaN	NaN	NaN	NaN	31898	32994	45722	45844	34090	33725	23863	29707	33725	32629	24959	31533	28611	32994	32629	20941	21671	13636	45721	24929	12145	35156	24504	19025	46054	45963	NaN	NaN	NaN	NaN	NaN	NaN	NaN	NaN	NaN	NaN	NaN	NaN	NaN
RJ003_2020-05-07_siRNA_transfection	4A1-B	NaN	NaN	NaN	NaN	NaN	NaN	NaN	NaN	NaN	22737	23468	27120	28216	24198	23833	16163	20911	23833	23102	17258	22007	19815	23468	23102	13971	14702	44652	34759	24898	15036	32568	45932	35796	28491	23743	NaN	NaN	NaN	NaN	NaN	NaN	NaN	NaN	NaN	NaN	NaN	NaN	NaN
RJ003_2020-05-07_siRNA_transfection	4A1-B	NaN	NaN	NaN	NaN	NaN	NaN	NaN	NaN	NaN	44682	42491	41395	45721	42125	41395	5.00	45996	42491	45813	41395	45905	35521	5.00	45752	34790	29312	27485	46478	19450	26390	31107	28887	45871	17533	28126	NaN	NaN	NaN	NaN	NaN	NaN	NaN	NaN	NaN	NaN	NaN	NaN	NaN
RJ003_2020-05-07_siRNA_transfection	4A1-B	NaN	NaN	NaN	NaN	NaN	NaN	NaN	NaN	NaN	20576	18019	17288	13271	17654	16923	11810	16558	18019	14366	16923	15462	47239	11810	13271	46874	45966	45813	20180	30042	45693	45934	35462	44228	20821	32509	NaN	NaN	NaN	NaN	NaN	NaN	NaN	NaN	NaN	NaN	NaN	NaN	NaN
RJ003_2020-05-07_siRNA_transfection	4A1-B	NaN	NaN	NaN	NaN	NaN	NaN	NaN	NaN	NaN	31472	4.00	31107	45842	34759	45751	45812	28915	33298	31472	22706	35855	4.00	31837	30742	36220	28915	34394	29281	16862	35490	42795	16834	26665	33604	42736	NaN	NaN	NaN	NaN	NaN	NaN	NaN	NaN	NaN	NaN	NaN	NaN	NaN
RJ003_2020-05-07_siRNA_transfection	4A1-B	NaN	NaN	NaN	NaN	NaN	NaN	NaN	NaN	NaN	46874	17288	46143	20576	14732	19480	19845	42856	12540	46508	34790	16193	16923	46874	45778	16923	43586	14001	43586	26755	15827	12145	13210	13547	23043	21916	NaN	NaN	NaN	NaN	NaN	NaN	NaN	NaN	NaN	NaN	NaN	NaN	NaN
RJ003_2020-05-07_siRNA_transfection	4A1-B	NaN	NaN	NaN	NaN	NaN	NaN	NaN	NaN	NaN	25600	28522	19391	19391	21947	35462	32540	26696	29618	22678	32905	35096	25965	28157	32905	24869	27426	25965	21947	30713	27061	28157	25934	45690	26299	45931	NaN	NaN	NaN	NaN	NaN	NaN	NaN	NaN	NaN	NaN	NaN	NaN	NaN
RJ003_2020-05-07_siRNA_transfection	4A1-B	NaN	NaN	NaN	NaN	NaN	NaN	NaN	NaN	NaN	28157	31079	21947	21947	24504	45780	35462	29252	32174	25235	35827	45750	28522	31079	35462	27426	29983	28887	24504	33635	29618	30713	27760	45840	27760	41275	NaN	NaN	NaN	NaN	NaN	NaN	NaN	NaN	NaN	NaN	NaN	NaN	NaN
RJ003_2020-05-07_siRNA_transfection	4A1-B	NaN	NaN	NaN	NaN	NaN	NaN	NaN	NaN	NaN	35217	45998	30103	45754	44743	46935	47300	22098	23924	23559	20637	23559	20271	22828	13332	11871	14062	45968	35947	23163	19876	18780	30376	46054	12086	26665	NaN	NaN	NaN	NaN	NaN	NaN	NaN	NaN	NaN	NaN	NaN	NaN	NaN
RJ003_2020-05-07_siRNA_transfection	4A1-B	NaN	NaN	NaN	NaN	NaN	NaN	NaN	NaN	NaN	42856	46874	45813	44682	13271	15097	15097	23498	24959	24593	22402	24593	22037	24228	16923	15827	17654	46874	43221	33695	31138	30407	30713	24473	26665	46753	NaN	NaN	NaN	NaN	NaN	NaN	NaN	NaN	NaN	NaN	NaN	NaN	NaN
RJ003_2020-05-07_siRNA_transfection	4A1-B	NaN	NaN	NaN	NaN	NaN	NaN	NaN	NaN	NaN	46082	44256	14305	45717	17593	44621	41334	12479	46813	44256	11749	44621	45717	13575	13575	45780	42064	45750	43160	45717	41334	42064	45690	23377	12785	45658	NaN	NaN	NaN	NaN	NaN	NaN	NaN	NaN	NaN	NaN	NaN	NaN	NaN
RJ003_2020-05-07_siRNA_transfection	4A1-B	NaN	NaN	NaN	NaN	NaN	NaN	NaN	NaN	NaN	24228	21306	32629	23498	45783	22037	16193	29342	25689	21306	27881	21671	23498	31533	31168	11079	17654	46508	19115	23863	16558	17288	18688	31444	12816	27395	NaN	NaN	NaN	NaN	NaN	NaN	NaN	NaN	NaN	NaN	NaN	NaN	NaN
RJ003_2020-05-07_siRNA_transfection	4A1-B	NaN	NaN	NaN	NaN	NaN	NaN	NaN	NaN	NaN	13636	18749	45996	14001	13271	11444	45047	33695	28946	31138	36251	22737	45843	45721	30407	45905	12145	14702	20546	21276	33329	19845	44986	42401	26299	20090	NaN	NaN	NaN	NaN	NaN	NaN	NaN	NaN	NaN	NaN	NaN	NaN	NaN
RJ003_2020-05-07_siRNA_transfection	4A1-B	NaN	NaN	NaN	NaN	NaN	NaN	NaN	NaN	NaN	45413	14001	36251	45413	45047	42856	45935	28946	24563	26755	31868	18719	34425	32964	26024	35521	45017	47209	16528	17258	28946	14732	42064	45963	24838	18629	NaN	NaN	NaN	NaN	NaN	NaN	NaN	NaN	NaN	NaN	NaN	NaN	NaN
RJ003_2020-05-07_siRNA_transfection	4A1-B	NaN	NaN	NaN	NaN	NaN	12451	13181	47150	45689	44958	46784	46784	46419	11720	47150	46419	15373	44958	14642	15008	14277	16469	12451	13912	11720	45689	43497	43497	43132	44228	27120	0.69	0.58	NaN	NaN	NaN	NaN	NaN	NaN	NaN	NaN	NaN	NaN	NaN	NaN	NaN	NaN	NaN
RJ003_2020-05-07_siRNA_transfection	4A1-B	NaN	NaN	NaN	NaN	NaN	45809	45839	45748	45689	45658	45717	45717	45717	45778	45748	45717	45931	45658	45901	45901	45870	45962	45809	45870	45778	45689	0.99	0.99	0.99	1.00	42036	0.31	0.26	NaN	NaN	NaN	NaN	NaN	NaN	NaN	NaN	NaN	NaN	NaN	NaN	NaN	NaN	NaN
RJ003_2020-05-07_siRNA_transfection	4A1-B	NaN	NaN	NaN	NaN	NaN	NaN	NaN	NaN	20576	19115	22037	20576	14732	14001	12175	12175	15097	13636	15462	14001	11810	11079	43221	41395	45966	30773	19815	14336	15797	43922	26024	13575	17199	29221	NaN	NaN	NaN	NaN	NaN	NaN	NaN	NaN	NaN	NaN	NaN	NaN	NaN	NaN
RJ003_2020-05-07_siRNA_transfection	4A1-B	NaN	NaN	NaN	NaN	NaN	NaN	NaN	NaN	33329	31868	34425	33329	28216	27485	26024	26024	28581	27120	28946	27485	25659	24929	21276	19450	19085	46844	45661	32203	33664	25993	42461	35827	43132	21551	NaN	NaN	NaN	NaN	NaN	NaN	NaN	NaN	NaN	NaN	NaN	NaN	NaN	NaN
RJ003_2020-05-07_siRNA_transfection	4A1-B	NaN	NaN	NaN	NaN	NaN	NaN	NaN	NaN	28611	19115	27515	30437	19480	34455	13271	13636	22402	13271	46874	15827	13271	18384	16558	20941	12540	46508	45813	35886	45662	24228	21610	26696	29587	34335	NaN	NaN	NaN	NaN	NaN	NaN	NaN	NaN	NaN	NaN	NaN	NaN	NaN	NaN
RJ003_2020-05-07_siRNA_transfection	4A1-B	NaN	NaN	NaN	NaN	NaN	NaN	NaN	NaN	26024	18354	24929	27485	18354	30773	13606	13606	20546	13241	11049	15432	13606	17258	16163	19815	12875	47209	45995	45781	45873	22007	34001	44593	17168	21186	NaN	NaN	NaN	NaN	NaN	NaN	NaN	NaN	NaN	NaN	NaN	NaN	NaN	NaN
RJ003_2020-05-07_siRNA_transfection	4A1-B	NaN	NaN	NaN	NaN	NaN	NaN	NaN	NaN	35096	45811	45717	43160	11018	13940	45717	12114	14671	45352	45994	43891	43891	41699	11018	43160	45933	45352	42430	3.00	45964	43891	20852	23377	24108	16438	NaN	NaN	NaN	NaN	NaN	NaN	NaN	NaN	NaN	NaN	NaN	NaN	NaN	NaN
RJ003_2020-05-07_siRNA_transfection	4A1-B	NaN	NaN	NaN	NaN	NaN	NaN	NaN	NaN	35096	45841	46082	43160	11018	14305	46082	12114	15036	45352	45994	43891	44256	42064	11383	43525	45964	45717	42795	3.00	45994	44256	21217	23377	24108	16438	NaN	NaN	NaN	NaN	NaN	NaN	NaN	NaN	NaN	NaN	NaN	NaN	NaN	NaN
RJ003_2020-05-07_siRNA_transfection	4A1-B	NaN	NaN	NaN	NaN	0.92	0.99	0.92	0.96	0.95	0.96	45658	0.94	1.00	45717	1.00	0.96	45658	45839	0.98	45778	45689	0.98	45658	45689	45658	45839	45809	45809	45839	10990	11324	0.33	NaN	NaN	NaN	NaN	NaN	NaN	NaN	NaN	NaN	NaN	NaN	NaN	NaN	NaN	NaN	NaN
RJ003_2020-05-07_siRNA_transfection	4A1-B	NaN	NaN	NaN	NaN	33604	45871	33970	45659	35796	2.00	45932	35796	45902	42036	45871	45690	45993	44958	45779	43497	41671	45779	45993	45993	45963	45323	44593	44593	45323	29677	27426	0.69	NaN	NaN	NaN	NaN	NaN	NaN	NaN	NaN	NaN	NaN	NaN	NaN	NaN	NaN	NaN	NaN
RJ003_2020-05-07_siRNA_transfection	4A1-B	NaN	NaN	NaN	NaN	NaN	45932	45749	2.00	45779	45749	45993	41671	42767	45902	42767	45689	43497	46054	45689	10990	47150	11720	44228	12086	11720	11355	43862	45963	45932	45963	18295	0.79	0.61	NaN	NaN	NaN	NaN	NaN	NaN	NaN	NaN	NaN	NaN	NaN	NaN	NaN	NaN	NaN
RJ003_2020-05-07_siRNA_transfection	4A1-B	NaN	NaN	NaN	NaN	NaN	45689	0.99	0.97	0.99	0.99	45717	45717	45778	45658	45778	45901	45809	45931	45901	45962	45962	45992	45839	41275	45992	45992	45839	45689	45689	45689	44197	0.38	0.30	NaN	NaN	NaN	NaN	NaN	NaN	NaN	NaN	NaN	NaN	NaN	NaN	NaN	NaN	NaN
RJ003_2020-05-07_siRNA_transfection	4A1-B	NaN	NaN	NaN	NaN	NaN	NaN	NaN	45874	32964	28581	25659	23102	24198	22372	23833	45752	31868	21641	29677	26755	31503	27485	22737	23833	32599	27851	21276	19480	45813	27089	16954	27030	18629	25934	NaN	NaN	NaN	NaN	NaN	NaN	NaN	NaN	NaN	NaN	NaN	NaN	NaN	NaN
RJ003_2020-05-07_siRNA_transfection	4A1-B	NaN	NaN	NaN	NaN	NaN	NaN	NaN	0.68	0.66	0.64	0.63	0.62	0.62	0.62	0.62	0.67	0.65	0.61	0.64	0.63	0.65	0.64	0.62	0.62	0.65	0.64	0.61	0.74	0.68	0.50	0.86	0.23	0.20	0.23	NaN	NaN	NaN	NaN	NaN	NaN	NaN	NaN	NaN	NaN	NaN	NaN	NaN	NaN
RJ003_2020-05-07_siRNA_transfection	4A1-B	NaN	NaN	NaN	45994	45903	45994	41699	41334	12114	42795	14671	12844	14305	12479	15401	12114	15036	14671	13575	14671	16862	19054	20515	16862	15036	12844	47178	42795	44986	43160	45691	45841	NaN	NaN	NaN	NaN	NaN	NaN	NaN	NaN	NaN	NaN	NaN	NaN	NaN	NaN	NaN	NaN
RJ003_2020-05-07_siRNA_transfection	4A1-B	NaN	NaN	NaN	42736	42005	42370	43101	42736	45292	43466	46388	45658	46388	45658	46753	45292	46388	46388	46023	46388	47119	11689	12055	47119	46753	45658	44927	43466	44197	43466	41275	42005	NaN	NaN	NaN	NaN	NaN	NaN	NaN	NaN	NaN	NaN	NaN	NaN	NaN	NaN	NaN	NaN
RJ003_2020-02-07_siRNA_transfection	4A1-C	NaN	NaN	NaN	NaN	NaN	NaN	NaN	NaN	NaN	18688	11383	22341	12114	11749	14671	16132	16862	20880	17593	17593	21245	17958	18323	21610	16132	44621	42430	44621	46813	14671	42430	23377	18264	45901	45839	NaN	NaN	NaN	NaN	NaN	NaN	NaN	NaN	NaN	NaN	NaN	NaN	NaN
RJ003_2020-02-07_siRNA_transfection	4A1-C	NaN	NaN	NaN	NaN	NaN	NaN	NaN	NaN	NaN	45964	34366	43891	35096	34366	45660	45780	45841	42430	45903	45903	42795	45933	45933	43525	45780	31079	29252	31444	33270	45691	29618	16438	12055	0.97	0.95	NaN	NaN	NaN	NaN	NaN	NaN	NaN	NaN	NaN	NaN	NaN	NaN	NaN
RJ003_2020-02-07_siRNA_transfection	4A1-C	NaN	NaN	NaN	NaN	NaN	NaN	NaN	42826	42826	45383	45661	42826	12145	43922	47209	45748	46478	11414	45748	44652	28550	44652	45751	30011	45904	45842	45692	45692	32568	13575	30348	27030	42736	45870	NaN	NaN	NaN	NaN	NaN	NaN	NaN	NaN	NaN	NaN	NaN	NaN	NaN	NaN
RJ003_2020-02-07_siRNA_transfection	4A1-C	NaN	NaN	NaN	NaN	NaN	NaN	NaN	45047	45047	11810	45752	45047	16193	46508	14001	12175	13271	15097	12175	11079	27485	47239	45813	28946	41395	45966	45752	45752	32234	45017	20149	43132	16803	13150	NaN	NaN	NaN	NaN	NaN	NaN	NaN	NaN	NaN	NaN	NaN	NaN	NaN	NaN
RJ003_2020-02-07_siRNA_transfection	4A1-C	NaN	NaN	NaN	NaN	21947	20486	28522	29983	33270	32905	31079	31079	31079	28522	25965	25235	27061	26696	27061	29618	31809	27061	22678	24139	21947	23408	20486	21217	21217	27426	28491	25235	NaN	NaN	NaN	NaN	NaN	NaN	NaN	NaN	NaN	NaN	NaN	NaN	NaN	NaN	NaN	NaN
RJ003_2020-02-07_siRNA_transfection	4A1-C	NaN	NaN	NaN	NaN	0.98	0.97	45778	45809	45931	45931	45870	45870	45870	45778	45717	45689	45717	45717	45748	45809	45870	45748	0.99	1.00	0.98	1.00	0.97	0.97	0.97	45748	0.67	45689	NaN	NaN	NaN	NaN	NaN	NaN	NaN	NaN	NaN	NaN	NaN	NaN	NaN	NaN	NaN	NaN
RJ003_2020-02-07_siRNA_transfection	4A1-C	NaN	NaN	NaN	NaN	NaN	NaN	NaN	NaN	NaN	31533	30072	15462	28976	27515	14732	19845	27881	15097	23498	25324	15097	44682	11810	18019	5.00	46508	43586	35521	45843	18719	43556	32905	28522	45933	16469	NaN	NaN	NaN	NaN	NaN	NaN	NaN	NaN	NaN	NaN	NaN	NaN	NaN
RJ003_2020-02-07_siRNA_transfection	4A1-C	NaN	NaN	NaN	NaN	NaN	NaN	NaN	NaN	NaN	11749	47178	45841	46813	46082	45811	41699	46082	45841	43891	44621	45841	35096	45660	45964	30348	36192	34366	29983	31809	20121	13547	23743	21186	27760	14246	NaN	NaN	NaN	NaN	NaN	NaN	NaN	NaN	NaN	NaN	NaN	NaN	NaN
RJ003_2020-02-07_siRNA_transfection	4A1-C	NaN	NaN	NaN	NaN	NaN	NaN	NaN	NaN	NaN	31444	29983	18295	25600	27426	14642	25965	26330	12086	12816	23043	20486	16834	26696	24869	15738	21947	21217	47150	23774	20486	21582	29587	28491	12055	24838	NaN	NaN	NaN	NaN	NaN	NaN	NaN	NaN	NaN	NaN	NaN	NaN	NaN
RJ003_2020-02-07_siRNA_transfection	4A1-C	NaN	NaN	NaN	NaN	NaN	NaN	NaN	NaN	NaN	32964	30407	46844	23102	26024	45995	23468	24198	4.00	45720	18719	13971	44652	24929	21641	42461	16893	15797	33664	19815	14702	16163	45933	45780	46419	31809	NaN	NaN	NaN	NaN	NaN	NaN	NaN	NaN	NaN	NaN	NaN	NaN	NaN
RJ003_2020-02-07_siRNA_transfection	4A1-C	NaN	NaN	NaN	NaN	NaN	NaN	NaN	18384	35886	41760	27881	13271	45874	41760	34060	42856	45778	30407	33298	17593	24898	28915	30742	43586	42125	34790	43952	19815	11810	34425	46447	45323	12420	44927	NaN	NaN	NaN	NaN	NaN	NaN	NaN	NaN	NaN	NaN	NaN	NaN	NaN	NaN
RJ003_2020-02-07_siRNA_transfection	4A1-C	NaN	NaN	NaN	NaN	NaN	NaN	NaN	26085	45844	46539	45754	19876	43983	46905	45694	11475	15493	32629	28216	45748	17989	23102	25294	12571	47270	45753	12936	20210	18050	45722	36220	26696	23377	18264	NaN	NaN	NaN	NaN	NaN	NaN	NaN	NaN	NaN	NaN	NaN	NaN	NaN	NaN
RJ003_2020-02-07_siRNA_transfection	4A1-C	NaN	NaN	NaN	NaN	NaN	NaN	NaN	NaN	45721	41395	36251	35886	42491	32234	45752	45813	45874	33695	5.00	31503	26390	26390	18719	11780	45842	13241	45017	34759	12510	41365	44986	12816	43101	17533	NaN	NaN	NaN	NaN	NaN	NaN	NaN	NaN	NaN	NaN	NaN	NaN	NaN	NaN
RJ003_2020-02-07_siRNA_transfection	4A1-C	NaN	NaN	NaN	NaN	NaN	NaN	NaN	NaN	11018	13575	46813	46813	14305	44256	11383	12114	12479	45352	47178	43891	45933	45933	35096	30713	24504	31809	28522	21582	31444	25965	41306	20090	0.78	0.97	NaN	NaN	NaN	NaN	NaN	NaN	NaN	NaN	NaN	NaN	NaN	NaN	NaN	NaN
RJ003_2020-02-07_siRNA_transfection	4A1-C	NaN	NaN	NaN	NaN	NaN	NaN	NaN	NaN	NaN	28550	21976	45661	25263	24167	45812	36220	30376	26359	32203	32568	30011	45720	27089	31472	26359	23802	27454	34759	28915	28185	18688	32174	45323	12451	26665	NaN	NaN	NaN	NaN	NaN	NaN	NaN	NaN	NaN	NaN	NaN	NaN	NaN
RJ003_2020-02-07_siRNA_transfection	4A1-C	NaN	NaN	NaN	NaN	NaN	NaN	NaN	NaN	NaN	24563	16528	34790	20546	19085	45662	34060	26755	21641	28946	29312	26024	35521	22737	28216	21641	18354	23102	32234	24929	24198	12145	20149	27791	32540	41306	NaN	NaN	NaN	NaN	NaN	NaN	NaN	NaN	NaN	NaN	NaN	NaN	NaN
RJ003_2020-02-07_siRNA_transfection	4A1-C	NaN	NaN	NaN	NaN	NaN	NaN	0.94	0.92	0.98	45717	45778	45748	45658	0.99	0.91	0.85	0.90	0.90	0.90	0.96	45689	45778	45870	45717	45658	1.00	0.95	0.91	0.90	0.86	0.98	45292	45748	NaN	NaN	NaN	NaN	NaN	NaN	NaN	NaN	NaN	NaN	NaN	NaN	NaN	NaN	NaN
RJ003_2020-02-07_siRNA_transfection	4A1-C	NaN	NaN	NaN	NaN	NaN	NaN	45718	36161	41306	44593	46419	45689	43497	41671	35065	31048	35065	35065	34335	45902	43862	46419	12086	44593	43497	42401	45810	35065	35065	31778	45963	24869	45323	NaN	NaN	NaN	NaN	NaN	NaN	NaN	NaN	NaN	NaN	NaN	NaN	NaN	NaN	NaN
RJ003_2020-02-07_siRNA_transfection	4A1-C	NaN	NaN	NaN	NaN	NaN	NaN	45873	45812	45965	45842	45995	41365	45873	41365	43191	41365	13241	45383	45748	45017	36281	33725	22037	16193	13271	12905	45693	5.00	45843	5.00	16528	46388	45992	NaN	NaN	NaN	NaN	NaN	NaN	NaN	NaN	NaN	NaN	NaN	NaN	NaN	NaN	NaN
RJ003_2020-02-07_siRNA_transfection	4A1-C	NaN	NaN	NaN	NaN	NaN	NaN	42370	42005	42370	42005	42736	42736	42370	42736	43101	42736	45292	43831	43831	43831	25569	24838	21551	19725	18994	18994	15342	15342	16072	15342	46023	0.36	0.32	NaN	NaN	NaN	NaN	NaN	NaN	NaN	NaN	NaN	NaN	NaN	NaN	NaN	NaN	NaN
RJ003_2020-02-07_siRNA_transfection	4A1-C	NaN	NaN	NaN	NaN	NaN	NaN	NaN	NaN	NaN	17288	42125	26785	43586	11079	23132	36251	42125	16193	45966	45843	45843	28216	45935	34060	31503	35521	27485	30773	5.00	45413	45812	20515	45780	45963	21551	NaN	NaN	NaN	NaN	NaN	NaN	NaN	NaN	NaN	NaN	NaN	NaN	NaN
RJ003_2020-02-07_siRNA_transfection	4A1-C	NaN	NaN	NaN	NaN	NaN	NaN	NaN	NaN	NaN	20149	12479	25993	13575	16132	23802	44986	12479	19419	11383	47178	46813	45903	11018	43891	42064	44621	45872	41699	45352	14671	23043	11355	35796	13516	45717	NaN	NaN	NaN	NaN	NaN	NaN	NaN	NaN	NaN	NaN	NaN	NaN	NaN
RJ003_2020-02-07_siRNA_transfection	4A1-C	NaN	NaN	NaN	NaN	NaN	NaN	NaN	NaN	41699	15401	45717	44621	44621	43160	45994	33635	34731	34001	31079	36192	11383	45750	3.00	12114	45780	45903	20852	31079	28887	13181	35796	26665	29952	45748	NaN	NaN	NaN	NaN	NaN	NaN	NaN	NaN	NaN	NaN	NaN	NaN	NaN	NaN
RJ003_2020-02-07_siRNA_transfection	4A1-C	NaN	NaN	NaN	NaN	NaN	NaN	NaN	NaN	18295	26330	21582	20486	20852	19391	17930	11720	12816	12086	46784	13912	23408	15373	14277	23774	15738	16834	45779	46419	44593	32143	21186	13881	16438	0.83	NaN	NaN	NaN	NaN	NaN	NaN	NaN	NaN	NaN	NaN	NaN	NaN	NaN	NaN
RJ003_2020-02-07_siRNA_transfection	4A1-C	NaN	NaN	NaN	NaN	NaN	NaN	NaN	NaN	NaN	24198	27851	28216	24563	15432	30042	20911	26024	28581	19815	13241	26755	46478	11049	15432	17624	19450	25263	13940	26696	24139	24504	31413	23377	27760	27395	NaN	NaN	NaN	NaN	NaN	NaN	NaN	NaN	NaN	NaN	NaN	NaN	NaN
RJ003_2020-02-07_siRNA_transfection	4A1-C	NaN	NaN	NaN	NaN	NaN	NaN	NaN	NaN	NaN	31503	34790	35521	31868	22372	45693	27851	33329	35886	26755	19815	34060	16528	17624	22007	24563	26390	30742	19054	31079	28157	28522	34335	25934	30682	29952	NaN	NaN	NaN	NaN	NaN	NaN	NaN	NaN	NaN	NaN	NaN	NaN	NaN
RJ003_2020-02-07_siRNA_transfection	4A1-C	NaN	NaN	NaN	NaN	NaN	NaN	NaN	NaN	NaN	34029	15401	32203	32568	28185	26724	44986	44256	32933	23071	44621	35827	45717	34759	19419	23071	23802	23437	27454	15766	27454	12479	28522	2.00	31413	45658	NaN	NaN	NaN	NaN	NaN	NaN	NaN	NaN	NaN	NaN	NaN	NaN	NaN
RJ003_2020-02-07_siRNA_transfection	4A1-C	NaN	NaN	NaN	NaN	NaN	NaN	NaN	NaN	NaN	42795	27791	41334	41699	45750	45660	21947	21582	41699	34001	21582	14642	22678	43160	30713	34001	34731	34001	45719	27791	45691	25600	45323	22282	18264	45658	NaN	NaN	NaN	NaN	NaN	NaN	NaN	NaN	NaN	NaN	NaN	NaN	NaN
RJ003_2020-02-07_siRNA_transfection	4A1-C	NaN	NaN	NaN	NaN	NaN	NaN	NaN	35796	29587	35796	33239	29221	33604	27030	24108	24473	23743	22647	24838	29221	27395	22647	28491	44958	24838	23377	26665	25204	28491	34335	16803	0.84	0.80	0.80	NaN	NaN	NaN	NaN	NaN	NaN	NaN	NaN	NaN	NaN	NaN	NaN	NaN	NaN
RJ003_2020-02-07_siRNA_transfection	4A1-C	NaN	NaN	NaN	NaN	NaN	NaN	NaN	33270	24504	33270	29983	23774	29983	20486	16469	16834	16103	14277	17199	23774	20852	13912	22313	46813	17199	15373	20121	17564	22313	31079	42036	44927	43101	42736	NaN	NaN	NaN	NaN	NaN	NaN	NaN	NaN	NaN	NaN	NaN	NaN	NaN	NaN
RJ003_2020-02-07_siRNA_transfection	4A1-C	NaN	NaN	NaN	NaN	NaN	NaN	NaN	33298	34029	34759	30011	45751	45661	28185	32568	29281	34394	45720	45934	42461	43191	33664	45904	4.00	31472	31837	32203	32933	22706	21976	28522	45718	30317	15707	NaN	NaN	NaN	NaN	NaN	NaN	NaN	NaN	NaN	NaN	NaN	NaN	NaN	NaN
RJ003_2020-02-07_siRNA_transfection	4A1-C	NaN	NaN	NaN	NaN	NaN	NaN	NaN	45720	45781	45842	34394	42461	45995	32203	45661	33298	45781	42095	44652	46844	11049	45751	44287	45965	35490	35855	36220	45692	26724	25993	31444	45902	32143	17533	NaN	NaN	NaN	NaN	NaN	NaN	NaN	NaN	NaN	NaN	NaN	NaN	NaN	NaN
RJ003_2020-02-07_siRNA_transfection	4A1-C	NaN	NaN	NaN	NaN	NaN	NaN	NaN	34425	32234	30407	30773	27485	23468	23833	24929	18354	15432	23468	28581	29312	27851	22737	28946	45843	29312	23468	28216	22737	13971	35490	45352	30348	31048	25934	NaN	NaN	NaN	NaN	NaN	NaN	NaN	NaN	NaN	NaN	NaN	NaN	NaN	NaN
RJ003_2020-02-07_siRNA_transfection	4A1-C	NaN	NaN	NaN	NaN	NaN	NaN	NaN	30803	28611	26420	26785	23132	18384	18384	19480	11810	45047	18019	24228	24959	23132	16923	24593	6.00	24959	18384	23863	17288	43586	25659	30376	12844	43497	45718	NaN	NaN	NaN	NaN	NaN	NaN	NaN	NaN	NaN	NaN	NaN	NaN	NaN	NaN
RJ003_2020-02-07_siRNA_transfection	4A1-C	NaN	NaN	NaN	NaN	NaN	NaN	NaN	NaN	NaN	14763	18050	42156	46174	15128	12936	19876	15493	19511	18050	41426	44348	45875	16589	42887	11841	6.00	30803	6.00	13667	34820	28946	21245	14305	28522	31079	NaN	NaN	NaN	NaN	NaN	NaN	NaN	NaN	NaN	NaN	NaN	NaN	NaN
RJ003_2020-02-07_siRNA_transfection	4A1-C	NaN	NaN	NaN	NaN	NaN	NaN	NaN	NaN	NaN	11414	13606	41730	44287	11780	46478	14702	11780	14336	13606	45995	43191	45904	12510	42461	45748	45751	34029	45751	47209	45661	44986	15008	46784	31778	33604	NaN	NaN	NaN	NaN	NaN	NaN	NaN	NaN	NaN	NaN	NaN	NaN	NaN
RJ003_2020-02-07_siRNA_transfection	4A1-C	NaN	NaN	NaN	NaN	NaN	NaN	NaN	NaN	NaN	18019	22402	23863	34425	12540	20941	45693	32599	44317	45721	45782	43221	34060	33695	42491	34060	45813	45996	45874	12905	32234	16893	24504	15373	21186	18264	NaN	NaN	NaN	NaN	NaN	NaN	NaN	NaN	NaN	NaN	NaN	NaN	NaN
RJ003_2020-02-07_siRNA_transfection	4A1-C	NaN	NaN	NaN	NaN	NaN	NaN	NaN	NaN	NaN	23071	25628	26724	46082	19054	24532	11383	44986	16132	11749	12114	15401	45717	45352	14671	46082	12479	13940	12844	19419	44621	34366	27760	21916	45748	0.99	NaN	NaN	NaN	NaN	NaN	NaN	NaN	NaN	NaN	NaN	NaN	NaN	NaN
RJ003_2020-02-07_siRNA_transfection	4A1-C	NaN	NaN	NaN	NaN	NaN	NaN	NaN	NaN	NaN	43525	12844	44621	11749	44256	42064	45903	13940	12114	45717	44256	45872	41699	32174	30713	30713	29983	3.00	34001	45691	20880	13547	18994	14977	19360	45992	NaN	NaN	NaN	NaN	NaN	NaN	NaN	NaN	NaN	NaN	NaN	NaN	NaN
RJ003_2020-02-07_siRNA_transfection	4A1-C	NaN	NaN	NaN	NaN	NaN	NaN	NaN	NaN	NaN	20149	26724	21245	25628	21245	18688	16497	27820	25993	22706	20880	15766	18323	44256	42430	42795	41699	12479	46082	13575	35855	23408	25204	20821	25934	45292	NaN	NaN	NaN	NaN	NaN	NaN	NaN	NaN	NaN	NaN	NaN	NaN	NaN
RJ003_2020-02-07_siRNA_transfection	4A1-C	NaN	NaN	NaN	NaN	NaN	NaN	NaN	NaN	NaN	27791	32905	28157	22313	22313	22678	18295	19391	23774	30348	28522	28157	30713	28157	27426	24869	18660	17199	10990	43132	23774	14642	36161	11689	13150	41275	NaN	NaN	NaN	NaN	NaN	NaN	NaN	NaN	NaN	NaN	NaN	NaN	NaN
RJ003_2020-02-07_siRNA_transfection	4A1-C	NaN	NaN	NaN	NaN	NaN	NaN	NaN	NaN	NaN	20486	25235	20852	15373	15738	15738	11720	12816	16834	23043	21217	20852	23408	20852	20486	17930	12086	47150	41671	45690	16834	44958	31048	44562	46023	45778	NaN	NaN	NaN	NaN	NaN	NaN	NaN	NaN	NaN	NaN	NaN	NaN	NaN
RJ003_2020-02-07_siRNA_transfection	4A1-C	NaN	NaN	NaN	NaN	NaN	NaN	NaN	26724	23802	28550	21976	18688	24898	22706	23071	24167	21976	25628	26724	27454	25628	24532	22706	19419	18688	19419	16132	45352	16132	13940	14671	24139	45749	43831	NaN	NaN	NaN	NaN	NaN	NaN	NaN	NaN	NaN	NaN	NaN	NaN	NaN	NaN
RJ003_2020-02-07_siRNA_transfection	4A1-C	NaN	NaN	NaN	NaN	NaN	NaN	NaN	15827	12175	19115	45778	45996	13271	46874	47239	12540	45778	14732	15827	16923	14366	12540	46874	42125	45996	41760	45693	26390	45693	34060	35156	32203	35462	27395	NaN	NaN	NaN	NaN	NaN	NaN	NaN	NaN	NaN	NaN	NaN	NaN	NaN	NaN
RJ003_2020-02-07_siRNA_transfection	4A1-C	NaN	NaN	NaN	NaN	NaN	NaN	NaN	0.92	0.94	45778	1.00	0.95	0.95	0.86	0.98	0.99	0.95	0.99	0.99	0.96	0.98	45658	0.92	0.92	45717	0.99	0.95	0.91	0.84	0.95	13150	33270	35462	45962	NaN	NaN	NaN	NaN	NaN	NaN	NaN	NaN	NaN	NaN	NaN	NaN	NaN	NaN
RJ003_2020-02-07_siRNA_transfection	4A1-C	NaN	NaN	NaN	NaN	NaN	NaN	NaN	43101	44197	12785	47119	44562	44562	45962	46023	46753	44197	46388	46388	44927	46023	47119	43466	43101	11689	46388	44562	42736	45839	44562	27395	27089	29646	15707	NaN	NaN	NaN	NaN	NaN	NaN	NaN	NaN	NaN	NaN	NaN	NaN	NaN	NaN
RJ003_2020-02-07_siRNA_transfection	4A1-C	NaN	NaN	NaN	NaN	NaN	NaN	NaN	NaN	26420	23498	27150	29342	18019	47239	17654	45047	19115	19115	24959	26785	21671	21671	18749	19845	29707	28611	18384	21671	22767	25324	23802	45750	45840	42401	NaN	NaN	NaN	NaN	NaN	NaN	NaN	NaN	NaN	NaN	NaN	NaN	NaN	NaN
RJ003_2020-02-07_siRNA_transfection	4A1-C	NaN	NaN	NaN	NaN	NaN	NaN	NaN	NaN	16923	14366	17654	19845	45413	45813	45413	36251	46508	46508	15827	17654	12540	12540	46508	47239	20210	19115	45778	12540	13636	16193	17593	33270	35431	45840	NaN	NaN	NaN	NaN	NaN	NaN	NaN	NaN	NaN	NaN	NaN	NaN	NaN	NaN
RJ003_2020-02-07_siRNA_transfection	4A1-C	NaN	NaN	NaN	NaN	NaN	NaN	NaN	22706	17958	18688	25628	35462	35096	34366	13210	17227	21976	19054	13210	20515	13940	44256	43862	35462	45903	31809	45717	15401	22341	21582	47150	45689	46388	13516	NaN	NaN	NaN	NaN	NaN	NaN	NaN	NaN	NaN	NaN	NaN	NaN	NaN	NaN
RJ003_2020-02-07_siRNA_transfection	4A1-C	NaN	NaN	NaN	NaN	NaN	NaN	NaN	43952	45662	45752	11810	46113	45748	44652	30042	36251	42856	45782	30042	45996	31503	22372	42430	46478	15797	45995	24563	33695	43221	26359	47178	44986	30317	35431	NaN	NaN	NaN	NaN	NaN	NaN	NaN	NaN	NaN	NaN	NaN	NaN	NaN	NaN
RJ003_2020-02-07_siRNA_transfection	4A1-C	NaN	NaN	NaN	NaN	NaN	NaN	NaN	NaN	NaN	16862	45717	46447	46447	45933	13210	42430	46813	45717	18323	17227	12479	17958	13940	45811	21976	33270	15036	21976	17227	35490	21947	20821	12420	12055	17168	NaN	NaN	NaN	NaN	NaN	NaN	NaN	NaN	NaN	NaN	NaN	NaN	NaN
RJ003_2020-02-07_siRNA_transfection	4A1-C	NaN	NaN	NaN	NaN	NaN	NaN	NaN	NaN	NaN	14611	11689	12055	12055	46023	13516	46753	12055	11689	15342	14977	13150	15342	13516	45292	16803	43101	14246	16803	14977	22282	45809	0.64	0.54	0.54	0.60	NaN	NaN	NaN	NaN	NaN	NaN	NaN	NaN	NaN	NaN	NaN	NaN	NaN
RJ003_2020-02-07_siRNA_transfection	4A1-C	NaN	NaN	NaN	NaN	NaN	NaN	NaN	NaN	14277	22313	26696	24139	19756	24139	20121	17199	24869	24504	23043	21217	17930	18295	19391	12086	42767	46784	45810	31413	45902	35796	25204	11689	0.94	45839	NaN	NaN	NaN	NaN	NaN	NaN	NaN	NaN	NaN	NaN	NaN	NaN	NaN	NaN
RJ003_2020-02-07_siRNA_transfection	4A1-C	NaN	NaN	NaN	NaN	NaN	NaN	NaN	NaN	34731	44986	13575	47178	41699	46813	42064	45750	11018	47178	45352	43160	45841	45872	45994	31809	24869	29618	19756	10990	21582	16103	45902	22647	42370	11689	NaN	NaN	NaN	NaN	NaN	NaN	NaN	NaN	NaN	NaN	NaN	NaN	NaN	NaN
RJ003_2020-02-07_siRNA_transfection	4A1-C	NaN	NaN	NaN	NaN	NaN	NaN	NaN	NaN	16528	15797	14336	13241	14702	15067	16893	14702	14336	43191	12875	44652	46478	15067	14702	12145	12145	43191	45904	27089	27089	45995	36220	29618	41306	12420	NaN	NaN	NaN	NaN	NaN	NaN	NaN	NaN	NaN	NaN	NaN	NaN	NaN	NaN
RJ003_2020-02-07_siRNA_transfection	4A1-C	NaN	NaN	NaN	NaN	NaN	NaN	NaN	NaN	27851	26755	25294	24198	25659	26024	28216	25659	25294	17258	23468	18719	20911	26390	25659	23102	23102	17258	13241	36220	4.00	14702	46478	3.00	46784	15707	NaN	NaN	NaN	NaN	NaN	NaN	NaN	NaN	NaN	NaN	NaN	NaN	NaN	NaN
RJ003_2020-02-07_siRNA_transfection	4A1-C	NaN	NaN	NaN	NaN	NaN	NaN	NaN	12145	13241	15067	14336	20180	45751	47209	18354	45842	19085	12145	12145	12145	46478	23102	17624	44652	12510	11414	31107	35125	26724	20121	33239	12785	21186	17168	NaN	NaN	NaN	NaN	NaN	NaN	NaN	NaN	NaN	NaN	NaN	NaN	NaN	NaN
RJ003_2020-02-07_siRNA_transfection	4A1-C	NaN	NaN	NaN	NaN	NaN	NaN	NaN	45965	41730	43922	42826	12145	30742	45873	46844	31837	11049	45965	45995	45995	45842	14702	46113	45692	41365	45934	24167	28185	20149	15373	29952	47119	18629	14611	NaN	NaN	NaN	NaN	NaN	NaN	NaN	NaN	NaN	NaN	NaN	NaN	NaN	NaN
RJ003_2020-02-07_siRNA_transfection	4A1-C	NaN	NaN	NaN	NaN	NaN	NaN	NaN	NaN	NaN	15401	16497	18688	13210	12479	13210	21610	16497	15036	24898	21976	26359	20149	14305	12844	42795	42064	45717	15401	14305	42430	45780	42767	24473	18994	0.93	NaN	NaN	NaN	NaN	NaN	NaN	NaN	NaN	NaN	NaN	NaN	NaN	NaN
RJ003_2020-02-07_siRNA_transfection	4A1-C	NaN	NaN	NaN	NaN	NaN	NaN	NaN	NaN	NaN	30742	32203	34759	28185	27820	28185	45720	32203	30376	41730	45812	43191	36220	29646	28185	20515	19784	24167	31107	29646	20149	15766	16103	32143	25934	45778	NaN	NaN	NaN	NaN	NaN	NaN	NaN	NaN	NaN	NaN	NaN	NaN	NaN
RJ003_2020-02-07_siRNA_transfection	4A1-C	NaN	NaN	NaN	NaN	NaN	NaN	NaN	NaN	11018	12479	11749	11383	43525	14671	12479	15036	14305	11383	15401	43525	42795	13575	42064	15401	46813	45352	15036	14671	13940	45811	14642	14611	28126	14611	NaN	NaN	NaN	NaN	NaN	NaN	NaN	NaN	NaN	NaN	NaN	NaN	NaN	NaN
RJ003_2020-02-07_siRNA_transfection	4A1-C	NaN	NaN	NaN	NaN	NaN	NaN	NaN	NaN	44621	46082	45352	44986	45994	11749	46082	11749	11383	44986	12479	45964	45903	47178	45841	12479	43891	42430	12114	11383	11018	35827	12451	13516	26665	13150	NaN	NaN	NaN	NaN	NaN	NaN	NaN	NaN	NaN	NaN	NaN	NaN	NaN	NaN
RJ003_2020-02-07_siRNA_transfection	4A1-C	NaN	NaN	NaN	NaN	NaN	41640	41275	42736	41640	45870	43466	45962	45870	42005	45931	43101	43101	45778	45962	45778	45748	0.97	0.97	0.95	45658	0.98	45962	0.98	41275	42736	45658	0.41	0.33	NaN	NaN	NaN	NaN	NaN	NaN	NaN	NaN	NaN	NaN	NaN	NaN	NaN	NaN	NaN
RJ003_2020-02-07_siRNA_transfection	4A1-C	NaN	NaN	NaN	NaN	NaN	29983	28887	33270	29983	24504	34366	27426	24139	30713	26330	33635	33270	21947	27061	21582	20852	14277	14642	13181	17930	15738	27426	16103	29618	32174	45903	45689	0.82	NaN	NaN	NaN	NaN	NaN	NaN	NaN	NaN	NaN	NaN	NaN	NaN	NaN	NaN	NaN
RJ003_2020-02-07_siRNA_transfection	4A1-C	NaN	NaN	NaN	NaN	NaN	NaN	NaN	NaN	NaN	21641	20911	20546	19450	20546	20911	20180	20911	22007	19450	19085	20911	23468	18354	18354	17624	16893	20546	17258	21641	19085	43191	28887	13912	18994	26665	NaN	NaN	NaN	NaN	NaN	NaN	NaN	NaN	NaN	NaN	NaN	NaN	NaN
RJ003_2020-02-07_siRNA_transfection	4A1-C	NaN	NaN	NaN	NaN	NaN	NaN	NaN	NaN	NaN	4.00	35855	35490	34394	35490	35855	35125	35855	4.00	34394	34394	35855	45751	33664	33664	32933	32568	35490	32568	36220	34029	23437	15738	45871	11689	18629	NaN	NaN	NaN	NaN	NaN	NaN	NaN	NaN	NaN	NaN	NaN	NaN	NaN
RJ003_2020-02-07_siRNA_transfection	4A1-C	NaN	NaN	NaN	NaN	NaN	NaN	NaN	NaN	NaN	20941	32994	27150	6.00	29342	34455	29342	30072	45694	32629	28611	27515	21306	41760	5.00	23102	20546	22737	41760	43952	45778	45781	34001	15373	41306	17899	NaN	NaN	NaN	NaN	NaN	NaN	NaN	NaN	NaN	NaN	NaN	NaN	NaN
RJ003_2020-02-07_siRNA_transfection	4A1-C	NaN	NaN	NaN	NaN	NaN	NaN	NaN	NaN	NaN	17288	28976	23863	32994	25689	30803	25689	26420	33725	28976	24959	23863	17654	45782	33329	20180	17624	19815	45782	45966	42491	35855	32174	13912	45932	16803	NaN	NaN	NaN	NaN	NaN	NaN	NaN	NaN	NaN	NaN	NaN	NaN	NaN
RJ003_2020-02-07_siRNA_transfection	4A1-C	NaN	NaN	NaN	NaN	NaN	NaN	NaN	NaN	NaN	45935	44317	45693	45996	45752	45721	41395	34790	42125	31868	35521	45662	32964	45905	42856	44317	5.00	5.00	45782	31503	45843	46478	47178	13912	25204	45292	NaN	NaN	NaN	NaN	NaN	NaN	NaN	NaN	NaN	NaN	NaN	NaN	NaN
RJ003_2020-02-07_siRNA_transfection	4A1-C	NaN	NaN	NaN	NaN	NaN	NaN	NaN	NaN	NaN	13636	17654	46874	14366	11444	11079	14732	44317	15462	41395	45413	46874	42491	13271	16193	17654	46143	46508	11810	45996	12540	18354	16862	18295	28491	11324	NaN	NaN	NaN	NaN	NaN	NaN	NaN	NaN	NaN	NaN	NaN	NaN	NaN
RJ003_2020-02-07_siRNA_transfection	4A1-C	NaN	NaN	NaN	NaN	NaN	NaN	NaN	NaN	43952	43952	35156	45996	45843	13271	14001	42856	45874	46874	46143	45693	35886	29677	29312	25659	25294	23833	30042	21641	34060	17624	34029	34366	45323	28491	NaN	NaN	NaN	NaN	NaN	NaN	NaN	NaN	NaN	NaN	NaN	NaN	NaN	NaN
RJ003_2020-02-07_siRNA_transfection	4A1-C	NaN	NaN	NaN	NaN	NaN	NaN	NaN	NaN	18019	17654	45413	14732	12905	23863	24593	16923	13271	20576	20210	47239	45778	45874	45813	34790	34790	33329	45905	30773	43952	26755	42095	45933	13181	32143	NaN	NaN	NaN	NaN	NaN	NaN	NaN	NaN	NaN	NaN	NaN	NaN	NaN	NaN
RJ003_2020-02-07_siRNA_transfection	4A1-C	NaN	NaN	NaN	NaN	NaN	NaN	NaN	NaN	NaN	23408	26330	31444	23408	26330	26330	45660	36192	30348	27791	33270	29983	31079	31079	30713	27426	21947	29983	29618	28522	23774	44958	12785	16803	16072	44927	NaN	NaN	NaN	NaN	NaN	NaN	NaN	NaN	NaN	NaN	NaN	NaN	NaN
RJ003_2020-02-07_siRNA_transfection	4A1-C	NaN	NaN	NaN	NaN	NaN	NaN	NaN	NaN	NaN	27061	29983	35462	27061	29983	29983	41334	45964	34366	31444	45691	33635	35096	35096	34731	31444	25600	34001	33635	32540	27426	11720	14611	18994	18264	46753	NaN	NaN	NaN	NaN	NaN	NaN	NaN	NaN	NaN	NaN	NaN	NaN	NaN
RJ003_2020-02-07_siRNA_transfection	4A1-C	NaN	NaN	NaN	NaN	NaN	NaN	NaN	NaN	NaN	5.00	24198	22007	26755	29677	19085	25659	20546	15797	26755	15067	45383	16893	13241	20546	18719	22737	30042	26390	17624	16163	45812	31809	14642	19360	17899	NaN	NaN	NaN	NaN	NaN	NaN	NaN	NaN	NaN	NaN	NaN	NaN	NaN
RJ003_2020-02-07_siRNA_transfection	4A1-C	NaN	NaN	NaN	NaN	NaN	NaN	NaN	NaN	NaN	18019	45996	45782	43586	46874	35156	42491	5.00	31503	43586	30773	24198	32964	28946	5.00	34425	45843	47239	43221	33329	31868	16893	42064	23408	24838	23377	NaN	NaN	NaN	NaN	NaN	NaN	NaN	NaN	NaN	NaN	NaN	NaN	NaN
RJ003_2020-02-07_siRNA_transfection	4A1-C	NaN	NaN	NaN	NaN	NaN	NaN	NaN	NaN	26359	22706	18688	21245	21610	19784	13210	14305	46813	41699	47178	45811	45903	47178	41334	45903	45750	44256	45903	45352	32174	25600	34001	17564	31413	14611	NaN	NaN	NaN	NaN	NaN	NaN	NaN	NaN	NaN	NaN	NaN	NaN	NaN	NaN
RJ003_2020-02-07_siRNA_transfection	4A1-C	NaN	NaN	NaN	NaN	NaN	NaN	NaN	NaN	45781	34394	30011	32933	33298	31472	24167	25263	20880	15401	21245	12114	13575	21245	15036	13210	11383	17958	13575	19419	41334	34366	43525	25235	45690	18994	NaN	NaN	NaN	NaN	NaN	NaN	NaN	NaN	NaN	NaN	NaN	NaN	NaN	NaN
RJ003_2020-02-07_siRNA_transfection	4A1-C	NaN	NaN	NaN	NaN	NaN	NaN	NaN	NaN	45811	32174	3.00	30348	32174	45811	45691	35462	29983	34731	31079	34366	30348	30348	23774	26330	27426	23043	24139	21947	31809	30713	45689	16438	41640	1.00	NaN	NaN	NaN	NaN	NaN	NaN	NaN	NaN	NaN	NaN	NaN	NaN	NaN	NaN
RJ003_2020-02-07_siRNA_transfection	4A1-C	NaN	NaN	NaN	NaN	NaN	NaN	NaN	NaN	11383	45964	45717	45811	45994	11383	46082	44256	45780	43525	45872	43160	45811	45811	31809	34731	35827	31079	32174	29983	45964	45841	15738	20821	44927	45901	NaN	NaN	NaN	NaN	NaN	NaN	NaN	NaN	NaN	NaN	NaN	NaN	NaN	NaN
RJ003_2020-02-07_siRNA_transfection	4A1-C	NaN	NaN	NaN	NaN	NaN	NaN	NaN	19480	28246	17288	16558	28611	25324	30072	26785	13636	24593	18384	14732	23498	43221	14366	21671	47239	14366	41395	12540	42125	45935	41395	33695	27089	45780	23043	NaN	NaN	NaN	NaN	NaN	NaN	NaN	NaN	NaN	NaN	NaN	NaN	NaN	NaN
RJ003_2020-02-07_siRNA_transfection	4A1-C	NaN	NaN	NaN	NaN	NaN	NaN	NaN	45905	11444	45752	45662	11810	45413	13271	46508	34790	44682	45843	35521	43586	27851	35156	41760	31868	35156	26390	33329	27120	25294	26390	19450	16132	29618	15373	NaN	NaN	NaN	NaN	NaN	NaN	NaN	NaN	NaN	NaN	NaN	NaN	NaN	NaN
RJ003_2020-02-07_siRNA_transfection	4A1-C	NaN	NaN	NaN	NaN	NaN	NaN	NaN	NaN	28157	35462	24504	26330	21582	23043	23774	30348	27061	30713	26696	30348	30713	26696	23408	17564	23043	45750	29618	22678	33635	45872	33239	21551	0.87	44562	NaN	NaN	NaN	NaN	NaN	NaN	NaN	NaN	NaN	NaN	NaN	NaN	NaN	NaN
RJ003_2020-02-07_siRNA_transfection	4A1-C	NaN	NaN	NaN	NaN	NaN	NaN	NaN	NaN	23802	33664	19054	21610	15401	17227	17958	26724	22706	27454	21976	27089	27089	21976	17593	46813	17593	45661	25993	16862	31472	45812	19391	45902	42005	22282	NaN	NaN	NaN	NaN	NaN	NaN	NaN	NaN	NaN	NaN	NaN	NaN	NaN	NaN
RJ003_2020-02-07_siRNA_transfection	4A1-C	NaN	NaN	NaN	NaN	NaN	NaN	NaN	NaN	NaN	11414	41365	47209	46478	47209	43556	43191	46478	45748	45748	46478	11780	13241	11780	12145	42095	45692	34029	32933	31837	43556	41365	31809	20121	24108	14246	NaN	NaN	NaN	NaN	NaN	NaN	NaN	NaN	NaN	NaN	NaN	NaN	NaN
RJ003_2020-02-07_siRNA_transfection	4A1-C	NaN	NaN	NaN	NaN	NaN	NaN	NaN	NaN	NaN	20911	13606	20180	19085	19815	16163	15797	19085	18354	18354	19085	21276	22372	20911	21641	14336	45748	42461	41365	45934	16163	13606	45750	25600	27395	17533	NaN	NaN	NaN	NaN	NaN	NaN	NaN	NaN	NaN	NaN	NaN	NaN	NaN
RJ003_2020-02-07_siRNA_transfection	4A1-C	NaN	NaN	NaN	NaN	NaN	NaN	NaN	NaN	NaN	45809	41426	46905	34455	41791	30072	32994	43252	33725	32994	33725	24228	22767	30437	22037	27515	20576	19845	35186	31533	30803	15067	33635	30682	35065	27030	NaN	NaN	NaN	NaN	NaN	NaN	NaN	NaN	NaN	NaN	NaN	NaN	NaN
RJ003_2020-02-07_siRNA_transfection	4A1-C	NaN	NaN	NaN	NaN	NaN	NaN	NaN	NaN	NaN	27515	23498	28611	17288	23863	12905	15462	25324	16558	15827	16193	43952	42491	13271	42125	46874	45966	45905	17654	14366	13636	45812	25235	25204	29587	21916	NaN	NaN	NaN	NaN	NaN	NaN	NaN	NaN	NaN	NaN	NaN	NaN	NaN
RJ003_2020-02-07_siRNA_transfection	4A1-C	NaN	NaN	NaN	NaN	NaN	NaN	NaN	NaN	44256	42795	11383	44621	47178	44256	45872	43160	11018	41334	45717	45717	43160	43525	45352	43160	46082	34366	44256	12785	24838	14611	16072	43617	45842	15462	NaN	NaN	NaN	NaN	NaN	NaN	NaN	NaN	NaN	NaN	NaN	NaN	NaN	NaN
RJ003_2020-02-07_siRNA_transfection	4A1-C	NaN	NaN	NaN	NaN	NaN	NaN	NaN	NaN	0.89	0.88	0.92	0.90	0.92	0.89	0.86	0.89	0.92	0.87	0.90	0.90	0.88	0.89	0.90	0.89	0.91	0.82	0.89	0.38	0.47	0.39	0.40	26299	41275	18629	NaN	NaN	NaN	NaN	NaN	NaN	NaN	NaN	NaN	NaN	NaN	NaN	NaN	NaN
RJ003_2020-02-07_siRNA_transfection	4A1-C	NaN	NaN	NaN	NaN	NaN	NaN	NaN	NaN	NaN	41760	27515	46143	45778	15462	13271	18384	15462	20941	12905	14732	20576	13271	45047	18019	45996	41760	46143	32964	45778	45721	45383	13547	28491	45779	24504	NaN	NaN	NaN	NaN	NaN	NaN	NaN	NaN	NaN	NaN	NaN	NaN	NaN
RJ003_2020-02-07_siRNA_transfection	4A1-C	NaN	NaN	NaN	NaN	NaN	NaN	NaN	NaN	NaN	12875	31503	16528	16163	21641	19450	23833	21276	26024	19450	20911	26024	19815	15432	23833	12145	12875	16528	42095	16163	46113	21610	45659	18629	27030	46054	NaN	NaN	NaN	NaN	NaN	NaN	NaN	NaN	NaN	NaN	NaN	NaN	NaN
RJ003_2020-02-07_siRNA_transfection	4A1-C	NaN	NaN	NaN	NaN	NaN	NaN	NaN	NaN	46113	46113	15067	46113	46113	46844	44652	11049	46844	47209	45017	12510	46478	41730	45995	41730	45965	33664	27454	31107	11049	42826	17593	21582	24108	12055	NaN	NaN	NaN	NaN	NaN	NaN	NaN	NaN	NaN	NaN	NaN	NaN	NaN	NaN
RJ003_2020-02-07_siRNA_transfection	4A1-C	NaN	NaN	NaN	NaN	NaN	NaN	NaN	NaN	45751	45751	43191	45751	45751	45781	4.00	45842	45781	45812	45661	45965	45781	33664	33298	33664	32568	25993	20149	23437	45842	34759	11018	16469	21186	46023	NaN	NaN	NaN	NaN	NaN	NaN	NaN	NaN	NaN	NaN	NaN	NaN	NaN	NaN
RJ003_2020-02-07_siRNA_transfection	4A1-C	NaN	NaN	NaN	NaN	NaN	NaN	NaN	NaN	NaN	13241	20546	18354	14336	18354	16893	15067	14702	12510	14336	14702	14336	13606	12875	18719	12510	46478	46844	11049	46478	42095	45748	31809	45718	29587	14977	NaN	NaN	NaN	NaN	NaN	NaN	NaN	NaN	NaN	NaN	NaN	NaN	NaN
RJ003_2020-02-07_siRNA_transfection	4A1-C	NaN	NaN	NaN	NaN	NaN	NaN	NaN	NaN	NaN	20911	28946	26755	22372	26390	24929	23102	22737	20180	22007	22372	22372	21641	20546	26755	20546	17624	18354	18719	17624	13241	16893	45691	41306	32874	17533	NaN	NaN	NaN	NaN	NaN	NaN	NaN	NaN	NaN	NaN	NaN	NaN	NaN
RJ003_2020-02-07_siRNA_transfection	4A1-C	NaN	NaN	NaN	NaN	NaN	NaN	NaN	NaN	26390	27851	30407	23833	30407	28216	30407	30042	31868	31503	31503	32599	31503	29312	23833	23468	26390	24929	20546	16528	19450	26390	43191	24869	22282	13150	NaN	NaN	NaN	NaN	NaN	NaN	NaN	NaN	NaN	NaN	NaN	NaN	NaN	NaN
RJ003_2020-02-07_siRNA_transfection	4A1-C	NaN	NaN	NaN	NaN	NaN	NaN	NaN	NaN	25689	27150	30803	22767	30437	27515	30437	30072	32264	31533	31898	32994	31898	28976	22767	22037	25689	23863	18749	13636	17288	25324	45782	44986	34700	23377	NaN	NaN	NaN	NaN	NaN	NaN	NaN	NaN	NaN	NaN	NaN	NaN	NaN	NaN
RJ003_2020-02-07_siRNA_transfection	4A1-C	NaN	NaN	NaN	NaN	NaN	NaN	NaN	NaN	NaN	27851	16528	11414	27485	16528	17624	24929	12510	22372	20546	47209	24929	22007	45842	23833	17989	17989	16163	11049	11049	25294	47178	21947	45963	31413	32143	NaN	NaN	NaN	NaN	NaN	NaN	NaN	NaN	NaN	NaN	NaN	NaN	NaN
RJ003_2020-02-07_siRNA_transfection	4A1-C	NaN	NaN	NaN	NaN	NaN	NaN	NaN	NaN	NaN	32964	21276	16528	32964	21641	22737	30042	17624	27485	25659	15432	30042	27120	43922	28946	23102	23102	20911	15797	15797	30773	14305	24869	43132	33604	34335	NaN	NaN	NaN	NaN	NaN	NaN	NaN	NaN	NaN	NaN	NaN	NaN	NaN
RJ003_2020-02-07_siRNA_transfection	4A1-C	NaN	NaN	NaN	NaN	NaN	NaN	NaN	NaN	NaN	21610	17593	18688	20149	15036	46447	14305	12479	12114	15036	17227	19784	18323	19054	17958	13210	15036	13940	45719	45719	45903	36192	41306	16803	26665	20821	NaN	NaN	NaN	NaN	NaN	NaN	NaN	NaN	NaN	NaN	NaN	NaN	NaN
RJ003_2020-02-07_siRNA_transfection	4A1-C	NaN	NaN	NaN	NaN	NaN	NaN	NaN	NaN	NaN	26024	20911	22372	24563	17624	11049	16528	14336	13971	17624	20546	23833	22007	22737	21276	15432	17989	16163	35855	35855	45812	33664	29252	33604	46419	45840	NaN	NaN	NaN	NaN	NaN	NaN	NaN	NaN	NaN	NaN	NaN	NaN	NaN
RJ003_2020-02-07_siRNA_transfection	4A1-C	NaN	NaN	NaN	NaN	NaN	NaN	NaN	NaN	NaN	25600	29983	25965	23043	25600	22313	30348	25600	29252	27061	31444	23774	27791	29252	31809	33270	30713	26330	24504	18660	22313	45323	25934	18629	0.99	18629	NaN	NaN	NaN	NaN	NaN	NaN	NaN	NaN	NaN	NaN	NaN	NaN	NaN
RJ003_2020-02-07_siRNA_transfection	4A1-C	NaN	NaN	NaN	NaN	NaN	NaN	NaN	NaN	NaN	31107	45692	31472	27454	31107	26359	45720	31107	36220	32933	45842	28550	34394	36220	45904	41730	45751	31837	29281	21245	26359	43160	15738	42036	14977	42036	NaN	NaN	NaN	NaN	NaN	NaN	NaN	NaN	NaN	NaN	NaN	NaN	NaN
RJ003_2020-02-07_siRNA_transfection	4A1-C	NaN	NaN	NaN	NaN	NaN	NaN	NaN	NaN	NaN	45905	36251	35521	32599	45966	45813	41395	45662	31868	31138	26755	28216	30407	24929	24198	23102	17989	25659	19450	16528	22007	45720	45689	21582	18660	27030	NaN	NaN	NaN	NaN	NaN	NaN	NaN	NaN	NaN	NaN	NaN	NaN	NaN
RJ003_2020-02-07_siRNA_transfection	4A1-C	NaN	NaN	NaN	NaN	NaN	NaN	NaN	NaN	NaN	26724	24167	23437	21610	27454	25993	27820	24532	20880	20515	17227	18323	19784	15766	15401	14305	47178	16497	11749	46082	13575	34731	23743	32874	30682	46388	NaN	NaN	NaN	NaN	NaN	NaN	NaN	NaN	NaN	NaN	NaN	NaN	NaN
RJ003_2020-02-07_siRNA_transfection	4A1-C	NaN	NaN	NaN	NaN	NaN	NaN	NaN	NaN	20515	15036	16862	19419	16862	13940	15766	17227	16132	21245	18688	16497	17593	15766	15401	13575	14305	41699	45780	32540	28522	26330	31079	45659	2.00	13881	NaN	NaN	NaN	NaN	NaN	NaN	NaN	NaN	NaN	NaN	NaN	NaN	NaN	NaN
RJ003_2020-02-07_siRNA_transfection	4A1-C	NaN	NaN	NaN	NaN	NaN	NaN	NaN	NaN	12175	45935	43221	47239	43221	45813	41760	43586	42125	13271	45778	42856	44317	41395	45996	45813	45874	26024	20546	12145	42826	45873	46478	45660	36192	45810	NaN	NaN	NaN	NaN	NaN	NaN	NaN	NaN	NaN	NaN	NaN	NaN	NaN	NaN
RJ003_2020-02-07_siRNA_transfection	4A1-C	NaN	NaN	NaN	NaN	NaN	NaN	NaN	NaN	45444	47270	45444	46174	46174	44713	45814	45997	6.00	34090	45722	35186	28976	28611	26785	29707	28976	32994	31533	32629	35186	24959	41730	30317	23377	26299	NaN	NaN	NaN	NaN	NaN	NaN	NaN	NaN	NaN	NaN	NaN	NaN	NaN	NaN
RJ003_2020-02-07_siRNA_transfection	4A1-C	NaN	NaN	NaN	NaN	NaN	NaN	NaN	NaN	30042	31503	30042	30773	30773	29677	24929	26390	23102	21276	24198	22007	17258	16893	15797	17989	17624	20546	19450	20180	22007	14336	43891	14977	46388	12055	NaN	NaN	NaN	NaN	NaN	NaN	NaN	NaN	NaN	NaN	NaN	NaN	NaN	NaN
RJ003_2020-02-07_siRNA_transfection	4A1-C	NaN	NaN	NaN	NaN	NaN	NaN	NaN	NaN	26330	24504	21217	18295	25965	24504	16469	19756	29252	21947	25235	17564	21947	22678	21947	15373	15738	13912	14277	17564	20121	24504	14277	45690	12420	45292	NaN	NaN	NaN	NaN	NaN	NaN	NaN	NaN	NaN	NaN	NaN	NaN	NaN	NaN
RJ003_2020-02-07_siRNA_transfection	4A1-C	NaN	NaN	NaN	NaN	NaN	NaN	NaN	NaN	16893	14336	45383	45965	16163	14336	45692	42826	22007	46113	15432	45873	46844	11414	46844	35490	36220	33298	33664	45873	43556	13971	34029	11749	43862	45718	NaN	NaN	NaN	NaN	NaN	NaN	NaN	NaN	NaN	NaN	NaN	NaN	NaN	NaN
RJ003_2020-02-07_siRNA_transfection	4A1-C	NaN	NaN	NaN	NaN	NaN	NaN	NaN	NaN	NaN	27120	15067	19815	27851	27485	34790	45813	28946	21976	15401	45352	45717	12510	18323	15432	29677	20546	16163	19450	23071	23437	30011	46054	18629	17168	19725	NaN	NaN	NaN	NaN	NaN	NaN	NaN	NaN	NaN	NaN	NaN	NaN	NaN
RJ003_2020-02-07_siRNA_transfection	4A1-C	NaN	NaN	NaN	NaN	NaN	NaN	NaN	NaN	NaN	45813	26390	31503	45905	45874	47239	15097	45996	31107	24167	16862	17593	23468	27089	26755	41760	32234	27485	31138	32203	32568	45873	15373	22647	20821	23743	NaN	NaN	NaN	NaN	NaN	NaN	NaN	NaN	NaN	NaN	NaN	NaN	NaN
RJ003_2020-02-07_siRNA_transfection	4A1-C	NaN	NaN	NaN	NaN	NaN	NaN	NaN	NaN	NaN	18295	14642	15738	46419	41306	14277	12451	46054	45323	43132	43862	12451	42767	44593	11355	46419	41671	45932	45902	45749	45749	42401	26299	15707	45870	45870	NaN	NaN	NaN	NaN	NaN	NaN	NaN	NaN	NaN	NaN	NaN	NaN	NaN
RJ003_2020-02-07_siRNA_transfection	4A1-C	NaN	NaN	NaN	NaN	NaN	NaN	NaN	NaN	NaN	12451	45689	46419	45993	2.00	45323	43497	45993	45932	45749	45810	43497	45718	45871	42401	41306	2.00	35065	35065	33239	33239	45690	22282	12420	45658	45658	NaN	NaN	NaN	NaN	NaN	NaN	NaN	NaN	NaN	NaN	NaN	NaN	NaN
RJ003_2020-02-07_siRNA_transfection	4A1-C	NaN	NaN	NaN	NaN	NaN	NaN	NaN	NaN	23437	24898	23437	26724	26359	27454	24167	26359	24898	24167	23802	24167	19054	16862	20149	18688	15401	14305	12844	11018	45903	35827	11018	32540	16469	21551	NaN	NaN	NaN	NaN	NaN	NaN	NaN	NaN	NaN	NaN	NaN	NaN	NaN	NaN
RJ003_2020-02-07_siRNA_transfection	4A1-C	NaN	NaN	NaN	NaN	NaN	NaN	NaN	NaN	16193	18019	16193	20941	20576	22037	16923	20210	18384	16923	16558	16923	46143	42856	11079	45413	45935	45843	5.00	34060	22737	16528	34060	11780	23802	13547	NaN	NaN	NaN	NaN	NaN	NaN	NaN	NaN	NaN	NaN	NaN	NaN	NaN	NaN
RJ003_2020-02-07_siRNA_transfection	4A1-C	NaN	NaN	NaN	NaN	NaN	NaN	NaN	NaN	NaN	24959	27150	26420	23863	20210	23498	27515	22037	25324	28246	30437	26785	28611	31168	30072	33359	32264	27150	46874	45905	11079	28976	25993	22678	33239	20821	NaN	NaN	NaN	NaN	NaN	NaN	NaN	NaN	NaN	NaN	NaN	NaN	NaN
RJ003_2020-02-07_siRNA_transfection	4A1-C	NaN	NaN	NaN	NaN	NaN	NaN	NaN	NaN	NaN	21306	23132	22402	19845	16558	19845	23498	18384	21306	24228	26420	23132	24593	27150	26054	29707	28246	23498	43221	36251	43952	24959	23802	20852	32143	19725	NaN	NaN	NaN	NaN	NaN	NaN	NaN	NaN	NaN	NaN	NaN	NaN	NaN
RJ003_2020-02-07_siRNA_transfection	4A1-C	NaN	NaN	NaN	NaN	NaN	NaN	NaN	NaN	45689	17564	19391	13547	22678	11720	13547	15738	25965	21582	19756	16103	47150	10990	17930	14277	16103	17930	45323	45689	12086	12451	30317	35431	31778	12055	NaN	NaN	NaN	NaN	NaN	NaN	NaN	NaN	NaN	NaN	NaN	NaN	NaN	NaN
RJ003_2020-02-07_siRNA_transfection	4A1-C	NaN	NaN	NaN	NaN	NaN	NaN	NaN	NaN	30713	41334	43525	3.00	11383	33635	36192	45841	15401	46447	43891	45872	32905	32905	42064	45691	45872	41699	29983	30713	34366	35096	11355	17930	13181	24838	NaN	NaN	NaN	NaN	NaN	NaN	NaN	NaN	NaN	NaN	NaN	NaN	NaN	NaN
RJ003_2020-02-07_siRNA_transfection	4A1-C	NaN	NaN	NaN	NaN	NaN	NaN	NaN	NaN	NaN	31809	32174	29983	29252	45780	25600	34731	31079	28522	32540	30713	29252	33635	24869	35096	29983	32905	32540	33270	35827	34700	41306	16072	10959	45658	42370	NaN	NaN	NaN	NaN	NaN	NaN	NaN	NaN	NaN	NaN	NaN	NaN	NaN
RJ003_2020-02-07_siRNA_transfection	4A1-C	NaN	NaN	NaN	NaN	NaN	NaN	NaN	NaN	NaN	33635	33635	31444	31079	45933	27061	3.00	32905	29983	34001	32540	30713	35096	26330	45660	31444	34366	34366	35096	45719	35796	42401	17168	12055	46388	43101	NaN	NaN	NaN	NaN	NaN	NaN	NaN	NaN	NaN	NaN	NaN	NaN	NaN
RJ003_2020-02-07_siRNA_transfection	4A1-C	NaN	NaN	NaN	NaN	NaN	NaN	NaN	20149	20515	19784	13940	20880	19054	20880	20149	21245	13940	25263	19054	14671	13210	14671	15036	19419	13940	46813	44256	45660	45717	12114	26359	47150	24473	26299	NaN	NaN	NaN	NaN	NaN	NaN	NaN	NaN	NaN	NaN	NaN	NaN	NaN	NaN
RJ003_2020-02-07_siRNA_transfection	4A1-C	NaN	NaN	NaN	NaN	NaN	NaN	NaN	15067	15432	14336	43556	15797	13606	15797	15067	16528	43556	21276	13971	44652	42826	44652	45383	13971	43922	45873	36220	27089	45751	41365	22737	30713	45840	41671	NaN	NaN	NaN	NaN	NaN	NaN	NaN	NaN	NaN	NaN	NaN	NaN	NaN	NaN
RJ003_2020-02-07_siRNA_transfection	4A1-C	NaN	NaN	NaN	NaN	NaN	NaN	NaN	NaN	19054	22341	17227	21610	12844	19054	12844	13940	11383	12114	46813	41334	43160	45964	44256	44621	45352	11749	33635	29983	43891	44621	36192	46784	24473	22282	NaN	NaN	NaN	NaN	NaN	NaN	NaN	NaN	NaN	NaN	NaN	NaN	NaN	NaN
RJ003_2020-02-07_siRNA_transfection	4A1-C	NaN	NaN	NaN	NaN	NaN	NaN	NaN	NaN	26696	29252	25235	28887	21947	26696	21947	22678	20486	21217	19756	15373	17199	15008	17930	17930	18660	20852	46054	43497	17564	18295	11720	28126	47119	45658	NaN	NaN	NaN	NaN	NaN	NaN	NaN	NaN	NaN	NaN	NaN	NaN	NaN	NaN
RJ003_2020-02-07_siRNA_transfection	4A1-C	NaN	NaN	NaN	NaN	NaN	NaN	NaN	NaN	18323	23802	26359	28185	25263	27089	30376	31837	32203	35125	34394	34759	34759	34759	29646	29646	26359	25993	23071	13940	16862	18688	45903	23043	45993	18264	NaN	NaN	NaN	NaN	NaN	NaN	NaN	NaN	NaN	NaN	NaN	NaN	NaN	NaN
RJ003_2020-02-07_siRNA_transfection	4A1-C	NaN	NaN	NaN	NaN	NaN	NaN	NaN	NaN	45934	46478	12875	15067	11780	13971	17624	19085	19815	23102	22007	22737	22737	22737	16528	16893	12875	12510	45748	34759	45751	45934	22706	45841	17564	27395	NaN	NaN	NaN	NaN	NaN	NaN	NaN	NaN	NaN	NaN	NaN	NaN	NaN	NaN
RJ003_2020-02-07_siRNA_transfection	4A1-C	NaN	NaN	NaN	NaN	NaN	NaN	NaN	NaN	43586	45966	12905	17288	43586	11079	15097	13636	46874	22767	19480	13271	45782	13636	45966	45996	12540	42125	17288	43221	19480	43952	36251	21976	26696	20515	NaN	NaN	NaN	NaN	NaN	NaN	NaN	NaN	NaN	NaN	NaN	NaN	NaN	NaN
RJ003_2020-02-07_siRNA_transfection	4A1-C	NaN	NaN	NaN	NaN	NaN	NaN	NaN	NaN	19054	17227	23071	25993	19419	21976	24898	23802	21245	30011	27820	23437	15766	23802	17227	17593	23071	18323	26359	19054	27820	19419	14305	16469	31413	15373	NaN	NaN	NaN	NaN	NaN	NaN	NaN	NaN	NaN	NaN	NaN	NaN	NaN	NaN
RJ003_2020-02-07_siRNA_transfection	4A1-C	NaN	NaN	NaN	NaN	NaN	NaN	NaN	NaN	29618	34731	29983	31444	31079	28887	29618	29618	23774	21947	21947	20852	19756	27426	21582	28887	30348	29618	28157	26330	28887	27426	29618	13181	35065	2.00	NaN	NaN	NaN	NaN	NaN	NaN	NaN	NaN	NaN	NaN	NaN	NaN	NaN	NaN
RJ003_2020-02-07_siRNA_transfection	4A1-C	NaN	NaN	NaN	NaN	NaN	NaN	NaN	NaN	19419	25993	20149	21976	21610	18323	19419	19419	12114	46082	46447	44986	43891	16862	45717	18688	20515	19784	17593	15401	18323	16862	19419	35462	16834	19025	NaN	NaN	NaN	NaN	NaN	NaN	NaN	NaN	NaN	NaN	NaN	NaN	NaN	NaN
RJ003_2020-02-07_siRNA_transfection	4A1-C	NaN	NaN	NaN	NaN	NaN	NaN	NaN	NaN	NaN	10990	11720	10990	12451	12816	46054	46054	46054	45689	11720	44228	13181	15738	14642	45963	41306	45323	42767	42401	42401	24869	42036	23377	47119	45962	42370	NaN	NaN	NaN	NaN	NaN	NaN	NaN	NaN	NaN	NaN	NaN	NaN	NaN
RJ003_2020-02-07_siRNA_transfection	4A1-C	NaN	NaN	NaN	NaN	NaN	NaN	NaN	NaN	NaN	27061	27791	27061	28887	29252	25600	25235	25600	24869	27791	23043	29618	32540	31444	18660	19756	24504	21217	20852	21217	43525	20852	34700	19725	11689	14246	NaN	NaN	NaN	NaN	NaN	NaN	NaN	NaN	NaN	NaN	NaN	NaN	NaN
RJ003_2020-02-07_siRNA_transfection	4A1-C	NaN	NaN	NaN	NaN	NaN	NaN	NaN	NaN	NaN	32905	31079	34731	35462	41699	34001	35462	32905	45691	34001	33635	34366	32905	34366	34731	31444	29618	28522	26696	22313	23774	20486	21582	44958	43831	42005	NaN	NaN	NaN	NaN	NaN	NaN	NaN	NaN	NaN	NaN	NaN	NaN	NaN
RJ003_2020-02-07_siRNA_transfection	4A1-C	NaN	NaN	NaN	NaN	NaN	NaN	NaN	NaN	NaN	43525	41334	45352	46082	16497	44256	46082	43525	11383	44621	44256	44986	43160	44986	45352	41699	45903	45780	3.00	31444	33270	29618	31079	16469	11689	46388	NaN	NaN	NaN	NaN	NaN	NaN	NaN	NaN	NaN	NaN	NaN	NaN	NaN
RJ003_2020-02-07_siRNA_transfection	4A1-C	NaN	NaN	NaN	NaN	NaN	NaN	NaN	NaN	35125	31107	28185	32568	28550	31472	27089	31472	31837	26359	31107	29281	30011	28915	26724	29646	25263	25993	24532	25993	25628	28185	35125	43891	45718	10959	NaN	NaN	NaN	NaN	NaN	NaN	NaN	NaN	NaN	NaN	NaN	NaN	NaN	NaN
RJ003_2020-02-07_siRNA_transfection	4A1-C	NaN	NaN	NaN	NaN	NaN	NaN	NaN	NaN	21582	18660	16834	19756	17199	19025	16469	19025	19391	15738	19025	17564	18295	17564	16103	17930	15008	15373	14642	15373	15373	16834	21217	45902	11689	0.85	NaN	NaN	NaN	NaN	NaN	NaN	NaN	NaN	NaN	NaN	NaN	NaN	NaN	NaN
RJ003_2020-02-07_siRNA_transfection	4A1-C	NaN	NaN	NaN	NaN	NaN	NaN	NaN	14246	13516	20455	25204	25204	18264	46023	14611	18264	17533	24838	13516	14611	18629	19360	16072	16438	15707	15707	17899	19360	16438	21916	22282	32509	29221	32143	NaN	NaN	NaN	NaN	NaN	NaN	NaN	NaN	NaN	NaN	NaN	NaN	NaN	NaN
RJ003_2020-02-07_siRNA_transfection	4A1-C	NaN	NaN	NaN	NaN	NaN	NaN	NaN	0.93	0.91	45717	45992	45992	1.00	0.84	0.93	1.00	0.98	45962	0.91	0.93	1.00	45689	0.96	0.97	0.95	0.95	0.99	45689	0.97	45809	45839	46023	43831	45658	NaN	NaN	NaN	NaN	NaN	NaN	NaN	NaN	NaN	NaN	NaN	NaN	NaN	NaN
RJ003_2020-02-07_siRNA_transfection	4A1-C	NaN	NaN	NaN	NaN	NaN	NaN	NaN	NaN	NaN	32174	34731	35096	35096	35827	45691	32174	34731	43525	41699	36192	45872	31809	45719	32540	32905	31444	35827	42795	12844	23043	43132	43132	12420	13516	18994	NaN	NaN	NaN	NaN	NaN	NaN	NaN	NaN	NaN	NaN	NaN	NaN	NaN
RJ003_2020-02-07_siRNA_transfection	4A1-C	NaN	NaN	NaN	NaN	NaN	NaN	NaN	NaN	NaN	31444	34001	34366	34366	35096	3.00	31444	34001	42795	45994	35462	45780	31079	45660	31809	32174	30713	35096	42064	11749	22313	42401	42401	12055	13150	18629	NaN	NaN	NaN	NaN	NaN	NaN	NaN	NaN	NaN	NaN	NaN	NaN	NaN
RJ003_2020-02-07_siRNA_transfection	4A1-C	NaN	NaN	NaN	NaN	NaN	NaN	NaN	36161	32509	30317	33604	45690	26299	27395	32874	27030	25934	45690	28126	30682	45810	45323	33970	33604	45323	45749	45749	45323	45963	45840	33970	44197	0.79	0.70	NaN	NaN	NaN	NaN	NaN	NaN	NaN	NaN	NaN	NaN	NaN	NaN	NaN	NaN
RJ003_2020-02-07_siRNA_transfection	4A1-C	NaN	NaN	NaN	NaN	NaN	NaN	NaN	13210	43525	45841	44621	15036	32905	34731	43891	33635	32174	14671	35827	45903	16862	28185	45352	44986	28185	16132	15766	28550	20149	17593	45717	45749	12055	43101	NaN	NaN	NaN	NaN	NaN	NaN	NaN	NaN	NaN	NaN	NaN	NaN	NaN	NaN
RJ003_2020-04-09_siRNA_transfection	4A1-C	NaN	NaN	NaN	NaN	NaN	NaN	NaN	NaN	NaN	21610	17958	15036	16862	19784	22341	17593	20149	17227	11749	14305	46447	15401	15036	13575	45352	42795	47178	44986	45717	45352	45750	15738	20090	46388	28126	NaN	NaN	NaN	NaN	NaN	NaN	NaN	NaN	NaN	NaN	NaN	NaN	NaN
RJ003_2020-04-09_siRNA_transfection	4A1-C	NaN	NaN	NaN	NaN	NaN	NaN	NaN	NaN	NaN	45781	34394	31107	33298	4.00	45873	34029	45661	33664	27454	30011	25263	31472	31107	29281	24167	21245	25993	23437	24532	23802	15766	27426	27395	16072	36161	NaN	NaN	NaN	NaN	NaN	NaN	NaN	NaN	NaN	NaN	NaN	NaN	NaN
RJ003_2020-04-09_siRNA_transfection	4A1-C	NaN	NaN	NaN	NaN	NaN	NaN	NaN	45814	45809	45783	6.00	43617	43617	45967	44348	11475	13667	36281	6.00	35186	45722	42156	45809	45906	11110	43983	45967	34820	13302	11444	21610	29983	45718	34700	NaN	NaN	NaN	NaN	NaN	NaN	NaN	NaN	NaN	NaN	NaN	NaN	NaN	NaN
RJ003_2020-04-09_siRNA_transfection	4A1-C	NaN	NaN	NaN	NaN	NaN	NaN	NaN	33695	45843	33329	31868	45721	45721	35156	45752	41395	42856	31503	31868	30773	32964	36251	45843	34790	45996	45721	35156	30407	42491	11414	33270	47150	23743	21551	NaN	NaN	NaN	NaN	NaN	NaN	NaN	NaN	NaN	NaN	NaN	NaN	NaN	NaN
RJ003_2020-04-09_siRNA_transfection	4A1-C	NaN	NaN	NaN	NaN	NaN	NaN	NaN	NaN	NaN	42064	44621	42795	44256	45964	45750	45811	41699	45903	45964	45994	41699	45964	45964	44621	45780	31809	31444	32540	25235	35462	20515	24167	16834	32540	21947	NaN	NaN	NaN	NaN	NaN	NaN	NaN	NaN	NaN	NaN	NaN	NaN	NaN
RJ003_2020-04-09_siRNA_transfection	4A1-C	NaN	NaN	NaN	NaN	NaN	NaN	NaN	NaN	NaN	45994	43160	41334	42795	45841	45660	45719	45964	45811	45841	45903	45933	45841	45841	43160	45660	30713	30348	31079	24139	34001	19054	22706	15738	31079	20852	NaN	NaN	NaN	NaN	NaN	NaN	NaN	NaN	NaN	NaN	NaN	NaN	NaN
RJ003_2020-04-09_siRNA_transfection	4A1-C	NaN	NaN	NaN	NaN	NaN	NaN	NaN	NaN	NaN	14336	13241	46478	13971	13971	15067	11780	12145	13241	11780	14336	46113	11414	12875	12510	46113	47209	42826	43556	45904	17624	21641	21947	45659	13150	15342	NaN	NaN	NaN	NaN	NaN	NaN	NaN	NaN	NaN	NaN	NaN	NaN	NaN
RJ003_2020-04-09_siRNA_transfection	4A1-C	NaN	NaN	NaN	NaN	NaN	NaN	NaN	NaN	NaN	34425	33329	29312	34060	34060	35156	31503	32234	33329	31503	34425	29312	31138	32964	32234	28946	30407	25659	26024	22007	45752	42856	34001	46054	19360	21916	NaN	NaN	NaN	NaN	NaN	NaN	NaN	NaN	NaN	NaN	NaN	NaN	NaN
RJ003_2020-04-09_siRNA_transfection	4A1-C	NaN	NaN	NaN	NaN	NaN	NaN	NaN	NaN	19845	15462	15827	18384	15097	19480	34425	17288	12905	24198	16193	19115	24198	22007	20180	12540	45843	29312	25294	22737	45874	20911	46082	33270	16834	24473	NaN	NaN	NaN	NaN	NaN	NaN	NaN	NaN	NaN	NaN	NaN	NaN	NaN	NaN
RJ003_2020-04-09_siRNA_transfection	4A1-C	NaN	NaN	NaN	NaN	NaN	NaN	NaN	NaN	28216	24198	24198	26755	23833	27485	45383	26024	22007	4.00	24929	27485	4.00	35125	33298	21641	13241	41365	45720	35490	13241	34029	29252	18295	45993	16072	NaN	NaN	NaN	NaN	NaN	NaN	NaN	NaN	NaN	NaN	NaN	NaN	NaN	NaN
RJ003_2020-04-09_siRNA_transfection	4A1-C	NaN	NaN	NaN	NaN	NaN	NaN	NaN	NaN	33329	22007	30407	42125	44317	45778	45778	45693	45874	27851	5.00	45966	31503	26755	24563	26755	30407	30407	32964	16163	46478	32964	30011	15373	35065	11689	NaN	NaN	NaN	NaN	NaN	NaN	NaN	NaN	NaN	NaN	NaN	NaN	NaN	NaN
RJ003_2020-04-09_siRNA_transfection	4A1-C	NaN	NaN	NaN	NaN	NaN	NaN	NaN	NaN	18384	42125	15097	28246	30437	31898	32264	22402	24959	12175	21671	26420	15827	47239	45047	47239	15097	14732	17654	35156	28581	17654	46478	25965	43497	17168	NaN	NaN	NaN	NaN	NaN	NaN	NaN	NaN	NaN	NaN	NaN	NaN	NaN	NaN
RJ003_2020-04-09_siRNA_transfection	4A1-C	NaN	NaN	NaN	NaN	NaN	NaN	NaN	NaN	NaN	25659	28216	27485	17624	20911	13971	13971	16528	13241	12875	26755	22372	20180	20180	21276	34060	24198	18354	28581	28581	33329	12905	35096	32905	42036	27395	NaN	NaN	NaN	NaN	NaN	NaN	NaN	NaN	NaN	NaN	NaN	NaN	NaN
RJ003_2020-04-09_siRNA_transfection	4A1-C	NaN	NaN	NaN	NaN	NaN	NaN	NaN	NaN	NaN	14702	17258	16528	43922	46844	45965	45965	43191	45904	45873	15797	11780	46478	46113	47209	23102	13606	44652	17624	17989	22372	45693	28522	26330	45690	23743	NaN	NaN	NaN	NaN	NaN	NaN	NaN	NaN	NaN	NaN	NaN	NaN	NaN
RJ003_2020-04-09_siRNA_transfection	4A1-C	NaN	NaN	NaN	NaN	NaN	20821	21551	24108	21916	24838	24838	25934	26299	25204	25204	25204	23377	23743	25204	23012	23012	24838	22282	23012	23743	23377	24838	22282	23012	14246	18994	30682	32143	NaN	NaN	NaN	NaN	NaN	NaN	NaN	NaN	NaN	NaN	NaN	NaN	NaN	NaN	NaN
RJ003_2020-04-09_siRNA_transfection	4A1-C	NaN	NaN	NaN	NaN	NaN	0.99	1.00	45778	45658	45809	45809	45870	45901	45839	45839	45839	45717	45748	45839	45717	45717	45809	45689	45717	45748	45717	45809	45689	45717	0.88	0.96	42370	43466	NaN	NaN	NaN	NaN	NaN	NaN	NaN	NaN	NaN	NaN	NaN	NaN	NaN	NaN	NaN
RJ003_2020-04-09_siRNA_transfection	4A1-C	NaN	NaN	NaN	NaN	NaN	45658	45778	0.99	41275	45962	44562	45870	45962	45778	0.99	45658	43101	45717	45962	45839	44927	45992	0.97	42005	0.91	45809	0.99	45839	0.88	45292	12420	0.64	0.63	NaN	NaN	NaN	NaN	NaN	NaN	NaN	NaN	NaN	NaN	NaN	NaN	NaN	NaN	NaN
RJ003_2020-04-09_siRNA_transfection	4A1-C	NaN	NaN	NaN	NaN	NaN	13516	15707	12785	19725	18629	24108	17168	18629	15342	12420	13516	22282	14977	18994	16803	24838	19360	11689	20455	45292	16438	12420	16803	43831	25204	29952	0.88	0.86	NaN	NaN	NaN	NaN	NaN	NaN	NaN	NaN	NaN	NaN	NaN	NaN	NaN	NaN	NaN
RJ003_2020-04-09_siRNA_transfection	4A1-C	NaN	NaN	NaN	NaN	NaN	NaN	NaN	NaN	NaN	34455	32994	32994	29342	26054	31898	30072	31168	27515	29707	32629	31898	26054	24959	16923	20210	22402	25689	22402	15827	42125	43586	29281	12114	10990	35431	NaN	NaN	NaN	NaN	NaN	NaN	NaN	NaN	NaN	NaN	NaN	NaN	NaN
RJ003_2020-04-09_siRNA_transfection	4A1-C	NaN	NaN	NaN	NaN	NaN	NaN	NaN	NaN	NaN	11505	46204	46204	41456	45695	44743	42917	44013	45876	41821	45839	44743	45695	36312	26451	30468	33025	45695	33390	24990	12571	14397	24563	45904	30348	15738	NaN	NaN	NaN	NaN	NaN	NaN	NaN	NaN	NaN	NaN	NaN	NaN	NaN
RJ003_2020-04-09_siRNA_transfection	4A1-C	NaN	NaN	NaN	NaN	NaN	NaN	NaN	NaN	NaN	4.06	4.21	3.92	4.10	3.99	3.91	4.11	3.99	4.14	4.04	4.04	3.98	4.00	4.30	3.80	3.76	3.79	3.89	3.73	3.78	4.11	3.35	2.56	2.96	2.56	2.33	NaN	NaN	NaN	NaN	NaN	NaN	NaN	NaN	NaN	NaN	NaN	NaN	NaN
RJ003_2020-04-09_siRNA_transfection	4A1-C	NaN	NaN	NaN	NaN	NaN	NaN	NaN	NaN	NaN	25600	29252	22313	26696	23774	21947	26696	23774	27791	25235	25235	23774	24139	31444	19025	18295	19025	21582	17564	18660	26696	44958	25569	35431	25569	20090	NaN	NaN	NaN	NaN	NaN	NaN	NaN	NaN	NaN	NaN	NaN	NaN	NaN
RJ003_2020-04-09_siRNA_transfection	4A1-C	NaN	NaN	NaN	NaN	NaN	NaN	NaN	NaN	NaN	45994	45841	45933	45750	45719	45750	45719	45660	36192	32905	34001	34731	32540	28887	30348	28887	28522	28887	25235	28522	15008	14642	44958	29952	13150	42005	NaN	NaN	NaN	NaN	NaN	NaN	NaN	NaN	NaN	NaN	NaN	NaN	NaN
RJ003_2020-04-09_siRNA_transfection	4A1-C	NaN	NaN	NaN	NaN	NaN	NaN	NaN	NaN	NaN	31138	28216	30042	26755	26024	26755	26390	25294	24198	18719	20546	21276	18354	12510	14702	12145	11780	12510	43191	11780	27089	26724	16862	30348	45963	28856	NaN	NaN	NaN	NaN	NaN	NaN	NaN	NaN	NaN	NaN	NaN	NaN	NaN
RJ003_2020-04-09_siRNA_transfection	4A1-C	NaN	NaN	NaN	NaN	NaN	NaN	NaN	NaN	26785	26785	43617	33725	26785	45753	47239	41395	13636	43952	25659	45413	45693	31138	31868	29312	22737	24929	42856	16163	41760	23132	26054	46082	25965	44593	NaN	NaN	NaN	NaN	NaN	NaN	NaN	NaN	NaN	NaN	NaN	NaN	NaN	NaN
RJ003_2020-04-09_siRNA_transfection	4A1-C	NaN	NaN	NaN	NaN	NaN	NaN	NaN	NaN	19784	19784	30376	24167	19784	26724	46447	42795	11749	44256	32905	45352	45933	3.00	45660	35462	31079	32540	43525	27061	43160	17593	19419	45659	24838	13516	NaN	NaN	NaN	NaN	NaN	NaN	NaN	NaN	NaN	NaN	NaN	NaN	NaN	NaN
RJ003_2020-04-09_siRNA_transfection	4A1-C	NaN	NaN	NaN	NaN	NaN	NaN	NaN	NaN	35551	34090	35186	35186	35551	35186	32264	29342	28611	28976	27515	27515	27150	25689	27881	24228	20576	14732	18384	18019	14001	16558	30072	45691	27061	35796	NaN	NaN	NaN	NaN	NaN	NaN	NaN	NaN	NaN	NaN	NaN	NaN	NaN	NaN
RJ003_2020-04-09_siRNA_transfection	4A1-C	NaN	NaN	NaN	NaN	NaN	NaN	NaN	NaN	46600	44409	45870	45870	46600	45505	41852	45724	8.00	45696	35612	35612	34881	33055	35977	30498	25750	17715	22828	22098	16619	19906	45785	42826	28915	27061	NaN	NaN	NaN	NaN	NaN	NaN	NaN	NaN	NaN	NaN	NaN	NaN	NaN	NaN
RJ003_2020-04-09_siRNA_transfection	4A1-C	NaN	NaN	NaN	NaN	NaN	NaN	NaN	45904	17624	42826	41730	45995	45781	45873	45873	29281	12145	34029	32933	33298	30376	46844	35490	45873	32203	23802	28550	12479	21245	44652	13940	34001	44958	16469	NaN	NaN	NaN	NaN	NaN	NaN	NaN	NaN	NaN	NaN	NaN	NaN	NaN	NaN
RJ003_2020-04-09_siRNA_transfection	4A1-C	NaN	NaN	NaN	NaN	NaN	NaN	NaN	44287	22372	11049	46478	45748	42826	44287	43922	33664	16893	45781	45692	45720	34759	15067	45904	43922	4.00	27820	32568	16132	25263	12510	17958	45691	10990	19025	NaN	NaN	NaN	NaN	NaN	NaN	NaN	NaN	NaN	NaN	NaN	NaN	NaN	NaN
RJ003_2020-04-09_siRNA_transfection	4A1-C	NaN	NaN	NaN	NaN	NaN	NaN	45901	45962	45931	45992	45992	45870	45870	45901	45931	45901	45931	45901	45931	45962	45809	45748	45839	45839	45839	45839	45839	45901	45901	45839	45748	27030	0.30	NaN	NaN	NaN	NaN	NaN	NaN	NaN	NaN	NaN	NaN	NaN	NaN	NaN	NaN	NaN
RJ003_2020-04-09_siRNA_transfection	4A1-C	NaN	NaN	NaN	NaN	NaN	NaN	36192	45691	45691	45811	45811	34366	34731	36192	45691	35827	45691	36192	36192	45750	32905	30348	34001	33635	33270	34001	33635	35462	35462	34001	31079	27485	0.81	NaN	NaN	NaN	NaN	NaN	NaN	NaN	NaN	NaN	NaN	NaN	NaN	NaN	NaN	NaN
RJ003_2020-04-09_siRNA_transfection	4A1-C	NaN	NaN	NaN	NaN	NaN	NaN	NaN	NaN	NaN	32509	35065	45718	33239	18629	12055	0.89	0.75	45658	0.95	0.86	0.93	45717	12420	0.99	42736	11689	0.97	0.99	45748	0.96	41640	46784	12816	11324	46023	NaN	NaN	NaN	NaN	NaN	NaN	NaN	NaN	NaN	NaN	NaN	NaN	NaN
RJ003_2020-04-09_siRNA_transfection	4A1-C	NaN	NaN	NaN	NaN	NaN	NaN	NaN	NaN	NaN	22647	24838	27030	23377	47119	41640	0.76	0.65	0.87	0.81	0.74	0.80	0.89	42005	0.85	45658	41275	0.83	0.85	0.89	0.82	0.98	35065	45659	45992	45870	NaN	NaN	NaN	NaN	NaN	NaN	NaN	NaN	NaN	NaN	NaN	NaN	NaN
RJ003_2020-04-09_siRNA_transfection	4A1-C	NaN	NaN	NaN	NaN	NaN	NaN	NaN	NaN	NaN	11810	24593	13271	14001	45047	14001	17288	13636	28976	14366	6.00	18019	16558	27881	45905	20210	23498	14001	45844	28611	32264	24959	27089	23437	42401	20090	NaN	NaN	NaN	NaN	NaN	NaN	NaN	NaN	NaN	NaN	NaN	NaN	NaN
RJ003_2020-04-09_siRNA_transfection	4A1-C	NaN	NaN	NaN	NaN	NaN	NaN	NaN	NaN	NaN	30773	42856	32234	32964	28216	32964	36251	32599	46874	33329	17288	5.00	35156	45778	23468	45813	41760	32964	19115	46143	13271	42856	15036	11383	35065	14977	NaN	NaN	NaN	NaN	NaN	NaN	NaN	NaN	NaN	NaN	NaN	NaN	NaN
RJ003_2020-04-09_siRNA_transfection	4A1-C	NaN	NaN	NaN	NaN	NaN	NaN	NaN	NaN	NaN	45997	30803	15858	46174	16224	45444	45663	19876	42887	14032	45844	11841	42887	45444	29707	31168	30072	11475	45906	32994	32629	25324	26359	25600	44986	13912	NaN	NaN	NaN	NaN	NaN	NaN	NaN	NaN	NaN	NaN	NaN	NaN	NaN
RJ003_2020-04-09_siRNA_transfection	4A1-C	NaN	NaN	NaN	NaN	NaN	NaN	NaN	NaN	NaN	25720	14763	45754	31564	45815	30468	21337	42917	27546	36312	23894	33756	27912	30834	13302	15128	13667	33390	24624	16954	16954	45078	45842	35096	19784	21947	NaN	NaN	NaN	NaN	NaN	NaN	NaN	NaN	NaN	NaN	NaN	NaN	NaN
RJ003_2020-04-09_siRNA_transfection	4A1-C	NaN	NaN	NaN	NaN	NaN	NaN	NaN	NaN	46844	45812	43922	44287	33298	45383	12145	11049	13241	45748	44652	46844	42095	15797	45748	46844	42826	42826	42461	41730	46478	23102	18323	29618	11355	25934	NaN	NaN	NaN	NaN	NaN	NaN	NaN	NaN	NaN	NaN	NaN	NaN	NaN	NaN
RJ003_2020-04-09_siRNA_transfection	4A1-C	NaN	NaN	NaN	NaN	NaN	NaN	NaN	NaN	45017	45661	42095	42461	31472	43556	46844	45748	11414	43556	42826	45017	45934	13971	43922	45017	45995	45995	45965	45904	44287	20911	16862	28522	46784	25204	NaN	NaN	NaN	NaN	NaN	NaN	NaN	NaN	NaN	NaN	NaN	NaN	NaN	NaN
RJ003_2020-04-09_siRNA_transfection	4A1-C	NaN	NaN	NaN	NaN	NaN	NaN	NaN	NaN	47178	43891	44256	47178	44256	42064	42064	41334	41334	42795	41699	45933	45780	30348	15766	43525	29252	31079	29252	46447	45933	25965	29618	4.00	13241	41365	NaN	NaN	NaN	NaN	NaN	NaN	NaN	NaN	NaN	NaN	NaN	NaN	NaN	NaN
RJ003_2020-04-09_siRNA_transfection	4A1-C	NaN	NaN	NaN	NaN	NaN	NaN	NaN	NaN	43101	42005	42005	43101	42005	41275	41275	45992	45992	41640	41275	45962	45931	45689	44927	42005	45658	45689	45658	43101	45962	0.97	45658	16072	20821	17533	NaN	NaN	NaN	NaN	NaN	NaN	NaN	NaN	NaN	NaN	NaN	NaN	NaN	NaN
RJ003_2020-04-09_siRNA_transfection	4A1-C	NaN	NaN	NaN	NaN	NaN	NaN	NaN	NaN	NaN	19480	26420	22037	25324	15097	15097	22402	18384	14001	15827	17288	20210	16558	19480	15097	12175	12905	43586	41760	45813	42491	45661	36192	12086	16438	22282	NaN	NaN	NaN	NaN	NaN	NaN	NaN	NaN	NaN	NaN	NaN	NaN	NaN
RJ003_2020-04-09_siRNA_transfection	4A1-C	NaN	NaN	NaN	NaN	NaN	NaN	NaN	NaN	NaN	19815	25659	22007	24563	16163	16528	22372	18719	15432	16893	17989	20546	17624	19815	16528	13971	14336	46478	44652	42461	45383	47178	16469	33239	43466	12055	NaN	NaN	NaN	NaN	NaN	NaN	NaN	NaN	NaN	NaN	NaN	NaN	NaN
RJ003_2020-04-09_siRNA_transfection	4A1-C	NaN	NaN	NaN	NaN	NaN	NaN	NaN	NaN	NaN	46174	43983	42156	43617	43252	45906	45722	45967	41426	34820	31533	31533	31898	25689	19845	11444	15827	13271	45813	32234	5.00	45662	23802	28522	31048	31413	NaN	NaN	NaN	NaN	NaN	NaN	NaN	NaN	NaN	NaN	NaN	NaN	NaN
RJ003_2020-04-09_siRNA_transfection	4A1-C	NaN	NaN	NaN	NaN	NaN	NaN	NaN	NaN	NaN	45108	42552	45998	42552	41821	45784	35947	45845	45907	32295	28642	28642	29007	22068	14763	41791	46905	43983	31168	23498	28976	28976	45017	44621	41671	42036	NaN	NaN	NaN	NaN	NaN	NaN	NaN	NaN	NaN	NaN	NaN	NaN	NaN
RJ003_2020-04-09_siRNA_transfection	4A1-C	NaN	NaN	NaN	NaN	NaN	NaN	NaN	NaN	NaN	14032	43252	43983	44348	31168	46539	45078	43983	42522	12936	35916	45997	34090	30072	36281	36281	26054	27515	35916	14397	27181	18050	20515	23802	25965	18688	NaN	NaN	NaN	NaN	NaN	NaN	NaN	NaN	NaN	NaN	NaN	NaN	NaN
RJ003_2020-04-09_siRNA_transfection	4A1-C	NaN	NaN	NaN	NaN	NaN	NaN	NaN	NaN	NaN	28642	20972	21702	22068	44713	24624	22798	22068	20607	27912	13302	18415	11110	43617	13667	13667	45844	45967	12936	29007	42917	33025	28915	32203	32174	26724	NaN	NaN	NaN	NaN	NaN	NaN	NaN	NaN	NaN	NaN	NaN	NaN	NaN
RJ003_2020-04-09_siRNA_transfection	4A1-C	NaN	NaN	NaN	NaN	NaN	NaN	NaN	NaN	42186	15158	45754	20972	13302	36281	45814	35186	45753	14032	46174	29738	33756	34486	29738	34851	30834	30103	35947	20241	14763	15128	32599	43891	13210	22678	NaN	NaN	NaN	NaN	NaN	NaN	NaN	NaN	NaN	NaN	NaN	NaN	NaN	NaN
RJ003_2020-04-09_siRNA_transfection	4A1-C	NaN	NaN	NaN	NaN	NaN	NaN	NaN	NaN	42856	13271	45905	27485	22007	12145	13971	11414	13241	22737	19450	33695	45662	45693	34060	45721	34425	34425	45782	27120	23102	23102	19419	11355	15738	32874	NaN	NaN	NaN	NaN	NaN	NaN	NaN	NaN	NaN	NaN	NaN	NaN	NaN	NaN
RJ003_2020-04-09_siRNA_transfection	4A1-C	NaN	NaN	NaN	NaN	NaN	NaN	NaN	NaN	NaN	24198	30773	33695	45843	42125	45843	42125	45752	32599	36251	34790	45996	45782	45662	45662	45935	47239	47239	45782	43586	12844	12844	42767	18264	19725	17168	NaN	NaN	NaN	NaN	NaN	NaN	NaN	NaN	NaN	NaN	NaN	NaN	NaN
RJ003_2020-04-09_siRNA_transfection	4A1-C	NaN	NaN	NaN	NaN	NaN	NaN	NaN	NaN	NaN	41760	12175	15462	21671	24959	21671	24959	20210	14366	18384	16558	23498	20941	19115	19115	22767	30437	30437	20941	26420	25628	25263	14277	24108	25569	22647	NaN	NaN	NaN	NaN	NaN	NaN	NaN	NaN	NaN	NaN	NaN	NaN	NaN
RJ003_2020-04-09_siRNA_transfection	4A1-C	NaN	NaN	NaN	NaN	NaN	NaN	NaN	NaN	NaN	25965	25235	24504	23408	24139	23774	19391	21947	21582	18660	19391	22313	19025	18295	16103	16834	18660	17564	19391	25600	24504	10990	31048	25204	14977	45870	NaN	NaN	NaN	NaN	NaN	NaN	NaN	NaN	NaN	NaN	NaN	NaN	NaN
RJ003_2020-04-09_siRNA_transfection	4A1-C	NaN	NaN	NaN	NaN	NaN	NaN	NaN	NaN	NaN	23071	21976	21245	19419	20880	20149	14671	17593	17227	13210	14305	17958	13940	12844	46082	47178	13575	11749	14305	22706	21245	45872	17564	46419	32509	16072	NaN	NaN	NaN	NaN	NaN	NaN	NaN	NaN	NaN	NaN	NaN	NaN	NaN
RJ003_2020-04-09_siRNA_transfection	4A1-C	NaN	NaN	NaN	NaN	NaN	NaN	NaN	NaN	NaN	45047	15462	47239	14732	45413	11079	45782	45413	44317	42491	5.00	45966	36251	41395	43221	45782	32964	31503	27120	30773	27851	5.00	47209	45751	16132	45902	NaN	NaN	NaN	NaN	NaN	NaN	NaN	NaN	NaN	NaN	NaN	NaN	NaN
RJ003_2020-04-09_siRNA_transfection	4A1-C	NaN	NaN	NaN	NaN	NaN	NaN	NaN	NaN	NaN	44287	13241	46113	12875	44652	46113	45842	44287	43922	42095	45720	45965	45692	41365	42826	45842	34394	33298	29646	32568	30376	45720	16862	45717	28157	24838	NaN	NaN	NaN	NaN	NaN	NaN	NaN	NaN	NaN	NaN	NaN	NaN	NaN
RJ003_2020-04-09_siRNA_transfection	4A1-C	NaN	NaN	NaN	NaN	NaN	NaN	NaN	NaN	NaN	4.00	45781	45995	41365	45995	43191	15067	20911	23102	16528	20546	19085	18354	15067	13241	22372	26755	45693	31868	22007	33695	33664	42036	24139	45932	42401	NaN	NaN	NaN	NaN	NaN	NaN	NaN	NaN	NaN	NaN	NaN	NaN	NaN
RJ003_2020-04-09_siRNA_transfection	4A1-C	NaN	NaN	NaN	NaN	NaN	NaN	NaN	NaN	NaN	34029	35490	45751	45812	45781	45965	12145	17989	19815	13606	17624	16163	15432	12145	46844	19085	23468	34060	28581	18719	30407	31107	45963	22678	45810	45993	NaN	NaN	NaN	NaN	NaN	NaN	NaN	NaN	NaN	NaN	NaN	NaN	NaN
RJ003_2020-04-09_siRNA_transfection	4A1-C	NaN	NaN	NaN	NaN	NaN	NaN	NaN	NaN	NaN	12114	14305	14671	15766	12479	15036	19419	18323	14671	13940	13210	12479	44621	44986	42795	44256	11018	46082	45994	41699	35462	17199	31413	18994	44197	43101	NaN	NaN	NaN	NaN	NaN	NaN	NaN	NaN	NaN	NaN	NaN	NaN	NaN
RJ003_2020-04-09_siRNA_transfection	4A1-C	NaN	NaN	NaN	NaN	NaN	NaN	NaN	NaN	NaN	41334	43160	43891	44621	41699	43891	11383	46813	43891	43160	42064	41699	45691	45719	35827	45660	45933	45841	34001	34731	28887	11720	27030	15707	41640	45962	NaN	NaN	NaN	NaN	NaN	NaN	NaN	NaN	NaN	NaN	NaN	NaN	NaN
RJ003_2020-04-09_siRNA_transfection	4A1-C	NaN	NaN	NaN	NaN	NaN	NaN	NaN	NaN	NaN	45779	41306	41671	42401	44228	12816	14277	41671	45749	45779	45810	35796	34700	34700	36161	33970	27760	28126	23377	15342	29221	14977	23012	18629	45658	12055	NaN	NaN	NaN	NaN	NaN	NaN	NaN	NaN	NaN	NaN	NaN	NaN	NaN
RJ003_2020-04-09_siRNA_transfection	4A1-C	NaN	NaN	NaN	NaN	NaN	NaN	NaN	NaN	NaN	45963	43497	43862	44593	46784	15008	16834	43862	45932	45963	45993	45718	45659	2.00	45779	36161	29587	29952	24838	16438	31048	16438	24838	20455	46753	13516	NaN	NaN	NaN	NaN	NaN	NaN	NaN	NaN	NaN	NaN	NaN	NaN	NaN
RJ003_2020-04-09_siRNA_transfection	4A1-C	NaN	NaN	NaN	NaN	NaN	NaN	NaN	NaN	NaN	24838	30682	32509	30317	28126	25934	25934	23377	25934	27030	25569	26665	21916	23743	26299	23743	22647	26299	26299	25934	24838	33239	14977	18994	43101	45809	NaN	NaN	NaN	NaN	NaN	NaN	NaN	NaN	NaN	NaN	NaN	NaN	NaN
RJ003_2020-04-09_siRNA_transfection	4A1-C	NaN	NaN	NaN	NaN	NaN	NaN	NaN	NaN	NaN	45902	47150	12816	46784	43862	41306	41306	45749	41306	42767	45963	42036	2.00	45779	41671	45810	45690	41671	41671	41306	45932	13912	27760	32874	17168	11689	NaN	NaN	NaN	NaN	NaN	NaN	NaN	NaN	NaN	NaN	NaN	NaN	NaN
RJ003_2020-04-09_siRNA_transfection	4A1-C	NaN	NaN	NaN	NaN	NaN	NaN	NaN	46874	12905	13271	13271	17654	14001	14001	16193	45413	14732	13271	14001	11079	45778	44682	46143	42491	45778	27851	13241	33298	45812	47209	24898	25965	35431	14611	NaN	NaN	NaN	NaN	NaN	NaN	NaN	NaN	NaN	NaN	NaN	NaN	NaN	NaN
RJ003_2020-04-09_siRNA_transfection	4A1-C	NaN	NaN	NaN	NaN	NaN	NaN	NaN	22737	25294	25659	25659	29312	26024	26390	28216	22007	26755	25659	26024	23468	22372	21276	22372	19085	22007	42826	30011	15766	20515	27820	44621	13547	26665	44927	NaN	NaN	NaN	NaN	NaN	NaN	NaN	NaN	NaN	NaN	NaN	NaN	NaN	NaN
RJ003_2020-04-09_siRNA_transfection	4A1-C	NaN	NaN	NaN	NaN	NaN	NaN	NaN	NaN	42401	43132	45993	45932	47150	42401	46054	12086	45659	42401	45932	2.00	42767	45963	45659	41671	36161	30682	29952	27760	24838	32509	14611	1.00	43831	0.95	NaN	NaN	NaN	NaN	NaN	NaN	NaN	NaN	NaN	NaN	NaN	NaN	NaN	NaN
RJ003_2020-04-09_siRNA_transfection	4A1-C	NaN	NaN	NaN	NaN	NaN	NaN	NaN	NaN	11018	12114	45352	44256	18323	11018	16497	20515	45841	47178	43891	45811	11749	44621	45841	46447	45750	29618	28522	25235	20852	32540	41671	19360	30317	16438	NaN	NaN	NaN	NaN	NaN	NaN	NaN	NaN	NaN	NaN	NaN	NaN	NaN	NaN
RJ003_2020-04-09_siRNA_transfection	4A1-C	NaN	NaN	NaN	NaN	NaN	NaN	NaN	NaN	26724	23437	42430	30742	26359	24167	31837	35490	45720	45781	25628	45692	30376	34029	29281	25628	34029	26359	45780	15036	17989	23802	11749	12451	18264	18264	NaN	NaN	NaN	NaN	NaN	NaN	NaN	NaN	NaN	NaN	NaN	NaN	NaN	NaN
RJ003_2020-04-09_siRNA_transfection	4A1-C	NaN	NaN	NaN	NaN	NaN	NaN	NaN	NaN	43891	41334	25965	11018	43891	41699	11749	15036	16862	17593	43160	16497	47178	13575	46082	42795	13940	43891	22678	34001	31472	41699	31079	45659	47119	47119	NaN	NaN	NaN	NaN	NaN	NaN	NaN	NaN	NaN	NaN	NaN	NaN	NaN	NaN
RJ003_2020-04-09_siRNA_transfection	4A1-C	NaN	NaN	NaN	NaN	NaN	20852	21217	21217	21217	20486	20486	20852	20852	22678	22678	21582	22313	23408	23043	23408	23774	22313	23043	23043	22313	21947	21947	22313	22313	21582	20852	18994	18264	NaN	NaN	NaN	NaN	NaN	NaN	NaN	NaN	NaN	NaN	NaN	NaN	NaN	NaN	NaN
RJ003_2020-04-09_siRNA_transfection	4A1-C	NaN	NaN	NaN	NaN	NaN	45871	45902	45902	45902	45840	45840	45871	45871	45993	45993	45932	45963	41306	41306	41306	41671	45963	41306	41306	45963	45932	45932	45963	45963	45902	45871	44927	44197	NaN	NaN	NaN	NaN	NaN	NaN	NaN	NaN	NaN	NaN	NaN	NaN	NaN	NaN	NaN
RJ003_2020-04-09_siRNA_transfection	4A1-C	NaN	NaN	NaN	NaN	NaN	NaN	NaN	NaN	NaN	22313	11383	30713	45691	46082	44986	42795	20515	12844	45903	11383	33635	12844	16132	36192	21610	18688	11749	46082	29618	35827	28856	22282	11689	41671	45659	NaN	NaN	NaN	NaN	NaN	NaN	NaN	NaN	NaN	NaN	NaN	NaN	NaN
RJ003_2020-04-09_siRNA_transfection	4A1-C	NaN	NaN	NaN	NaN	NaN	NaN	NaN	NaN	NaN	35431	17930	41671	46784	16469	15738	14277	24869	19391	12086	18295	43862	19391	21582	45689	25965	23774	18295	16469	45993	45689	12785	44197	0.99	22647	18994	NaN	NaN	NaN	NaN	NaN	NaN	NaN	NaN	NaN	NaN	NaN	NaN	NaN
RJ003_2020-04-09_siRNA_transfection	4A1-C	NaN	NaN	NaN	NaN	NaN	NaN	NaN	35065	33239	32874	29221	29587	31413	30682	30317	29952	31413	32874	29587	33239	31413	32509	29587	25934	31048	22282	26665	28491	28856	18264	45658	45292	0.84	0.73	NaN	NaN	NaN	NaN	NaN	NaN	NaN	NaN	NaN	NaN	NaN	NaN	NaN	NaN
RJ003_2020-04-09_siRNA_transfection	4A1-C	NaN	NaN	NaN	NaN	NaN	NaN	NaN	46082	43160	42430	35827	3.00	45872	45811	45750	45691	45933	42430	45660	42430	45903	41334	3.00	30713	45841	24504	32174	35096	35462	17930	45871	45779	14611	44562	NaN	NaN	NaN	NaN	NaN	NaN	NaN	NaN	NaN	NaN	NaN	NaN	NaN	NaN
RJ003_2020-04-09_siRNA_transfection	4A1-C	NaN	NaN	NaN	NaN	NaN	NaN	NaN	NaN	11018	43891	45717	11018	45717	43525	45964	46082	43160	45691	44621	47178	41334	43525	36192	43891	41699	3.00	35827	45841	41334	43132	43862	11324	0.80	45778	NaN	NaN	NaN	NaN	NaN	NaN	NaN	NaN	NaN	NaN	NaN	NaN	NaN	NaN
RJ003_2020-04-09_siRNA_transfection	4A1-C	NaN	NaN	NaN	NaN	NaN	NaN	NaN	NaN	13575	46447	11749	13575	11383	46082	42795	12114	45717	45872	46813	13210	43891	45717	45780	46447	43891	45841	45750	41699	43891	44958	45689	12055	0.82	45839	NaN	NaN	NaN	NaN	NaN	NaN	NaN	NaN	NaN	NaN	NaN	NaN	NaN	NaN
RJ003_2020-04-09_siRNA_transfection	4A1-C	NaN	NaN	NaN	NaN	NaN	NaN	NaN	NaN	14671	16497	13940	43891	41334	34731	15766	18688	41334	45780	31809	31444	26696	28157	3.00	31809	34731	28522	33635	35827	30742	29618	13181	27760	46388	41640	NaN	NaN	NaN	NaN	NaN	NaN	NaN	NaN	NaN	NaN	NaN	NaN	NaN	NaN
RJ003_2020-04-09_siRNA_transfection	4A1-C	NaN	NaN	NaN	NaN	NaN	NaN	NaN	NaN	18719	21276	17624	45383	42095	33664	20180	24198	42095	45751	29646	28915	22706	24898	35855	29646	33298	25263	31837	34759	45905	26359	41334	12086	25204	18994	NaN	NaN	NaN	NaN	NaN	NaN	NaN	NaN	NaN	NaN	NaN	NaN	NaN	NaN
RJ003_2020-04-09_siRNA_transfection	4A1-C	NaN	NaN	NaN	NaN	NaN	NaN	NaN	NaN	43101	45901	45809	45839	45839	47119	43466	45962	21916	11324	45689	0.91	0.70	0.89	0.91	0.63	0.94	0.97	0.72	0.99	44562	45962	44197	35796	33604	45779	NaN	NaN	NaN	NaN	NaN	NaN	NaN	NaN	NaN	NaN	NaN	NaN	NaN	NaN
RJ003_2020-04-09_siRNA_transfection	4A1-C	NaN	NaN	NaN	NaN	NaN	NaN	NaN	NaN	20090	15707	14611	14977	14977	25569	20821	17168	45963	26665	12420	43831	0.92	42736	43831	0.83	45292	46388	0.95	11324	21916	17168	21916	22678	19391	25600	NaN	NaN	NaN	NaN	NaN	NaN	NaN	NaN	NaN	NaN	NaN	NaN	NaN	NaN
RJ003_2020-05-07_siRNA_transfection	4A1-C	NaN	NaN	NaN	NaN	NaN	NaN	NaN	NaN	34029	32568	30742	32568	31472	28915	30376	31107	31837	28185	28185	29281	25993	28185	29281	27820	25263	23071	20149	19054	18323	25628	28550	44228	45963	23012	NaN	NaN	NaN	NaN	NaN	NaN	NaN	NaN	NaN	NaN	NaN	NaN	NaN	NaN
RJ003_2020-05-07_siRNA_transfection	4A1-C	NaN	NaN	NaN	NaN	NaN	NaN	NaN	NaN	45693	35156	32964	35521	34060	30773	32599	33695	34425	29677	30042	31503	26755	29677	31138	29312	26024	23102	19450	18354	17258	26390	30407	30348	25600	45902	NaN	NaN	NaN	NaN	NaN	NaN	NaN	NaN	NaN	NaN	NaN	NaN	NaN	NaN
RJ003_2020-05-07_siRNA_transfection	4A1-C	NaN	NaN	NaN	NaN	NaN	NaN	NaN	NaN	NaN	46844	17989	12145	42826	16163	13241	46844	44652	45904	45383	45781	45873	45017	35125	31837	31837	30011	27820	24167	45661	31837	41730	42064	24504	2.00	32509	NaN	NaN	NaN	NaN	NaN	NaN	NaN	NaN	NaN	NaN	NaN	NaN	NaN
RJ003_2020-05-07_siRNA_transfection	4A1-C	NaN	NaN	NaN	NaN	NaN	NaN	NaN	NaN	NaN	36251	45047	45752	31138	42856	45874	36251	33695	28216	34425	26390	27851	34060	22372	18719	18719	16528	13971	46113	24563	18719	30042	24532	45964	12086	44228	NaN	NaN	NaN	NaN	NaN	NaN	NaN	NaN	NaN	NaN	NaN	NaN	NaN
RJ003_2020-05-07_siRNA_transfection	4A1-C	NaN	NaN	NaN	NaN	NaN	NaN	NaN	NaN	NaN	27120	24929	21276	28581	18719	26755	30407	26390	19815	28216	28581	29312	34425	5.00	31868	32234	26024	22737	31503	32234	43586	24929	42064	28887	45902	24473	NaN	NaN	NaN	NaN	NaN	NaN	NaN	NaN	NaN	NaN	NaN	NaN	NaN
RJ003_2020-05-07_siRNA_transfection	4A1-C	NaN	NaN	NaN	NaN	NaN	NaN	NaN	NaN	NaN	16528	14336	11049	17989	45017	16528	19450	15797	46478	17624	17989	18719	23468	25659	20911	21641	15432	12510	20911	21641	32234	14336	35096	22678	35065	20821	NaN	NaN	NaN	NaN	NaN	NaN	NaN	NaN	NaN	NaN	NaN	NaN	NaN
RJ003_2020-05-07_siRNA_transfection	4A1-C	NaN	NaN	NaN	NaN	NaN	NaN	NaN	NaN	NaN	44317	45874	32234	45813	30407	45752	33695	35156	32964	30773	32599	27851	29312	28581	28216	22372	16163	23102	23102	23833	32234	27851	46419	34335	21916	25934	NaN	NaN	NaN	NaN	NaN	NaN	NaN	NaN	NaN	NaN	NaN	NaN	NaN
RJ003_2020-05-07_siRNA_transfection	4A1-C	NaN	NaN	NaN	NaN	NaN	NaN	NaN	NaN	NaN	24959	19845	11810	19115	46508	18384	13271	15097	12540	46874	12175	43952	45047	44317	43952	45721	30773	45782	45782	45843	11810	43586	17199	45993	27395	31413	NaN	NaN	NaN	NaN	NaN	NaN	NaN	NaN	NaN	NaN	NaN	NaN	NaN
RJ003_2020-05-07_siRNA_transfection	4A1-C	NaN	NaN	NaN	NaN	NaN	NaN	NaN	NaN	NaN	42826	45934	36220	35855	45720	30742	24167	28185	25628	29646	34029	33664	31472	27454	29281	28185	29281	28185	28185	34759	13606	41730	21947	45932	14611	45992	NaN	NaN	NaN	NaN	NaN	NaN	NaN	NaN	NaN	NaN	NaN	NaN	NaN
RJ003_2020-05-07_siRNA_transfection	4A1-C	NaN	NaN	NaN	NaN	NaN	NaN	NaN	NaN	NaN	17624	14702	46844	46478	11780	45995	34029	45751	35490	45904	44287	44287	41730	45692	45842	45781	45873	45751	45751	45383	25294	16163	28887	46054	18629	44197	NaN	NaN	NaN	NaN	NaN	NaN	NaN	NaN	NaN	NaN	NaN	NaN	NaN
RJ003_2020-05-07_siRNA_transfection	4A1-C	NaN	NaN	NaN	NaN	NaN	NaN	NaN	NaN	NaN	31503	34060	35521	45693	34060	34060	33695	32234	30042	33329	29677	30407	30407	30042	28216	28946	34060	30042	36251	22372	30011	44986	20486	33604	20090	46753	NaN	NaN	NaN	NaN	NaN	NaN	NaN	NaN	NaN	NaN	NaN	NaN	NaN
RJ003_2020-05-07_siRNA_transfection	4A1-C	NaN	NaN	NaN	NaN	NaN	NaN	NaN	NaN	NaN	31898	35186	45663	45844	35186	35186	34820	32629	30437	34090	29707	30803	30803	30072	28246	28976	35186	30072	45722	20941	22737	32933	45933	11720	32143	19725	NaN	NaN	NaN	NaN	NaN	NaN	NaN	NaN	NaN	NaN	NaN	NaN	NaN
RJ003_2020-05-07_siRNA_transfection	4A1-C	NaN	NaN	NaN	NaN	NaN	NaN	17258	31472	35125	25993	17958	25993	24532	20880	20880	35125	15401	29646	24532	14305	19054	12479	16132	20880	19054	28550	31107	35855	14336	26359	44287	24869	12785	NaN	NaN	NaN	NaN	NaN	NaN	NaN	NaN	NaN	NaN	NaN	NaN	NaN	NaN	NaN
RJ003_2020-05-07_siRNA_transfection	4A1-C	NaN	NaN	NaN	NaN	NaN	NaN	19480	28216	32964	21276	11414	21641	19815	15067	15067	32964	45017	26024	19450	43191	12510	41365	45748	15067	12510	24563	27485	33329	15462	22007	43952	11383	24473	NaN	NaN	NaN	NaN	NaN	NaN	NaN	NaN	NaN	NaN	NaN	NaN	NaN	NaN	NaN
RJ003_2020-05-07_siRNA_transfection	4A1-C	NaN	NaN	NaN	NaN	NaN	NaN	NaN	NaN	13912	22678	19025	11355	19025	19391	21582	46054	29618	20486	42036	30713	18295	45993	42401	42767	45659	43862	12086	18660	28157	25569	31413	35065	44562	17533	NaN	NaN	NaN	NaN	NaN	NaN	NaN	NaN	NaN	NaN	NaN	NaN	NaN	NaN
RJ003_2020-05-07_siRNA_transfection	4A1-C	NaN	NaN	NaN	NaN	NaN	NaN	NaN	NaN	34001	44621	45933	30713	45903	45964	43525	28522	16497	42064	23408	17958	45872	22313	24139	24504	17199	25600	31444	45903	14671	45902	47150	15008	18264	29952	NaN	NaN	NaN	NaN	NaN	NaN	NaN	NaN	NaN	NaN	NaN	NaN	NaN	NaN
RJ003_2020-05-07_siRNA_transfection	4A1-C	NaN	NaN	NaN	NaN	NaN	NaN	NaN	NaN	31503	22372	24198	23833	22737	24198	26755	19815	19450	14702	11049	45812	43556	46844	43556	45904	45873	29646	35125	33298	30742	35855	13971	3.00	16469	27395	NaN	NaN	NaN	NaN	NaN	NaN	NaN	NaN	NaN	NaN	NaN	NaN	NaN	NaN
RJ003_2020-05-07_siRNA_transfection	4A1-C	NaN	NaN	NaN	NaN	NaN	NaN	NaN	NaN	45843	30042	31868	31503	30042	31868	34425	27485	26755	22007	18354	45383	13971	17258	13971	46844	46113	35855	41730	45873	45661	42461	21276	41699	20486	30317	NaN	NaN	NaN	NaN	NaN	NaN	NaN	NaN	NaN	NaN	NaN	NaN	NaN	NaN
RJ003_2020-05-07_siRNA_transfection	4A1-C	NaN	NaN	NaN	NaN	NaN	NaN	NaN	NaN	NaN	45812	13606	13606	12145	13971	13606	19085	15432	15797	22007	22007	17989	12510	14336	15432	12145	47209	45873	30376	41365	45843	15432	29983	45323	35431	34700	NaN	NaN	NaN	NaN	NaN	NaN	NaN	NaN	NaN	NaN	NaN	NaN	NaN
RJ003_2020-05-07_siRNA_transfection	4A1-C	NaN	NaN	NaN	NaN	NaN	NaN	NaN	NaN	NaN	18384	33359	33359	31533	33725	33359	45997	36281	6.00	44713	44713	45844	32264	34455	35916	31533	29707	19115	43586	21671	31929	35916	30011	45719	24504	23043	NaN	NaN	NaN	NaN	NaN	NaN	NaN	NaN	NaN	NaN	NaN	NaN	NaN
RJ003_2020-05-07_siRNA_transfection	4A1-C	NaN	NaN	NaN	NaN	NaN	NaN	NaN	12145	46478	15797	46113	45748	11049	42095	14702	42461	44652	45720	43191	41730	41365	42826	12510	43922	46113	11780	14702	18719	21276	28581	25659	29983	13181	28491	NaN	NaN	NaN	NaN	NaN	NaN	NaN	NaN	NaN	NaN	NaN	NaN	NaN	NaN
RJ003_2020-05-07_siRNA_transfection	4A1-C	NaN	NaN	NaN	NaN	NaN	NaN	NaN	12875	47209	16893	46844	46844	11780	43191	15432	43191	45748	45781	44287	42461	42095	43922	13606	45017	46844	12875	15432	19815	22007	29677	26755	30713	13547	29221	NaN	NaN	NaN	NaN	NaN	NaN	NaN	NaN	NaN	NaN	NaN	NaN	NaN	NaN
RJ003_2020-05-07_siRNA_transfection	4A1-C	NaN	NaN	NaN	NaN	NaN	NaN	NaN	NaN	45782	34790	45935	32964	34790	34790	35886	31138	5.00	35521	35886	34790	33695	32599	30042	25659	30773	21641	11049	11049	45748	22737	29281	30317	22647	12420	13516	NaN	NaN	NaN	NaN	NaN	NaN	NaN	NaN	NaN	NaN	NaN	NaN	NaN
RJ003_2020-05-07_siRNA_transfection	4A1-C	NaN	NaN	NaN	NaN	NaN	NaN	NaN	NaN	13271	45778	15097	43952	45778	45778	46874	42125	11079	46508	47239	45778	44682	43586	45966	36251	41395	31868	20546	20546	18719	32964	45751	34335	26299	15342	16803	NaN	NaN	NaN	NaN	NaN	NaN	NaN	NaN	NaN	NaN	NaN	NaN	NaN
RJ003_2020-05-07_siRNA_transfection	4A1-C	NaN	NaN	NaN	NaN	NaN	NaN	NaN	NaN	20941	22402	28976	41760	19115	22767	23863	23498	18384	22037	26420	23132	28976	29342	22767	42856	27881	15097	32234	45813	32994	45997	17989	23071	45691	13547	NaN	NaN	NaN	NaN	NaN	NaN	NaN	NaN	NaN	NaN	NaN	NaN	NaN	NaN
RJ003_2020-05-07_siRNA_transfection	4A1-C	NaN	NaN	NaN	NaN	NaN	NaN	NaN	NaN	45813	45935	46143	24563	45662	45966	41395	45996	36251	45874	43952	45966	45778	46508	45935	25659	45047	33329	15797	22007	13271	20576	45873	11018	27061	42036	NaN	NaN	NaN	NaN	NaN	NaN	NaN	NaN	NaN	NaN	NaN	NaN	NaN	NaN
RJ003_2020-05-07_siRNA_transfection	4A1-C	NaN	NaN	NaN	NaN	NaN	NaN	NaN	NaN	24198	25294	22372	21641	23468	26755	19815	16893	25294	22007	17624	17624	24563	19815	16163	14336	12145	4.00	33664	24167	45873	45996	45781	26330	45871	43497	NaN	NaN	NaN	NaN	NaN	NaN	NaN	NaN	NaN	NaN	NaN	NaN	NaN	NaN
RJ003_2020-05-07_siRNA_transfection	4A1-C	NaN	NaN	NaN	NaN	NaN	NaN	NaN	NaN	36192	45691	35462	34731	36192	45750	33635	31809	45660	35096	32174	32174	3.00	33635	31444	29983	28522	20852	19025	12816	22678	47178	21947	27395	12420	14977	NaN	NaN	NaN	NaN	NaN	NaN	NaN	NaN	NaN	NaN	NaN	NaN	NaN	NaN
RJ003_2020-05-07_siRNA_transfection	4A1-C	NaN	NaN	NaN	NaN	NaN	NaN	NaN	NaN	45906	45844	36281	45997	45694	45936	34090	34820	36281	45722	35186	35916	35186	35186	31898	35186	32994	30803	23498	28611	34455	45906	19845	15067	29983	45718	NaN	NaN	NaN	NaN	NaN	NaN	NaN	NaN	NaN	NaN	NaN	NaN	NaN	NaN
RJ003_2020-05-07_siRNA_transfection	4A1-C	NaN	NaN	NaN	NaN	NaN	NaN	NaN	NaN	28946	28581	26024	30042	27120	29312	24563	24929	26024	27120	25294	26024	25294	25294	22737	25294	23468	22007	16163	20180	24563	28946	13241	17227	44593	21551	NaN	NaN	NaN	NaN	NaN	NaN	NaN	NaN	NaN	NaN	NaN	NaN	NaN	NaN
RJ003_2020-05-07_siRNA_transfection	4A1-C	NaN	NaN	NaN	NaN	NaN	NaN	NaN	NaN	42826	45965	12510	12145	46844	15067	46113	12145	15067	46844	46478	11414	46113	47209	46113	11414	46478	11780	46478	44287	12145	33298	41334	41671	25934	16438	20821	NaN	NaN	NaN	NaN	NaN	NaN	NaN	NaN	NaN	NaN	NaN	NaN	NaN
RJ003_2020-05-07_siRNA_transfection	4A1-C	NaN	NaN	NaN	NaN	NaN	NaN	NaN	NaN	22341	20880	27820	27820	25993	30376	25628	27454	30011	25993	25628	26724	25628	26359	25628	27089	25628	27089	25628	23802	27820	14305	26330	31413	17533	46023	13150	NaN	NaN	NaN	NaN	NaN	NaN	NaN	NaN	NaN	NaN	NaN	NaN	NaN
RJ003_2020-05-07_siRNA_transfection	4A1-C	NaN	NaN	NaN	NaN	NaN	NaN	NaN	NaN	20941	17654	28611	15827	24593	32264	20576	23498	32994	17654	24593	19115	11079	16923	14001	46874	27150	14366	19845	27515	22402	34820	24228	30742	42064	31809	NaN	NaN	NaN	NaN	NaN	NaN	NaN	NaN	NaN	NaN	NaN	NaN	NaN	NaN
RJ003_2020-05-07_siRNA_transfection	4A1-C	NaN	NaN	NaN	NaN	NaN	NaN	NaN	NaN	21671	18384	29342	16558	25324	33359	21306	24228	33725	18749	25324	19845	11810	17654	14732	11079	27881	15097	20576	28246	23132	35551	24959	31107	42430	32174	NaN	NaN	NaN	NaN	NaN	NaN	NaN	NaN	NaN	NaN	NaN	NaN	NaN	NaN
RJ003_2020-05-07_siRNA_transfection	4A1-C	NaN	NaN	NaN	NaN	NaN	NaN	NaN	NaN	22037	22767	19480	17654	22767	22037	21671	16193	20210	21306	18749	15827	17654	12905	46143	46874	45047	43952	42125	45905	45966	13271	43952	18323	22678	28126	NaN	NaN	NaN	NaN	NaN	NaN	NaN	NaN	NaN	NaN	NaN	NaN	NaN	NaN
RJ003_2020-05-07_siRNA_transfection	4A1-C	NaN	NaN	NaN	NaN	NaN	NaN	NaN	NaN	46478	47209	44652	43191	47209	46478	46113	42095	45017	46113	43922	41730	43191	45873	45661	45720	36220	35490	34029	32203	32933	45904	35125	24504	36161	12785	NaN	NaN	NaN	NaN	NaN	NaN	NaN	NaN	NaN	NaN	NaN	NaN	NaN	NaN
RJ003_2020-05-07_siRNA_transfection	4A1-C	NaN	NaN	NaN	NaN	NaN	NaN	NaN	11810	12540	45778	15827	11444	11810	13271	15462	46508	17654	14366	11444	14732	14366	16558	13636	47239	47239	45935	32234	32234	34425	27881	24198	14671	29252	24869	NaN	NaN	NaN	NaN	NaN	NaN	NaN	NaN	NaN	NaN	NaN	NaN	NaN	NaN
RJ003_2020-05-07_siRNA_transfection	4A1-C	NaN	NaN	NaN	NaN	NaN	NaN	NaN	32629	33725	29707	45694	32264	32994	34455	6.00	30803	45875	35551	32264	35916	35551	45722	34455	31533	31533	23863	15097	14732	17654	14397	42491	27820	45933	35462	NaN	NaN	NaN	NaN	NaN	NaN	NaN	NaN	NaN	NaN	NaN	NaN	NaN	NaN
RJ003_2020-05-07_siRNA_transfection	4A1-C	NaN	NaN	NaN	NaN	NaN	NaN	NaN	NaN	21582	27426	20486	21947	22313	21947	22678	21947	26330	24869	25235	25235	23043	14277	17199	20852	17199	15738	13912	16834	18688	4.00	42767	45962	17533	34700	NaN	NaN	NaN	NaN	NaN	NaN	NaN	NaN	NaN	NaN	NaN	NaN	NaN	NaN
RJ003_2020-05-07_siRNA_transfection	4A1-C	NaN	NaN	NaN	NaN	NaN	NaN	NaN	NaN	30317	34700	29587	30682	31048	30682	31413	30682	33604	32874	32874	33239	31413	25204	27395	29952	27395	26299	24838	27030	17930	30348	19725	0.78	45778	13881	NaN	NaN	NaN	NaN	NaN	NaN	NaN	NaN	NaN	NaN	NaN	NaN	NaN	NaN
RJ003_2020-05-07_siRNA_transfection	4A1-C	NaN	NaN	NaN	NaN	NaN	45748	45717	0.98	12086	0.99	47150	1.00	0.99	0.98	0.98	10990	10990	1.00	0.98	0.97	0.99	45689	44228	46054	12451	45689	13912	10990	11720	46784	45323	44927	44927	47119	NaN	NaN	NaN	NaN	NaN	NaN	NaN	NaN	NaN	NaN	NaN	NaN	NaN	NaN
RJ003_2020-05-07_siRNA_transfection	4A1-C	NaN	NaN	NaN	NaN	NaN	45992	45962	45809	18660	45809	17199	45870	45839	45778	45809	17564	17564	45870	45809	45778	45839	15373	14277	16103	19025	45931	20852	17564	18295	16834	15008	12055	12055	14246	NaN	NaN	NaN	NaN	NaN	NaN	NaN	NaN	NaN	NaN	NaN	NaN	NaN	NaN
RJ003_2020-05-07_siRNA_transfection	4A1-C	NaN	NaN	NaN	NaN	NaN	NaN	NaN	NaN	NaN	34790	5.00	5.00	35521	34790	35886	35156	34060	31138	32234	32964	31503	34425	32599	29312	29677	26755	23102	20911	26390	25294	45720	25235	16469	20821	14611	NaN	NaN	NaN	NaN	NaN	NaN	NaN	NaN	NaN	NaN	NaN	NaN	NaN
RJ003_2020-05-07_siRNA_transfection	4A1-C	NaN	NaN	NaN	NaN	NaN	NaN	NaN	NaN	NaN	46874	12540	12540	11444	47239	11444	47239	46143	42856	44317	45047	43586	46874	44682	41395	41760	45782	34425	32234	45752	5.00	11049	31809	22313	24838	17899	NaN	NaN	NaN	NaN	NaN	NaN	NaN	NaN	NaN	NaN	NaN	NaN	NaN
RJ003_2020-05-07_siRNA_transfection	4A1-C	NaN	NaN	NaN	NaN	NaN	23377	25204	24108	18994	24838	22282	22647	25934	22647	23012	26299	23743	24473	26299	30317	29587	29587	28491	30317	30682	28856	30682	28491	25569	25569	27395	0.11	0.63	NaN	NaN	NaN	NaN	NaN	NaN	NaN	NaN	NaN	NaN	NaN	NaN	NaN	NaN	NaN
RJ003_2020-05-07_siRNA_transfection	4A1-C	NaN	NaN	NaN	NaN	NaN	45993	43497	42036	35065	42767	45871	45902	43862	45902	45932	44593	45993	42036	44593	13181	12086	12451	10990	13181	13912	10990	13912	10990	43862	43497	46054	0.14	0.81	NaN	NaN	NaN	NaN	NaN	NaN	NaN	NaN	NaN	NaN	NaN	NaN	NaN	NaN	NaN
RJ003_2020-05-07_siRNA_transfection	4A1-C	NaN	NaN	NaN	NaN	NaN	NaN	NaN	NaN	NaN	15766	15766	16132	46082	15036	16132	14671	14671	15036	17227	16132	11749	16132	11749	11383	16862	16497	44621	12844	46813	45717	17958	46054	11720	14277	28126	NaN	NaN	NaN	NaN	NaN	NaN	NaN	NaN	NaN	NaN	NaN	NaN	NaN
RJ003_2020-05-07_siRNA_transfection	4A1-C	NaN	NaN	NaN	NaN	NaN	NaN	NaN	NaN	NaN	45750	45719	45750	32174	45660	45750	3.00	3.00	45660	45841	45750	34366	45750	34001	34001	45811	45780	30713	35462	32905	32174	45872	2.00	45779	45993	20455	NaN	NaN	NaN	NaN	NaN	NaN	NaN	NaN	NaN	NaN	NaN	NaN	NaN
RJ003_2020-05-07_siRNA_transfection	4A1-C	NaN	NaN	NaN	NaN	NaN	NaN	NaN	NaN	NaN	31533	29707	31898	25689	24228	24959	42156	32994	29707	35916	31533	28976	27515	21306	23498	26054	13271	11444	43952	16193	15097	17654	36220	15766	25600	45810	NaN	NaN	NaN	NaN	NaN	NaN	NaN	NaN	NaN	NaN	NaN	NaN	NaN
RJ003_2020-05-07_siRNA_transfection	4A1-C	NaN	NaN	NaN	NaN	NaN	NaN	NaN	NaN	NaN	29281	28185	29281	25263	24532	24898	36220	30011	28185	31837	29281	27454	26359	22341	24167	25628	17227	16132	13575	19419	18323	20149	21217	44593	27395	12420	NaN	NaN	NaN	NaN	NaN	NaN	NaN	NaN	NaN	NaN	NaN	NaN	NaN
RJ003_2020-05-07_siRNA_transfection	4A1-C	NaN	NaN	NaN	NaN	NaN	NaN	NaN	NaN	NaN	31809	31079	28522	28887	24139	26330	23408	23408	21947	22313	19025	21217	19391	17930	20852	17564	16834	13181	17199	14277	20121	45323	17899	45931	0.99	45658	NaN	NaN	NaN	NaN	NaN	NaN	NaN	NaN	NaN	NaN	NaN	NaN	NaN
RJ003_2020-05-07_siRNA_transfection	4A1-C	NaN	NaN	NaN	NaN	NaN	NaN	NaN	NaN	NaN	42064	41334	45780	45811	33635	35827	32905	32905	31079	31809	28157	30348	28522	26696	29983	26696	25600	21582	25965	23043	28887	16469	23012	44197	45901	13881	NaN	NaN	NaN	NaN	NaN	NaN	NaN	NaN	NaN	NaN	NaN	NaN	NaN
RJ003_2020-05-07_siRNA_transfection	4A1-C	NaN	NaN	NaN	NaN	NaN	NaN	NaN	NaN	12905	16923	18749	13271	21306	16558	19845	17288	13636	44317	46874	44682	45047	18019	22037	16923	19845	19480	16923	22037	30803	11110	42156	18295	45750	45659	NaN	NaN	NaN	NaN	NaN	NaN	NaN	NaN	NaN	NaN	NaN	NaN	NaN	NaN
RJ003_2020-05-07_siRNA_transfection	4A1-C	NaN	NaN	NaN	NaN	NaN	NaN	NaN	NaN	17624	20911	22372	17624	24563	20546	23102	21276	17989	13241	15432	13606	13606	21641	24929	20911	23468	23102	20911	25294	32599	46874	42125	45902	19756	25204	NaN	NaN	NaN	NaN	NaN	NaN	NaN	NaN	NaN	NaN	NaN	NaN	NaN	NaN
RJ003_2020-05-07_siRNA_transfection	4A1-C	NaN	NaN	NaN	45809	45839	45901	45962	45778	45901	45901	45778	45870	45931	45870	45962	45901	45870	45931	45931	45962	45962	45870	45870	45809	0.99	45717	45748	45689	0.99	0.99	0.98	45689	0.93	NaN	NaN	NaN	NaN	NaN	NaN	NaN	NaN	NaN	NaN	NaN	NaN	NaN	NaN	NaN
RJ003_2020-05-07_siRNA_transfection	4A1-C	NaN	NaN	NaN	12844	13210	16497	18688	11018	16132	16132	11383	14305	17593	14671	17958	15766	14305	17593	16862	18688	18688	14671	15036	12114	41334	45352	46813	43891	41334	45994	45933	44256	34366	NaN	NaN	NaN	NaN	NaN	NaN	NaN	NaN	NaN	NaN	NaN	NaN	NaN	NaN	NaN
RJ003_2020-05-07_siRNA_transfection	4A1-C	NaN	NaN	NaN	NaN	NaN	45658	0.97	0.97	0.99	0.99	1.00	45717	45717	45689	45778	45778	45809	45778	45717	45689	45748	45839	45748	45778	45901	45839	45901	45839	45778	45901	45717	0.72	0.69	NaN	NaN	NaN	NaN	NaN	NaN	NaN	NaN	NaN	NaN	NaN	NaN	NaN	NaN	NaN
RJ003_2020-05-07_siRNA_transfection	4A1-C	NaN	NaN	NaN	NaN	NaN	19360	17168	17168	18994	18264	19360	21186	20821	20455	21916	21551	22647	21916	21186	20455	21551	23012	21186	22282	24473	23012	24108	23377	21916	24473	21186	45931	45778	NaN	NaN	NaN	NaN	NaN	NaN	NaN	NaN	NaN	NaN	NaN	NaN	NaN	NaN	NaN
RJ003_2020-05-07_siRNA_transfection	4A1-C	NaN	NaN	NaN	45658	0.97	45748	45839	41275	45992	13150	16803	15342	15707	15707	14246	16438	15707	19360	18629	21551	24838	21551	28491	29221	29952	33239	31413	33239	13547	27061	11720	0.98	NaN	NaN	NaN	NaN	NaN	NaN	NaN	NaN	NaN	NaN	NaN	NaN	NaN	NaN	NaN	NaN
RJ003_2020-05-07_siRNA_transfection	4A1-C	NaN	NaN	NaN	0.67	0.64	0.69	0.71	0.75	0.74	0.90	0.97	0.94	0.94	0.94	0.92	0.96	0.95	45658	1.00	45778	45962	45778	42736	43466	44197	46388	44927	46023	20821	29587	19360	0.65	NaN	NaN	NaN	NaN	NaN	NaN	NaN	NaN	NaN	NaN	NaN	NaN	NaN	NaN	NaN	NaN
RJ003_2020-05-07_siRNA_transfection	4A1-C	NaN	NaN	NaN	NaN	NaN	NaN	NaN	NaN	NaN	32540	32905	32174	29252	30713	29983	32174	32174	30348	31079	30348	33635	45691	32540	34366	24869	31809	31079	29252	31444	34731	31079	45323	45840	46388	16438	NaN	NaN	NaN	NaN	NaN	NaN	NaN	NaN	NaN	NaN	NaN	NaN	NaN
RJ003_2020-05-07_siRNA_transfection	4A1-C	NaN	NaN	NaN	NaN	NaN	NaN	NaN	NaN	NaN	30376	30742	29646	25993	27820	27089	30011	30011	27454	28550	27089	31472	36220	30376	32933	20515	29646	28550	25628	28550	33298	28550	35462	27426	25204	33970	NaN	NaN	NaN	NaN	NaN	NaN	NaN	NaN	NaN	NaN	NaN	NaN	NaN
RJ003_2020-05-07_siRNA_transfection	4A1-C	NaN	NaN	NaN	NaN	NaN	NaN	NaN	NaN	42491	42125	43586	44317	44682	43952	43586	47239	46508	13636	13636	12540	41760	42491	46143	42491	42856	44682	45413	11810	20576	21671	43586	41699	33239	47150	NaN	NaN	NaN	NaN	NaN	NaN	NaN	NaN	NaN	NaN	NaN	NaN	NaN	NaN
RJ003_2020-05-07_siRNA_transfection	4A1-C	NaN	NaN	NaN	NaN	NaN	NaN	NaN	NaN	27881	27515	28976	30072	30437	29707	28976	33359	32264	36281	36281	35186	27150	27881	31898	27881	28611	30437	31168	34455	44348	45444	29342	18323	41306	20486	NaN	NaN	NaN	NaN	NaN	NaN	NaN	NaN	NaN	NaN	NaN	NaN	NaN	NaN
RJ003_2020-05-07_siRNA_transfection	4A1-C	NaN	NaN	NaN	NaN	NaN	NaN	NaN	NaN	NaN	20149	25628	23802	25993	20880	24898	31107	29281	28185	29281	25628	27820	24898	20515	22341	24532	24898	25263	24532	21976	13575	42461	29221	29587	20821	18629	NaN	NaN	NaN	NaN	NaN	NaN	NaN	NaN	NaN	NaN	NaN	NaN	NaN
RJ003_2020-05-07_siRNA_transfection	4A1-C	NaN	NaN	NaN	NaN	NaN	NaN	NaN	NaN	NaN	24532	30376	28550	30742	25628	29646	36220	34394	33298	34029	30376	32568	29646	25263	26724	29281	29646	30011	29281	26724	17958	11414	31778	31778	23012	20821	NaN	NaN	NaN	NaN	NaN	NaN	NaN	NaN	NaN	NaN	NaN	NaN	NaN
RJ003_2020-05-07_siRNA_transfection	4A1-C	NaN	NaN	NaN	NaN	NaN	NaN	NaN	NaN	NaN	45966	45047	11810	42856	44317	45935	42856	33329	29342	45047	34060	43952	24198	29312	30773	17989	18719	43922	25659	11079	30072	19784	35827	30682	13881	25934	NaN	NaN	NaN	NaN	NaN	NaN	NaN	NaN	NaN	NaN	NaN	NaN	NaN
RJ003_2020-05-07_siRNA_transfection	4A1-C	NaN	NaN	NaN	NaN	NaN	NaN	NaN	NaN	NaN	23833	27851	30773	25659	27120	23468	25659	17258	46874	27485	17624	26755	45383	13606	15067	45904	45934	30011	46478	30042	11079	44621	25965	24473	46023	20090	NaN	NaN	NaN	NaN	NaN	NaN	NaN	NaN	NaN	NaN	NaN	NaN	NaN
RJ003_2020-05-07_siRNA_transfection	4A1-C	NaN	NaN	NaN	NaN	NaN	NaN	NaN	27426	25965	29983	32174	29983	30713	31079	31079	45872	30348	32174	25235	28522	23774	20852	24504	19025	16469	20852	13912	15738	23043	29252	13912	22282	19725	11689	NaN	NaN	NaN	NaN	NaN	NaN	NaN	NaN	NaN	NaN	NaN	NaN	NaN	NaN
RJ003_2020-05-07_siRNA_transfection	4A1-C	NaN	NaN	NaN	NaN	NaN	NaN	NaN	20486	19025	22678	24504	22678	23408	23408	23774	31444	23043	24504	18295	21217	16834	14277	17564	12451	46784	13912	44228	45689	16103	21947	44228	17899	15707	44562	NaN	NaN	NaN	NaN	NaN	NaN	NaN	NaN	NaN	NaN	NaN	NaN	NaN	NaN
RJ003_2020-05-07_siRNA_transfection	4A1-C	NaN	NaN	NaN	NaN	NaN	NaN	NaN	NaN	NaN	12175	46143	17654	14366	15462	14366	21337	29677	20972	20149	19511	45843	45662	42125	45966	45782	41395	34060	5.00	45905	43586	41730	25965	45749	19725	21916	NaN	NaN	NaN	NaN	NaN	NaN	NaN	NaN	NaN	NaN	NaN	NaN	NaN
RJ003_2020-05-07_siRNA_transfection	4A1-C	NaN	NaN	NaN	NaN	NaN	NaN	NaN	NaN	NaN	36281	32994	42522	45783	45875	45783	14062	14732	14062	36220	12236	25324	23132	28611	27150	24228	27881	19480	22402	26054	30072	23833	45780	47150	26665	29221	NaN	NaN	NaN	NaN	NaN	NaN	NaN	NaN	NaN	NaN	NaN	NaN	NaN
RJ003_2020-05-07_siRNA_transfection	4A1-C	NaN	NaN	NaN	NaN	NaN	NaN	NaN	15432	42826	45017	42826	44652	46113	33298	45748	45748	45748	13606	12510	46478	12510	11049	47209	12510	45748	46113	46113	45748	14702	15432	34001	23377	24108	43101	NaN	NaN	NaN	NaN	NaN	NaN	NaN	NaN	NaN	NaN	NaN	NaN	NaN	NaN
RJ003_2020-05-07_siRNA_transfection	4A1-C	NaN	NaN	NaN	NaN	NaN	NaN	NaN	11079	5.00	45843	5.00	45813	45966	24929	45905	45935	45905	45413	43952	41395	44317	42125	42125	44317	45905	45966	45966	45905	46508	11079	18688	35065	36161	14977	NaN	NaN	NaN	NaN	NaN	NaN	NaN	NaN	NaN	NaN	NaN	NaN	NaN	NaN
RJ003_2020-02-07_siRNA_transfection	4A2-B	NaN	NaN	NaN	NaN	NaN	NaN	NaN	NaN	NaN	25600	30348	29983	25965	23043	19756	21947	29983	25235	22313	25600	28157	29983	23408	17564	16103	18660	18660	18295	11355	14277	15738	20455	1.00	0.84	45689	NaN	NaN	NaN	NaN	NaN	NaN	NaN	NaN	NaN	NaN	NaN	NaN	NaN
RJ003_2020-02-07_siRNA_transfection	4A2-B	NaN	NaN	NaN	NaN	NaN	NaN	NaN	NaN	NaN	34029	45965	45934	34394	30011	25263	28915	45965	33664	28915	34029	45720	45934	30376	22341	19784	24167	23802	23437	13210	17227	19784	46419	16803	44562	17533	NaN	NaN	NaN	NaN	NaN	NaN	NaN	NaN	NaN	NaN	NaN	NaN	NaN
RJ003_2020-02-07_siRNA_transfection	4A2-B	NaN	NaN	NaN	NaN	NaN	NaN	NaN	NaN	NaN	23408	20486	45963	11355	19025	11720	43862	42036	44228	17199	13181	22313	13181	24869	24869	29618	27426	27426	35827	3.00	35462	45719	42036	18629	25204	29952	NaN	NaN	NaN	NaN	NaN	NaN	NaN	NaN	NaN	NaN	NaN	NaN	NaN
RJ003_2020-02-07_siRNA_transfection	4A2-B	NaN	NaN	NaN	NaN	NaN	NaN	NaN	NaN	NaN	29618	26330	45323	16469	24869	17199	12451	47150	12816	23043	18660	28157	18660	30713	30713	35827	34001	33635	42430	43525	42064	44621	47150	21916	29221	33970	NaN	NaN	NaN	NaN	NaN	NaN	NaN	NaN	NaN	NaN	NaN	NaN	NaN
RJ003_2020-02-07_siRNA_transfection	4A2-B	NaN	NaN	NaN	NaN	NaN	NaN	NaN	NaN	NaN	45781	45812	42095	13241	45995	45965	45751	45720	29646	27089	34394	44287	45904	43191	45781	45965	43556	46478	16528	47209	45661	45717	15008	31778	42736	16438	NaN	NaN	NaN	NaN	NaN	NaN	NaN	NaN	NaN	NaN	NaN	NaN	NaN
RJ003_2020-02-07_siRNA_transfection	4A2-B	NaN	NaN	NaN	NaN	NaN	NaN	NaN	NaN	NaN	45662	45662	41395	14366	45935	45874	5.00	36251	26024	22737	31868	44317	45782	42491	45662	45905	42856	46874	18749	11079	34790	45692	35827	11355	16438	28856	NaN	NaN	NaN	NaN	NaN	NaN	NaN	NaN	NaN	NaN	NaN	NaN	NaN
RJ003_2020-02-07_siRNA_transfection	4A2-B	NaN	NaN	NaN	NaN	28856	45690	32143	28856	29587	25569	24108	27760	28856	26299	28856	30317	30317	2.00	33970	45779	33604	45749	45993	45810	33970	32874	33604	34700	33239	21916	13150	43831	NaN	NaN	NaN	NaN	NaN	NaN	NaN	NaN	NaN	NaN	NaN	NaN	NaN	NaN	NaN	NaN
RJ003_2020-02-07_siRNA_transfection	4A2-B	NaN	NaN	NaN	NaN	34001	11383	45841	33635	35096	28887	25965	32540	34001	29618	34001	3.00	3.00	46447	42430	13210	42064	12844	17593	13575	42430	45964	41699	43525	41334	23043	44593	35065	NaN	NaN	NaN	NaN	NaN	NaN	NaN	NaN	NaN	NaN	NaN	NaN	NaN	NaN	NaN	NaN
RJ003_2020-02-07_siRNA_transfection	4A2-B	NaN	NaN	NaN	NaN	NaN	NaN	29221	27395	25934	29221	30317	27760	29952	33239	32143	45749	46419	45963	15738	10990	19756	15008	12816	18295	13912	45323	45689	12451	13912	17168	46784	13516	45962	43101	NaN	NaN	NaN	NaN	NaN	NaN	NaN	NaN	NaN	NaN	NaN	NaN	NaN	NaN
RJ003_2020-02-07_siRNA_transfection	4A2-B	NaN	NaN	NaN	NaN	NaN	NaN	45779	36161	34335	45779	45871	2.00	45840	42767	41671	11355	21582	14277	27791	22313	32540	26696	24504	30713	25965	20121	20486	24139	25965	24473	21582	20455	46023	12420	NaN	NaN	NaN	NaN	NaN	NaN	NaN	NaN	NaN	NaN	NaN	NaN	NaN	NaN
RJ003_2020-02-07_siRNA_transfection	4A2-B	NaN	NaN	NaN	NaN	NaN	NaN	46388	46388	44562	47119	43101	45962	11324	44927	47119	12785	45658	16803	15342	12055	17899	12420	23377	25934	20455	23743	32143	28491	31778	42036	45323	0.54	0.61	NaN	NaN	NaN	NaN	NaN	NaN	NaN	NaN	NaN	NaN	NaN	NaN	NaN	NaN	NaN
RJ003_2020-02-07_siRNA_transfection	4A2-B	NaN	NaN	NaN	NaN	NaN	NaN	0.70	0.69	0.66	0.70	0.65	0.61	0.71	0.67	0.70	0.74	0.69	0.80	0.77	0.73	0.82	0.73	0.90	0.93	0.85	0.90	45717	0.97	45689	42736	44562	0.30	0.33	NaN	NaN	NaN	NaN	NaN	NaN	NaN	NaN	NaN	NaN	NaN	NaN	NaN	NaN	NaN
RJ003_2020-02-07_siRNA_transfection	4A2-B	NaN	NaN	NaN	NaN	NaN	NaN	NaN	NaN	NaN	43525	36192	46447	14671	17227	13210	14305	47178	44986	11383	44621	16862	45903	46813	43160	42430	46082	30713	3.00	45994	42795	20486	45963	32509	28491	15707	NaN	NaN	NaN	NaN	NaN	NaN	NaN	NaN	NaN	NaN	NaN	NaN	NaN
RJ003_2020-02-07_siRNA_transfection	4A2-B	NaN	NaN	NaN	NaN	NaN	NaN	NaN	NaN	NaN	41365	31472	45017	14702	17989	12875	13971	46113	43191	46844	42826	17258	36220	45383	45995	45873	44652	24532	32203	45751	45934	11383	26696	16469	11355	31048	NaN	NaN	NaN	NaN	NaN	NaN	NaN	NaN	NaN	NaN	NaN	NaN	NaN
RJ003_2020-02-07_siRNA_transfection	4A2-B	NaN	NaN	NaN	NaN	NaN	NaN	NaN	NaN	NaN	13241	19450	16163	20180	16163	11780	14702	28581	32599	22737	16893	15432	31138	18719	27120	13606	11414	45720	45873	31503	22007	13575	12420	20090	13150	15707	NaN	NaN	NaN	NaN	NaN	NaN	NaN	NaN	NaN	NaN	NaN	NaN	NaN
RJ003_2020-02-07_siRNA_transfection	4A2-B	NaN	NaN	NaN	NaN	NaN	NaN	NaN	NaN	NaN	30407	45662	33695	45752	33695	28581	31868	47239	15462	45996	34425	32964	13636	5.00	45778	31138	28581	17258	19450	14001	45905	26724	17533	26299	18264	21551	NaN	NaN	NaN	NaN	NaN	NaN	NaN	NaN	NaN	NaN	NaN	NaN	NaN
RJ003_2020-02-07_siRNA_transfection	4A2-B	NaN	NaN	NaN	NaN	31079	27426	24869	28157	28157	32540	31444	31079	31079	32174	33270	30713	27426	27061	29252	30713	33270	34731	31809	32905	32540	30713	30348	27426	30348	31079	46447	0.78	0.74	NaN	NaN	NaN	NaN	NaN	NaN	NaN	NaN	NaN	NaN	NaN	NaN	NaN	NaN	NaN
RJ003_2020-02-07_siRNA_transfection	4A2-B	NaN	NaN	NaN	NaN	12055	46753	45658	47119	47119	12785	12055	12055	12055	12785	13150	11689	46753	46753	11324	12055	13150	13516	12420	12785	12785	11689	11689	46753	11689	12055	18994	0.37	0.35	NaN	NaN	NaN	NaN	NaN	NaN	NaN	NaN	NaN	NaN	NaN	NaN	NaN	NaN	NaN
RJ003_2020-02-07_siRNA_transfection	4A2-B	NaN	NaN	NaN	NaN	NaN	NaN	NaN	NaN	NaN	13575	12479	16497	17593	21245	18323	13940	19054	19419	21610	20880	17958	18688	20515	17227	23071	19419	18688	45994	45933	13940	30713	25600	20121	24838	12055	NaN	NaN	NaN	NaN	NaN	NaN	NaN	NaN	NaN	NaN	NaN	NaN	NaN
RJ003_2020-02-07_siRNA_transfection	4A2-B	NaN	NaN	NaN	NaN	NaN	NaN	NaN	NaN	NaN	45840	45779	45993	41306	43497	42036	45871	42401	42767	43862	43497	41671	42036	43497	41306	44958	42767	42036	33239	33239	45871	27395	24108	20455	45717	0.82	NaN	NaN	NaN	NaN	NaN	NaN	NaN	NaN	NaN	NaN	NaN	NaN	NaN
RJ003_2020-02-07_siRNA_transfection	4A2-B	NaN	NaN	NaN	NaN	NaN	NaN	NaN	NaN	NaN	13271	24593	16558	46143	16558	34790	45693	47239	45047	32964	16558	43586	34759	45017	32234	24929	23102	31868	33329	47239	18749	11780	41334	11720	41671	47119	NaN	NaN	NaN	NaN	NaN	NaN	NaN	NaN	NaN	NaN	NaN	NaN	NaN
RJ003_2020-02-07_siRNA_transfection	4A2-B	NaN	NaN	NaN	NaN	NaN	NaN	NaN	NaN	NaN	16862	24532	19054	14671	19419	43891	45717	15401	13940	42795	19419	12844	20486	26696	42430	45719	36192	42064	42795	15401	20880	29252	45718	18264	13881	0.84	NaN	NaN	NaN	NaN	NaN	NaN	NaN	NaN	NaN	NaN	NaN	NaN	NaN
RJ003_2020-02-07_siRNA_transfection	4A2-B	NaN	NaN	NaN	NaN	NaN	NaN	NaN	NaN	NaN	28522	30348	30713	36192	31444	42795	43160	45903	44986	41699	45811	46813	42430	19054	45903	45691	24139	26330	26696	31809	45660	34001	47150	10990	28491	11689	NaN	NaN	NaN	NaN	NaN	NaN	NaN	NaN	NaN	NaN	NaN	NaN	NaN
RJ003_2020-02-07_siRNA_transfection	4A2-B	NaN	NaN	NaN	NaN	NaN	NaN	NaN	NaN	NaN	17199	19025	19025	23774	19756	29983	29983	27426	31809	28887	26330	33270	29252	41334	27061	24869	13547	15373	15373	20121	24869	21947	45718	45779	21186	42736	NaN	NaN	NaN	NaN	NaN	NaN	NaN	NaN	NaN	NaN	NaN	NaN	NaN
RJ003_2020-02-07_siRNA_transfection	4A2-B	NaN	NaN	NaN	NaN	NaN	NaN	NaN	23833	19450	21641	19450	22737	22737	22372	18354	23468	20911	20546	18719	24563	23833	24198	20180	13971	44652	45748	45661	4.00	43191	45781	34001	32874	45779	18629	NaN	NaN	NaN	NaN	NaN	NaN	NaN	NaN	NaN	NaN	NaN	NaN	NaN	NaN
RJ003_2020-02-07_siRNA_transfection	4A2-B	NaN	NaN	NaN	NaN	NaN	NaN	NaN	35156	30407	32964	30407	33695	33695	33329	29312	34790	31868	31503	29677	35886	35156	35521	31138	24563	18354	19450	46478	46113	16893	11780	45994	45718	43132	22282	NaN	NaN	NaN	NaN	NaN	NaN	NaN	NaN	NaN	NaN	NaN	NaN	NaN	NaN
RJ003_2020-02-07_siRNA_transfection	4A2-B	NaN	NaN	NaN	NaN	NaN	NaN	NaN	NaN	NaN	46143	45996	12905	30803	22037	18019	28976	25324	22402	31898	33359	29342	23132	24228	23863	26054	43952	26755	35855	47239	42491	13940	45932	44197	45292	41275	NaN	NaN	NaN	NaN	NaN	NaN	NaN	NaN	NaN	NaN	NaN	NaN	NaN
RJ003_2020-02-07_siRNA_transfection	4A2-B	NaN	NaN	NaN	NaN	NaN	NaN	NaN	NaN	NaN	28946	24198	31868	11810	45935	36251	46508	43221	45966	12540	14001	46874	41395	42125	41760	43952	26755	11049	22706	29677	25294	45872	33239	45931	41275	45717	NaN	NaN	NaN	NaN	NaN	NaN	NaN	NaN	NaN	NaN	NaN	NaN	NaN
RJ003_2020-02-07_siRNA_transfection	4A2-B	NaN	NaN	NaN	NaN	NaN	NaN	NaN	NaN	NaN	45870	45689	45809	45748	45778	45901	45778	45748	45870	45931	45962	45992	42370	43101	42005	42736	43831	45292	46753	43466	42370	42736	46054	29952	27760	32509	NaN	NaN	NaN	NaN	NaN	NaN	NaN	NaN	NaN	NaN	NaN	NaN	NaN
RJ003_2020-02-07_siRNA_transfection	4A2-B	NaN	NaN	NaN	NaN	NaN	NaN	NaN	NaN	NaN	0.93	0.88	0.91	0.90	0.91	0.93	0.90	0.90	0.93	0.95	0.95	0.97	0.99	45689	0.99	45658	45717	45839	45931	45717	0.99	1.00	34700	20455	18629	23012	NaN	NaN	NaN	NaN	NaN	NaN	NaN	NaN	NaN	NaN	NaN	NaN	NaN
RJ003_2020-02-07_siRNA_transfection	4A2-B	NaN	NaN	NaN	NaN	NaN	NaN	NaN	NaN	NaN	14671	31837	27820	27089	25993	22706	15036	45933	13210	31837	19176	45695	32264	34790	29677	27030	43891	26390	45662	20880	45781	24167	32874	25934	27760	11689	NaN	NaN	NaN	NaN	NaN	NaN	NaN	NaN	NaN	NaN	NaN	NaN	NaN
RJ003_2020-02-07_siRNA_transfection	4A2-B	NaN	NaN	NaN	NaN	NaN	NaN	NaN	NaN	NaN	32509	42036	45871	45871	45810	45659	32509	26299	31413	42036	42826	32933	46082	27061	24504	0.97	28126	22678	28522	35796	45689	45718	45778	0.95	0.98	0.73	NaN	NaN	NaN	NaN	NaN	NaN	NaN	NaN	NaN	NaN	NaN	NaN	NaN
RJ003_2020-02-07_siRNA_transfection	4A2-B	NaN	NaN	NaN	NaN	NaN	NaN	NaN	NaN	NaN	35796	32509	31413	31048	35796	34335	31413	30682	28491	27395	23743	30317	28491	32509	31778	32509	35065	30317	21551	19725	26665	20455	44927	0.99	0.75	0.96	NaN	NaN	NaN	NaN	NaN	NaN	NaN	NaN	NaN	NaN	NaN	NaN	NaN
RJ003_2020-02-07_siRNA_transfection	4A2-B	NaN	NaN	NaN	NaN	NaN	NaN	NaN	NaN	NaN	43497	45902	45810	45779	43862	42036	45810	45718	35431	34335	30317	45718	35431	45932	45840	45902	42767	45718	27760	25569	33604	26665	13150	45931	0.83	45839	NaN	NaN	NaN	NaN	NaN	NaN	NaN	NaN	NaN	NaN	NaN	NaN	NaN
RJ003_2020-02-07_siRNA_transfection	4A2-B	NaN	NaN	NaN	NaN	NaN	NaN	NaN	NaN	NaN	15373	24504	16103	23408	26696	27426	45691	45872	45811	45872	42430	43891	12114	43525	41699	45903	42795	36192	45964	44621	45660	17199	45749	20455	30682	22647	NaN	NaN	NaN	NaN	NaN	NaN	NaN	NaN	NaN	NaN	NaN	NaN	NaN
RJ003_2020-02-07_siRNA_transfection	4A2-B	NaN	NaN	NaN	NaN	NaN	NaN	NaN	NaN	NaN	15738	24869	16103	23774	27061	27791	45719	45903	45841	45903	42795	44256	12479	43525	42064	45933	43160	3.00	45994	44986	45691	17564	45779	20455	31048	22647	NaN	NaN	NaN	NaN	NaN	NaN	NaN	NaN	NaN	NaN	NaN	NaN	NaN
RJ003_2020-02-07_siRNA_transfection	4A2-B	NaN	NaN	NaN	NaN	10959	11689	43101	46023	12055	44562	44197	46023	44927	12055	12785	12055	46753	42005	44562	47119	14611	13881	13516	15707	13150	11324	12420	12785	13150	18629	41640	0.29	0.82	NaN	NaN	NaN	NaN	NaN	NaN	NaN	NaN	NaN	NaN	NaN	NaN	NaN	NaN	NaN
RJ003_2020-02-07_siRNA_transfection	4A2-B	NaN	NaN	NaN	NaN	14246	14977	46023	12420	15342	10959	47119	12420	11324	15707	16438	15342	13150	44562	10959	13516	18264	17168	16803	19360	16438	14611	15707	16072	16438	22282	44562	0.31	0.88	NaN	NaN	NaN	NaN	NaN	NaN	NaN	NaN	NaN	NaN	NaN	NaN	NaN	NaN	NaN
RJ003_2020-02-07_siRNA_transfection	4A2-B	NaN	NaN	NaN	NaN	NaN	NaN	NaN	NaN	NaN	30773	27851	28216	33329	29312	32234	31868	34060	35156	34425	34060	33695	28946	27851	27120	28946	28581	27120	22737	27851	34060	13241	13547	35431	12420	44562	NaN	NaN	NaN	NaN	NaN	NaN	NaN	NaN	NaN	NaN	NaN	NaN	NaN
RJ003_2020-02-07_siRNA_transfection	4A2-B	NaN	NaN	NaN	NaN	NaN	NaN	NaN	NaN	NaN	24929	22372	22372	27485	23468	26390	26024	28216	28946	28216	28216	27851	23102	22007	21276	23102	22737	21276	17258	22007	27851	44287	47150	33239	10959	43101	NaN	NaN	NaN	NaN	NaN	NaN	NaN	NaN	NaN	NaN	NaN	NaN	NaN
RJ003_2020-02-07_siRNA_transfection	4A2-B	NaN	NaN	NaN	NaN	NaN	NaN	NaN	NaN	NaN	18323	45903	43160	43891	42795	43160	42430	43160	45750	45691	45780	34731	35096	36192	31079	30713	30713	26696	29252	26330	35796	28126	18264	0.82	0.76	0.73	NaN	NaN	NaN	NaN	NaN	NaN	NaN	NaN	NaN	NaN	NaN	NaN	NaN
RJ003_2020-02-07_siRNA_transfection	4A2-B	NaN	NaN	NaN	NaN	NaN	NaN	NaN	NaN	NaN	32234	11049	16163	16528	15067	15797	14702	16163	45383	43922	45383	45965	41365	42461	35125	34759	35125	29281	32933	28915	27791	16834	45902	41640	45809	45689	NaN	NaN	NaN	NaN	NaN	NaN	NaN	NaN	NaN	NaN	NaN	NaN	NaN
RJ003_2020-02-07_siRNA_transfection	4A2-B	NaN	NaN	NaN	NaN	NaN	NaN	NaN	NaN	25993	27089	27089	26359	27089	28550	25628	29646	29646	28550	28185	28185	24898	30376	28185	28185	27454	26724	26724	21976	12114	15766	32905	24869	28856	45809	NaN	NaN	NaN	NaN	NaN	NaN	NaN	NaN	NaN	NaN	NaN	NaN	NaN	NaN
RJ003_2020-02-07_siRNA_transfection	4A2-B	NaN	NaN	NaN	NaN	NaN	NaN	NaN	NaN	23071	24167	23802	23437	24167	25628	22706	26724	26724	25263	25263	24898	21976	27454	25263	24898	24532	23802	23437	19419	46082	13210	30713	22678	27395	45748	NaN	NaN	NaN	NaN	NaN	NaN	NaN	NaN	NaN	NaN	NaN	NaN	NaN	NaN
RJ003_2020-02-07_siRNA_transfection	4A2-B	NaN	NaN	NaN	NaN	NaN	NaN	NaN	20180	16163	13606	17624	14336	22372	16163	15067	11049	16163	12510	44652	14336	46844	42461	11049	12145	47209	43556	41730	45751	11780	25628	27061	32874	45717	45901	NaN	NaN	NaN	NaN	NaN	NaN	NaN	NaN	NaN	NaN	NaN	NaN	NaN	NaN
RJ003_2020-02-07_siRNA_transfection	4A2-B	NaN	NaN	NaN	NaN	NaN	NaN	NaN	12875	45383	43191	46844	43922	15067	45748	44287	45965	45748	42095	45751	43556	45904	35855	45965	41730	45934	4.00	35125	31472	41365	19784	22678	29952	0.99	45778	NaN	NaN	NaN	NaN	NaN	NaN	NaN	NaN	NaN	NaN	NaN	NaN	NaN	NaN
RJ003_2020-02-07_siRNA_transfection	4A2-B	NaN	NaN	NaN	NaN	NaN	16893	16163	11780	16893	17258	13971	16163	23833	18354	23468	19450	21276	11780	19450	17989	19815	15067	45383	14336	14336	45748	45965	32568	41821	43160	36192	24108	16803	NaN	NaN	NaN	NaN	NaN	NaN	NaN	NaN	NaN	NaN	NaN	NaN	NaN	NaN	NaN
RJ003_2020-02-07_siRNA_transfection	4A2-B	NaN	NaN	NaN	NaN	NaN	32905	32174	29618	32905	33270	30713	32174	45691	33635	45691	34731	35827	29618	34366	33635	34731	31809	27791	31079	31444	27791	24504	19391	23468	45840	34700	45870	0.95	NaN	NaN	NaN	NaN	NaN	NaN	NaN	NaN	NaN	NaN	NaN	NaN	NaN	NaN	NaN
RJ003_2020-02-07_siRNA_transfection	4A2-B	NaN	NaN	NaN	NaN	NaN	NaN	NaN	NaN	NaN	33239	42767	41306	42036	47150	43497	15008	13181	44228	43497	45810	45840	42036	42401	43132	44958	46054	45689	15008	42036	43862	42767	19391	30317	23012	13150	NaN	NaN	NaN	NaN	NaN	NaN	NaN	NaN	NaN	NaN	NaN	NaN	NaN
RJ003_2020-02-07_siRNA_transfection	4A2-B	NaN	NaN	NaN	NaN	NaN	NaN	NaN	NaN	NaN	14611	21186	20090	20821	24473	21551	27395	26299	22282	21551	18264	18629	20821	20821	21551	23012	23377	23377	27760	20821	22282	21186	31048	12420	43466	0.99	NaN	NaN	NaN	NaN	NaN	NaN	NaN	NaN	NaN	NaN	NaN	NaN	NaN
RJ003_2020-02-07_siRNA_transfection	4A2-B	NaN	NaN	NaN	NaN	NaN	NaN	NaN	NaN	45047	43221	35156	46874	46508	17654	11444	15827	13271	47239	14001	18749	15097	19845	20576	19845	19480	15097	19845	42491	45966	15797	34394	17593	43525	12055	NaN	NaN	NaN	NaN	NaN	NaN	NaN	NaN	NaN	NaN	NaN	NaN	NaN	NaN
RJ003_2020-02-07_siRNA_transfection	4A2-B	NaN	NaN	NaN	NaN	NaN	NaN	NaN	NaN	30742	29281	23437	31837	31837	45692	32933	35855	34029	32203	34759	45751	35490	45842	45873	45842	45812	35490	45842	28915	27454	46082	32540	20121	12451	0.98	NaN	NaN	NaN	NaN	NaN	NaN	NaN	NaN	NaN	NaN	NaN	NaN	NaN	NaN
RJ003_2020-02-07_siRNA_transfection	4A2-B	NaN	NaN	NaN	NaN	NaN	NaN	NaN	NaN	NaN	11444	45782	45935	45721	45905	12175	45693	29312	42491	30773	23102	25659	30773	24563	41395	43221	41395	25294	43922	43191	43922	43525	12086	24504	45659	45932	NaN	NaN	NaN	NaN	NaN	NaN	NaN	NaN	NaN	NaN	NaN	NaN	NaN
RJ003_2020-02-07_siRNA_transfection	4A2-B	NaN	NaN	NaN	NaN	NaN	NaN	NaN	NaN	NaN	23833	15797	17258	15067	16893	24563	14702	44287	19085	45383	45812	45995	45383	45904	17989	19815	17989	45965	24898	24167	24898	29252	45749	12451	27760	30682	NaN	NaN	NaN	NaN	NaN	NaN	NaN	NaN	NaN	NaN	NaN	NaN	NaN
RJ003_2020-02-07_siRNA_transfection	4A2-B	NaN	NaN	NaN	NaN	NaN	NaN	NaN	NaN	NaN	22372	22007	23833	25294	26390	22372	15797	33664	45842	45751	4.00	30011	33664	31472	32933	32203	34394	45812	46844	43160	31898	47209	3.00	35096	44228	24838	NaN	NaN	NaN	NaN	NaN	NaN	NaN	NaN	NaN	NaN	NaN	NaN	NaN
RJ003_2020-02-07_siRNA_transfection	4A2-B	NaN	NaN	NaN	NaN	NaN	NaN	NaN	NaN	NaN	45413	45047	46874	12175	13271	45413	45752	16528	23102	21641	20180	12510	16528	14336	15797	15067	17258	22737	31503	22706	24624	32234	14671	13575	18660	33239	NaN	NaN	NaN	NaN	NaN	NaN	NaN	NaN	NaN	NaN	NaN	NaN	NaN
RJ003_2020-02-07_siRNA_transfection	4A2-B	NaN	NaN	NaN	NaN	NaN	NaN	NaN	NaN	25934	21916	25569	28126	32143	30317	32509	28126	27395	29587	28126	26299	29587	25204	31778	27760	32509	34335	2.00	45749	26299	17533	13150	0.96	45901	45992	NaN	NaN	NaN	NaN	NaN	NaN	NaN	NaN	NaN	NaN	NaN	NaN	NaN	NaN
RJ003_2020-02-07_siRNA_transfection	4A2-B	NaN	NaN	NaN	NaN	NaN	NaN	NaN	NaN	28157	21217	27426	31444	45780	34731	45811	31444	30348	34001	31809	28522	34001	26696	45719	31079	45811	41699	44986	11383	28887	14642	43862	20090	27760	29952	NaN	NaN	NaN	NaN	NaN	NaN	NaN	NaN	NaN	NaN	NaN	NaN	NaN	NaN
RJ003_2020-02-07_siRNA_transfection	4A2-B	NaN	NaN	NaN	NaN	NaN	NaN	NaN	10990	44228	15373	14277	15738	20121	29252	25965	25965	28522	24139	25235	27791	30713	24139	19756	23043	21582	27061	27061	25600	28157	12086	45659	21551	23012	44562	NaN	NaN	NaN	NaN	NaN	NaN	NaN	NaN	NaN	NaN	NaN	NaN	NaN	NaN
RJ003_2020-02-07_siRNA_transfection	4A2-B	NaN	NaN	NaN	NaN	NaN	NaN	NaN	30317	27760	33604	33239	33970	45718	44958	42401	42401	44228	45963	41671	43862	46054	45993	45690	45932	45810	43132	43132	42036	44228	31048	21916	46023	10959	0.97	NaN	NaN	NaN	NaN	NaN	NaN	NaN	NaN	NaN	NaN	NaN	NaN	NaN	NaN
RJ003_2020-02-07_siRNA_transfection	4A2-B	NaN	NaN	NaN	NaN	NaN	NaN	NaN	NaN	NaN	35643	34547	19937	27973	11902	25051	27242	43313	19937	32690	42217	13363	45938	45870	30498	14824	45696	34881	25385	29403	45665	45047	45994	32905	30682	29952	NaN	NaN	NaN	NaN	NaN	NaN	NaN	NaN	NaN	NaN	NaN	NaN	NaN
RJ003_2020-02-07_siRNA_transfection	4A2-B	NaN	NaN	NaN	NaN	NaN	NaN	NaN	NaN	NaN	46174	45444	35186	45997	29707	45844	45967	26420	35551	18749	25324	30803	24228	27881	17288	31898	22037	20210	13636	16558	21671	24167	43132	45718	46753	46388	NaN	NaN	NaN	NaN	NaN	NaN	NaN	NaN	NaN	NaN	NaN	NaN	NaN
RJ003_2020-02-07_siRNA_transfection	4A2-B	NaN	NaN	NaN	NaN	NaN	NaN	NaN	NaN	NaN	24198	20911	16528	23833	15067	17989	17989	18719	15797	17258	17258	13606	13241	14336	30742	14702	16163	47209	45934	34759	11414	15401	45749	18264	20090	44197	NaN	NaN	NaN	NaN	NaN	NaN	NaN	NaN	NaN	NaN	NaN	NaN	NaN
RJ003_2020-02-07_siRNA_transfection	4A2-B	NaN	NaN	NaN	NaN	NaN	NaN	NaN	NaN	NaN	13606	46844	43191	13241	41365	44287	44287	45017	42095	43556	43556	45934	45904	45995	21976	45995	42461	45692	30742	25993	45751	43891	33239	14611	16438	41275	NaN	NaN	NaN	NaN	NaN	NaN	NaN	NaN	NaN	NaN	NaN	NaN	NaN
RJ003_2020-02-07_siRNA_transfection	4A2-B	NaN	NaN	NaN	NaN	NaN	NaN	NaN	NaN	41275	42736	45839	41275	43466	47119	46023	44562	43101	42005	10959	13516	16438	0.94	0.97	0.96	0.93	0.88	45748	0.92	0.89	0.86	0.85	45992	45870	46388	NaN	NaN	NaN	NaN	NaN	NaN	NaN	NaN	NaN	NaN	NaN	NaN	NaN	NaN
RJ003_2020-02-07_siRNA_transfection	4A2-B	NaN	NaN	NaN	NaN	NaN	NaN	NaN	NaN	12420	14246	46388	12420	14977	18994	17899	16072	14246	13150	19725	22282	26299	45962	41640	41640	45931	45748	44927	45901	45778	45658	1.00	11689	46388	18264	NaN	NaN	NaN	NaN	NaN	NaN	NaN	NaN	NaN	NaN	NaN	NaN	NaN	NaN
RJ003_2020-02-07_siRNA_transfection	4A2-B	NaN	NaN	NaN	NaN	NaN	NaN	NaN	NaN	34001	23774	23408	23408	26330	29983	29252	23774	23043	27426	19756	28157	26696	30713	24869	27426	27426	23043	20486	24869	29252	23774	31048	19725	20455	17168	NaN	NaN	NaN	NaN	NaN	NaN	NaN	NaN	NaN	NaN	NaN	NaN	NaN	NaN
RJ003_2020-02-07_siRNA_transfection	4A2-B	NaN	NaN	NaN	NaN	NaN	NaN	NaN	NaN	16893	45720	45661	45692	42095	11049	46478	45751	4.00	43191	31472	44652	42095	11780	45904	43191	43191	4.00	32568	45873	46478	45751	29618	12816	13912	45323	NaN	NaN	NaN	NaN	NaN	NaN	NaN	NaN	NaN	NaN	NaN	NaN	NaN	NaN
RJ003_2020-02-07_siRNA_transfection	4A2-B	NaN	NaN	NaN	NaN	NaN	NaN	NaN	NaN	35521	36251	34425	32599	29312	28946	33695	27120	28581	24563	31868	45662	45843	35521	45693	35156	45966	45752	36251	25294	23102	26024	36220	12816	24473	20455	13150	NaN	NaN	NaN	NaN	NaN	NaN	NaN	NaN	NaN	NaN	NaN	NaN	NaN
RJ003_2020-02-07_siRNA_transfection	4A2-B	NaN	NaN	NaN	NaN	NaN	NaN	NaN	NaN	31107	31472	30011	28550	25993	25993	29646	24532	25628	22341	28185	32203	33664	31107	32568	30742	35125	32933	31472	23071	21245	23437	45903	29952	47119	44197	45809	NaN	NaN	NaN	NaN	NaN	NaN	NaN	NaN	NaN	NaN	NaN	NaN	NaN
RJ003_2020-02-07_siRNA_transfection	4A2-B	NaN	NaN	NaN	NaN	NaN	NaN	NaN	0.76	0.95	0.96	0.90	0.88	0.85	0.71	0.76	0.79	0.88	0.77	0.83	0.76	0.83	0.87	0.67	0.68	0.68	0.74	0.80	0.85	0.83	0.70	0.72	45778	0.94	1.00	NaN	NaN	NaN	NaN	NaN	NaN	NaN	NaN	NaN	NaN	NaN	NaN	NaN	NaN
RJ003_2020-02-07_siRNA_transfection	4A2-B	NaN	NaN	NaN	NaN	NaN	NaN	NaN	45717	46753	47119	44562	43466	41640	0.96	45717	45839	43466	45748	45992	45689	41275	43101	0.90	0.91	0.92	1.00	45870	42005	45992	0.94	0.98	15342	46388	12785	NaN	NaN	NaN	NaN	NaN	NaN	NaN	NaN	NaN	NaN	NaN	NaN	NaN	NaN
RJ003_2020-02-07_siRNA_transfection	4A2-B	NaN	NaN	NaN	NaN	NaN	31413	31048	23012	30317	31413	30317	26665	27030	21551	21916	20455	21551	19725	16072	23743	22647	22647	25569	27030	31048	28491	34700	34335	26665	24108	23743	44927	43101	NaN	NaN	NaN	NaN	NaN	NaN	NaN	NaN	NaN	NaN	NaN	NaN	NaN	NaN	NaN
RJ003_2020-02-07_siRNA_transfection	4A2-B	NaN	NaN	NaN	NaN	NaN	15373	14642	45993	13547	15008	13547	45689	45689	45840	45840	45718	45810	2.00	31778	41671	45932	45932	44228	46054	14642	10990	19391	19025	45323	42401	41671	21551	19360	NaN	NaN	NaN	NaN	NaN	NaN	NaN	NaN	NaN	NaN	NaN	NaN	NaN	NaN	NaN
RJ003_2020-02-07_siRNA_transfection	4A2-B	NaN	NaN	NaN	NaN	NaN	NaN	NaN	NaN	NaN	22706	22706	28185	27820	30376	26359	21610	16132	15036	19784	19419	25993	25628	28550	26724	34029	35125	29281	27454	28185	23071	3.00	12816	11720	29221	14977	NaN	NaN	NaN	NaN	NaN	NaN	NaN	NaN	NaN	NaN	NaN	NaN	NaN
RJ003_2020-02-07_siRNA_transfection	4A2-B	NaN	NaN	NaN	NaN	NaN	NaN	NaN	NaN	NaN	46508	46508	18019	17654	21306	15462	45047	45662	35521	42491	41760	15097	14366	18749	15827	26785	28246	19845	16923	18384	47239	13606	15401	13940	22678	45810	NaN	NaN	NaN	NaN	NaN	NaN	NaN	NaN	NaN	NaN	NaN	NaN	NaN
RJ003_2020-02-07_siRNA_transfection	4A2-B	NaN	NaN	NaN	NaN	NaN	NaN	NaN	NaN	41821	45815	33390	45876	31199	31564	30468	24624	29007	34851	35947	31929	31929	34851	24259	15128	44348	13636	28581	45752	17654	45722	43191	26696	41306	12785	NaN	NaN	NaN	NaN	NaN	NaN	NaN	NaN	NaN	NaN	NaN	NaN	NaN	NaN
RJ003_2020-02-07_siRNA_transfection	4A2-B	NaN	NaN	NaN	NaN	NaN	NaN	NaN	NaN	21398	17746	11536	18476	45139	45505	44409	45665	42583	12997	14093	46235	46235	12997	8.00	25750	16984	16589	27515	45814	21337	45474	45693	46813	20486	23012	NaN	NaN	NaN	NaN	NaN	NaN	NaN	NaN	NaN	NaN	NaN	NaN	NaN	NaN
RJ003_2020-02-07_siRNA_transfection	4A2-B	NaN	NaN	NaN	NaN	NaN	NaN	NaN	NaN	NaN	27485	23833	30773	28581	34425	28946	35156	35156	45813	45813	26755	28581	24563	22007	17258	24929	34060	33695	43586	43221	25659	16497	15008	33970	20090	42370	NaN	NaN	NaN	NaN	NaN	NaN	NaN	NaN	NaN	NaN	NaN	NaN	NaN
RJ003_2020-02-07_siRNA_transfection	4A2-B	NaN	NaN	NaN	NaN	NaN	NaN	NaN	NaN	NaN	17288	12905	20941	18384	24959	19115	25689	26054	30072	30072	16193	18384	13636	11079	41760	14366	24959	24228	35551	35186	15097	35490	28157	44593	28491	12055	NaN	NaN	NaN	NaN	NaN	NaN	NaN	NaN	NaN	NaN	NaN	NaN	NaN
RJ003_2020-02-07_siRNA_transfection	4A2-B	NaN	NaN	NaN	NaN	NaN	NaN	NaN	NaN	28550	22706	32203	35855	35855	35125	41365	45661	45751	45661	30376	34394	45995	41365	45995	45965	42826	45751	45661	28185	24532	45352	43497	41671	23012	47119	NaN	NaN	NaN	NaN	NaN	NaN	NaN	NaN	NaN	NaN	NaN	NaN	NaN	NaN
RJ003_2020-02-07_siRNA_transfection	4A2-B	NaN	NaN	NaN	NaN	NaN	NaN	NaN	NaN	45748	1.00	45839	45931	45931	45901	41640	45962	45992	45962	45809	45901	41640	41640	41640	41640	42005	45992	45962	45748	45658	0.89	0.60	0.59	0.45	0.36	NaN	NaN	NaN	NaN	NaN	NaN	NaN	NaN	NaN	NaN	NaN	NaN	NaN	NaN
RJ003_2020-02-07_siRNA_transfection	4A2-B	NaN	NaN	NaN	NaN	NaN	NaN	NaN	NaN	NaN	14671	46082	12844	21976	13940	33635	11383	45691	28157	45719	25600	35096	44256	41334	15401	22341	43160	45872	34366	19054	15766	45933	42767	29952	17899	42736	NaN	NaN	NaN	NaN	NaN	NaN	NaN	NaN	NaN	NaN	NaN	NaN	NaN
RJ003_2020-02-07_siRNA_transfection	4A2-B	NaN	NaN	NaN	NaN	NaN	NaN	NaN	NaN	NaN	16163	45748	13606	26024	15067	30011	11780	34759	22706	35125	19419	31837	43922	45904	17258	26390	42095	45692	30742	22007	17989	45781	30713	13912	34700	19360	NaN	NaN	NaN	NaN	NaN	NaN	NaN	NaN	NaN	NaN	NaN	NaN	NaN
RJ003_2020-02-07_siRNA_transfection	4A2-B	NaN	NaN	NaN	NaN	NaN	NaN	NaN	NaN	NaN	16984	15523	19541	19176	22098	28307	21732	25385	25750	23924	25385	27211	21732	17349	12601	15888	11140	12601	45876	32295	18415	13241	22678	11355	33239	12785	NaN	NaN	NaN	NaN	NaN	NaN	NaN	NaN	NaN	NaN	NaN	NaN	NaN
RJ003_2020-02-07_siRNA_transfection	4A2-B	NaN	NaN	NaN	NaN	NaN	NaN	NaN	NaN	NaN	34851	33390	45664	7.00	45876	45474	45845	42552	42917	45998	42917	44378	45845	34851	30468	33756	29373	30834	22068	14763	45783	45812	16103	42036	28126	46023	NaN	NaN	NaN	NaN	NaN	NaN	NaN	NaN	NaN	NaN	NaN	NaN	NaN
RJ003_2020-02-07_siRNA_transfection	4A2-B	NaN	NaN	NaN	NaN	NaN	NaN	NaN	NaN	NaN	17930	24504	26696	29252	26696	28887	30348	20852	23408	23774	23774	24139	16103	16834	18295	16103	13912	14277	11355	18660	28887	20486	14977	42736	46388	43831	NaN	NaN	NaN	NaN	NaN	NaN	NaN	NaN	NaN	NaN	NaN	NaN	NaN
RJ003_2020-02-07_siRNA_transfection	4A2-B	NaN	NaN	NaN	NaN	NaN	NaN	NaN	NaN	NaN	45903	11383	14671	17593	14305	16862	18688	43891	46813	47178	47178	11383	45719	45780	45933	45719	34731	35462	31809	45964	17227	43160	27395	16803	21186	17899	NaN	NaN	NaN	NaN	NaN	NaN	NaN	NaN	NaN	NaN	NaN	NaN	NaN
RJ003_2020-02-07_siRNA_transfection	4A2-B	NaN	NaN	NaN	NaN	NaN	NaN	NaN	NaN	45047	11810	46508	46143	41395	43221	41395	42856	41760	35886	45752	45752	35521	31503	35156	45874	35886	25294	23468	19450	42461	45383	17593	25965	21947	25204	NaN	NaN	NaN	NaN	NaN	NaN	NaN	NaN	NaN	NaN	NaN	NaN	NaN	NaN
RJ003_2020-02-07_siRNA_transfection	4A2-B	NaN	NaN	NaN	NaN	NaN	NaN	NaN	NaN	36312	45968	45754	45723	31199	33756	31199	33025	31929	23894	26816	27181	23529	18415	23163	28642	23894	46539	43983	45814	20576	24228	23468	23071	17227	46054	NaN	NaN	NaN	NaN	NaN	NaN	NaN	NaN	NaN	NaN	NaN	NaN	NaN	NaN
RJ003_2020-02-07_siRNA_transfection	4A2-B	NaN	NaN	NaN	NaN	NaN	NaN	NaN	NaN	NaN	45047	45905	42125	45047	45782	41760	22433	46143	45874	46874	41760	45721	42125	5.00	33329	14366	47239	47239	30437	16193	20149	34366	19756	31413	32509	15342	NaN	NaN	NaN	NaN	NaN	NaN	NaN	NaN	NaN	NaN	NaN	NaN	NaN
RJ003_2020-02-07_siRNA_transfection	4A2-B	NaN	NaN	NaN	NaN	NaN	NaN	NaN	NaN	NaN	30348	27426	28887	30348	26696	28522	20880	30713	27426	31444	28522	26330	28522	25600	24139	33270	31444	31444	42064	34366	33604	21551	13516	45658	45689	0.77	NaN	NaN	NaN	NaN	NaN	NaN	NaN	NaN	NaN	NaN	NaN	NaN	NaN
RJ003_2020-02-07_siRNA_transfection	4A2-B	NaN	NaN	NaN	NaN	NaN	NaN	NaN	NaN	NaN	15373	46419	13181	15738	47150	13912	19756	15738	47150	19391	12816	13547	46419	11355	15008	13181	15373	13912	13912	15373	45659	11324	0.99	45658	0.82	0.98	NaN	NaN	NaN	NaN	NaN	NaN	NaN	NaN	NaN	NaN	NaN	NaN	NaN
RJ003_2020-02-07_siRNA_transfection	4A2-B	NaN	NaN	NaN	NaN	NaN	NaN	NaN	NaN	NaN	44958	45902	42767	44958	45963	43497	12451	45323	45963	11720	42401	43132	45902	45993	44228	42767	44958	43497	43497	44593	31048	44197	0.91	0.93	0.75	0.91	NaN	NaN	NaN	NaN	NaN	NaN	NaN	NaN	NaN	NaN	NaN	NaN	NaN
RJ003_2020-02-07_siRNA_transfection	4A2-B	NaN	NaN	NaN	NaN	NaN	NaN	NaN	NaN	25235	31079	28522	29618	25965	34366	46082	11383	45780	25235	35462	42795	44986	35462	35827	45717	45750	35462	26696	36192	32905	28887	44228	28491	46388	45658	NaN	NaN	NaN	NaN	NaN	NaN	NaN	NaN	NaN	NaN	NaN	NaN	NaN	NaN
RJ003_2020-02-07_siRNA_transfection	4A2-B	NaN	NaN	NaN	NaN	NaN	NaN	NaN	NaN	11383	18323	15036	16497	12114	22341	45661	45812	27089	11018	23437	32568	35125	23802	24167	35855	26724	23802	13210	24532	20515	15401	25965	43497	20455	45292	NaN	NaN	NaN	NaN	NaN	NaN	NaN	NaN	NaN	NaN	NaN	NaN	NaN	NaN
RJ003_2020-02-07_siRNA_transfection	4A2-B	NaN	NaN	NaN	NaN	NaN	NaN	NaN	NaN	NaN	26359	31837	33298	27454	30011	45720	45720	45934	45720	45904	42826	45661	30376	45692	34029	45812	4.00	29281	31107	32933	20121	43497	34335	46753	45292	0.94	NaN	NaN	NaN	NaN	NaN	NaN	NaN	NaN	NaN	NaN	NaN	NaN	NaN
RJ003_2020-02-07_siRNA_transfection	4A2-B	NaN	NaN	NaN	NaN	NaN	NaN	NaN	NaN	NaN	45662	44682	46508	45782	41760	16193	15827	19480	16193	18749	22767	14732	42491	15462	11079	17654	14366	45996	43586	45778	16132	35096	22313	26665	24838	46388	NaN	NaN	NaN	NaN	NaN	NaN	NaN	NaN	NaN	NaN	NaN	NaN	NaN
RJ003_2020-02-07_siRNA_transfection	4A2-B	NaN	NaN	NaN	NaN	NaN	NaN	NaN	NaN	NaN	30437	29707	29342	22402	27150	35916	45694	28611	45783	27881	28611	35186	33725	28976	25689	26054	18749	19115	17288	16193	17654	21641	45691	24139	45659	20455	NaN	NaN	NaN	NaN	NaN	NaN	NaN	NaN	NaN	NaN	NaN	NaN	NaN
RJ003_2020-02-07_siRNA_transfection	4A2-B	NaN	NaN	NaN	NaN	NaN	NaN	NaN	NaN	NaN	45692	45661	45661	32203	35125	41365	42461	36220	43191	35855	36220	45995	45904	4.00	34394	34394	29646	29646	28550	27820	28915	42795	45902	30682	14246	45839	NaN	NaN	NaN	NaN	NaN	NaN	NaN	NaN	NaN	NaN	NaN	NaN	NaN
RJ003_2020-02-07_siRNA_transfection	4A2-B	NaN	NaN	NaN	NaN	NaN	NaN	NaN	NaN	16497	21976	16497	16497	15401	34394	32933	32568	32203	14305	17227	21610	28185	21976	26359	11383	19784	29281	19784	28550	45692	17227	31444	19756	28126	19360	NaN	NaN	NaN	NaN	NaN	NaN	NaN	NaN	NaN	NaN	NaN	NaN	NaN	NaN
RJ003_2020-02-07_siRNA_transfection	4A2-B	NaN	NaN	NaN	NaN	NaN	NaN	NaN	NaN	45842	45748	45873	45842	45781	24198	22372	22007	21641	45661	45934	45748	16528	45748	14702	33298	43191	18354	43556	17258	27851	45934	13940	45660	45902	29587	NaN	NaN	NaN	NaN	NaN	NaN	NaN	NaN	NaN	NaN	NaN	NaN	NaN	NaN
RJ003_2020-02-07_siRNA_transfection	4A2-B	NaN	NaN	NaN	NaN	NaN	NaN	NaN	NaN	NaN	30348	32905	45933	35096	34366	34366	29983	32174	23774	26696	29983	36192	25965	24504	35462	28522	30348	31444	25235	24139	25235	14642	34335	45690	45658	45901	NaN	NaN	NaN	NaN	NaN	NaN	NaN	NaN	NaN	NaN	NaN	NaN	NaN
RJ003_2020-02-07_siRNA_transfection	4A2-B	NaN	NaN	NaN	NaN	NaN	NaN	NaN	NaN	NaN	34001	3.00	44256	45811	45750	45750	33270	35827	27061	30348	33635	45903	29252	27791	45841	31809	34001	35096	28522	27426	28887	17564	45659	45902	47119	41275	NaN	NaN	NaN	NaN	NaN	NaN	NaN	NaN	NaN	NaN	NaN	NaN	NaN
RJ003_2020-02-07_siRNA_transfection	4A2-B	NaN	NaN	NaN	NaN	NaN	NaN	NaN	NaN	NaN	21947	23774	16469	25235	17930	20852	19025	19025	16834	17930	46419	21947	23408	16834	16103	14642	13912	30348	45748	15738	14642	45810	47119	14977	45717	46388	NaN	NaN	NaN	NaN	NaN	NaN	NaN	NaN	NaN	NaN	NaN	NaN	NaN
RJ003_2020-02-07_siRNA_transfection	4A2-B	NaN	NaN	NaN	NaN	NaN	NaN	NaN	NaN	NaN	22313	24139	16834	25600	18660	21217	19391	19391	17199	18660	46784	22313	23774	17199	16469	15008	14277	30713	46113	16103	15008	45810	10959	14977	45717	46753	NaN	NaN	NaN	NaN	NaN	NaN	NaN	NaN	NaN	NaN	NaN	NaN	NaN
RJ003_2020-02-07_siRNA_transfection	4A2-B	NaN	NaN	NaN	NaN	NaN	NaN	NaN	NaN	NaN	46569	41821	42917	44743	45876	45968	47300	45968	14062	14793	15888	14427	21367	13697	14793	15158	44378	30834	27546	45754	20241	45047	13575	18323	45993	21186	NaN	NaN	NaN	NaN	NaN	NaN	NaN	NaN	NaN	NaN	NaN	NaN	NaN
RJ003_2020-02-07_siRNA_transfection	4A2-B	NaN	NaN	NaN	NaN	NaN	NaN	NaN	NaN	NaN	5.00	33695	34060	35521	31868	32964	45693	32599	45874	45905	45966	45874	44682	45843	45935	45935	35156	26024	23833	30773	18719	21976	11720	15008	16803	45870	NaN	NaN	NaN	NaN	NaN	NaN	NaN	NaN	NaN	NaN	NaN	NaN	NaN
RJ003_2020-02-07_siRNA_transfection	4A2-B	NaN	NaN	NaN	NaN	NaN	NaN	NaN	NaN	25689	18019	18749	22767	45413	36251	12540	12175	12905	46143	12905	17288	16193	42856	17989	45813	5.00	28946	14336	34394	46113	24563	13575	31778	12451	29952	NaN	NaN	NaN	NaN	NaN	NaN	NaN	NaN	NaN	NaN	NaN	NaN	NaN	NaN
RJ003_2020-02-07_siRNA_transfection	4A2-B	NaN	NaN	NaN	NaN	NaN	NaN	NaN	NaN	35186	27515	28246	32264	18019	44682	21671	21306	22037	18749	22402	26785	25324	15097	25659	11079	45413	45662	22007	41365	16893	32599	19054	34700	16469	33239	NaN	NaN	NaN	NaN	NaN	NaN	NaN	NaN	NaN	NaN	NaN	NaN	NaN	NaN
RJ003_2020-02-07_siRNA_transfection	4A2-B	NaN	NaN	NaN	NaN	NaN	NaN	NaN	NaN	22341	41334	14305	12114	14305	45903	15766	11383	17958	16132	12114	11383	13940	13940	15766	44256	45717	17958	15036	24898	22341	12451	44958	24838	45992	41640	NaN	NaN	NaN	NaN	NaN	NaN	NaN	NaN	NaN	NaN	NaN	NaN	NaN	NaN
RJ003_2020-02-07_siRNA_transfection	4A2-B	NaN	NaN	NaN	NaN	NaN	NaN	NaN	NaN	45904	20149	30742	28185	30742	18323	32568	27454	35125	32933	28185	27454	30011	30011	32203	23437	25263	34759	31472	42826	45904	23774	19391	32874	46388	47119	NaN	NaN	NaN	NaN	NaN	NaN	NaN	NaN	NaN	NaN	NaN	NaN	NaN	NaN
RJ003_2020-02-07_siRNA_transfection	4A2-B	NaN	NaN	NaN	NaN	NaN	NaN	NaN	NaN	21306	20210	18384	30437	23132	25689	27515	23132	32994	21306	23863	28976	25324	30803	22037	31898	34820	31898	30072	29707	32994	28611	20210	45872	45811	17930	NaN	NaN	NaN	NaN	NaN	NaN	NaN	NaN	NaN	NaN	NaN	NaN	NaN	NaN
RJ003_2020-02-07_siRNA_transfection	4A2-B	NaN	NaN	NaN	NaN	NaN	NaN	NaN	NaN	41365	45965	45842	11414	42461	44652	45748	42461	13606	41365	43191	46844	44287	11780	41730	12875	14702	12510	11049	11049	13241	46844	45965	46784	46054	30682	NaN	NaN	NaN	NaN	NaN	NaN	NaN	NaN	NaN	NaN	NaN	NaN	NaN	NaN
RJ003_2020-02-07_siRNA_transfection	4A2-B	NaN	NaN	NaN	NaN	NaN	NaN	NaN	NaN	16862	46082	20880	21976	20515	17958	13210	24167	20149	21976	20880	46082	23802	22341	19784	28915	23437	29646	20515	28550	32568	15067	12451	41306	22282	17533	NaN	NaN	NaN	NaN	NaN	NaN	NaN	NaN	NaN	NaN	NaN	NaN	NaN	NaN
RJ003_2020-02-07_siRNA_transfection	4A2-B	NaN	NaN	NaN	NaN	NaN	NaN	NaN	NaN	29646	21610	34029	35125	33664	30742	25628	45692	33298	35125	34029	21610	45692	35855	32568	42826	45661	43556	33664	42826	46844	31503	21217	12816	28491	23012	NaN	NaN	NaN	NaN	NaN	NaN	NaN	NaN	NaN	NaN	NaN	NaN	NaN	NaN
RJ003_2020-02-07_siRNA_transfection	4A2-B	NaN	NaN	NaN	NaN	NaN	NaN	NaN	NaN	NaN	45660	36192	30713	29252	32540	45780	29618	33635	42064	45872	30348	41699	45994	45903	33635	34366	36192	23774	21217	22313	23408	43497	24473	44927	45839	45809	NaN	NaN	NaN	NaN	NaN	NaN	NaN	NaN	NaN	NaN	NaN	NaN	NaN
RJ003_2020-02-07_siRNA_transfection	4A2-B	NaN	NaN	NaN	NaN	NaN	NaN	NaN	NaN	NaN	43891	42795	45691	35827	45841	45352	35827	45933	12479	46447	45660	12479	11383	47178	45933	45994	42795	29618	27061	28157	29252	12086	28491	10959	41640	45992	NaN	NaN	NaN	NaN	NaN	NaN	NaN	NaN	NaN	NaN	NaN	NaN	NaN
RJ003_2020-02-07_siRNA_transfection	4A2-B	NaN	NaN	NaN	NaN	NaN	NaN	NaN	NaN	NaN	45812	31472	33664	41365	34029	23802	32568	32568	21976	45781	27454	45812	45383	45904	45873	45383	35855	35490	31472	41730	13575	30317	22282	16072	45658	0.99	NaN	NaN	NaN	NaN	NaN	NaN	NaN	NaN	NaN	NaN	NaN	NaN	NaN
RJ003_2020-02-07_siRNA_transfection	4A2-B	NaN	NaN	NaN	NaN	NaN	NaN	NaN	NaN	NaN	19450	11780	13971	22372	14336	45873	12875	12510	45692	19450	43556	19815	27120	20911	20546	27120	16528	16163	11780	23102	28185	45779	29221	22282	41275	45931	NaN	NaN	NaN	NaN	NaN	NaN	NaN	NaN	NaN	NaN	NaN	NaN	NaN
RJ003_2020-02-07_siRNA_transfection	4A2-B	NaN	NaN	NaN	NaN	NaN	NaN	42795	45717	43525	41334	43891	45841	45964	34731	31444	29618	26330	26696	27426	27061	22678	26696	21582	19391	18295	14642	21582	20121	46054	25569	18994	45748	43466	NaN	NaN	NaN	NaN	NaN	NaN	NaN	NaN	NaN	NaN	NaN	NaN	NaN	NaN	NaN
RJ003_2020-02-07_siRNA_transfection	4A2-B	NaN	NaN	NaN	NaN	NaN	NaN	32540	35096	32905	31079	33270	29252	30348	24869	22313	20121	17564	17564	18295	18295	14277	17930	13181	11355	46419	43132	13181	11720	45810	19725	13881	0.95	45870	NaN	NaN	NaN	NaN	NaN	NaN	NaN	NaN	NaN	NaN	NaN	NaN	NaN	NaN	NaN
RJ003_2020-02-07_siRNA_transfection	4A2-B	NaN	NaN	NaN	NaN	NaN	NaN	NaN	NaN	NaN	16132	19054	19054	23802	24898	19419	29646	12114	19054	34425	25689	34455	27881	30072	33725	16558	21306	16193	30773	23833	32964	14305	18264	45292	23743	45870	NaN	NaN	NaN	NaN	NaN	NaN	NaN	NaN	NaN	NaN	NaN	NaN	NaN
RJ003_2020-02-07_siRNA_transfection	4A2-B	NaN	NaN	NaN	NaN	NaN	NaN	NaN	NaN	NaN	45935	44682	44682	15097	17288	45413	23863	34790	45047	12236	17380	30164	20302	23224	29068	45908	46966	45877	43647	33025	46569	45721	44593	30317	16469	21916	NaN	NaN	NaN	NaN	NaN	NaN	NaN	NaN	NaN	NaN	NaN	NaN	NaN
RJ003_2020-02-07_siRNA_transfection	4A2-B	NaN	NaN	NaN	NaN	NaN	NaN	NaN	NaN	12510	15797	46844	16893	13971	16163	20911	19450	11414	47209	15432	12510	22007	15432	16163	14702	16528	11049	12510	42461	43922	12875	34759	46784	29587	12055	NaN	NaN	NaN	NaN	NaN	NaN	NaN	NaN	NaN	NaN	NaN	NaN	NaN	NaN
RJ003_2020-02-07_siRNA_transfection	4A2-B	NaN	NaN	NaN	NaN	NaN	NaN	NaN	NaN	11780	15067	46113	15797	13241	15432	20180	18719	47209	46478	14336	11780	21276	14702	15432	13606	15797	46844	11780	41730	43191	12145	34029	46419	29221	12055	NaN	NaN	NaN	NaN	NaN	NaN	NaN	NaN	NaN	NaN	NaN	NaN	NaN	NaN
RJ003_2020-02-07_siRNA_transfection	4A2-B	NaN	NaN	NaN	NaN	NaN	NaN	NaN	NaN	NaN	12086	19756	27791	21947	17199	16103	23408	17199	21217	24139	20852	34001	29618	33270	32540	3.00	31079	28887	23408	35096	17199	45749	0.79	45839	45839	45658	NaN	NaN	NaN	NaN	NaN	NaN	NaN	NaN	NaN	NaN	NaN	NaN	NaN
RJ003_2020-02-07_siRNA_transfection	4A2-B	NaN	NaN	NaN	NaN	NaN	NaN	NaN	NaN	NaN	22313	31079	45933	33635	28157	27061	35462	28522	32905	36192	32540	47178	42064	46447	45717	13575	43891	41699	35096	12114	28157	47150	0.89	43831	43831	41275	NaN	NaN	NaN	NaN	NaN	NaN	NaN	NaN	NaN	NaN	NaN	NaN	NaN
RJ003_2020-02-07_siRNA_transfection	4A2-B	NaN	NaN	NaN	16438	15707	19360	27760	34029	34759	20821	22282	21916	21186	17899	21551	24108	18994	16803	44197	46388	11689	16803	16803	16072	27760	21186	13881	17533	18629	27395	45718	11324	NaN	NaN	NaN	NaN	NaN	NaN	NaN	NaN	NaN	NaN	NaN	NaN	NaN	NaN	NaN	NaN
RJ003_2020-02-07_siRNA_transfection	4A2-B	NaN	NaN	NaN	0.98	0.97	45717	43466	23408	24139	45809	45870	45870	45809	45658	45839	45962	45689	0.98	0.81	0.85	0.89	0.98	0.98	0.97	43101	45809	0.93	1.00	45689	43101	13516	0.88	NaN	NaN	NaN	NaN	NaN	NaN	NaN	NaN	NaN	NaN	NaN	NaN	NaN	NaN	NaN	NaN
RJ003_2020-02-07_siRNA_transfection	4A2-B	NaN	NaN	NaN	NaN	NaN	NaN	NaN	NaN	NaN	20941	25324	25324	27881	26785	19845	16923	20576	14001	17288	24593	21306	18384	21671	23132	23132	16923	16558	14732	29312	25294	24563	32568	28887	45718	20455	NaN	NaN	NaN	NaN	NaN	NaN	NaN	NaN	NaN	NaN	NaN	NaN	NaN
RJ003_2020-02-07_siRNA_transfection	4A2-B	NaN	NaN	NaN	NaN	NaN	NaN	NaN	NaN	NaN	29707	34820	34455	45663	35916	28611	25689	29707	22767	26054	33725	30072	27515	30803	32264	32264	25689	25324	23498	45662	32599	31868	45812	33270	45993	23012	NaN	NaN	NaN	NaN	NaN	NaN	NaN	NaN	NaN	NaN	NaN	NaN	NaN
RJ003_2020-02-07_siRNA_transfection	4A2-B	NaN	NaN	NaN	NaN	NaN	NaN	NaN	NaN	NaN	15373	16834	20486	20486	15738	21947	27791	26330	27791	29618	33270	35827	34366	33635	45691	32540	35096	29252	27061	28522	21582	21916	45658	45839	46753	17899	NaN	NaN	NaN	NaN	NaN	NaN	NaN	NaN	NaN	NaN	NaN	NaN	NaN
RJ003_2020-02-07_siRNA_transfection	4A2-B	NaN	NaN	NaN	NaN	NaN	NaN	NaN	NaN	NaN	26696	28157	32174	32174	27061	34001	45964	45841	45933	42795	46813	13210	11749	47178	15036	45717	12479	42064	45903	41699	33635	29221	14611	44197	16072	24838	NaN	NaN	NaN	NaN	NaN	NaN	NaN	NaN	NaN	NaN	NaN	NaN	NaN
RJ003_2020-02-07_siRNA_transfection	4A2-B	NaN	NaN	NaN	NaN	NaN	NaN	30376	27089	32203	34759	32568	34394	34394	35125	36220	45661	34394	34029	45720	4.00	4.00	35125	35125	33298	34029	29281	18688	23437	19054	20121	45659	45992	0.92	NaN	NaN	NaN	NaN	NaN	NaN	NaN	NaN	NaN	NaN	NaN	NaN	NaN	NaN	NaN
RJ003_2020-02-07_siRNA_transfection	4A2-B	NaN	NaN	NaN	NaN	NaN	NaN	21976	19054	23437	25993	23802	25628	25628	26359	27089	28185	25628	25263	28915	27454	27454	25993	26359	24532	25263	20515	47178	15401	11018	14642	32509	45778	0.86	NaN	NaN	NaN	NaN	NaN	NaN	NaN	NaN	NaN	NaN	NaN	NaN	NaN	NaN	NaN
RJ003_2020-02-07_siRNA_transfection	4A2-B	NaN	NaN	NaN	NaN	NaN	NaN	26330	28887	45691	35096	35462	34731	27791	26696	35096	28887	45811	30348	27791	34731	34366	32174	35096	21582	31079	26330	29618	27061	11355	21916	13150	45689	0.94	NaN	NaN	NaN	NaN	NaN	NaN	NaN	NaN	NaN	NaN	NaN	NaN	NaN	NaN	NaN
RJ003_2020-02-07_siRNA_transfection	4A2-B	NaN	NaN	NaN	NaN	NaN	NaN	14702	18719	31868	28946	29312	27851	17258	15067	28581	18719	34790	21276	17258	28216	27485	24198	28946	43191	22007	14702	20180	15797	27089	21582	43862	23377	18994	NaN	NaN	NaN	NaN	NaN	NaN	NaN	NaN	NaN	NaN	NaN	NaN	NaN	NaN	NaN
RJ003_2020-02-07_siRNA_transfection	4A2-B	NaN	NaN	NaN	NaN	NaN	NaN	NaN	NaN	19756	19756	19391	22678	29618	24139	22313	24139	25965	23774	13547	25235	23408	20121	16469	22678	45689	23774	46054	15373	25965	45872	45323	29952	42370	24108	NaN	NaN	NaN	NaN	NaN	NaN	NaN	NaN	NaN	NaN	NaN	NaN	NaN	NaN
RJ003_2020-02-07_siRNA_transfection	4A2-B	NaN	NaN	NaN	NaN	NaN	NaN	NaN	NaN	23743	23743	23743	25569	30317	26665	25204	26665	27760	26299	19725	27395	25934	24108	21551	25569	16803	26299	17168	21186	27760	2.00	16438	43101	0.75	45870	NaN	NaN	NaN	NaN	NaN	NaN	NaN	NaN	NaN	NaN	NaN	NaN	NaN	NaN
RJ003_2020-02-07_siRNA_transfection	4A2-B	NaN	NaN	NaN	NaN	NaN	NaN	NaN	NaN	46174	34820	45814	45906	41426	45906	6.00	45967	42156	24593	22767	34090	31898	46905	26785	28246	27150	19845	24228	16923	28611	23498	13241	23408	28522	31048	NaN	NaN	NaN	NaN	NaN	NaN	NaN	NaN	NaN	NaN	NaN	NaN	NaN	NaN
RJ003_2020-02-07_siRNA_transfection	4A2-B	NaN	NaN	NaN	NaN	NaN	NaN	NaN	NaN	22372	14336	17258	17989	19085	17989	15432	18354	19450	43191	41730	13606	12145	23102	44652	45748	45017	45873	42826	45692	46113	42095	44256	34335	45779	13150	NaN	NaN	NaN	NaN	NaN	NaN	NaN	NaN	NaN	NaN	NaN	NaN	NaN	NaN
RJ003_2020-02-07_siRNA_transfection	4A2-B	NaN	NaN	NaN	NaN	NaN	NaN	NaN	NaN	NaN	45717	12114	44256	12844	11018	14671	16132	46813	13940	13940	47178	11018	44256	44986	47178	11383	46082	41334	45780	42430	11383	35096	46054	27760	46023	45748	NaN	NaN	NaN	NaN	NaN	NaN	NaN	NaN	NaN	NaN	NaN	NaN	NaN
RJ003_2020-02-07_siRNA_transfection	4A2-B	NaN	NaN	NaN	NaN	NaN	NaN	NaN	NaN	NaN	43160	45717	41699	46447	44986	12114	13210	44256	11383	11018	44621	44986	41699	42430	44256	45352	43525	45811	36192	45903	45352	32905	44228	26299	44927	45689	NaN	NaN	NaN	NaN	NaN	NaN	NaN	NaN	NaN	NaN	NaN	NaN	NaN
RJ003_2020-02-07_siRNA_transfection	4A2-B	NaN	NaN	NaN	NaN	NaN	NaN	NaN	NaN	NaN	31444	36192	43525	44256	45660	45994	44621	45933	45933	45994	44256	44986	13940	13210	12479	15401	15401	45717	27426	15373	29618	19756	17533	14611	45992	47119	NaN	NaN	NaN	NaN	NaN	NaN	NaN	NaN	NaN	NaN	NaN	NaN	NaN
RJ003_2020-02-07_siRNA_transfection	4A2-B	NaN	NaN	NaN	NaN	NaN	NaN	NaN	NaN	NaN	27820	33298	43191	44287	34759	45904	44652	45812	45842	45904	44287	45017	15797	14702	13971	17624	17989	46113	21976	42795	24898	12114	34335	30317	16803	25569	NaN	NaN	NaN	NaN	NaN	NaN	NaN	NaN	NaN	NaN	NaN	NaN	NaN
RJ003_2020-02-07_siRNA_transfection	4A2-B	NaN	NaN	NaN	NaN	NaN	NaN	NaN	NaN	45752	34790	35886	5.00	45693	32234	30407	28946	22007	19815	16893	23833	20180	25294	22737	21276	19450	25294	18354	12875	12145	20546	44287	45932	36161	22647	NaN	NaN	NaN	NaN	NaN	NaN	NaN	NaN	NaN	NaN	NaN	NaN	NaN	NaN
RJ003_2020-02-07_siRNA_transfection	4A2-B	NaN	NaN	NaN	NaN	NaN	NaN	NaN	NaN	46143	42491	43952	44317	45413	45905	45752	36251	29312	26755	24198	31503	27485	32599	30042	28581	26755	32599	25294	19815	19085	27851	14336	43497	45871	25569	NaN	NaN	NaN	NaN	NaN	NaN	NaN	NaN	NaN	NaN	NaN	NaN	NaN	NaN
RJ003_2020-02-07_siRNA_transfection	4A2-B	NaN	NaN	NaN	NaN	NaN	NaN	NaN	NaN	NaN	31929	19146	45444	43617	34820	45906	12936	45844	42887	15128	12571	15493	11110	15128	11475	45753	36281	45875	28246	29342	15827	21245	22678	41306	22282	25204	NaN	NaN	NaN	NaN	NaN	NaN	NaN	NaN	NaN	NaN	NaN	NaN	NaN
RJ003_2020-02-07_siRNA_transfection	4A2-B	NaN	NaN	NaN	NaN	NaN	NaN	NaN	NaN	NaN	22767	12175	45935	45843	31503	35886	43586	35156	45782	45413	43221	45778	42125	45413	42491	34425	32964	35521	26390	27485	16163	34001	41671	27030	11689	13881	NaN	NaN	NaN	NaN	NaN	NaN	NaN	NaN	NaN	NaN	NaN	NaN	NaN
RJ003_2020-02-07_siRNA_transfection	4A2-B	NaN	NaN	NaN	NaN	NaN	NaN	NaN	NaN	18323	21610	22706	27454	21976	20880	21610	25993	23071	18688	46447	21610	19784	11749	13940	44256	11018	11749	42430	45750	13210	27820	0.13	14977	12055	45901	NaN	NaN	NaN	NaN	NaN	NaN	NaN	NaN	NaN	NaN	NaN	NaN	NaN	NaN
RJ003_2020-02-07_siRNA_transfection	4A2-B	NaN	NaN	NaN	NaN	NaN	NaN	NaN	NaN	45843	43952	45778	15827	44682	43221	44317	13636	45778	45874	26755	43952	45996	29312	32599	23468	28946	29312	21641	14702	31868	16558	0.19	45779	33970	21186	NaN	NaN	NaN	NaN	NaN	NaN	NaN	NaN	NaN	NaN	NaN	NaN	NaN	NaN
RJ003_2020-02-07_siRNA_transfection	4A2-B	NaN	NaN	NaN	NaN	NaN	NaN	NaN	NaN	NaN	15067	19450	19450	13606	25659	22372	28946	30773	29312	32964	23833	30042	34425	45752	34060	31503	31503	21276	19450	31138	26390	46813	35431	22282	46388	20821	NaN	NaN	NaN	NaN	NaN	NaN	NaN	NaN	NaN	NaN	NaN	NaN	NaN
RJ003_2020-02-07_siRNA_transfection	4A2-B	NaN	NaN	NaN	NaN	NaN	NaN	NaN	NaN	NaN	17258	21641	21641	15797	28216	24563	31138	32964	31503	35521	26024	32234	45662	45935	5.00	34060	33695	23468	21641	33329	28946	11749	36161	23012	47119	21551	NaN	NaN	NaN	NaN	NaN	NaN	NaN	NaN	NaN	NaN	NaN	NaN	NaN
RJ003_2020-02-07_siRNA_transfection	4A2-B	NaN	NaN	NaN	NaN	NaN	NaN	NaN	NaN	11079	14001	11810	45413	43952	35521	30773	12905	17288	28976	16923	21306	14366	22402	28611	16558	23498	17288	18384	46874	35156	12540	42795	13181	26299	12420	NaN	NaN	NaN	NaN	NaN	NaN	NaN	NaN	NaN	NaN	NaN	NaN	NaN	NaN
RJ003_2020-02-07_siRNA_transfection	4A2-B	NaN	NaN	NaN	NaN	NaN	NaN	NaN	NaN	18749	21671	19480	16193	14732	42491	45721	20576	25324	45694	24593	28976	22037	30437	6.00	24228	31533	24959	26054	18019	42491	20210	11018	16469	28856	14611	NaN	NaN	NaN	NaN	NaN	NaN	NaN	NaN	NaN	NaN	NaN	NaN	NaN	NaN
RJ003_2020-02-07_siRNA_transfection	4A2-B	NaN	NaN	NaN	NaN	NaN	NaN	NaN	21610	21610	18323	19784	18323	17593	16497	13575	11749	17958	16862	15036	15036	14305	14671	18323	14305	13575	43891	45872	43160	17930	42401	35796	17899	45748	0.86	NaN	NaN	NaN	NaN	NaN	NaN	NaN	NaN	NaN	NaN	NaN	NaN	NaN	NaN
RJ003_2020-02-07_siRNA_transfection	4A2-B	NaN	NaN	NaN	NaN	NaN	NaN	NaN	46478	46478	42826	44652	42826	41730	45965	45661	34759	42095	45995	45842	45812	45720	45781	42461	45751	45661	29646	24532	28915	35462	20852	13181	28126	45292	45717	NaN	NaN	NaN	NaN	NaN	NaN	NaN	NaN	NaN	NaN	NaN	NaN	NaN	NaN
RJ003_2020-02-07_siRNA_transfection	4A2-B	NaN	NaN	NaN	NaN	NaN	NaN	NaN	NaN	NaN	35156	45966	36251	5.00	30407	36251	36251	45874	36251	36251	34060	33695	31868	33695	34790	32964	29677	23102	16893	28581	13575	13940	15008	33970	25569	21551	NaN	NaN	NaN	NaN	NaN	NaN	NaN	NaN	NaN	NaN	NaN	NaN	NaN
RJ003_2020-02-07_siRNA_transfection	4A2-B	NaN	NaN	NaN	NaN	NaN	NaN	NaN	NaN	NaN	23468	28216	24198	24929	18719	24563	24563	27485	24198	24563	22372	22007	20180	22007	23102	21276	18354	12145	42826	17258	42064	42430	46054	29221	21551	17899	NaN	NaN	NaN	NaN	NaN	NaN	NaN	NaN	NaN	NaN	NaN	NaN	NaN
RJ003_2020-02-07_siRNA_transfection	4A2-B	NaN	NaN	NaN	NaN	NaN	NaN	NaN	NaN	NaN	35096	45691	45750	45719	45841	35462	45719	45841	45872	45994	45780	45933	45872	45903	45964	45780	45719	35462	31809	35827	33270	2.00	12055	11324	44197	0.94	NaN	NaN	NaN	NaN	NaN	NaN	NaN	NaN	NaN	NaN	NaN	NaN	NaN
RJ003_2020-02-07_siRNA_transfection	4A2-B	NaN	NaN	NaN	NaN	NaN	NaN	NaN	NaN	NaN	26359	28915	30011	29281	31472	26724	29281	31107	31472	33664	30376	32568	31472	32203	33298	30376	29646	26724	22341	27089	23802	18660	24473	23743	18994	43101	NaN	NaN	NaN	NaN	NaN	NaN	NaN	NaN	NaN	NaN	NaN	NaN	NaN
RJ003_2020-02-07_siRNA_transfection	4A2-B	NaN	NaN	NaN	NaN	NaN	NaN	NaN	NaN	NaN	46143	33329	41760	35156	45813	11079	17654	45966	26390	24563	24198	20911	23102	35521	28581	28216	22007	24198	13971	18719	31503	31503	25628	30348	21947	23377	NaN	NaN	NaN	NaN	NaN	NaN	NaN	NaN	NaN	NaN	NaN	NaN	NaN
RJ003_2020-02-07_siRNA_transfection	4A2-B	NaN	NaN	NaN	NaN	NaN	NaN	NaN	NaN	NaN	45935	27485	35886	29677	32964	41395	11444	34790	20911	19085	19085	15797	17624	30042	22737	22737	16528	19085	45748	13606	25659	26024	21610	27061	19025	21551	NaN	NaN	NaN	NaN	NaN	NaN	NaN	NaN	NaN	NaN	NaN	NaN	NaN
RJ003_2020-02-07_siRNA_transfection	4A2-B	NaN	NaN	NaN	NaN	NaN	NaN	NaN	NaN	10990	46784	47150	45689	46784	47150	10990	46054	46419	46054	46419	45323	44958	46054	11355	12451	45840	11720	11355	45689	45689	46419	44593	43862	42036	42401	NaN	NaN	NaN	NaN	NaN	NaN	NaN	NaN	NaN	NaN	NaN	NaN	NaN	NaN
RJ003_2020-02-07_siRNA_transfection	4A2-B	NaN	NaN	NaN	NaN	NaN	NaN	NaN	NaN	32174	31444	31809	29983	31444	31809	32174	30713	30713	30713	30713	29252	29252	30348	32540	34001	21582	32905	32540	29618	29983	30713	28522	27426	25600	25600	NaN	NaN	NaN	NaN	NaN	NaN	NaN	NaN	NaN	NaN	NaN	NaN	NaN	NaN
RJ003_2020-02-07_siRNA_transfection	4A2-B	NaN	NaN	NaN	NaN	NaN	NaN	NaN	NaN	NaN	43221	18749	28611	33359	21671	13636	17654	15462	15827	46143	14001	20210	13271	22402	13636	18384	24959	23498	30437	26420	16923	21976	47150	42767	25204	47119	NaN	NaN	NaN	NaN	NaN	NaN	NaN	NaN	NaN	NaN	NaN	NaN	NaN
RJ003_2020-02-07_siRNA_transfection	4A2-B	NaN	NaN	NaN	NaN	NaN	NaN	NaN	NaN	NaN	45781	11414	19085	22737	13606	43922	47209	45383	45748	45965	44287	12510	43556	14336	43922	11049	16163	15067	20546	17624	46478	29618	28856	25569	11689	45658	NaN	NaN	NaN	NaN	NaN	NaN	NaN	NaN	NaN	NaN	NaN	NaN	NaN
RJ003_2020-02-07_siRNA_transfection	4A2-B	NaN	NaN	NaN	NaN	NaN	NaN	NaN	NaN	17654	15462	17288	19845	17654	19845	11079	21306	22767	18749	16923	17288	15462	12540	18749	46508	45721	42856	34060	25294	23468	19450	23468	41699	45993	33970	NaN	NaN	NaN	NaN	NaN	NaN	NaN	NaN	NaN	NaN	NaN	NaN	NaN	NaN
RJ003_2020-02-07_siRNA_transfection	4A2-B	NaN	NaN	NaN	NaN	NaN	NaN	NaN	NaN	17654	15462	17288	19845	17654	19845	11079	21306	22767	18749	16923	17288	15462	12540	18749	46508	45721	42856	34060	25294	23468	19450	23468	41699	45993	33970	NaN	NaN	NaN	NaN	NaN	NaN	NaN	NaN	NaN	NaN	NaN	NaN	NaN	NaN
RJ003_2020-02-07_siRNA_transfection	4A2-B	NaN	NaN	NaN	NaN	NaN	NaN	NaN	NaN	32599	27851	28946	5.00	32234	28216	27851	20180	34425	29677	23102	21641	19450	26755	30407	24198	32234	25294	22007	17258	14336	12510	27061	27760	21186	27395	NaN	NaN	NaN	NaN	NaN	NaN	NaN	NaN	NaN	NaN	NaN	NaN	NaN	NaN
RJ003_2020-02-07_siRNA_transfection	4A2-B	NaN	NaN	NaN	NaN	NaN	NaN	NaN	NaN	45720	34029	34759	41365	45692	34394	33664	27820	45873	35490	30011	28915	27089	32933	36220	31107	45692	31837	28915	25263	22706	21245	46054	16803	10959	16072	NaN	NaN	NaN	NaN	NaN	NaN	NaN	NaN	NaN	NaN	NaN	NaN	NaN	NaN
RJ003_2020-02-07_siRNA_transfection	4A2-B	NaN	NaN	NaN	NaN	NaN	NaN	NaN	27851	12875	22007	13606	43556	32234	26390	26390	16163	11414	45934	17958	15797	17989	31138	17258	11414	46478	14336	19450	14702	34029	28581	23833	36161	23377	22647	NaN	NaN	NaN	NaN	NaN	NaN	NaN	NaN	NaN	NaN	NaN	NaN	NaN	NaN
[truncated: 2,292 more rows]
[truncated: 72 more columns]

## Sheet: 2C
exp	oligo	area
[truncated: 3,595 more rows]

## Sheet: 2D
experiment	construct	antibody	value	actin	ratio
[truncated: 16 more rows]

[truncated: 2 more sheets: 2F, 2G]
