# Supplementary material for: The DEAD-box helicase eIF4A1/2 acts as RNA chaperone during mitotic exit enabling chromatin decondensation
Source: Nat Commun. 2025 Mar 11;16:2434. doi: 10.1038/s41467-025-57592-1 (PMC11897408; doi:10.1038/s41467-025-57592-1)
Supplement: Supplementary file 8 — Source Data [file 41467_2025_57592_MOESM8_ESM.zip › source_data_fig3.xlsx]

## Sheet: 3B
Label	oligo	phase	Area	Mean	difference
C2-EXP37_F_20241004_siCtrl_ana_01.tif:0001-0231	siCtrl	ana	46	12587
C2-EXP37_F_20241004_siCtrl_ana_01.tif:0166-0295	siCtrl	ana	2	12776	-189
C2-EXP37_F_20241004_siCtrl_ana_02.tif:0001-0249	siCtrl	ana	78	11672
C2-EXP37_F_20241004_siCtrl_ana_02.tif:0173-0216	siCtrl	ana	2	7175	4497
C2-EXP37_F_20241004_siCtrl_ana_03.tif:0001-0270	siCtrl	ana	48	9010
C2-EXP37_F_20241004_siCtrl_ana_03.tif:0238-0186	siCtrl	ana	2	6110	2900
C2-EXP37_F_20241004_siCtrl_ana_04.tif:0001-0199	siCtrl	ana	42	14059
C2-EXP37_F_20241004_siCtrl_ana_04.tif:0147-0267	siCtrl	ana	2	11604	2455
C2-EXP37_F_20241004_siCtrl_ana_05.tif:0001-0242	siCtrl	ana	129	14350
C2-EXP37_F_20241004_siCtrl_ana_05.tif:0196-0176	siCtrl	ana	2	9694	4656
C2-EXP37_F_20241004_siCtrl_ana_06.tif:0001-0222	siCtrl	ana	42	10753
C2-EXP37_F_20241004_siCtrl_ana_06.tif:0300-0312	siCtrl	ana	2	9383	1370
C2-EXP37_F_20241004_siCtrl_ana_07.tif:0001-0258	siCtrl	ana	48	14305
C2-EXP37_F_20241004_siCtrl_ana_07.tif:0211-0206	siCtrl	ana	2	8687	5618
C2-EXP37_F_20241004_siCtrl_ana_08.tif:0001-0235	siCtrl	ana	39	11069
C2-EXP37_F_20241004_siCtrl_ana_08.tif:0158-0213	siCtrl	ana	2	8213	2856
C2-EXP37_F_20241004_siCtrl_ana_09.tif:0001-0242	siCtrl	ana	45	9154
C2-EXP37_F_20241004_siCtrl_ana_09.tif:0224-0372	siCtrl	ana	2	7821	1333
C2-EXP37_F_20241004_siCtrl_ana_10.tif:0002-0242	siCtrl	ana	34	8459
C2-EXP37_F_20241004_siCtrl_ana_10.tif:0231-0340	siCtrl	ana	2	6470	1989
C2-EXP37_F_20241004_siCtrl_ana_11.tif:0001-0222	siCtrl	ana	31	9953
C2-EXP37_F_20241004_siCtrl_ana_11.tif:0186-0179	siCtrl	ana	2	11792	-1839
C2-EXP37_F_20241004_siCtrl_ana_12.tif:0002-0253	siCtrl	ana	38	9998
C2-EXP37_F_20241004_siCtrl_ana_12.tif:0238-0350	siCtrl	ana	2	5685	4313
C2-EXP37_F_20241004_siCtrl_ana_13.tif:0001-0214	siCtrl	ana	54	9323
C2-EXP37_F_20241004_siCtrl_ana_13.tif:0215-0354	siCtrl	ana	2	7374	1949
C2-EXP37_F_20241004_siCtrl_meta_01.tif:0001-0244	siCtrl	meta	60	11933
C2-EXP37_F_20241004_siCtrl_meta_01.tif:0192-0315	siCtrl	meta	2	11650	283
C2-EXP37_F_20241004_siCtrl_meta_02.tif:0001-0257	siCtrl	meta	71	13260
C2-EXP37_F_20241004_siCtrl_meta_02.tif:0157-0238	siCtrl	meta	2	8564	4696
C2-EXP37_F_20241004_siCtrl_meta_03.tif:0001-0270	siCtrl	meta	62	12939
C2-EXP37_F_20241004_siCtrl_meta_03.tif:0248-0161	siCtrl	meta	2	12815	124
C2-EXP37_F_20241004_siCtrl_meta_04.tif:0001-0302	siCtrl	meta	68	11250
C2-EXP37_F_20241004_siCtrl_meta_04.tif:0221-0281	siCtrl	meta	2	6669	4581
C2-EXP37_F_20241004_siCtrl_meta_05.tif:0001-0269	siCtrl	meta	53	9163
C2-EXP37_F_20241004_siCtrl_meta_05.tif:0215-0174	siCtrl	meta	2	7317	1846
C2-EXP37_F_20241004_siCtrl_meta_06.tif:0001-0260	siCtrl	meta	62	11490
C2-EXP37_F_20241004_siCtrl_meta_06.tif:0202-0153	siCtrl	meta	2	10589	901
C2-EXP37_F_20241004_siCtrl_meta_07.tif:0001-0273	siCtrl	meta	47	8358
C2-EXP37_F_20241004_siCtrl_meta_07.tif:0230-0335	siCtrl	meta	2	7899	459
C2-EXP37_F_20241004_siCtrl_meta_08.tif:0001-0311	siCtrl	meta	49	9003
C2-EXP37_F_20241004_siCtrl_meta_08.tif:0410-0290	siCtrl	meta	2	8563	440
C2-EXP37_F_20241004_siCtrl_meta_09.tif:0001-0287	siCtrl	meta	104	8591
C2-EXP37_F_20241004_siCtrl_meta_09.tif:0228-0310	siCtrl	meta	2	5782	2809
C2-EXP37_F_20241004_siCtrl_meta_10.tif:0001-0234	siCtrl	meta	43	5735
C2-EXP37_F_20241004_siCtrl_meta_10.tif:0195-0192	siCtrl	meta	2	6146	-411
C2-EXP37_F_20241004_siCtrl_meta_11.tif:0001-0227	siCtrl	meta	102	9040
C2-EXP37_F_20241004_siCtrl_meta_11.tif:0350-0243	siCtrl	meta	2	8683	357
C2-EXP37_F_20241004_siCtrl_meta_12.tif:0001-0242	siCtrl	meta	71	13979
C2-EXP37_F_20241004_siCtrl_meta_12.tif:0238-0351	siCtrl	meta	2	8645	5334
C2-EXP37_F_20241004_siCtrl_meta_13.tif:0002-0256	siCtrl	meta	84	10095
C2-EXP37_F_20241004_siCtrl_meta_13.tif:0332-0241	siCtrl	meta	2	4661	5434
C2-EXP37_F_20241004_siCtrl_meta_14.tif:0001-0218	siCtrl	meta	86	9600
C2-EXP37_F_20241004_siCtrl_meta_14.tif:0315-0205	siCtrl	meta	2	7497	2103
C2-EXP37_F_20241004_siCtrl_meta_15.tif:0001-0226	siCtrl	meta	82	11461
C2-EXP37_F_20241004_siCtrl_meta_15.tif:0235-0146	siCtrl	meta	2	8665	2796
C2-EXP37_F_20241004_siCtrl_meta_16.tif:0001-0279	siCtrl	meta	63	8553
C2-EXP37_F_20241004_siCtrl_meta_16.tif:0276-0342	siCtrl	meta	2	8063	490
C2-EXP37_F_20241004_siCtrl_telo_01.tif:0001-0259	siCtrl	telo	64	8164
C2-EXP37_F_20241004_siCtrl_telo_01.tif:0220-0345	siCtrl	telo	2	6650	1514
C2-EXP37_F_20241004_siCtrl_telo_02.tif:0001-0229	siCtrl	telo	35	9001
C2-EXP37_F_20241004_siCtrl_telo_02.tif:0261-0203	siCtrl	telo	2	6590	2411
C2-EXP37_F_20241004_siCtrl_telo_03.tif:0001-0195	siCtrl	telo	65	14719
C2-EXP37_F_20241004_siCtrl_telo_03.tif:0172-0203	siCtrl	telo	2	16679	-1960
C2-EXP37_F_20241004_siCtrl_telo_04.tif:0001-0227	siCtrl	telo	80	14734
C2-EXP37_F_20241004_siCtrl_telo_04.tif:0167-0366	siCtrl	telo	2	5621	9113
C2-EXP37_F_20241004_siCtrl_telo_05.tif:0001-0248	siCtrl	telo	44	10571
C2-EXP37_F_20241004_siCtrl_telo_05.tif:0191-0121	siCtrl	telo	2	5299	5272
C2-EXP37_F_20241004_siCtrl_telo_06.tif:0001-0186	siCtrl	telo	39	12780
C2-EXP37_F_20241004_siCtrl_telo_06.tif:0256-0300	siCtrl	telo	2	5574	7206
C2-EXP37_F_20241004_siCtrl_telo_07.tif:0001-0193	siCtrl	telo	45	14824
C2-EXP37_F_20241004_siCtrl_telo_07.tif:0139-0304	siCtrl	telo	2	16135	-1311
C2-EXP37_F_20241004_siCtrl_telo_08.tif:0001-0138	siCtrl	telo	65	28878
C2-EXP37_F_20241004_siCtrl_telo_08.tif:0088-0224	siCtrl	telo	2	9948	18930
C2-EXP37_F_20241004_siCtrl_telo_09.tif:0001-0207	siCtrl	telo	73	17405
C2-EXP37_F_20241004_siCtrl_telo_09.tif:0137-0152	siCtrl	telo	2	6936	10469
C2-EXP37_F_20241004_siCtrl_telo_10.tif:0001-0223	siCtrl	telo	60	16671
C2-EXP37_F_20241004_siCtrl_telo_10.tif:0246-0223	siCtrl	telo	2	7127	9544
C2-EXP37_F_20241004_siCtrl_telo_11.tif:0001-0194	siCtrl	telo	115	18009
C2-EXP37_F_20241004_siCtrl_telo_11.tif:0089-0220	siCtrl	telo	2	8609	9400
C2-EXP37_F_20241004_siCtrl_telo_12.tif:0001-0220	siCtrl	telo	47	9338
C2-EXP37_F_20241004_siCtrl_telo_12.tif:0162-0265	siCtrl	telo	2	5599	3739
C2-EXP37_F_20241004_siCtrl_telo_13.tif:0001-0196	siCtrl	telo	67	15796
C2-EXP37_F_20241004_siCtrl_telo_13.tif:0143-0147	siCtrl	telo	2	8503	7293
C2-EXP37_F_20241004_siCtrl_telo_14.tif:0001-0245	siCtrl	telo	37	8660
C2-EXP37_F_20241004_siCtrl_telo_14.tif:0234-0116	siCtrl	telo	2	10780	-2120
C2-EXP37_F_20241004_siCtrl_telo_16.tif:0001-0237	siCtrl	telo	79	14911
C2-EXP37_F_20241004_siCtrl_telo_16.tif:0190-0138	siCtrl	telo	2	11963	2948
C2-EXP37_F_20241004_siCtrl_telo_17.tif:0001-0197	siCtrl	telo	45	8427
C2-EXP37_F_20241004_siCtrl_telo_17.tif:0252-0234	siCtrl	telo	2	6527	1900
C2-EXP37_F_20241004_siCtrl_telo_18.tif:0001-0153	siCtrl	telo	53	12531
C2-EXP37_F_20241004_siCtrl_telo_18.tif:0089-0298	siCtrl	telo	2	5397	7134
C2-EXP37_F_20241004_siCtrl_telo_19.tif:0001-0203	siCtrl	telo	45	11895
C2-EXP37_F_20241004_siCtrl_telo_19.tif:0189-0363	siCtrl	telo	2	9522	2373
C2-EXP37_F_20241004_siCtrl_telo_20.tif:0002-0296	siCtrl	telo	51	6992
C2-EXP37_F_20241004_siCtrl_telo_20.tif:0279-0282	siCtrl	telo	2	5624	1368
C2-EXP37_F_20241004_siCtrl_telo_21.tif:0002-0313	siCtrl	telo	83	10678
C2-EXP37_F_20241004_siCtrl_telo_21.tif:0281-0039	siCtrl	telo	2	6724	3954
C2-EXP37_G_20241004_siA1A2_ana_01.tif:0001-0241	siA1A2	ana	30	4346
C2-EXP37_G_20241004_siA1A2_ana_01.tif:0192-0249	siA1A2	ana	2	6679	-2333
C2-EXP37_G_20241004_siA1A2_ana_02.tif:0001-0230	siA1A2	ana	32	5083
C2-EXP37_G_20241004_siA1A2_ana_02.tif:0192-0235	siA1A2	ana	2	5405	-322
C2-EXP37_G_20241004_siA1A2_ana_03.tif:0001-0228	siA1A2	ana	26	4304
C2-EXP37_G_20241004_siA1A2_ana_03.tif:0230-0280	siA1A2	ana	2	6591	-2287
C2-EXP37_G_20241004_siA1A2_ana_04.tif:0001-0246	siA1A2	ana	64	4265
C2-EXP37_G_20241004_siA1A2_ana_04.tif:0282-0332	siA1A2	ana	2	5388	-1123
C2-EXP37_G_20241004_siA1A2_ana_05.tif:0001-0249	siA1A2	ana	46	7893
C2-EXP37_G_20241004_siA1A2_ana_05.tif:0208-0156	siA1A2	ana	2	5703	2190
C2-EXP37_G_20241004_siA1A2_ana_06.tif:0001-0258	siA1A2	ana	101	6368
C2-EXP37_G_20241004_siA1A2_ana_06.tif:0282-0158	siA1A2	ana	2	6070	298
C2-EXP37_G_20241004_siA1A2_ana_07.tif:0001-0241	siA1A2	ana	64	3448
C2-EXP37_G_20241004_siA1A2_ana_07.tif:0242-0360	siA1A2	ana	2	5292	-1844
C2-EXP37_G_20241004_siA1A2_ana_08.tif:0001-0215	siA1A2	ana	45	8567
C2-EXP37_G_20241004_siA1A2_ana_08.tif:0229-0372	siA1A2	ana	2	8966	-399
C2-EXP37_G_20241004_siA1A2_ana_09.tif:0001-0196	siA1A2	ana	46	7672
C2-EXP37_G_20241004_siA1A2_ana_09.tif:0153-0165	siA1A2	ana	2	7877	-205
C2-EXP37_G_20241004_siA1A2_ana_10.tif:0002-0161	siA1A2	ana	42	2283
C2-EXP37_G_20241004_siA1A2_ana_10.tif:0118-0236	siA1A2	ana	2	3248	-965
C2-EXP37_G_20241004_siA1A2_ana_11.tif:0001-0282	siA1A2	ana	45	3379
C2-EXP37_G_20241004_siA1A2_ana_11.tif:0287-0149	siA1A2	ana	2	4523	-1144
C2-EXP37_G_20241004_siA1A2_ana_12.tif:0001-0246	siA1A2	ana	180	3040
C2-EXP37_G_20241004_siA1A2_ana_12.tif:0302-0148	siA1A2	ana	2	2938	102
C2-EXP37_G_20241004_siA1A2_ana_13.tif:0002-0262	siA1A2	ana	67	2524
C2-EXP37_G_20241004_siA1A2_ana_13.tif:0314-0219	siA1A2	ana	2	3188	-664
C2-EXP37_G_20241004_siA1A2_ana_14.tif:0001-0207	siA1A2	ana	23	2679
C2-EXP37_G_20241004_siA1A2_ana_14.tif:0262-0280	siA1A2	ana	2	4179	-1500
C2-EXP37_G_20241004_siA1A2_ana_15.tif:0001-0225	siA1A2	ana	44	3125
C2-EXP37_G_20241004_siA1A2_ana_15.tif:0174-0239	siA1A2	ana	2	3653	-528
C2-EXP37_G_20241004_siA1A2_meta_01.tif:0001-0283	siA1A2	meta	45	3754
C2-EXP37_G_20241004_siA1A2_meta_01.tif:0302-0198	siA1A2	meta	2	4878	-1124
C2-EXP37_G_20241004_siA1A2_meta_02.tif:0001-0268	siA1A2	meta	41	3529
C2-EXP37_G_20241004_siA1A2_meta_02.tif:0310-0156	siA1A2	meta	2	4619	-1090
C2-EXP37_G_20241004_siA1A2_meta_03.tif:0001-0272	siA1A2	meta	49	4895
C2-EXP37_G_20241004_siA1A2_meta_03.tif:0248-0178	siA1A2	meta	2	5213	-318
C2-EXP37_G_20241004_siA1A2_meta_04.tif:0002-0265	siA1A2	meta	64	6553
C2-EXP37_G_20241004_siA1A2_meta_04.tif:0275-0188	siA1A2	meta	2	5294	1259
C2-EXP37_G_20241004_siA1A2_meta_05.tif:0001-0248	siA1A2	meta	55	4080
C2-EXP37_G_20241004_siA1A2_meta_05.tif:0231-0162	siA1A2	meta	2	4953	-873
C2-EXP37_G_20241004_siA1A2_meta_06.tif:0002-0278	siA1A2	meta	55	3784
C2-EXP37_G_20241004_siA1A2_meta_06.tif:0249-0323	siA1A2	meta	2	4143	-359
C2-EXP37_G_20241004_siA1A2_meta_07.tif:0001-0250	siA1A2	meta	48	4759
C2-EXP37_G_20241004_siA1A2_meta_07.tif:0192-0211	siA1A2	meta	2	4592	167
C2-EXP37_G_20241004_siA1A2_meta_08.tif:0002-0278	siA1A2	meta	52	3407
C2-EXP37_G_20241004_siA1A2_meta_08.tif:0211-0230	siA1A2	meta	2	4219	-812
C2-EXP37_G_20241004_siA1A2_meta_09.tif:0003-0280	siA1A2	meta	52	11530
C2-EXP37_G_20241004_siA1A2_meta_09.tif:0202-0289	siA1A2	meta	2	6249	5281
C2-EXP37_G_20241004_siA1A2_meta_10.tif:0001-0272	siA1A2	meta	67	8354
C2-EXP37_G_20241004_siA1A2_meta_10.tif:0352-0277	siA1A2	meta	2	7426	928
C2-EXP37_G_20241004_siA1A2_meta_11.tif:0001-0248	siA1A2	meta	67	6485
C2-EXP37_G_20241004_siA1A2_meta_11.tif:0310-0164	siA1A2	meta	2	5887	598
C2-EXP37_G_20241004_siA1A2_meta_12.tif:0001-0265	siA1A2	meta	82	3704
C2-EXP37_G_20241004_siA1A2_meta_12.tif:0260-0326	siA1A2	meta	2	5242	-1538
C2-EXP37_G_20241004_siA1A2_meta_13.tif:0001-0251	siA1A2	meta	58	3463
C2-EXP37_G_20241004_siA1A2_meta_13.tif:0220-0331	siA1A2	meta	2	3873	-410
C2-EXP37_G_20241004_siA1A2_meta_14.tif:0001-0251	siA1A2	meta	47	2353
C2-EXP37_G_20241004_siA1A2_meta_14.tif:0268-0159	siA1A2	meta	2	3098	-745
C2-EXP37_G_20241004_siA1A2_meta_15.tif:0001-0282	siA1A2	meta	73	3126
C2-EXP37_G_20241004_siA1A2_meta_15.tif:0227-0230	siA1A2	meta	2	3366	-240
C2-EXP37_G_20241004_siA1A2_meta_16.tif:0001-0271	siA1A2	meta	99	2763
C2-EXP37_G_20241004_siA1A2_meta_16.tif:0352-0193	siA1A2	meta	2	2757	6
C2-EXP37_G_20241004_siA1A2_meta_17.tif:0001-0245	siA1A2	meta	82	11247
C2-EXP37_G_20241004_siA1A2_meta_17.tif:0184-0211	siA1A2	meta	2	8151	3096
C2-EXP37_G_20241004_siA1A2_meta_18.tif:0002-0234	siA1A2	meta	72	3833
C2-EXP37_G_20241004_siA1A2_meta_18.tif:0153-0265	siA1A2	meta	2	3747	86
C2-EXP37_G_20241004_siA1A2_meta_19.tif:0001-0284	siA1A2	meta	85	10830
C2-EXP37_G_20241004_siA1A2_meta_19.tif:0187-0158	siA1A2	meta	2	11166	-336
C2-EXP37_G_20241004_siA1A2_meta_20.tif:0002-0265	siA1A2	meta	80	3432
C2-EXP37_G_20241004_siA1A2_meta_20.tif:0338-0209	siA1A2	meta	2	4852	-1420
C2-EXP37_G_20241004_siA1A2_meta_21.tif:0001-0269	siA1A2	meta	98	2459
C2-EXP37_G_20241004_siA1A2_meta_21.tif:0193-0312	siA1A2	meta	2	2797	-338
C2-EXP37_G_20241004_siA1A2_meta_22.tif:0001-0288	siA1A2	meta	76	1664
C2-EXP37_G_20241004_siA1A2_meta_22.tif:0327-0343	siA1A2	meta	2	2560	-896
C2-EXP37_G_20241004_siA1A2_meta_23.tif:0001-0283	siA1A2	meta	55	2926
C2-EXP37_G_20241004_siA1A2_meta_23.tif:0334-0307	siA1A2	meta	2	4195	-1269
C2-EXP37_G_20241004_siA1A2_meta_24.tif:0001-0249	siA1A2	meta	62	3122
C2-EXP37_G_20241004_siA1A2_meta_24.tif:0250-0338	siA1A2	meta	2	2786	336
C2-EXP37_G_20241004_siA1A2_meta_25.tif:0001-0282	siA1A2	meta	70	2793
C2-EXP37_G_20241004_siA1A2_meta_25.tif:0256-0337	siA1A2	meta	2	3131	-338
C2-EXP37_G_20241004_siA1A2_prometa_01.tif:0001-0256	siA1A2	prometa	64	13107
C2-EXP37_G_20241004_siA1A2_prometa_01.tif:0306-0185	siA1A2	prometa	2	8816	4291
C2-EXP37_G_20241004_siA1A2_telo_01.tif:0002-0326	siA1A2	telo	44	6093
C2-EXP37_G_20241004_siA1A2_telo_01.tif:0394-0275	siA1A2	telo	2	3793	2300
C2-EXP37_G_20241004_siA1A2_telo_02.tif:0001-0237	siA1A2	telo	35	4576
C2-EXP37_G_20241004_siA1A2_telo_02.tif:0233-0355	siA1A2	telo	2	6381	-1805
C2-EXP37_G_20241004_siA1A2_telo_03.tif:0001-0248	siA1A2	telo	40	9595
C2-EXP37_G_20241004_siA1A2_telo_03.tif:0224-0111	siA1A2	telo	2	4912	4683
C2-EXP37_G_20241004_siA1A2_telo_04.tif:0001-0182	siA1A2	telo	51	8318
C2-EXP37_G_20241004_siA1A2_telo_04.tif:0137-0280	siA1A2	telo	2	4355	3963
C2-EXP37_G_20241004_siA1A2_telo_05.tif:0001-0172	siA1A2	telo	60	20043
C2-EXP37_G_20241004_siA1A2_telo_05.tif:0189-0101	siA1A2	telo	2	4894	15149
C2-EXP37_G_20241004_siA1A2_telo_06.tif:0001-0196	siA1A2	telo	35	5435
C2-EXP37_G_20241004_siA1A2_telo_06.tif:0153-0311	siA1A2	telo	2	5751	-316
C2-EXP37_G_20241004_siA1A2_telo_07.tif:0001-0278	siA1A2	telo	49	8764
C2-EXP37_G_20241004_siA1A2_telo_07.tif:0232-0177	siA1A2	telo	2	4830	3934
C2-EXP37_G_20241004_siA1A2_telo_08.tif:0001-0250	siA1A2	telo	51	9334
C2-EXP37_G_20241004_siA1A2_telo_08.tif:0258-0206	siA1A2	telo	2	3838	5496
C2-EXP37_G_20241004_siA1A2_telo_09.tif:0002-0246	siA1A2	telo	36	4811
C2-EXP37_G_20241004_siA1A2_telo_09.tif:0240-0251	siA1A2	telo	2	4653	158
C2-EXP37_G_20241004_siA1A2_telo_10.tif:0001-0254	siA1A2	telo	40	6677
C2-EXP37_G_20241004_siA1A2_telo_10.tif:0268-0360	siA1A2	telo	2	3690	2987
C2-EXP37_G_20241004_siA1A2_telo_11.tif:0003-0286	siA1A2	telo	44	8597
C2-EXP37_G_20241004_siA1A2_telo_11.tif:0297-0387	siA1A2	telo	2	8020	577
C2-EXP37_G_20241004_siA1A2_telo_12.tif:0001-0211	siA1A2	telo	83	12268
C2-EXP37_G_20241004_siA1A2_telo_12.tif:0146-0157	siA1A2	telo	2	4969	7299
C2-EXP37_G_20241004_siA1A2_telo_13.tif:0001-0253	siA1A2	telo	65	4708
C2-EXP37_G_20241004_siA1A2_telo_13.tif:0207-0135	siA1A2	telo	2	2750	1958
C2-EXP37_G_20241004_siA1A2_telo_14.tif:0001-0196	siA1A2	telo	115	11712
C2-EXP37_G_20241004_siA1A2_telo_14.tif:0121-0349	siA1A2	telo	2	3967	7745
C2-EXP37_G_20241004_siA1A2_telo_15.tif:0001-0263	siA1A2	telo	35	3470
C2-EXP37_G_20241004_siA1A2_telo_15.tif:0269-0141	siA1A2	telo	2	4112	-642
C2-EXP37_G_20241004_siA1A2_telo_16.tif:0003-0296	siA1A2	telo	77	6470
C2-EXP37_G_20241004_siA1A2_telo_16.tif:0253-0129	siA1A2	telo	2	3003	3467
C2-EXP37_G_20241004_siA1A2_telo_17.tif:0001-0239	siA1A2	telo	32	3887
C2-EXP37_G_20241004_siA1A2_telo_17.tif:0179-0303	siA1A2	telo	2	4778	-891
C2-EXP37_G_20241004_siA1A2_telo_18.tif:0001-0231	siA1A2	telo	44	2879
C2-EXP37_G_20241004_siA1A2_telo_18.tif:0184-0228	siA1A2	telo	2	3906	-1027
C2-EXP37_G_20241004_siA1A2_telo_19.tif:0001-0261	siA1A2	telo	61	2412
C2-EXP37_G_20241004_siA1A2_telo_19.tif:0275-0387	siA1A2	telo	2	2811	-399
C2-EXP37_G_20241004_siA1A2_telo_20.tif:0001-0174	siA1A2	telo	67	5227
C2-EXP37_G_20241004_siA1A2_telo_20.tif:0117-0205	siA1A2	telo	2	2259	2968
C2-EXP37_G_20241004_siA1A2_telo_21.tif:0001-0207	siA1A2	telo	39	2825
C2-EXP37_G_20241004_siA1A2_telo_21.tif:0163-0217	siA1A2	telo	2	3485	-660
C2-EXP37_G_20241004_siA1A2_telo_22.tif:0001-0265	siA1A2	telo	46	2501
C2-EXP37_G_20241004_siA1A2_telo_22.tif:0218-0337	siA1A2	telo	2	2958	-457
C2-EXP37_G_20241004_siA1A2_telo_23.tif:0001-0199	siA1A2	telo	70	3438
C2-EXP37_G_20241004_siA1A2_telo_23.tif:0172-0149	siA1A2	telo	2	2808	630
C2-EXP37_G_20241004_siA1A2_telo_24.tif:0002-0201	siA1A2	telo	70	3355
C2-EXP37_G_20241004_siA1A2_telo_24.tif:0143-0294	siA1A2	telo	2	2448	907
C2-EXP37_G_20241004_siA1A2_telo_25.tif:0001-0189	siA1A2	telo	70	2063
C2-EXP37_G_20241004_siA1A2_telo_25.tif:0144-0183	siA1A2	telo	2	2621	-558
C2-EXP37_G_20241004_siA1A2_telo_26.tif:0001-0260	siA1A2	telo	73	3882
C2-EXP37_G_20241004_siA1A2_telo_26.tif:0297-0276	siA1A2	telo	2	2754	1128
C2-EXP37_G_20241004_siA1A2_telo_27.tif:0001-0204	siA1A2	telo	47	4918
C2-EXP37_G_20241004_siA1A2_telo_27.tif:0150-0233	siA1A2	telo	2	2589	2329
C2-EXP37_G_20241004_siA1A2_telo_29.tif:0002-0284	siA1A2	telo	47	3563
C2-EXP37_G_20241004_siA1A2_telo_29.tif:0307-0340	siA1A2	telo	2	3340	223
C2-EXP37_G_20241004_siA1A2_telo_30.tif:0001-0219	siA1A2	telo	47	2639
C2-EXP37_G_20241004_siA1A2_telo_30.tif:0268-0223	siA1A2	telo	2	3204	-565
C2-EXP37_G_20241004_siA1A2_telo_31.tif:0001-0212	siA1A2	telo	55	2446
C2-EXP37_G_20241004_siA1A2_telo_31.tif:0164-0228	siA1A2	telo	2	3112	-666
C2-20241010_EXP37_G_siA1A2_ana_01.tif:0001-0202	siA1A2	ana	45	4816
C2-20241010_EXP37_G_siA1A2_ana_01.tif:0144-0262	siA1A2	ana	2	7481	-2665
C2-20241010_EXP37_G_siA1A2_ana_02.tif:0001-0239	siA1A2	ana	37	4541
C2-20241010_EXP37_G_siA1A2_ana_02.tif:0200-0293	siA1A2	ana	2	4312	229
C2-20241010_EXP37_G_siA1A2_ana_03.tif:0001-0222	siA1A2	ana	46	8305
C2-20241010_EXP37_G_siA1A2_ana_03.tif:0160-0186	siA1A2	ana	2	9115	-810
C2-20241010_EXP37_G_siA1A2_ana_04.tif:0001-0174	siA1A2	ana	44	4112
C2-20241010_EXP37_G_siA1A2_ana_04.tif:0119-0247	siA1A2	ana	2	5975	-1863
C2-20241010_EXP37_G_siA1A2_ana_05.tif:0001-0200	siA1A2	ana	29	4604
C2-20241010_EXP37_G_siA1A2_ana_05.tif:0155-0235	siA1A2	ana	2	6960	-2356
C2-20241010_EXP37_G_siA1A2_ana_06.tif:0001-0281	siA1A2	ana	45	6136
C2-20241010_EXP37_G_siA1A2_ana_06.tif:0295-0179	siA1A2	ana	2	5622	514
C2-20241010_EXP37_G_siA1A2_ana_07.tif:0001-0194	siA1A2	ana	32	3818
C2-20241010_EXP37_G_siA1A2_ana_07.tif:0149-0254	siA1A2	ana	2	6057	-2239
C2-20241010_EXP37_G_siA1A2_ana_08.tif:0001-0194	siA1A2	ana	37	5435
C2-20241010_EXP37_G_siA1A2_ana_08.tif:0151-0288	siA1A2	ana	2	7649	-2214
C2-20241010_EXP37_G_siA1A2_ana_09.tif:0001-0274	siA1A2	ana	144	15499
C2-20241010_EXP37_G_siA1A2_ana_09.tif:0308-0360	siA1A2	ana	2	11437	4062
C2-20241010_EXP37_G_siA1A2_ana_10.tif:0001-0245	siA1A2	ana	37	4594
C2-20241010_EXP37_G_siA1A2_ana_10.tif:0191-0262	siA1A2	ana	2	5737	-1143
C2-20241010_EXP37_G_siA1A2_ana_11.tif:0001-0220	siA1A2	ana	27	3278
C2-20241010_EXP37_G_siA1A2_ana_11.tif:0177-0200	siA1A2	ana	2	4398	-1120
C2-20241010_EXP37_G_siA1A2_ana_12.tif:0002-0247	siA1A2	ana	30	6588
C2-20241010_EXP37_G_siA1A2_ana_12.tif:0243-0354	siA1A2	ana	2	5341	1247
C2-20241010_EXP37_G_siA1A2_meta_01.tif:0001-0268	siA1A2	meta	63	4980
C2-20241010_EXP37_G_siA1A2_meta_01.tif:0174-0246	siA1A2	meta	2	4917	63
C2-20241010_EXP37_G_siA1A2_meta_02.tif:0001-0252	siA1A2	meta	50	4111
C2-20241010_EXP37_G_siA1A2_meta_02.tif:0236-0152	siA1A2	meta	2	4781	-670
C2-20241010_EXP37_G_siA1A2_meta_03.tif:0001-0271	siA1A2	meta	57	8031
C2-20241010_EXP37_G_siA1A2_meta_03.tif:0362-0275	siA1A2	meta	2	11089	-3058
C2-20241010_EXP37_G_siA1A2_meta_04.tif:0001-0256	siA1A2	meta	81	4265
C2-20241010_EXP37_G_siA1A2_meta_04.tif:0277-0321	siA1A2	meta	2	4966	-701
C2-20241010_EXP37_G_siA1A2_meta_05.tif:0001-0299	siA1A2	meta	61	3968
C2-20241010_EXP37_G_siA1A2_meta_05.tif:0362-0275	siA1A2	meta	2	4497	-529
C2-20241010_EXP37_G_siA1A2_meta_06.tif:0001-0282	siA1A2	meta	83	4213
C2-20241010_EXP37_G_siA1A2_meta_06.tif:0205-0274	siA1A2	meta	2	3655	558
C2-20241010_EXP37_G_siA1A2_meta_07.tif:0001-0260	siA1A2	meta	71	6158
C2-20241010_EXP37_G_siA1A2_meta_07.tif:0195-0218	siA1A2	meta	2	7523	-1365
C2-20241010_EXP37_G_siA1A2_meta_08.tif:0001-0254	siA1A2	meta	65	4748
C2-20241010_EXP37_G_siA1A2_meta_08.tif:0181-0284	siA1A2	meta	2	4834	-86
C2-20241010_EXP37_G_siA1A2_meta_09.tif:0001-0252	siA1A2	meta	59	4665
C2-20241010_EXP37_G_siA1A2_meta_09.tif:0251-0335	siA1A2	meta	2	5157	-492
C2-20241010_EXP37_G_siA1A2_meta_10.tif:0001-0264	siA1A2	meta	63	12546
C2-20241010_EXP37_G_siA1A2_meta_10.tif:0273-0160	siA1A2	meta	2	8816	3730
C2-20241010_EXP37_G_siA1A2_meta_11.tif:0001-0296	siA1A2	meta	108	6379
C2-20241010_EXP37_G_siA1A2_meta_11.tif:0205-0195	siA1A2	meta	2	6960	-581
C2-20241010_EXP37_G_siA1A2_meta_12.tif:0001-0250	siA1A2	meta	66	6503
C2-20241010_EXP37_G_siA1A2_meta_12.tif:0309-0311	siA1A2	meta	2	6359	144
C2-20241010_EXP37_G_siA1A2_meta_13.tif:0001-0259	siA1A2	meta	93	4203
C2-20241010_EXP37_G_siA1A2_meta_13.tif:0247-0341	siA1A2	meta	2	5412	-1209
C2-20241010_EXP37_G_siA1A2_meta_14.tif:0001-0294	siA1A2	meta	32	2422
C2-20241010_EXP37_G_siA1A2_meta_14.tif:0237-0288	siA1A2	meta	2	2043	379
C2-20241010_EXP37_G_siA1A2_telo_02.tif:0001-0243	siA1A2	telo	51	11610
C2-20241010_EXP37_G_siA1A2_telo_02.tif:0191-0316	siA1A2	telo	2	13692	-2082
C2-20241010_EXP37_G_siA1A2_telo_03.tif:0001-0253	siA1A2	telo	43	18391
C2-20241010_EXP37_G_siA1A2_telo_03.tif:0210-0350	siA1A2	telo	2	9714	8677
C2-20241010_EXP37_G_siA1A2_telo_04.tif:0001-0163	siA1A2	telo	32	5730
C2-20241010_EXP37_G_siA1A2_telo_04.tif:0135-0151	siA1A2	telo	2	10166	-4436
C2-20241010_EXP37_G_siA1A2_telo_05.tif:0001-0216	siA1A2	telo	107	15628
C2-20241010_EXP37_G_siA1A2_telo_05.tif:0210-0398	siA1A2	telo	2	4418	11210
C2-20241010_EXP37_G_siA1A2_telo_06.tif:0002-0199	siA1A2	telo	45	8799
C2-20241010_EXP37_G_siA1A2_telo_06.tif:0158-0198	siA1A2	telo	2	5057	3742
C2-20241010_EXP37_G_siA1A2_telo_07.tif:0001-0191	siA1A2	telo	93	24826
C2-20241010_EXP37_G_siA1A2_telo_07.tif:0094-0199	siA1A2	telo	2	8381	16445
C2-20241010_EXP37_G_siA1A2_telo_08.tif:0001-0236	siA1A2	telo	58	9093
C2-20241010_EXP37_G_siA1A2_telo_08.tif:0174-0277	siA1A2	telo	2	5541	3552
C2-20241010_EXP37_G_siA1A2_telo_09.tif:0001-0235	siA1A2	telo	39	4387
C2-20241010_EXP37_G_siA1A2_telo_09.tif:0208-0355	siA1A2	telo	2	6903	-2516
C2-20241010_EXP37_G_siA1A2_telo_10.tif:0001-0228	siA1A2	telo	83	11628
C2-20241010_EXP37_G_siA1A2_telo_10.tif:0263-0388	siA1A2	telo	2	6182	5446
C2-20241010_EXP37_G_siA1A2_telo_11.tif:0001-0232	siA1A2	telo	38	3318
C2-20241010_EXP37_G_siA1A2_telo_11.tif:0254-0355	siA1A2	telo	2	5166	-1848
C2-20241010_EXP37_G_siA1A2_telo_12.tif:0001-0243	siA1A2	telo	74	11264
C2-20241010_EXP37_G_siA1A2_telo_12.tif:0240-0122	siA1A2	telo	2	5674	5590
C2-20241010_EXP37_G_siA1A2_telo_13.tif:0001-0182	siA1A2	telo	37	3421
C2-20241010_EXP37_G_siA1A2_telo_13.tif:0147-0247	siA1A2	telo	2	3697	-276
C2-20241010_EXP37_G_siA1A2_telo_14.tif:0001-0245	siA1A2	telo	26	7167
C2-20241010_EXP37_G_siA1A2_telo_14.tif:0227-0156	siA1A2	telo	2	9448	-2281
C2-20241010_EXP37_G_siA1A2_telo_15.tif:0001-0221	siA1A2	telo	68	11277
C2-20241010_EXP37_G_siA1A2_telo_15.tif:0197-0161	siA1A2	telo	2	5666	5611
C2-20241010_EXP37_G_siA1A2_telo_16.tif:0001-0303	siA1A2	telo	64	8754
C2-20241010_EXP37_G_siA1A2_telo_16.tif:0323-0377	siA1A2	telo	2	9611	-857
C2-20241010_EXP37_G_siA1A2_telo_17.tif:0002-0268	siA1A2	telo	61	7043
C2-20241010_EXP37_G_siA1A2_telo_17.tif:0280-0354	siA1A2	telo	2	3836	3207
C2-20241010_EXP37_G_siCtrl_ana_01.tif:0001-0201	siCtrl	ana	51	8816
C2-20241010_EXP37_G_siCtrl_ana_01.tif:0166-0175	siCtrl	ana	2	8090	726
C2-20241010_EXP37_G_siCtrl_ana_02.tif:0001-0246	siCtrl	ana	33	10327
C2-20241010_EXP37_G_siCtrl_ana_02.tif:0249-0318	siCtrl	ana	2	8117	2210
C2-20241010_EXP37_G_siCtrl_ana_03.tif:0001-0239	siCtrl	ana	37	10070
C2-20241010_EXP37_G_siCtrl_ana_03.tif:0199-0328	siCtrl	ana	2	7468	2602
C2-20241010_EXP37_G_siCtrl_ana_04.tif:0001-0243	siCtrl	ana	30	8269
C2-20241010_EXP37_G_siCtrl_ana_04.tif:0226-0181	siCtrl	ana	2	5373	2896
C2-20241010_EXP37_G_siCtrl_ana_05.tif:0001-0204	siCtrl	ana	28	10630
C2-20241010_EXP37_G_siCtrl_ana_05.tif:0153-0270	siCtrl	ana	2	8758	1872
C2-20241010_EXP37_G_siCtrl_ana_06.tif:0001-0250	siCtrl	ana	127	18806
C2-20241010_EXP37_G_siCtrl_ana_06.tif:0170-0193	siCtrl	ana	2	9299	9507
C2-20241010_EXP37_G_siCtrl_ana_07.tif:0001-0283	siCtrl	ana	135	20514
C2-20241010_EXP37_G_siCtrl_ana_07.tif:0180-0240	siCtrl	ana	2	11070	9444
C2-20241010_EXP37_G_siCtrl_ana_08.tif:0001-0275	siCtrl	ana	66	17330
C2-20241010_EXP37_G_siCtrl_ana_08.tif:0273-0372	siCtrl	ana	2	12365	4965
C2-20241010_EXP37_G_siCtrl_ana_09.tif:0001-0228	siCtrl	ana	48	10148
C2-20241010_EXP37_G_siCtrl_ana_09.tif:0207-0146	siCtrl	ana	2	9954	194
C2-20241010_EXP37_G_siCtrl_ana_10.tif:0001-0270	siCtrl	ana	192	16790
C2-20241010_EXP37_G_siCtrl_ana_10.tif:0298-0374	siCtrl	ana	2	8466	8324
C2-20241010_EXP37_G_siCtrl_ana_11.tif:0001-0263	siCtrl	ana	44	12713
C2-20241010_EXP37_G_siCtrl_ana_11.tif:0266-0118	siCtrl	ana	2	10119	2594
C2-20241010_EXP37_G_siCtrl_ana_12.tif:0001-0235	siCtrl	ana	71	15951
C2-20241010_EXP37_G_siCtrl_ana_12.tif:0221-0127	siCtrl	ana	2	13619	2332
C2-20241010_EXP37_G_siCtrl_ana_13.tif:0002-0297	siCtrl	ana	134	10632
C2-20241010_EXP37_G_siCtrl_ana_13.tif:0378-0321	siCtrl	ana	2	11313	-681
C2-20241010_EXP37_G_siCtrl_meta_01.tif:0001-0283	siCtrl	meta	83	9919
C2-20241010_EXP37_G_siCtrl_meta_01.tif:0190-0311	siCtrl	meta	2	7575	2344
C2-20241010_EXP37_G_siCtrl_meta_02.tif:0001-0240	siCtrl	meta	82	11912
C2-20241010_EXP37_G_siCtrl_meta_02.tif:0154-0266	siCtrl	meta	2	11429	483
C2-20241010_EXP37_G_siCtrl_meta_03.tif:0001-0261	siCtrl	meta	70	11065
C2-20241010_EXP37_G_siCtrl_meta_03.tif:0174-0192	siCtrl	meta	2	12533	-1468
C2-20241010_EXP37_G_siCtrl_meta_04.tif:0001-0258	siCtrl	meta	63	14615
C2-20241010_EXP37_G_siCtrl_meta_04.tif:0245-0322	siCtrl	meta	2	13389	1226
C2-20241010_EXP37_G_siCtrl_meta_05.tif:0001-0236	siCtrl	meta	43	10070
C2-20241010_EXP37_G_siCtrl_meta_05.tif:0246-0169	siCtrl	meta	2	10677	-607
C2-20241010_EXP37_G_siCtrl_meta_06.tif:0001-0250	siCtrl	meta	88	24224
C2-20241010_EXP37_G_siCtrl_meta_06.tif:0184-0276	siCtrl	meta	2	14664	9560
C2-20241010_EXP37_G_siCtrl_meta_07.tif:0001-0278	siCtrl	meta	79	14906
C2-20241010_EXP37_G_siCtrl_meta_07.tif:0274-0163	siCtrl	meta	2	14077	829
C2-20241010_EXP37_G_siCtrl_meta_08.tif:0001-0240	siCtrl	meta	83	14812
C2-20241010_EXP37_G_siCtrl_meta_08.tif:0167-0241	siCtrl	meta	2	11813	2999
C2-20241010_EXP37_G_siCtrl_meta_09.tif:0001-0259	siCtrl	meta	84	13175
C2-20241010_EXP37_G_siCtrl_meta_09.tif:0182-0236	siCtrl	meta	2	9853	3322
C2-20241010_EXP37_G_siCtrl_meta_10.tif:0001-0274	siCtrl	meta	74	10241
C2-20241010_EXP37_G_siCtrl_meta_10.tif:0177-0273	siCtrl	meta	2	8931	1310
C2-20241010_EXP37_G_siCtrl_meta_11.tif:0001-0277	siCtrl	meta	79	9439
C2-20241010_EXP37_G_siCtrl_meta_11.tif:0287-0375	siCtrl	meta	2	7978	1461
C2-20241010_EXP37_G_siCtrl_meta_12.tif:0001-0289	siCtrl	meta	106	13575
C2-20241010_EXP37_G_siCtrl_meta_12.tif:0351-0179	siCtrl	meta	2	9945	3630
C2-20241010_EXP37_G_siCtrl_meta_13.tif:0001-0267	siCtrl	meta	89	9274
C2-20241010_EXP37_G_siCtrl_meta_13.tif:0271-0326	siCtrl	meta	2	6740	2534
C2-20241010_EXP37_G_siCtrl_meta_14.tif:0001-0286	siCtrl	meta	73	6030
C2-20241010_EXP37_G_siCtrl_meta_14.tif:0312-0329	siCtrl	meta	2	4216	1814
C2-20241010_EXP37_G_siCtrl_meta_15.tif:0001-0281	siCtrl	meta	70	7425
C2-20241010_EXP37_G_siCtrl_meta_15.tif:0359-0329	siCtrl	meta	2	6723	702
C2-20241010_EXP37_G_siCtrl_telo_01.tif:0001-0213	siCtrl	telo	56	12731
C2-20241010_EXP37_G_siCtrl_telo_01.tif:0150-0289	siCtrl	telo	2	7388	5343
C2-20241010_EXP37_G_siCtrl_telo_02.tif:0001-0116	siCtrl	telo	66	20901
C2-20241010_EXP37_G_siCtrl_telo_02.tif:0044-0194	siCtrl	telo	2	6912	13989
C2-20241010_EXP37_G_siCtrl_telo_03.tif:0002-0282	siCtrl	telo	55	13595
C2-20241010_EXP37_G_siCtrl_telo_03.tif:0268-0416	siCtrl	telo	2	4417	9178
C2-20241010_EXP37_G_siCtrl_telo_04.tif:0001-0240	siCtrl	telo	45	12664
C2-20241010_EXP37_G_siCtrl_telo_04.tif:0237-0396	siCtrl	telo	2	10780	1884
C2-20241010_EXP37_G_siCtrl_telo_05.tif:0001-0172	siCtrl	telo	98	25904
C2-20241010_EXP37_G_siCtrl_telo_05.tif:0197-0117	siCtrl	telo	2	6283	19621
C2-20241010_EXP37_G_siCtrl_telo_06.tif:0002-0362	siCtrl	telo	53	16560
C2-20241010_EXP37_G_siCtrl_telo_06.tif:0391-0308	siCtrl	telo	2	16059	501
C2-20241010_EXP37_G_siCtrl_telo_07.tif:0001-0208	siCtrl	telo	45	11257
C2-20241010_EXP37_G_siCtrl_telo_07.tif:0203-0224	siCtrl	telo	2	12875	-1618
C2-20241010_EXP37_G_siCtrl_telo_08.tif:0001-0234	siCtrl	telo	50	13631
C2-20241010_EXP37_G_siCtrl_telo_08.tif:0224-0096	siCtrl	telo	2	9369	4262
C2-20241010_EXP37_G_siCtrl_telo_09.tif:0001-0182	siCtrl	telo	44	18498
C2-20241010_EXP37_G_siCtrl_telo_09.tif:0137-0214	siCtrl	telo	2	8385	10113
C2-20241010_EXP37_G_siCtrl_telo_10.tif:0001-0269	siCtrl	telo	61	14537
C2-20241010_EXP37_G_siCtrl_telo_10.tif:0197-0346	siCtrl	telo	2	9294	5243
C2-20241010_EXP37_G_siCtrl_telo_11.tif:0001-0220	siCtrl	telo	61	30246
C2-20241010_EXP37_G_siCtrl_telo_11.tif:0163-0266	siCtrl	telo	2	10695	19551
C2-20241010_EXP37_G_siCtrl_telo_12.tif:0001-0227	siCtrl	telo	79	22134
C2-20241010_EXP37_G_siCtrl_telo_12.tif:0148-0279	siCtrl	telo	2	13434	8700
C2-20241010_EXP37_G_siCtrl_telo_13.tif:0001-0182	siCtrl	telo	55	14634
C2-20241010_EXP37_G_siCtrl_telo_13.tif:0139-0258	siCtrl	telo	2	8145	6489
C2-20241010_EXP37_G_siCtrl_telo_14.tif:0001-0200	siCtrl	telo	79	18499
C2-20241010_EXP37_G_siCtrl_telo_14.tif:0161-0166	siCtrl	telo	2	7873	10626
C2-20241010_EXP37_G_siCtrl_telo_15.tif:0001-0174	siCtrl	telo	67	16283
C2-20241010_EXP37_G_siCtrl_telo_15.tif:0105-0274	siCtrl	telo	2	10539	5744
C2-20241010_EXP37_G_siCtrl_telo_16.tif:0001-0214	siCtrl	telo	55	12424
C2-20241010_EXP37_G_siCtrl_telo_16.tif:0161-0317	siCtrl	telo	2	12663	-239
C2-20241010_EXP37_G_siCtrl_telo_17.tif:0001-0233	siCtrl	telo	89	15046
C2-20241010_EXP37_G_siCtrl_telo_17.tif:0275-0402	siCtrl	telo	2	6208	8838

## Sheet: 3D
Label	oligo	phase	Area	Mean	background.sub
C2-EXP40_G_20241105_siA1A2_1_DDX18004_pos01_crop01_meta.tif:0001-0173	siA1A2	meta	52	130
C2-EXP40_G_20241105_siA1A2_1_DDX18004_pos01_crop01_meta.tif:0244-0191	siA1A2	meta	4	109	21
C2-EXP40_G_20241105_siA1A2_1_DDX18005_pos01_crop01_meta.tif:0001-0172	siA1A2	meta	47	136
C2-EXP40_G_20241105_siA1A2_1_DDX18005_pos01_crop01_meta.tif:0168-0130	siA1A2	meta	4	121	15
C2-EXP40_G_20241105_siA1A2_1_DDX18008_pos01_crop01_meta.tif:0001-0172	siA1A2	meta	72	167
C2-EXP40_G_20241105_siA1A2_1_DDX18008_pos01_crop01_meta.tif:0106-0165	siA1A2	meta	4	141	26
C2-EXP40_G_20241105_siA1A2_1_DDX18008_pos02_crop01_ana.tif:0001-0163	siA1A2	ana	45	186
C2-EXP40_G_20241105_siA1A2_1_DDX18008_pos02_crop01_ana.tif:0179-0221	siA1A2	ana	4	192	-6
C2-EXP40_G_20241105_siA1A2_1_DDX18008_pos03_crop01_telo.tif:0001-0170	siA1A2	telo	47	142
C2-EXP40_G_20241105_siA1A2_1_DDX18008_pos03_crop01_telo.tif:0172-0319	siA1A2	telo	4	110	32
C2-EXP40_G_20241105_siA1A2_1_DDX18008_pos04_crop01_meta.tif:0001-0166	siA1A2	meta	63	175
C2-EXP40_G_20241105_siA1A2_1_DDX18008_pos04_crop01_meta.tif:0129-0230	siA1A2	meta	4	126	49
C2-EXP40_G_20241105_siA1A2_1_DDX18008_pos07_crop01_telo.tif:0001-0150	siA1A2	telo	56	159
C2-EXP40_G_20241105_siA1A2_1_DDX18008_pos07_crop01_telo.tif:0107-0123	siA1A2	telo	4	112	47
C2-EXP40_G_20241105_siA1A2_1_DDX18008_pos08_crop01_meta.tif:0001-0172	siA1A2	meta	57	157
C2-EXP40_G_20241105_siA1A2_1_DDX18008_pos08_crop01_meta.tif:0119-0209	siA1A2	meta	4	137	20
C2-EXP40_G_20241105_siA1A2_1_DDX18009_pos01_crop01_telo.tif:0001-0127	siA1A2	telo	34	143
C2-EXP40_G_20241105_siA1A2_1_DDX18009_pos01_crop01_telo.tif:0115-0260	siA1A2	telo	4	136	7
C2-EXP40_G_20241105_siA1A2_1_DDX18010_pos02_crop01_meta.tif:0002-0160	siA1A2	meta	66	156
C2-EXP40_G_20241105_siA1A2_1_DDX18010_pos02_crop01_meta.tif:0134-0242	siA1A2	meta	4	128	28
C2-EXP40_G_20241105_siA1A2_1_DDX18010_pos04_crop01_ana.tif:0001-0148	siA1A2	ana	33	150
C2-EXP40_G_20241105_siA1A2_1_DDX18010_pos04_crop01_ana.tif:0146-0136	siA1A2	ana	4	124	26
C2-EXP40_G_20241105_siA1A2_1_DDX18010_pos05_crop01_telo.tif:0001-0100	siA1A2	telo	66	127
C2-EXP40_G_20241105_siA1A2_1_DDX18010_pos05_crop01_telo.tif:0128-0144	siA1A2	telo	4	128	-1
C2-EXP40_G_20241105_siA1A2_1_DDX18010_pos06_crop01_meta.tif:0001-0162	siA1A2	meta	54	131
C2-EXP40_G_20241105_siA1A2_1_DDX18010_pos06_crop01_meta.tif:0125-0233	siA1A2	meta	4	122	9
C2-EXP40_G_20241105_siA1A2_1_DDX18010_pos10_crop01_telo.tif:0001-0119	siA1A2	telo	60	118
C2-EXP40_G_20241105_siA1A2_1_DDX18010_pos10_crop01_telo.tif:0076-0196	siA1A2	telo	4	117	1
C2-EXP40_G_20241105_siA1A2_1_DDX18010_pos11_crop01_meta.tif:0001-0154	siA1A2	meta	56	125
C2-EXP40_G_20241105_siA1A2_1_DDX18010_pos11_crop01_meta.tif:0233-0147	siA1A2	meta	4	116	9
C2-EXP40_G_20241105_siA1A2_1_DDX18010_pos12_crop02_telo.tif:0001-0160	siA1A2	telo	26	136
C2-EXP40_G_20241105_siA1A2_1_DDX18010_pos12_crop02_telo.tif:0128-0253	siA1A2	telo	4	116	20
C2-EXP40_G_20241105_siA1A2_1_DDX18010_pos14_crop01_ana.tif:0001-0152	siA1A2	ana	34	157
C2-EXP40_G_20241105_siA1A2_1_DDX18010_pos14_crop01_ana.tif:0121-0267	siA1A2	ana	4	117	40
C2-EXP40_G_20241105_siA1A2_2_DDX18012_pos02_crop01_telo.tif:0001-0123	siA1A2	telo	78	144
C2-EXP40_G_20241105_siA1A2_2_DDX18012_pos02_crop01_telo.tif:0193-0056	siA1A2	telo	4	130	14
C2-EXP40_G_20241105_siA1A2_2_DDX18012_pos03_crop01_telo.tif:0001-0229	siA1A2	telo	31	159
C2-EXP40_G_20241105_siA1A2_2_DDX18012_pos03_crop01_telo.tif:0253-0301	siA1A2	telo	4	141	18
C2-EXP40_G_20241105_siA1A2_2_DDX18012_pos04_crop01_telo.tif:0001-0155	siA1A2	telo	48	170
C2-EXP40_G_20241105_siA1A2_2_DDX18012_pos04_crop01_telo.tif:0166-0153	siA1A2	telo	4	156	14
C2-EXP40_G_20241105_siA1A2_2_DDX18012_pos05_crop01_telo.tif:0001-0087	siA1A2	telo	79	146
C2-EXP40_G_20241105_siA1A2_2_DDX18012_pos05_crop01_telo.tif:0134-0161	siA1A2	telo	4	105	41
C2-EXP40_G_20241105_siA1A2_2_DDX18012_pos06_crop01_ana.tif:0001-0158	siA1A2	ana	83	186
C2-EXP40_G_20241105_siA1A2_2_DDX18012_pos06_crop01_ana.tif:0101-0196	siA1A2	ana	4	137	49
C2-EXP40_G_20241105_siA1A2_2_DDX18014_pos01_crop01_meta.tif:0001-0165	siA1A2	meta	51	160
C2-EXP40_G_20241105_siA1A2_2_DDX18014_pos01_crop01_meta.tif:0125-0217	siA1A2	meta	4	131	29
C2-EXP40_G_20241105_siA1A2_2_DDX18014_pos02_crop01_meta.tif:0001-0178	siA1A2	meta	52	145
C2-EXP40_G_20241105_siA1A2_2_DDX18014_pos02_crop01_meta.tif:0144-0209	siA1A2	meta	4	137	8
C2-EXP40_G_20241105_siA1A2_3_DDX18018_pos05_crop01_ana.tif:0001-0177	siA1A2	ana	119	180
C2-EXP40_G_20241105_siA1A2_3_DDX18018_pos05_crop01_ana.tif:0106-0216	siA1A2	ana	4	156	24
C2-EXP40_G_20241105_siA1A2_3_DDX18018_pos07_crop01_ana.tif:0001-0176	siA1A2	ana	118	140
C2-EXP40_G_20241105_siA1A2_3_DDX18018_pos07_crop01_ana.tif:0233-0224	siA1A2	ana	4	126	14
C2-EXP40_G_20241105_siA1A2_3_DDX18018_pos09_crop01_ana_crop.tif:0001-0138	siA1A2	ana	42	143
C2-EXP40_G_20241105_siA1A2_3_DDX18018_pos09_crop01_ana_crop.tif:0109-0211	siA1A2	ana	4	125	18
C2-EXP40_G_20241105_siCTRL_1_DDX18002_pos01_crop01_ana.tif:0001-0174	siCtrl	ana	83	168
C2-EXP40_G_20241105_siCTRL_1_DDX18002_pos01_crop01_ana.tif:0122-0161	siCtrl	ana	4	118	50
C2-EXP40_G_20241105_siCTRL_1_DDX18002_pos03_crop_01_telo.tif:0001-0176	siCtrl	telo	48	152
C2-EXP40_G_20241105_siCTRL_1_DDX18002_pos03_crop_01_telo.tif:0140-0234	siCtrl	telo	4	130	22
C2-EXP40_G_20241105_siCTRL_1_DDX18002_pos04_crop01_meta.tif:0001-0170	siCtrl	meta	57	162
C2-EXP40_G_20241105_siCTRL_1_DDX18002_pos04_crop01_meta.tif:0143-0151	siCtrl	meta	4	126	36
C2-EXP40_G_20241105_siCTRL_1_DDX18002_pos04_crop02_meta.tif:0001-0177	siCtrl	meta	59	145
C2-EXP40_G_20241105_siCTRL_1_DDX18002_pos04_crop02_meta.tif:0179-0232	siCtrl	meta	4	117	28
C2-EXP40_G_20241105_siCTRL_1_DDX18002_pos06_crop02_meta.tif:0001-0178	siCtrl	meta	53	149
C2-EXP40_G_20241105_siCTRL_1_DDX18002_pos06_crop02_meta.tif:0228-0145	siCtrl	meta	4	121	28
C2-EXP40_G_20241105_siCTRL_1_DDX18002_pos07_crop01_telo.tif:0001-0120	siCtrl	telo	47	150
C2-EXP40_G_20241105_siCTRL_1_DDX18002_pos07_crop01_telo.tif:0081-0213	siCtrl	telo	4	121	29
C2-EXP40_G_20241105_siCTRL_1_DDX18003_pos01_crop01_ana.tif:0001-0171	siCtrl	ana	83	151
C2-EXP40_G_20241105_siCTRL_1_DDX18003_pos01_crop01_ana.tif:0151-0257	siCtrl	ana	4	114	37
C2-EXP40_G_20241105_siCTRL_1_DDX18003_pos02_crop01_meta.tif:0001-0171	siCtrl	meta	54	167
C2-EXP40_G_20241105_siCTRL_1_DDX18003_pos02_crop01_meta.tif:0169-0126	siCtrl	meta	4	120	47
C2-EXP40_G_20241105_siCTRL_1_DDX18003_pos02_crop02_meta.tif:0001-0164	siCtrl	meta	46	159
C2-EXP40_G_20241105_siCTRL_1_DDX18003_pos02_crop02_meta.tif:0211-0153	siCtrl	meta	4	122	37
C2-EXP40_G_20241105_siCTRL_1_DDX18003_pos02_crop03_telo.tif:0001-0121	siCtrl	telo	80	131
C2-EXP40_G_20241105_siCTRL_1_DDX18003_pos02_crop03_telo.tif:0101-0305	siCtrl	telo	4	117	14
C2-EXP40_G_20241105_siCTRL_1_DDX18003_pos03_crop01_ana.tif:0001-0144	siCtrl	ana	26	175
C2-EXP40_G_20241105_siCTRL_1_DDX18003_pos03_crop01_ana.tif:0118-0136	siCtrl	ana	4	119	56
C2-EXP40_G_20241105_siCTRL_1_DDX18003_pos03_crop02_meta.tif:0001-0202	siCtrl	meta	44	156
C2-EXP40_G_20241105_siCTRL_1_DDX18003_pos03_crop02_meta.tif:0146-0174	siCtrl	meta	4	122	34
C2-EXP40_G_20241105_siCtrl_1_DDX18006_pos01_crop01_telo.tif:0001-0115	siCtrl	telo	35	172
C2-EXP40_G_20241105_siCtrl_1_DDX18006_pos01_crop01_telo.tif:0080-0116	siCtrl	telo	4	122	50
C2-EXP40_G_20241105_siCtrl_1_DDX18006_pos01_crop02_telo.tif:0001-0118	siCtrl	telo	32	163
C2-EXP40_G_20241105_siCtrl_1_DDX18006_pos01_crop02_telo.tif:0079-0237	siCtrl	telo	4	116	47
C2-EXP40_G_20241105_siCtrl_1_DDX18007_pos01_crop01_ana.tif:0001-0168	siCtrl	ana	87	156
C2-EXP40_G_20241105_siCtrl_1_DDX18007_pos01_crop01_ana.tif:0116-0153	siCtrl	ana	4	117	39
C2-EXP40_G_20241105_siCtrl_1_DDX18007_pos02_crop04_ana.tif:0001-0126	siCtrl	ana	35	181
C2-EXP40_G_20241105_siCtrl_1_DDX18007_pos02_crop04_ana.tif:0092-0173	siCtrl	ana	4	124	57
C2-EXP40_G_20241105_siCtrl_1_DDX18007_pos03_crop01_meta.tif:0001-0196	siCtrl	meta	47	162
C2-EXP40_G_20241105_siCtrl_1_DDX18007_pos03_crop01_meta.tif:0153-0205	siCtrl	meta	4	119	43
C2-EXP40_G_20241105_siCtrl_1_DDX18007_pos03_crop02_ana.tif:0001-0126	siCtrl	ana	28	174
C2-EXP40_G_20241105_siCtrl_1_DDX18007_pos03_crop02_ana.tif:0102-0268	siCtrl	ana	4	114	60
C2-EXP40_G_20241105_siCtrl_1_DDX18007_pos03_crop03_meta.tif:0001-0193	siCtrl	meta	53	170
C2-EXP40_G_20241105_siCtrl_1_DDX18007_pos03_crop03_meta.tif:0177-0134	siCtrl	meta	4	122	48
C2-EXP40_G_20241105_siCtrl_1_DDX18007_pos03_crop04_ana.tif:0001-0107	siCtrl	ana	29	185
C2-EXP40_G_20241105_siCtrl_1_DDX18007_pos03_crop04_ana.tif:0076-0152	siCtrl	ana	4	125	60
C2-EXP40_G_20241105_siCtrl_1_DDX18007_pos03_crop05_telo.tif:0001-0106	siCtrl	telo	93	131
C2-EXP40_G_20241105_siCtrl_1_DDX18007_pos03_crop05_telo.tif:0063-0157	siCtrl	telo	4	115	16
C2-EXP40_G_20241105_siCtrl_1_DDX18007_pos04_crop01_ana.tif:0001-0165	siCtrl	ana	92	146
C2-EXP40_G_20241105_siCtrl_1_DDX18007_pos04_crop01_ana.tif:0099-0155	siCtrl	ana	4	112	34
C2-EXP40_G_20241105_siCtrl_1_DDX18007_pos04_crop03_meta.tif:0001-0172	siCtrl	meta	60	161
C2-EXP40_G_20241105_siCtrl_1_DDX18007_pos04_crop03_meta.tif:0192-0108	siCtrl	meta	4	107	54
C2-EXP40_G_20241105_siCtrl_1_DDX18007_pos05_crop01_meta.tif:0001-0176	siCtrl	meta	55	148
C2-EXP40_G_20241105_siCtrl_1_DDX18007_pos05_crop01_meta.tif:0168-0229	siCtrl	meta	4	116	32
C2-EXP40_G_20241105_siCtrl_1_DDX18007_pos06_crop03_telo.tif:0001-0124	siCtrl	telo	39	148
C2-EXP40_G_20241105_siCtrl_1_DDX18007_pos06_crop03_telo.tif:0171-0211	siCtrl	telo	4	117	31
C2-EXP40_G_20241105_siCtrl_1_DDX18007_pos06_crop04_ana.tif:0001-0127	siCtrl	ana	29	173
C2-EXP40_G_20241105_siCtrl_1_DDX18007_pos06_crop04_ana.tif:0175-0183	siCtrl	ana	4	133	40
C2-EXP40_G_20241105_siCtrl_2_DDX18001_pos02_crop02_ana.tif:0001-0167	siCtrl	ana	29	201
C2-EXP40_G_20241105_siCtrl_2_DDX18001_pos02_crop02_ana.tif:0196-0167	siCtrl	ana	4	141	60
C2-EXP40_G_20241105_siCtrl_2_DDX18001_pos04_crop03_telo.tif:0001-0097	siCtrl	telo	48	139
C2-EXP40_G_20241105_siCtrl_2_DDX18001_pos04_crop03_telo.tif:0146-0166	siCtrl	telo	4	109	30
C2-EXP40_G_20241105_siCtrl_2_DDX18008_pos01_crop02_telo.tif:0001-0083	siCtrl	telo	70	130
C2-EXP40_G_20241105_siCtrl_2_DDX18008_pos01_crop02_telo.tif:0138-0151	siCtrl	telo	4	112	18
C2-EXP40_G_20241105_siCtrl_2_DDX18008_pos04_crop02_telo.tif:0001-0153	siCtrl	telo	37	158
C2-EXP40_G_20241105_siCtrl_2_DDX18008_pos04_crop02_telo.tif:0135-0261	siCtrl	telo	4	114	44
C2-EXP40_H_20241105_siCtrl_3minMetOH_DDX18001_po01_crop01_meta.tif:0001-0189	siCtrl	meta	103	184
C2-EXP40_H_20241105_siCtrl_3minMetOH_DDX18001_po01_crop01_meta.tif:0244-0216	siCtrl	meta	4	138	46
C2-EXP40_H_20241105_siCtrl_3minMetOH_DDX18001_pos02_meta.tif:0001-0174	siCtrl	meta	88	190
C2-EXP40_H_20241105_siCtrl_3minMetOH_DDX18001_pos02_meta.tif:0236-0171	siCtrl	meta	4	134	56
C2-EXP40_H_20241105_siCtrl_3minMetOH_DDX18001_pos03_crop01_meta.tif:0001-0176	siCtrl	meta	115	169
C2-EXP40_H_20241105_siCtrl_3minMetOH_DDX18001_pos03_crop01_meta.tif:0197-0226	siCtrl	meta	4	146	23
C2-EXP40_H_20241105_siCtrl_3minMetOH_DDX18001_pos03_crop02_meta.tif:0001-0152	siCtrl	meta	125	193
C2-EXP40_H_20241105_siCtrl_3minMetOH_DDX18001_pos03_crop02_meta.tif:0142-0255	siCtrl	meta	4	140	53
C2-EXP40_H_20241105_siCtrl_3minMetOH_DDX18001_pos03_crop03_telo.tif:0001-0106	siCtrl	telo	82	162
C2-EXP40_H_20241105_siCtrl_3minMetOH_DDX18001_pos03_crop03_telo.tif:0171-0189	siCtrl	telo	4	129	33
C2-EXP40_H_20241105_siCtrl_3minMetOH_DDX18001_pos04_crop01_ana.tif:0001-0107	siCtrl	ana	75	174
C2-EXP40_H_20241105_siCtrl_3minMetOH_DDX18001_pos04_crop01_ana.tif:0144-0239	siCtrl	ana	4	124	50
C2-EXP40_H_20241105_siCtrl_3minMetOH_DDX18001_pos04_crop02_telo.tif:0001-0168	siCtrl	telo	85	163
C2-EXP40_H_20241105_siCtrl_3minMetOH_DDX18001_pos04_crop02_telo.tif:0156-0150	siCtrl	telo	4	128	35
C2-EXP40_H_20241105_siCtrl_3minMetOH_DDX18001_pos04_crop03_meta.tif:0001-0212	siCtrl	meta	128	190
C2-EXP40_H_20241105_siCtrl_3minMetOH_DDX18001_pos04_crop03_meta.tif:0197-0220	siCtrl	meta	4	130	60
C2-EXP40_H_20241105_siCtrl_3minMetOH_DDX18001_pos05_crop01_meta.tif:0001-0168	siCtrl	meta	81	191
C2-EXP40_H_20241105_siCtrl_3minMetOH_DDX18001_pos05_crop01_meta.tif:0223-0215	siCtrl	meta	4	157	34
C2-EXP40_H_20241105_siCtrl_3minMetOH_DDX18001_pos05_crop02_ana.tif:0001-0203	siCtrl	ana	167	189
C2-EXP40_H_20241105_siCtrl_3minMetOH_DDX18001_pos05_crop02_ana.tif:0238-0241	siCtrl	ana	4	128	61
C2-EXP40_H_20241105_siCtrl_3minMetOH_DDX18001_pos05_crop03_telo.tif:0002-0189	siCtrl	telo	85	162
C2-EXP40_H_20241105_siCtrl_3minMetOH_DDX18001_pos05_crop03_telo.tif:0125-0207	siCtrl	telo	4	125	37
C2-EXP40_H_20241105_siCtrl_3minMetOH_DDX18001_pos06_crop01_ana.tif:0001-0191	siCtrl	ana	200	166
C2-EXP40_H_20241105_siCtrl_3minMetOH_DDX18001_pos06_crop01_ana.tif:0117-0173	siCtrl	ana	4	136	30
C2-EXP40_H_20241105_siCtrl_3minMetOH_DDX18001_pos06_crop02_telo.tif:0002-0177	siCtrl	telo	58	156
C2-EXP40_H_20241105_siCtrl_3minMetOH_DDX18001_pos06_crop02_telo.tif:0201-0168	siCtrl	telo	4	110	46
C2-EXP40_H_20241105_siCtrl_3minMetOH_DDX18001_pos07_crop01_meta.tif:0001-0166	siCtrl	meta	137	156
C2-EXP40_H_20241105_siCtrl_3minMetOH_DDX18001_pos07_crop01_meta.tif:0190-0228	siCtrl	meta	4	118	38
C2-EXP40_H_20241105_siCtrl_3minMetOH_DDX18001_pos07_crop02_ana.tif:0001-0132	siCtrl	ana	62	156
C2-EXP40_H_20241105_siCtrl_3minMetOH_DDX18001_pos07_crop02_ana.tif:0120-0175	siCtrl	ana	4	118	38
C2-EXP40_H_20241105_siCtrl_3minMetOH_DDX18001_pos07_crop03_telo.tif:0001-0152	siCtrl	telo	53	153
C2-EXP40_H_20241105_siCtrl_3minMetOH_DDX18001_pos07_crop03_telo.tif:0191-0159	siCtrl	telo	4	122	31
C2-EXP40_H_20241105_siCtrl_3minMetOH_DDX18001_pos07_crop04_ana.tif:0001-0139	siCtrl	ana	51	178
C2-EXP40_H_20241105_siCtrl_3minMetOH_DDX18001_pos07_crop04_ana.tif:0166-0164	siCtrl	ana	4	119	59
C2-EXP40_H_20241105_siCtrl_3minMetOH_DDX18001_pos08_crop01_ana.tif:0001-0183	siCtrl	ana	130	178
C2-EXP40_H_20241105_siCtrl_3minMetOH_DDX18001_pos08_crop01_ana.tif:0121-0182	siCtrl	ana	4	122	56
C2-EXP40_H_20241105_siCtrl_3minMetOH_DDX18001_pos08_crop02_meta.tif:0001-0175	siCtrl	meta	64	192
C2-EXP40_H_20241105_siCtrl_3minMetOH_DDX18001_pos08_crop02_meta.tif:0200-0257	siCtrl	meta	4	117	75
C2-EXP40_H_20241105_siCtrl_3minMetOH_DDX18001_pos08_crop03_meta.tif:0001-0166	siCtrl	meta	84	174
C2-EXP40_H_20241105_siCtrl_3minMetOH_DDX18001_pos08_crop03_meta.tif:0170-0219	siCtrl	meta	4	118	56
C2-EXP40_H_20241105_siCtrl_3minMetOH_DDX18001_pos09_crop01_meta.tif:0001-0176	siCtrl	meta	71	166
C2-EXP40_H_20241105_siCtrl_3minMetOH_DDX18001_pos09_crop01_meta.tif:0139-0205	siCtrl	meta	4	122	44
C2-EXP40_H_20241105_siCtrl_3minMetOH_DDX18001_pos09_crop02_ana.tif:0001-0173	siCtrl	ana	105	173
C2-EXP40_H_20241105_siCtrl_3minMetOH_DDX18001_pos09_crop02_ana.tif:0235-0226	siCtrl	ana	4	121	52
C2-EXP40_H_20241105_siCtrl_3minMetOH_DDX18001_pos10_crop01_telo.tif:0001-0135	siCtrl	telo	36	194
C2-EXP40_H_20241105_siCtrl_3minMetOH_DDX18001_pos10_crop01_telo.tif:0160-0164	siCtrl	telo	4	124	70
C2-EXP40_H_20241105_siCtrl_3minMetOH_DDX18001_pos11_crop01_ana.tif:0001-0168	siCtrl	ana	106	139
C2-EXP40_H_20241105_siCtrl_3minMetOH_DDX18001_pos11_crop01_ana.tif:0170-0249	siCtrl	ana	4	113	26
C2-EXP40_H_20241105_siCtrl_3minMetOH_DDX18001_pos11_crop02_telo.tif:0001-0126	siCtrl	telo	44	137
C2-EXP40_H_20241105_siCtrl_3minMetOH_DDX18001_pos11_crop02_telo.tif:0139-0173	siCtrl	telo	4	110	27
C2-EXP40_H_20241105_siCtrl_3minMetOH_DDX18001_pos11_crop03_ana.tif:0001-0155	siCtrl	ana	46	139
C2-EXP40_H_20241105_siCtrl_3minMetOH_DDX18001_pos11_crop03_ana.tif:0152-0258	siCtrl	ana	4	108	31
C2-EXP40_H_20241105_siCtrl_3minMetOH_DDX18001_pos12_crop01_telo.tif:0002-0134	siCtrl	telo	56	174
C2-EXP40_H_20241105_siCtrl_3minMetOH_DDX18001_pos12_crop01_telo.tif:0161-0183	siCtrl	telo	4	114	60
C2-EXP40_H_20241105_siCtrl_3minMetOH_DDX18001_pos13_crop01_telo.tif:0001-0123	siCtrl	telo	97	149
C2-EXP40_H_20241105_siCtrl_3minMetOH_DDX18001_pos13_crop01_telo.tif:0146-0190	siCtrl	telo	4	110	39
C2-EXP40_H_20241105_siCtrl_3minMetOH_DDX18001_pos15_crop01_telo.tif:0001-0128	siCtrl	telo	79	165
C2-EXP40_H_20241105_siCtrl_3minMetOH_DDX18001_pos15_crop01_telo.tif:0094-0282	siCtrl	telo	4	122	43
C2-EXP40_H_20241105_siCtrl_3minMetOH_DDX18001_pos16_crop01_ana.tif:0001-0159	siCtrl	ana	113	189
C2-EXP40_H_20241105_siCtrl_3minMetOH_DDX18001_pos16_crop01_ana.tif:0213-0258	siCtrl	ana	4	118	71
C2-EXP40_H_20241105_siA1A2_3minMetOH_DDX18_pos01_crop01_telo.tif:0001-0113	siA1A2	telo	31	168
C2-EXP40_H_20241105_siA1A2_3minMetOH_DDX18_pos01_crop01_telo.tif:0126-0162	siA1A2	telo	4	141	27
C2-EXP40_H_20241105_siA1A2_3minMetOH_DDX18_pos02_crop01_telo.tif:0002-0120	siA1A2	telo	64	146
C2-EXP40_H_20241105_siA1A2_3minMetOH_DDX18_pos02_crop01_telo.tif:0101-0276	siA1A2	telo	4	133	13
C2-EXP40_H_20241105_siA1A2_3minMetOH_DDX18_pos03_crop01_telo.tif:0001-0132	siA1A2	telo	55	155
C2-EXP40_H_20241105_siA1A2_3minMetOH_DDX18_pos03_crop01_telo.tif:0101-0254	siA1A2	telo	4	127	28
C2-EXP40_H_20241105_siA1A2_3minMetOH_DDX18_pos05_crop01_ana.tif:0001-0135	siA1A2	ana	27	163
C2-EXP40_H_20241105_siA1A2_3minMetOH_DDX18_pos05_crop01_ana.tif:0102-0224	siA1A2	ana	4	126	37
C2-EXP40_H_20241105_siA1A2_3minMetOH_DDX18_pos07_crop01_telo.tif:0001-0111	siA1A2	telo	54	148
C2-EXP40_H_20241105_siA1A2_3minMetOH_DDX18_pos07_crop01_telo.tif:0078-0257	siA1A2	telo	4	130	18
C2-EXP40_H_20241105_siA1A2_3minMetOH_DDX18_pos08_crop01_meta.tif:0001-0160	siA1A2	meta	43	148
C2-EXP40_H_20241105_siA1A2_3minMetOH_DDX18_pos08_crop01_meta.tif:0204-0216	siA1A2	meta	4	149	-1
C2-EXP40_H_20241105_siA1A2_3minMetOH_DDX18_pos09_crop01_telo.tif:0001-0130	siA1A2	telo	40	171
C2-EXP40_H_20241105_siA1A2_3minMetOH_DDX18_pos09_crop01_telo.tif:0132-0129	siA1A2	telo	4	147	24
C2-EXP40_H_20241105_siA1A2_3minMetOH_DDX18_pos10_crop01_meta.tif:0001-0155	siA1A2	meta	69	178
C2-EXP40_H_20241105_siA1A2_3minMetOH_DDX18_pos10_crop01_meta.tif:0221-0173	siA1A2	meta	4	170	8
C2-EXP40_H_20241105_siA1A2_3minMetOH_DDX18_pos10_crop02_telo.tif:0001-0123	siA1A2	telo	54	162
C2-EXP40_H_20241105_siA1A2_3minMetOH_DDX18_pos10_crop02_telo.tif:0165-0179	siA1A2	telo	4	153	9
C2-EXP40_H_20241105_siA1A2_3minMetOH_DDX18_pos11_crop01_telo.tif:0001-0110	siA1A2	telo	40	152
C2-EXP40_H_20241105_siA1A2_3minMetOH_DDX18_pos11_crop01_telo.tif:0071-0223	siA1A2	telo	4	141	11
C2-EXP40_H_20241105_siA1A2_3minMetOH_DDX18_pos12_crop01_telo.tif:0001-0117	siA1A2	telo	34	153
C2-EXP40_H_20241105_siA1A2_3minMetOH_DDX18_pos12_crop01_telo.tif:0095-0194	siA1A2	telo	4	125	28
C2-EXP40_H_20241105_siA1A2_3minMetOH_DDX18_pos14_crop01_meta.tif:0001-0162	siA1A2	meta	106	164
C2-EXP40_H_20241105_siA1A2_3minMetOH_DDX18_pos14_crop01_meta.tif:0195-0247	siA1A2	meta	4	126	38
C2-EXP40_H_20241105_siA1A2_3minMetOH_DDX18_pos15_crop01_meta.tif:0001-0146	siA1A2	meta	52	149
C2-EXP40_H_20241105_siA1A2_3minMetOH_DDX18_pos15_crop01_meta.tif:0149-0224	siA1A2	meta	4	139	10
C2-EXP40_H_20241105_siA1A2_3minMetOH_DDX18_pos16_crop01_telo.tif:0001-0107	siA1A2	telo	56	159
C2-EXP40_H_20241105_siA1A2_3minMetOH_DDX18_pos16_crop01_telo.tif:0108-0291	siA1A2	telo	4	116	43
C2-EXP40_H_20241105_siA1A2_3minMetOH_DDX18_pos16_crop02_meta.tif:0001-0197	siA1A2	meta	44	202
C2-EXP40_H_20241105_siA1A2_3minMetOH_DDX18_pos16_crop02_meta.tif:0157-0177	siA1A2	meta	4	142	60
C2-EXP40_H_20241105_siA1A2_3minMetOH_DDX18_pos19_crop01_ana.tif:0001-0123	siA1A2	ana	48	168
C2-EXP40_H_20241105_siA1A2_3minMetOH_DDX18_pos19_crop01_ana.tif:0113-0084	siA1A2	ana	4	144	24
C2-EXP40_H_20241105_siA1A2_3minMetOH_DDX18_pos19_crop2_meta.tif:0001-0171	siA1A2	meta	99	173
C2-EXP40_H_20241105_siA1A2_3minMetOH_DDX18_pos19_crop2_meta.tif:0153-0132	siA1A2	meta	4	156	17
C2-EXP40_H_20241105_siA1A2_3minMetOH_DDX18_pos20_crop01_ana.tif:0001-0156	siA1A2	ana	38	160
C2-EXP40_H_20241105_siA1A2_3minMetOH_DDX18_pos20_crop01_ana.tif:0144-0128	siA1A2	ana	4	126	34
C2-EXP40_H_20241105_siA1A2_3minMetOH_DDX18_pos20_crop02_meta.tif:0001-0148	siA1A2	meta	58	142
C2-EXP40_H_20241105_siA1A2_3minMetOH_DDX18_pos20_crop02_meta.tif:0112-0166	siA1A2	meta	4	128	14
C2-EXP40_H_20241105_siA1A2_3minMetOH_DDX18_pos21_crop01_ana.tif:0001-0215	siA1A2	ana	77	146
C2-EXP40_H_20241105_siA1A2_3minMetOH_DDX18_pos21_crop01_ana.tif:0208-0225	siA1A2	ana	4	129	17
C2-EXP40_H_20241105_siA1A2_3minMetOH_DDX18_pos23_crop01_telo.tif:0001-0144	siA1A2	telo	35	145
C2-EXP40_H_20241105_siA1A2_3minMetOH_DDX18_pos23_crop01_telo.tif:0175-0158	siA1A2	telo	4	131	14
C2-EXP40_H_20241105_siA1A2_3minMetOH_DDX18_pos26_crop01_meta.tif:0001-0159	siA1A2	meta	52	143
C2-EXP40_H_20241105_siA1A2_3minMetOH_DDX18_pos26_crop01_meta.tif:0184-0207	siA1A2	meta	4	128	15
C2-EXP40_H_20241105_siA1A2_3minMetOH_DDX18_pos26_crop02_meta.tif:0001-0205	siA1A2	meta	61	175
C2-EXP40_H_20241105_siA1A2_3minMetOH_DDX18_pos26_crop02_meta.tif:0265-0178	siA1A2	meta	4	137	38
C2-EXP40_H_20241105_siA1A2_3minMetOH_DDX18_pos27_crop01_meta.tif:0001-0193	siA1A2	meta	49	156
C2-EXP40_H_20241105_siA1A2_3minMetOH_DDX18_pos27_crop01_meta.tif:0214-0230	siA1A2	meta	4	166	-10
C2-EXP40_H_20241105_siA1A2_3minMetOH_DDX18_pos27_crop02_ana.tif:0001-0171	siA1A2	ana	69	166
C2-EXP40_H_20241105_siA1A2_3minMetOH_DDX18_pos27_crop02_ana.tif:0130-0145	siA1A2	ana	4	134	32
C2-EXP40_H_20241105_siA1A2_3minMetOH_DDX18_pos28_crop01_ana.tif:0001-0166	siA1A2	ana	101	210
C2-EXP40_H_20241105_siA1A2_3minMetOH_DDX18_pos28_crop01_ana.tif:0122-0225	siA1A2	ana	4	136	74
C2-EXP40_H_20241105_siA1A2_3minMetOH_DDX18_pos38_crop01_ana.tif:0001-0167	siA1A2	ana	30	184
C2-EXP40_H_20241105_siA1A2_3minMetOH_DDX18_pos38_crop01_ana.tif:0179-0097	siA1A2	ana	4	146	38
C2-EXP40_H_20241105_siA1A2_3minMetOH_DDX18_pos41_crop01_ana.tif:0001-0148	siA1A2	ana	29	194
C2-EXP40_H_20241105_siA1A2_3minMetOH_DDX18_pos41_crop01_ana.tif:0150-0181	siA1A2	ana	4	144	50
C2-EXP40_H_20241105_siA1A2_3minMetOH_DDX18_pos41_crop02_ana.tif:0001-0156	siA1A2	ana	31	192
C2-EXP40_H_20241105_siA1A2_3minMetOH_DDX18_pos41_crop02_ana.tif:0211-0184	siA1A2	ana	4	159	33

## Sheet: 3F
ID	construct	phase	DDX18
EXP40_G_20241105_siCTRL_1_DDX18002_pos04_crop01_meta	siCtrl	meta	norm
EXP40_G_20241105_siCTRL_1_DDX18002_pos04_crop02_meta	siCtrl	meta	norm
EXP40_G_20241105_siCTRL_1_DDX18002_pos06_crop02_meta	siCtrl	meta	norm
EXP40_G_20241105_siCTRL_1_DDX18003_pos02_crop01_meta	siCtrl	meta	norm
EXP40_G_20241105_siCTRL_1_DDX18003_pos02_crop02_meta	siCtrl	meta	norm
EXP40_G_20241105_siCTRL_1_DDX18003_pos03_crop02_meta	siCtrl	meta	norm
EXP40_G_20241105_siCtrl_1_DDX18007_pos03_crop01_meta	siCtrl	meta	norm
EXP40_G_20241105_siCtrl_1_DDX18007_pos03_crop03_meta	siCtrl	meta	norm
EXP40_G_20241105_siCtrl_1_DDX18007_pos04_crop03_meta	siCtrl	meta	norm
EXP40_G_20241105_siCtrl_1_DDX18007_pos05_crop01_meta	siCtrl	meta	norm
EXP40_G_20241105_siCtrl_1_DDX18007_pos06_crop01_meta	siCtrl	meta	norm
EXP40_G_20241105_siCtrl_1_DDX18007_pos06_crop02_meta	siCtrl	meta	norm
EXP40_G_20241105_siCtrl_2_DDX18001_pos02_crop01_meta	siCtrl	meta	norm
EXP40_G_20241105_siCtrl_2_DDX18001_pos04_crop01_meta	siCtrl	meta	norm
EXP40_G_20241105_siCtrl_2_DDX18001_pos05_crop02_meta	siCtrl	meta	norm
EXP40_G_20241105_siCtrl_2_DDX18001_pos05_crop04_meta	siCtrl	meta	norm
EXP40_G_20241105_siCtrl_2_DDX18004_pos01_crop01_meta	siCtrl	meta	norm
EXP40_G_20241105_siCtrl_2_DDX18004_pos01_crop04_meta	siCtrl	meta	norm
EXP40_G_20241105_siCtrl_2_DDX18017_pos02_crop01_meta	siCtrl	meta	norm
EXP40_G_20241105_siCtrl_2_DDX18017_pos04_crop01_meta	siCtrl	meta	norm
EXP40_G_20241105_siCtrl_2_DDX18017_pos05_crop01_meta	siCtrl	meta	norm
EXP40_G_20241105_siCtrl_2_DDX18017_pos05_crop02_meta	siCtrl	meta	norm
EXP40_H_20241105_siCtrl_3minMetOH_DDX18001_po01_crop01_meta	siCtrl	meta	norm
EXP40_H_20241105_siCtrl_3minMetOH_DDX18001_pos02_crop01_meta	siCtrl	meta	norm
EXP40_H_20241105_siCtrl_3minMetOH_DDX18001_pos03_crop01_meta	siCtrl	meta	norm
EXP40_H_20241105_siCtrl_3minMetOH_DDX18001_pos03_crop02_meta	siCtrl	meta	norm
EXP40_H_20241105_siCtrl_3minMetOH_DDX18001_pos04_crop03_meta	siCtrl	meta	norm
EXP40_H_20241105_siCtrl_3minMetOH_DDX18001_pos05_crop01_meta	siCtrl	meta	norm
EXP40_H_20241105_siCtrl_3minMetOH_DDX18001_pos07_crop01_meta	siCtrl	meta	norm
EXP40_H_20241105_siCtrl_3minMetOH_DDX18001_pos08_crop02_meta	siCtrl	meta	norm
EXP40_H_20241105_siCtrl_3minMetOH_DDX18001_pos08_crop03_meta	siCtrl	meta	norm
EXP40_H_20241105_siCtrl_3minMetOH_DDX18001_pos09_crop01_meta	siCtrl	meta	norm
EXP40_G_20241105_siCTRL_1_DDX18002_pos01_crop01_Ana	siCtrl	ana	norm
EXP40_G_20241105_siCTRL_1_DDX18003_pos01_crop01_ana	siCtrl	ana	norm
EXP40_G_20241105_siCTRL_1_DDX18003_pos03_crop01_ana	siCtrl	ana	norm
EXP40_G_20241105_siCtrl_1_DDX18007_pos01_crop01_ana	siCtrl	ana	norm
EXP40_G_20241105_siCtrl_1_DDX18007_pos02_crop04_ana	siCtrl	ana	norm
EXP40_G_20241105_siCtrl_1_DDX18007_pos03_crop02_ana	siCtrl	ana	norm
EXP40_G_20241105_siCtrl_1_DDX18007_pos03_crop04_ana	siCtrl	ana	norm
EXP40_G_20241105_siCtrl_1_DDX18007_pos04_crop01_ana	siCtrl	ana	norm
EXP40_G_20241105_siCtrl_1_DDX18007_pos06_crop04_ana	siCtrl	ana	norm
EXP40_G_20241105_siCtrl_2_DDX18001_pos02_crop02_ana	siCtrl	ana	norm
EXP40_G_20241105_siCtrl_2_DDX18001_pos05_crop03_ana	siCtrl	ana	norm
EXP40_G_20241105_siCtrl_2_DDX18001_pos07_crop01_ana	siCtrl	ana	norm
EXP40_G_20241105_siCtrl_2_DDX18001_pos07_crop03_ana	siCtrl	ana	norm
EXP40_G_20241105_siCtrl_2_DDX18007_pos01_crop01_ana	siCtrl	ana	norm
EXP40_G_20241105_siCtrl_2_DDX18008_pos02_crop01_ana	siCtrl	ana	norm
EXP40_G_20241105_siCtrl_2_DDX18008_pos03_crop01_ana	siCtrl	ana	norm
EXP40_G_20241105_siCtrl_2_DDX18008_pos04_crop01_ana	siCtrl	ana	mis
EXP40_G_20241105_siCtrl_2_DDX18009_pos02_crop02_ana	siCtrl	ana	norm
EXP40_G_20241105_siCtrl_2_DDX18017_pos07_crop01_ana	siCtrl	ana	norm
EXP40_H_20241105_siCtrl_3minMetOH_DDX18001_pos04_crop01_ana	siCtrl	ana	norm
EXP40_H_20241105_siCtrl_3minMetOH_DDX18001_pos05_crop02_ana	siCtrl	ana	norm
EXP40_H_20241105_siCtrl_3minMetOH_DDX18001_pos06_crop01_ana	siCtrl	ana	norm
EXP40_H_20241105_siCtrl_3minMetOH_DDX18001_pos07_crop02_ana	siCtrl	ana	norm
EXP40_H_20241105_siCtrl_3minMetOH_DDX18001_pos07_crop04_ana	siCtrl	ana	norm
EXP40_H_20241105_siCtrl_3minMetOH_DDX18001_pos08_crop01_ana	siCtrl	ana	norm
EXP40_H_20241105_siCtrl_3minMetOH_DDX18001_pos09_crop02_ana	siCtrl	ana	norm
EXP40_H_20241105_siCtrl_3minMetOH_DDX18001_pos11_crop01_ana	siCtrl	ana	norm
EXP40_H_20241105_siCtrl_3minMetOH_DDX18001_pos11_crop03_ana	siCtrl	ana	norm
EXP40_H_20241105_siCtrl_3minMetOH_DDX18001_pos16_crop01_ana	siCtrl	ana	norm
EXP40_G_20241105_siA1A2_1_DDX18004_pos01_crop01_meta	siA1A2	meta	norm
EXP40_G_20241105_siA1A2_1_DDX18005_pos01_crop01_meta	siA1A2	meta	norm
EXP40_G_20241105_siA1A2_1_DDX18008_pos01_crop01_meta	siA1A2	meta	mis
EXP40_G_20241105_siA1A2_1_DDX18008_pos04_crop01_meta	siA1A2	meta	norm
EXP40_G_20241105_siA1A2_1_DDX18008_pos08_crop01_meta	siA1A2	meta	norm
EXP40_G_20241105_siA1A2_1_DDX18010_pos02_crop01_meta	siA1A2	meta	mis
EXP40_G_20241105_siA1A2_1_DDX18010_pos06_crop01_meta	siA1A2	meta	norm
EXP40_G_20241105_siA1A2_1_DDX18010_pos11_crop01_meta	siA1A2	meta	norm
EXP40_G_20241105_siA1A2_2_DDX18012_pos12_crop01_meta	siA1A2	meta	mis
EXP40_G_20241105_siA1A2_2_DDX18014_pos01_crop01_meta	siA1A2	meta	norm
EXP40_G_20241105_siA1A2_2_DDX18014_pos02_crop01_meta	siA1A2	meta	norm
EXP40_G_20241105_siA1A2_3_DDX18018_pos02_crop02_meta	siA1A2	meta	norm
EXP40_G_20241105_siA1A2_3_DDX18018_pos06_crop01_meta	siA1A2	meta	norm
EXP40_G_20241105_siA1A2_3_DDX18018_pos08_crop01_meta	siA1A2	meta	norm
EXP40_H_20241105_siA1A2_3minMetOH_DDX18_pos08_crop01_meta	siA1A2	meta	norm
EXP40_H_20241105_siA1A2_3minMetOH_DDX18_pos10_crop01_meta	siA1A2	meta	norm
EXP40_H_20241105_siA1A2_3minMetOH_DDX18_pos14_crop01_meta	siA1A2	meta	mis
EXP40_H_20241105_siA1A2_3minMetOH_DDX18_pos15_crop01_meta	siA1A2	meta	norm
EXP40_H_20241105_siA1A2_3minMetOH_DDX18_pos16_crop02_meta	siA1A2	meta	norm
EXP40_H_20241105_siA1A2_3minMetOH_DDX18_pos19_crop2_meta	siA1A2	meta	norm
EXP40_H_20241105_siA1A2_3minMetOH_DDX18_pos20_crop02_meta	siA1A2	meta	norm
EXP40_H_20241105_siA1A2_3minMetOH_DDX18_pos26_crop01_meta	siA1A2	meta	norm
EXP40_H_20241105_siA1A2_3minMetOH_DDX18_pos26_crop02_meta	siA1A2	meta	mis
EXP40_H_20241105_siA1A2_3minMetOH_DDX18_pos27_crop01_meta	siA1A2	meta	norm
EXP40_G_20241105_siA1A2_1_DDX18008_pos02_crop01_ana	siA1A2	ana	norm
EXP40_G_20241105_siA1A2_1_DDX18010_pos04_crop01_ana	siA1A2	ana	norm
EXP40_G_20241105_siA1A2_1_DDX18010_pos14_crop01_ana	siA1A2	ana	mis
EXP40_G_20241105_siA1A2_2_DDX18012_pos06_crop01_ana	siA1A2	ana	mis
EXP40_G_20241105_siA1A2_3_DDX18018_pos05_crop01_ana	siA1A2	ana	norm
EXP40_G_20241105_siA1A2_3_DDX18018_pos07_crop01_ana	siA1A2	ana	norm
EXP40_G_20241105_siA1A2_3_DDX18018_pos09_crop01_ana	siA1A2	ana	norm
EXP40_H_20241105_siA1A2_3minMetOH_DDX18_pos05_crop01_ana	siA1A2	ana	norm
EXP40_H_20241105_siA1A2_3minMetOH_DDX18_pos19_crop01_ana	siA1A2	ana	norm
EXP40_H_20241105_siA1A2_3minMetOH_DDX18_pos20_crop01_ana	siA1A2	ana	norm
EXP40_H_20241105_siA1A2_3minMetOH_DDX18_pos21_crop01_ana	siA1A2	ana	norm
EXP40_H_20241105_siA1A2_3minMetOH_DDX18_pos27_crop02_ana	siA1A2	ana	norm
EXP40_H_20241105_siA1A2_3minMetOH_DDX18_pos28_crop01_ana	siA1A2	ana	norm
EXP40_H_20241105_siA1A2_3minMetOH_DDX18_pos38_crop01_ana	siA1A2	ana	norm
EXP40_H_20241105_siA1A2_3minMetOH_DDX18_pos41_crop01_ana	siA1A2	ana	norm
EXP40_H_20241105_siA1A2_3minMetOH_DDX18_pos41_crop02_ana	siA1A2	ana	norm

## Sheet: 3H
Label	oligo	phase	Area	Mean	background.sub
C2-EXP40_D_20241022_siCtrl_DDX27001_crop01_meta.tif:0001-0181	siCtrl	meta	35	123
C2-EXP40_D_20241022_siCtrl_DDX27001_crop01_meta.tif:0181-0235	siCtrl	meta	4	82	41
C2-EXP40_D_20241022_siCtrl_DDX27001_crop_02_meta.tif:0001-0168	siCtrl	meta	36	120
C2-EXP40_D_20241022_siCtrl_DDX27001_crop_02_meta.tif:0125-0153	siCtrl	meta	4	63	57
C2-EXP40_D_20241022_siCtrl_DDX27002_crop01_ana.tif:0147-0144	siCtrl	ana	18	117
C2-EXP40_D_20241022_siCtrl_DDX27002_crop01_ana.tif:0151-0183	siCtrl	ana	4	46	71
C2-EXP40_D_20241022_siCtrl_DDX27002_crop02_meta.tif:0001-0166	siCtrl	meta	28	135
C2-EXP40_D_20241022_siCtrl_DDX27002_crop02_meta.tif:0199-0148	siCtrl	meta	4	82	53
C2-EXP40_D_20241022_siCtrl_DDX27003_crop01_telo.tif:0001-0112	siCtrl	telo	74	77
C2-EXP40_D_20241022_siCtrl_DDX27003_crop01_telo.tif:0142-0294	siCtrl	telo	4	56	21
C2-EXP40_D_20241022_siCtrl_DDX27004_crop01_ana.tif:0001-0151	siCtrl	ana	22	91
C2-EXP40_D_20241022_siCtrl_DDX27004_crop01_ana.tif:0168-0161	siCtrl	ana	4	36	55
C2-EXP40_D_20241022_siCtrl_DDX27004_crop02_telo.tif:0001-0130	siCtrl	telo	42	80
C2-EXP40_D_20241022_siCtrl_DDX27004_crop02_telo.tif:0145-0147	siCtrl	telo	4	55	25
C2-EXP40_D_20241022_siCtrl_DDX27005_crop01_meta.tif:0001-0154	siCtrl	meta	38	126
C2-EXP40_D_20241022_siCtrl_DDX27005_crop01_meta.tif:0184-0134	siCtrl	meta	4	70	56
C2-EXP40_D_20241022_siCtrl_DDX27005_crop_02_meta.tif:0001-0179	siCtrl	meta	75	86
C2-EXP40_D_20241022_siCtrl_DDX27005_crop_02_meta.tif:0185-0243	siCtrl	meta	4	52	34
C2-EXP40_D_20241022_siCtrl_DDX27006_crop01_meta.tif:0001-0165	siCtrl	meta	37	39
C2-EXP40_D_20241022_siCtrl_DDX27006_crop01_meta.tif:0166-0242	siCtrl	meta	4	26	13
C2-EXP40_D_20241022_siCtrl_DDX27006_crop02_telo.tif:0001-0103	siCtrl	telo	67	63
C2-EXP40_D_20241022_siCtrl_DDX27006_crop02_telo.tif:0159-0227	siCtrl	telo	4	45	18
C2-EXP40_D_20241022_siCtrl_DDX27007_crop01_ana.tif:0001-0111	siCtrl	ana	21	38
C2-EXP40_D_20241022_siCtrl_DDX27007_crop01_ana.tif:0154-0169	siCtrl	ana	4	22	16
C2-EXP40_D_20241022_siCtrl_DDX27007_crop03_meta.tif:0001-0153	siCtrl	meta	58	67
C2-EXP40_D_20241022_siCtrl_DDX27007_crop03_meta.tif:0127-0219	siCtrl	meta	4	59	8
C2-EXP40_D_20241022_siCtrl_DDX27007_crop04_telo.tif:0001-0096	siCtrl	telo	51	80
C2-EXP40_D_20241022_siCtrl_DDX27007_crop04_telo.tif:0151-0129	siCtrl	telo	4	48	32
C2-EXP40_D_20241022_siCtrl_DDX27008_crop02_meta.tif:0001-0175	siCtrl	meta	61	33
C2-EXP40_D_20241022_siCtrl_DDX27008_crop02_meta.tif:0181-0251	siCtrl	meta	4	22	11
C2-EXP40_D_20241022_siCtrl_DDX27009_crop01_meta.tif:0001-0182	siCtrl	meta	49	55
C2-EXP40_D_20241022_siCtrl_DDX27009_crop01_meta.tif:0155-0209	siCtrl	meta	4	28	27
C2-EXP40_D_20241022_siCtrl_DDX27010_crop01_ana.tif:0001-0145	siCtrl	ana	28	121
C2-EXP40_D_20241022_siCtrl_DDX27010_crop01_ana.tif:0162-0174	siCtrl	ana	4	66	55
C2-EXP40_D_20241022_siCtrl_DDX27010_crop02_ana.tif:0001-0116	siCtrl	ana	21	92
C2-EXP40_D_20241022_siCtrl_DDX27010_crop02_ana.tif:0153-0194	siCtrl	ana	4	56	36
C2-EXP40_D_20241022_siCtrl_DDX27011_crop01_ana.tif:0157-0142	siCtrl	ana	18	41
C2-EXP40_D_20241022_siCtrl_DDX27011_crop01_ana.tif:0166-0170	siCtrl	ana	4	21	20
C2-EXP40_D_20241022_siCtrl_DDX27011_crop02_ana.tif:0001-0150	siCtrl	ana	20	110
C2-EXP40_D_20241022_siCtrl_DDX27011_crop02_ana.tif:0207-0152	siCtrl	ana	4	58	52
C2-EXP40_D_20241022_siCtrl_DDX27012_crop01_ana+.tif:0001-0156	siCtrl	ana	47	118
C2-EXP40_D_20241022_siCtrl_DDX27012_crop01_ana+.tif:0181-0250	siCtrl	ana	4	72	46
C2-EXP40_D_20241022_siCtrl_DDX27012_crop02_telo.tif:0001-0114	siCtrl	telo	50	45
C2-EXP40_D_20241022_siCtrl_DDX27012_crop02_telo.tif:0095-0214	siCtrl	telo	4	33	12
C2-EXP40_D_20241022_siCtrl_DDX27013_crop02_ana.tif:0001-0159	siCtrl	ana	24	99
C2-EXP40_D_20241022_siCtrl_DDX27013_crop02_ana.tif:0173-0174	siCtrl	ana	4	47	52
C2-EXP40_D_20241022_siCtrl_DDX27014_crop02_ana.tif:0001-0150	siCtrl	ana	21	23
C2-EXP40_D_20241022_siCtrl_DDX27014_crop02_ana.tif:0131-0268	siCtrl	ana	4	9	14
C2-EXP40_D_20241022_siCtrl_DDX27016_crop01_telo.tif:0001-0076	siCtrl	telo	49	17
C2-EXP40_D_20241022_siCtrl_DDX27016_crop01_telo.tif:0119-0115	siCtrl	telo	4	10	7
C2-EXP40_D_20241022_siCtrl_DDX27017_crop01_telo.tif:0001-0117	siCtrl	telo	48	84
C2-EXP40_D_20241022_siCtrl_DDX27017_crop01_telo.tif:0179-0157	siCtrl	telo	4	64	20
C2-EXP40_D_20241022_siCtrl_DDX27020_crop01_telo.tif:0001-0132	siCtrl	telo	55	78
C2-EXP40_D_20241022_siCtrl_DDX27020_crop01_telo.tif:0133-0148	siCtrl	telo	4	44	34
C2-EXP40_D_20241022_siCtrl_DDX27023_crop01_telo.tif:0001-0100	siCtrl	telo	42	60
C2-EXP40_D_20241022_siCtrl_DDX27023_crop01_telo.tif:0164-0165	siCtrl	telo	4	50	10
C2-EXP40_D_20241022_A1A2_2_DDX27002_crop01_telo.tif:0002-0209	siA1A2	telo	32	160
C2-EXP40_D_20241022_A1A2_2_DDX27002_crop01_telo.tif:0231-0207	siA1A2	telo	4	109	51
C2-EXP40_D_20241022_A1A2_2_DDX27003_crop01_ana.tif:0135-0232	siA1A2	ana	17	183
C2-EXP40_D_20241022_A1A2_2_DDX27003_crop01_ana.tif:0180-0244	siA1A2	ana	4	100	83
C2-EXP40_D_20241022_A1A2_2_DDX27006_crop01_telo.tif:0001-0140	siA1A2	telo	52	136
C2-EXP40_D_20241022_A1A2_2_DDX27006_crop01_telo.tif:0093-0176	siA1A2	telo	4	91	45
C2-EXP40_D_20241022_siA1A2_DDX27001_crop01_meta.tif:0001-0167	siA1A2	meta	37	37
C2-EXP40_D_20241022_siA1A2_DDX27001_crop01_meta.tif:0214-0149	siA1A2	meta	4	37	0
C2-EXP40_D_20241022_siA1A2_DDX27001_crop02_meta.tif:0001-0163	siA1A2	meta	32	27
C2-EXP40_D_20241022_siA1A2_DDX27001_crop02_meta.tif:0148-0223	siA1A2	meta	4	26	1
C2-EXP40_D_20241022_siA1A2_DDX27002_crop01_telo.tif:0161-0136	siA1A2	telo	18	125
C2-EXP40_D_20241022_siA1A2_DDX27002_crop01_telo.tif:0202-0140	siA1A2	telo	4	73	52
C2-EXP40_D_20241022_siA1A2_DDX27003_crop01_meta.tif:0001-0219	siA1A2	meta	23	29
C2-EXP40_D_20241022_siA1A2_DDX27003_crop01_meta.tif:0193-0208	siA1A2	meta	4	28	1
C2-EXP40_D_20241022_siA1A2_DDX27003_crop02_meta.tif:0001-0158	siA1A2	meta	39	53
C2-EXP40_D_20241022_siA1A2_DDX27003_crop02_meta.tif:0118-0168	siA1A2	meta	4	34	19
C2-EXP40_D_20241022_siA1A2_DDX27003_crop03_telo.tif:0001-0174	siA1A2	telo	56	20
C2-EXP40_D_20241022_siA1A2_DDX27003_crop03_telo.tif:0159-0282	siA1A2	telo	4	15	5
C2-EXP40_D_20241022_siA1A2_DDX27004_crop01_telo.tif:0001-0135	siA1A2	telo	32	34
C2-EXP40_D_20241022_siA1A2_DDX27004_crop01_telo.tif:0163-0236	siA1A2	telo	4	21	13
C2-EXP40_D_20241022_siA1A2_DDX27005_crop01_telo.tif:0001-0147	siA1A2	telo	36	68
C2-EXP40_D_20241022_siA1A2_DDX27005_crop01_telo.tif:0114-0248	siA1A2	telo	4	53	15
C2-EXP40_D_20241022_siA1A2_DDX27006_crop01_ana.tif:0001-0127	siA1A2	ana	22	43
C2-EXP40_D_20241022_siA1A2_DDX27006_crop01_ana.tif:0107-0149	siA1A2	ana	4	31	12
C2-EXP40_D_20241022_siA1A2_DDX27007_crop01_telo.tif:0001-0182	siA1A2	telo	50	46
C2-EXP40_D_20241022_siA1A2_DDX27007_crop01_telo.tif:0191-0078	siA1A2	telo	4	29	17
C2-EXP40_D_20241022_siA1A2_DDX27009_crop01_meta.tif:0001-0179	siA1A2	meta	35	122
C2-EXP40_D_20241022_siA1A2_DDX27009_crop01_meta.tif:0218-0208	siA1A2	meta	4	82	40
C2-EXP40_D_20241022_siA1A2_DDX27011_crop01_meta.tif:0001-0162	siA1A2	meta	43	23
C2-EXP40_D_20241022_siA1A2_DDX27011_crop01_meta.tif:0195-0216	siA1A2	meta	4	19	4
C2-EXP40_D_20241022_siA1A2_DDX27013_crop01_telo.tif:0001-0109	siA1A2	telo	60	104
C2-EXP40_D_20241022_siA1A2_DDX27013_crop01_telo.tif:0113-0093	siA1A2	telo	4	74	30
C2-EXP40_D_20241022_siA1A2_DDX27014_crop01_ana.tif:0001-0202	siA1A2	ana	23	116
C2-EXP40_D_20241022_siA1A2_DDX27014_crop01_ana.tif:0198-0165	siA1A2	ana	4	89	27
C2-EXP40_D_20241022_siA1A2_DDX27016_crop01_meta.tif:0001-0171	siA1A2	meta	54	37
C2-EXP40_D_20241022_siA1A2_DDX27016_crop01_meta.tif:0177-0205	siA1A2	meta	4	26	11
C2-EXP40_D_20241022_siA1A2_DDX27_crop01_telo.tif:0001-0162	siA1A2	telo	28	27
C2-EXP40_D_20241022_siA1A2_DDX27_crop01_telo.tif:0181-0163	siA1A2	telo	4	18	9
C2-EXP40_L_20241205_siCTRL_DDX27003_pos03_crop02_ana.tif:0002-0168	siCtrl	ana	47	52
C2-EXP40_L_20241205_siCTRL_DDX27003_pos03_crop02_ana.tif:0133-0159	siCtrl	ana	4	30	22
C2-EXP40_L_20241205_siA1A2_DDX27004_pos01_crop01_ana.tif:0001-0140	siA1A2	ana	68	41
C2-EXP40_L_20241205_siA1A2_DDX27004_pos01_crop01_ana.tif:0190-0241	siA1A2	ana	4	32	9
C2-EXP40_L_20241205_siA1A2_DDX27004_pos02_crop01_ana.tif:0001-0151	siA1A2	ana	62	48
C2-EXP40_L_20241205_siA1A2_DDX27004_pos02_crop01_ana.tif:0124-0183	siA1A2	ana	4	38	10
C2-EXP40_L_20241205_siA1A2_DDX27004_pos02_crop02_telo.tif:0002-0113	siA1A2	telo	81	49
C2-EXP40_L_20241205_siA1A2_DDX27004_pos02_crop02_telo.tif:0054-0181	siA1A2	telo	4	32	17
C2-EXP40_L_20241205_siA1A2_DDX27004_pos02_crop03_telo.tif:0001-0120	siA1A2	telo	81	44
C2-EXP40_L_20241205_siA1A2_DDX27004_pos02_crop03_telo.tif:0078-0090	siA1A2	telo	4	24	20
C2-EXP40_L_20241205_siA1A2_DDX27004_pos03_crop01_telo.tif:0001-0115	siA1A2	telo	31	105
C2-EXP40_L_20241205_siA1A2_DDX27004_pos03_crop01_telo.tif:0087-0141	siA1A2	telo	4	76	29
C2-EXP40_L_20241205_siA1A2_DDX27004_pos04_crop01_telo.tif:0001-0145	siA1A2	telo	30	57
C2-EXP40_L_20241205_siA1A2_DDX27004_pos04_crop01_telo.tif:0152-0128	siA1A2	telo	4	49	8
C2-EXP40_L_20241205_siA1A2_DDX27004_pos05_crop01_telo.tif:0001-0147	siA1A2	telo	37	73
C2-EXP40_L_20241205_siA1A2_DDX27004_pos05_crop01_telo.tif:0128-0138	siA1A2	telo	4	40	33
C2-EXP40_L_20241205_siA1A2_DDX27004_pos06_crop03_telo.tif:0001-0135	siA1A2	telo	105	14
C2-EXP40_L_20241205_siA1A2_DDX27004_pos06_crop03_telo.tif:0081-0200	siA1A2	telo	4	13	1
C2-EXP40_L_20241205_siA1A2_DDX27004_pos07_crop01_telo.tif:0001-0141	siA1A2	telo	24	66
C2-EXP40_L_20241205_siA1A2_DDX27004_pos07_crop01_telo.tif:0159-0282	siA1A2	telo	4	58	8
C2-EXP40_L_20241205_siA1A2_DDX27004_pos07_crop02_telo.tif:0001-0111	siA1A2	telo	47	49
C2-EXP40_L_20241205_siA1A2_DDX27004_pos07_crop02_telo.tif:0157-0112	siA1A2	telo	4	22	27
C2-EXP40_L_20241205_siA1A2_DDX27004_pos08_crop01_meta.tif:0001-0200	siA1A2	meta	52	35
C2-EXP40_L_20241205_siA1A2_DDX27004_pos08_crop01_meta.tif:0208-0239	siA1A2	meta	4	27	8
C2-EXP40_L_20241205_siA1A2_DDX27005_pos01_crop01_meta.tif:0001-0184	siA1A2	meta	45	36
C2-EXP40_L_20241205_siA1A2_DDX27005_pos01_crop01_meta.tif:0145-0177	siA1A2	meta	4	35	1
C2-EXP40_L_20241205_siA1A2_DDX27005_pos02_crop01_meta.tif:0001-0172	siA1A2	meta	50	32
C2-EXP40_L_20241205_siA1A2_DDX27005_pos02_crop01_meta.tif:0202-0150	siA1A2	meta	4	32	0
C2-EXP40_L_20241205_siA1A2_DDX27005_pos03_crop01_telo.tif:0001-0121	siA1A2	telo	43	34
C2-EXP40_L_20241205_siA1A2_DDX27005_pos03_crop01_telo.tif:0079-0244	siA1A2	telo	4	26	8
C2-EXP40_L_20241205_siA1A2_DDX27005_pos04_crop01_meta.tif:0001-0178	siA1A2	meta	44	51
C2-EXP40_L_20241205_siA1A2_DDX27005_pos04_crop01_meta.tif:0131-0200	siA1A2	meta	4	50	1
C2-EXP40_L_20241205_siA1A2_DDX27005_pos04_crop02_telo.tif:0001-0167	siA1A2	telo	41	37
C2-EXP40_L_20241205_siA1A2_DDX27005_pos04_crop02_telo.tif:0160-0310	siA1A2	telo	4	31	6
C2-EXP40_L_20241205_siA1A2_DDX27005_pos05_crop01_meta.tif:0001-0167	siA1A2	meta	65	54
C2-EXP40_L_20241205_siA1A2_DDX27005_pos05_crop01_meta.tif:0147-0171	siA1A2	meta	4	50	4
C2-EXP40_L_20241205_siA1A2_DDX27005_pos07_crop01_meta.tif:0001-0177	siA1A2	meta	84	32
C2-EXP40_L_20241205_siA1A2_DDX27005_pos07_crop01_meta.tif:0200-0239	siA1A2	meta	4	32	0
C2-EXP40_L_20241205_siA1A2_DDX27005_pos11_crop01_meta.tif:0001-0171	siA1A2	meta	52	32
C2-EXP40_L_20241205_siA1A2_DDX27005_pos11_crop01_meta.tif:0221-0195	siA1A2	meta	4	21	11
C2-EXP40_L_20241205_siA1A2_DDX27005_pos12_crop01_ana.tif:0001-0154	siA1A2	ana	31	38
C2-EXP40_L_20241205_siA1A2_DDX27005_pos12_crop01_ana.tif:0182-0190	siA1A2	ana	4	38	0
C2-EXP40_L_20241205_siA1A2_DDX27005_pos12_crop02_ana.tif:0001-0144	siA1A2	ana	26	69
C2-EXP40_L_20241205_siA1A2_DDX27005_pos12_crop02_ana.tif:0119-0222	siA1A2	ana	4	59	10
C2-EXP40_L_20241205_siA1A2_DDX27005_pos14_crop01_ana.tif:0001-0170	siA1A2	ana	65	126
C2-EXP40_L_20241205_siA1A2_DDX27005_pos14_crop01_ana.tif:0205-0211	siA1A2	ana	4	119	7
C2-EXP40_L_20241205_siA1A2_DDX27006_pos01_crop01_meta.tif:0001-0164	siA1A2	meta	44	39
C2-EXP40_L_20241205_siA1A2_DDX27006_pos01_crop01_meta.tif:0137-0219	siA1A2	meta	4	32	7
C2-EXP40_L_20241205_siA1A2_DDX27006_pos01_crop02_meta.tif:0001-0187	siA1A2	meta	91	36
C2-EXP40_L_20241205_siA1A2_DDX27006_pos01_crop02_meta.tif:0233-0240	siA1A2	meta	4	39	-3
C2-EXP40_L_20241205_siA1A2_DDX27006_pos02_crop01_meta.tif:0002-0161	siA1A2	meta	57	34
C2-EXP40_L_20241205_siA1A2_DDX27006_pos02_crop01_meta.tif:0121-0200	siA1A2	meta	4	31	3
C2-EXP40_L_20241205_siA1A2_DDX27007_pos01_crop01_ana.tif:0001-0168	siA1A2	ana	27	52
C2-EXP40_L_20241205_siA1A2_DDX27007_pos01_crop01_ana.tif:0135-0189	siA1A2	ana	4	45	7
C2-EXP40_L_20241205_siA1A2_DDX27007_pos05_crop01_ana.tif:0001-0134	siA1A2	ana	22	46
C2-EXP40_L_20241205_siA1A2_DDX27007_pos05_crop01_ana.tif:0145-0212	siA1A2	ana	4	39	7
C2-EXP40_L_20241205_siA1A2_DDX27007_pos06_crop02_ana.tif:0001-0159	siA1A2	ana	84	25
C2-EXP40_L_20241205_siA1A2_DDX27007_pos06_crop02_ana.tif:0188-0225	siA1A2	ana	4	18	7
C2-EXP40_L_20241205_siA1A2_DDX27007_pos07_crop01_ana.tif:0001-0164	siA1A2	ana	35	42
C2-EXP40_L_20241205_siA1A2_DDX27007_pos07_crop01_ana.tif:0134-0161	siA1A2	ana	4	38	4
C2-EXP40_L_20241205_siCTRL_DDX27002_pos01_crop01_ana.tif:0001-0149	siCtrl	ana	40	37
C2-EXP40_L_20241205_siCTRL_DDX27002_pos01_crop01_ana.tif:0122-0231	siCtrl	ana	4	34	3
C2-EXP40_L_20241205_siCTRL_DDX27002_pos02_crop01_meta.tif:0001-0205	siCtrl	meta	63	103
C2-EXP40_L_20241205_siCTRL_DDX27002_pos02_crop01_meta.tif:0189-0232	siCtrl	meta	4	70	33
C2-EXP40_L_20241205_siCTRL_DDX27002_pos02_crop02_telo.tif:0001-0115	siCtrl	telo	51	60
C2-EXP40_L_20241205_siCTRL_DDX27002_pos02_crop02_telo.tif:0081-0164	siCtrl	telo	4	43	17
C2-EXP40_L_20241205_siCTRL_DDX27002_pos02_crop03_telo.tif:0001-0146	siCtrl	telo	29	82
C2-EXP40_L_20241205_siCTRL_DDX27002_pos02_crop03_telo.tif:0134-0270	siCtrl	telo	4	47	35
C2-EXP40_L_20241205_siCTRL_DDX27002_pos03_crop02_telo.tif:0001-0133	siCtrl	telo	67	49
C2-EXP40_L_20241205_siCTRL_DDX27002_pos03_crop02_telo.tif:0132-0300	siCtrl	telo	4	30	19
C2-EXP40_L_20241205_siCTRL_DDX27002_pos04_crop01_meta.tif:0001-0176	siCtrl	meta	70	36
C2-EXP40_L_20241205_siCTRL_DDX27002_pos04_crop01_meta.tif:0225-0161	siCtrl	meta	4	27	9
C2-EXP40_L_20241205_siCTRL_DDX27002_pos04_crop02_telo.tif:0001-0113	siCtrl	telo	72	64
C2-EXP40_L_20241205_siCTRL_DDX27002_pos04_crop02_telo.tif:0081-0241	siCtrl	telo	4	32	32
C2-EXP40_L_20241205_siCTRL_DDX27002_pos05_crop02_meta.tif:0001-0176	siCtrl	meta	79	43
C2-EXP40_L_20241205_siCTRL_DDX27002_pos05_crop02_meta.tif:0137-0221	siCtrl	meta	4	31	12
C2-EXP40_L_20241205_siCTRL_DDX27002_pos05_crop03_telo.tif:0001-0165	siCtrl	telo	77	46
C2-EXP40_L_20241205_siCTRL_DDX27002_pos05_crop03_telo.tif:0164-0078	siCtrl	telo	4	27	19
C2-EXP40_L_20241205_siCTRL_DDX27002_pos05_crop04_telo.tif:0001-0134	siCtrl	telo	78	32
C2-EXP40_L_20241205_siCTRL_DDX27002_pos05_crop04_telo.tif:0098-0155	siCtrl	telo	4	18	14
C2-EXP40_L_20241205_siCTRL_DDX27002_pos05_crop05_meta.tif:0001-0168	siCtrl	meta	87	45
C2-EXP40_L_20241205_siCTRL_DDX27002_pos05_crop05_meta.tif:0142-0238	siCtrl	meta	4	28	17
C2-EXP40_L_20241205_siCTRL_DDX27002_pos06_crop01_telo.tif:0001-0159	siCtrl	telo	57	49
C2-EXP40_L_20241205_siCTRL_DDX27002_pos06_crop01_telo.tif:0232-0241	siCtrl	telo	4	22	27
C2-EXP40_L_20241205_siCTRL_DDX27002_pos07_crop01_ana.tif:0001-0142	siCtrl	ana	36	47
C2-EXP40_L_20241205_siCTRL_DDX27002_pos07_crop01_ana.tif:0101-0205	siCtrl	ana	4	24	23
C2-EXP40_L_20241205_siCTRL_DDX27002_pos08_crop02_telo.tif:0001-0191	siCtrl	telo	53	60
C2-EXP40_L_20241205_siCTRL_DDX27002_pos08_crop02_telo.tif:0207-0150	siCtrl	telo	4	44	16
C2-EXP40_L_20241205_siCTRL_DDX27002_pos09_crop01_meta.tif:0001-0225	siCtrl	meta	63	26
C2-EXP40_L_20241205_siCTRL_DDX27002_pos09_crop01_meta.tif:0171-0192	siCtrl	meta	4	25	1
C2-EXP40_L_20241205_siCTRL_DDX27002_pos09_crop02_telo.tif:0001-0108	siCtrl	telo	33	102
C2-EXP40_L_20241205_siCTRL_DDX27002_pos09_crop02_telo.tif:0167-0114	siCtrl	telo	4	40	62
C2-EXP40_L_20241205_siCTRL_DDX27002_pos10_crop01_meta.tif:0001-0156	siCtrl	meta	94	42
C2-EXP40_L_20241205_siCTRL_DDX27002_pos10_crop01_meta.tif:0186-0251	siCtrl	meta	4	30	12
C2-EXP40_L_20241205_siCTRL_DDX27002_pos10_crop02_ana.tif:0001-0173	siCtrl	ana	79	63
C2-EXP40_L_20241205_siCTRL_DDX27002_pos10_crop02_ana.tif:0241-0211	siCtrl	ana	4	43	20
C2-EXP40_L_20241205_siCTRL_DDX27002_pos11_crop01_meta.tif:0001-0164	siCtrl	meta	58	29
C2-EXP40_L_20241205_siCTRL_DDX27002_pos11_crop01_meta.tif:0188-0152	siCtrl	meta	4	21	8
C2-EXP40_L_20241205_siCTRL_DDX27002_pos11_crop03_telo.tif:0001-0115	siCtrl	telo	30	55
C2-EXP40_L_20241205_siCTRL_DDX27002_pos11_crop03_telo.tif:0168-0157	siCtrl	telo	4	40	15
C2-EXP40_L_20241205_siCTRL_DDX27002_pos11_crop04_meta.tif:0001-0091	siCtrl	meta	70	52
C2-EXP40_L_20241205_siCTRL_DDX27002_pos11_crop04_meta.tif:0094-0269	siCtrl	meta	4	41	11
C2-EXP40_L_20241205_siCTRL_DDX27002_pos12_crop01_meta.tif:0001-0177	siCtrl	meta	83	41
C2-EXP40_L_20241205_siCTRL_DDX27002_pos12_crop01_meta.tif:0144-0125	siCtrl	meta	4	27	14
C2-EXP40_L_20241205_siCTRL_DDX27002_pos12_crop02_meta.tif:0001-0197	siCtrl	meta	118	12
C2-EXP40_L_20241205_siCTRL_DDX27002_pos12_crop02_meta.tif:0158-0221	siCtrl	meta	4	13	-1
C2-EXP40_L_20241205_siCTRL_DDX27003_pos05_crop01_ana.tif:0001-0167	siCtrl	ana	80	65
C2-EXP40_L_20241205_siCTRL_DDX27003_pos05_crop01_ana.tif:0162-0259	siCtrl	ana	4	47	18
C2-EXP40_L_20241205_siCTRL_DDX27003_pos06_crop01_ana.tif:0001-0158	siCtrl	ana	31	36
C2-EXP40_L_20241205_siCTRL_DDX27003_pos06_crop01_ana.tif:0120-0179	siCtrl	ana	4	21	15
C2-EXP40_L_20241205_siCTRL_DDX27003_pos08_crop01_ana.tif:0001-0136	siCtrl	ana	39	33
C2-EXP40_L_20241205_siCTRL_DDX27003_pos08_crop01_ana.tif:0104-0164	siCtrl	ana	4	27	6
C2-EXP40_L_20241205_siCTRL_DDX27003_pos09_crop01_ana.tif:0001-0142	siCtrl	ana	26	42
C2-EXP40_L_20241205_siCTRL_DDX27003_pos09_crop01_ana.tif:0119-0124	siCtrl	ana	4	24	18
C2-EXP40_L_20241205_siCTRL_DDX27003_pos1_crop01_ana.tif:0002-0139	siCtrl	ana	37	37
C2-EXP40_L_20241205_siCTRL_DDX27003_pos1_crop01_ana.tif:0172-0219	siCtrl	ana	4	35	2
C2-EXP40_L_20241205_siCTRL_DDX27003_pos2_crop01_ana.tif:0001-0160	siCtrl	ana	68	39
C2-EXP40_L_20241205_siCTRL_DDX27003_pos2_crop01_ana.tif:0221-0201	siCtrl	ana	4	23	16
C2-EXP40_M_20241205_siCTRL_DDX27001_pos01_crop01_meta.tif:0001-0167	siCtrl	meta	37	66
C2-EXP40_M_20241205_siCTRL_DDX27001_pos01_crop01_meta.tif:0134-0174	siCtrl	meta	4	37	29
C2-EXP40_M_20241205_siCTRL_DDX27001_pos03_crop01_meta.tif:0001-0160	siCtrl	meta	67	49
C2-EXP40_M_20241205_siCTRL_DDX27001_pos03_crop01_meta.tif:0169-0245	siCtrl	meta	4	36	13
C2-EXP40_M_20241205_siCTRL_DDX27001_pos03_crop04_meta.tif:0001-0174	siCtrl	meta	47	100
C2-EXP40_M_20241205_siCTRL_DDX27001_pos03_crop04_meta.tif:0135-0221	siCtrl	meta	4	65	35
C2-EXP40_M_20241205_siCTRL_DDX27001_pos04_crop03_telo.tif:0001-0194	siCtrl	telo	34	39
C2-EXP40_M_20241205_siCTRL_DDX27001_pos04_crop03_telo.tif:0199-0156	siCtrl	telo	4	29	10
C2-EXP40_M_20241205_siCTRL_DDX27001_pos04_crop04_meta.tif:0001-0163	siCtrl	meta	45	123
C2-EXP40_M_20241205_siCTRL_DDX27001_pos04_crop04_meta.tif:0139-0125	siCtrl	meta	4	79	44
C2-EXP40_M_20241205_siCTRL_DDX27001_pos04_crop05_meta.tif:0001-0172	siCtrl	meta	50	11
C2-EXP40_M_20241205_siCTRL_DDX27001_pos04_crop05_meta.tif:0193-0235	siCtrl	meta	4	6	5
C2-EXP40_M_20241205_siCTRL_DDX27001_pos05_crop01_telo.tif:0001-0099	siCtrl	telo	31	92
C2-EXP40_M_20241205_siCTRL_DDX27001_pos05_crop01_telo.tif:0137-0199	siCtrl	telo	4	66	26
C2-EXP40_M_20241205_siCTRL_DDX27001_pos05_crop02_ana.tif:0001-0142	siCtrl	ana	33	22
C2-EXP40_M_20241205_siCTRL_DDX27001_pos05_crop02_ana.tif:0172-0259	siCtrl	ana	4	14	8
C2-EXP40_M_20241205_siCTRL_DDX27001_pos05_crop03_meta.tif:0001-0182	siCtrl	meta	50	60
C2-EXP40_M_20241205_siCTRL_DDX27001_pos05_crop03_meta.tif:0210-0257	siCtrl	meta	4	27	33
C2-EXP40_M_20241205_siCTRL_DDX27001_pos05_crop04_telo.tif:0001-0106	siCtrl	telo	32	89
C2-EXP40_M_20241205_siCTRL_DDX27001_pos05_crop04_telo.tif:0165-0231	siCtrl	telo	4	65	24
C2-EXP40_M_20241205_siCTRL_DDX27001_pos05_crop05_meta.tif:0001-0167	siCtrl	meta	74	47
C2-EXP40_M_20241205_siCTRL_DDX27001_pos05_crop05_meta.tif:0201-0252	siCtrl	meta	4	34	13
C2-EXP40_M_20241205_siCTRL_DDX27001_pos05_crop06_telo.tif:0001-0150	siCtrl	telo	40	79
C2-EXP40_M_20241205_siCTRL_DDX27001_pos05_crop06_telo.tif:0119-0141	siCtrl	telo	4	70	9
C2-EXP40_M_20241205_siCTRL_DDX27001_pos06_crop02_ana.tif:0001-0137	siCtrl	ana	33	89
C2-EXP40_M_20241205_siCTRL_DDX27001_pos06_crop02_ana.tif:0112-0144	siCtrl	ana	4	59	30
C2-EXP40_M_20241205_siCTRL_DDX27001_pos06_crop03_ana.tif:0001-0182	siCtrl	ana	60	44
C2-EXP40_M_20241205_siCTRL_DDX27001_pos06_crop03_ana.tif:0138-0172	siCtrl	ana	4	36	8
C2-EXP40_M_20241205_siCTRL_DDX27001_pos06_crop05_meta.tif:0001-0164	siCtrl	meta	57	19
C2-EXP40_M_20241205_siCTRL_DDX27001_pos06_crop05_meta.tif:0151-0213	siCtrl	meta	4	13	6
C2-EXP40_M_20241205_siCTRL_DDX27001_pos07_crop01_meta.tif:0001-0171	siCtrl	meta	53	58
C2-EXP40_M_20241205_siCTRL_DDX27001_pos07_crop01_meta.tif:0134-0186	siCtrl	meta	4	39	19
C2-EXP40_M_20241205_siCTRL_DDX27001_pos07_crop03_ana.tif:0001-0111	siCtrl	ana	21	105
C2-EXP40_M_20241205_siCTRL_DDX27001_pos07_crop03_ana.tif:0097-0152	siCtrl	ana	4	69	36
C2-EXP40_M_20241205_siCTRL_DDX27001_pos08_crop02_ana.tif:0002-0108	siCtrl	ana	36	11
C2-EXP40_M_20241205_siCTRL_DDX27001_pos08_crop02_ana.tif:0154-0168	siCtrl	ana	4	8	3
C2-EXP40_M_20241205_siCTRL_DDX27001_pos09_crop01_meta.tif:0001-0156	siCtrl	meta	40	33
C2-EXP40_M_20241205_siCTRL_DDX27001_pos09_crop01_meta.tif:0184-0204	siCtrl	meta	4	16	17
C2-EXP40_M_20241205_siCTRL_DDX27001_pos10_crop01_telo.tif:0001-0169	siCtrl	telo	48	38
C2-EXP40_M_20241205_siCTRL_DDX27001_pos10_crop01_telo.tif:0155-0299	siCtrl	telo	4	20	18
C2-EXP40_M_20241205_siCTRL_DDX27001_pos10_crop03_telo.tif:0001-0089	siCtrl	telo	73	47
C2-EXP40_M_20241205_siCTRL_DDX27001_pos10_crop03_telo.tif:0052-0130	siCtrl	telo	4	32	15
C2-EXP40_M_20241205_siCTRL_DDX27003_pos01_crop01_ana.tif:0001-0128	siCtrl	ana	27	60
C2-EXP40_M_20241205_siCTRL_DDX27003_pos01_crop01_ana.tif:0174-0175	siCtrl	ana	4	36	24
C2-EXP40_M_20241205_siCTRL_DDX27003_pos02_crop01_telo.tif:0001-0091	siCtrl	telo	49	34
C2-EXP40_M_20241205_siCTRL_DDX27003_pos02_crop01_telo.tif:0059-0144	siCtrl	telo	4	24	10
C2-EXP40_M_20241205_siCTRL_DDX27003_pos02_crop02_telo.tif:0001-0119	siCtrl	telo	57	59
C2-EXP40_M_20241205_siCTRL_DDX27003_pos02_crop02_telo.tif:0096-0278	siCtrl	telo	4	36	23
C2-EXP40_M_20241205_siCTRL_DDX27003_pos03_crop01_telo.tif:0001-0106	siCtrl	telo	46	25
C2-EXP40_M_20241205_siCTRL_DDX27003_pos03_crop01_telo.tif:0153-0161	siCtrl	telo	4	16	9
C2-EXP40_M_20241205_siCTRL_DDX27003_pos08_crop01_ana.tif:0001-0155	siCtrl	ana	20	39
C2-EXP40_M_20241205_siCTRL_DDX27003_pos08_crop01_ana.tif:0146-0257	siCtrl	ana	4	14	25
C2-EXP40_M_20241205_siCTRL_DDX27004_pos01_crop01_telo.tif:0001-0163	siCtrl	telo	33	33
C2-EXP40_M_20241205_siCTRL_DDX27004_pos01_crop01_telo.tif:0187-0153	siCtrl	telo	4	22	11
C2-EXP40_M_20241205_siCTRL_DDX27004_pos01_crop02_ana.tif:0001-0111	siCtrl	ana	20	115
C2-EXP40_M_20241205_siCTRL_DDX27004_pos01_crop02_ana.tif:0147-0202	siCtrl	ana	4	52	63
C2-EXP40_M_20241205_siCTRL_DDX27004_pos02_crop01_ana.tif:0001-0166	siCtrl	ana	21	117
C2-EXP40_M_20241205_siCTRL_DDX27004_pos02_crop01_ana.tif:0132-0183	siCtrl	ana	4	72	45
C2-EXP40_M_20241205_siCTRL_DDX27004_pos03_crop01_ana.tif:0001-0131	siCtrl	ana	21	134
C2-EXP40_M_20241205_siCTRL_DDX27004_pos03_crop01_ana.tif:0166-0140	siCtrl	ana	4	71	63
C2-EXP40_M_20241205_siA1A2_DDX27001_pos01_crop01_meta.tif:0001-0166	siA1A2	meta	54	38
C2-EXP40_M_20241205_siA1A2_DDX27001_pos01_crop01_meta.tif:0204-0137	siA1A2	meta	4	36	2
C2-EXP40_M_20241205_siA1A2_DDX27001_pos02_crop01_telo.tif:0001-0130	siA1A2	telo	27	102
C2-EXP40_M_20241205_siA1A2_DDX27001_pos02_crop01_telo.tif:0183-0131	siA1A2	telo	4	79	23
C2-EXP40_M_20241205_siA1A2_DDX27001_pos03_crop01_meta.tif:0001-0175	siA1A2	meta	48	32
C2-EXP40_M_20241205_siA1A2_DDX27001_pos03_crop01_meta.tif:0151-0126	siA1A2	meta	4	28	4
C2-EXP40_M_20241205_siA1A2_DDX27001_pos04_crop01_meta.tif:0001-0171	siA1A2	meta	63	39
C2-EXP40_M_20241205_siA1A2_DDX27001_pos04_crop01_meta.tif:0143-0124	siA1A2	meta	4	33	6
C2-EXP40_M_20241205_siA1A2_DDX27001_pos05_crop01_ana.tif:0001-0147	siA1A2	ana	38	80
C2-EXP40_M_20241205_siA1A2_DDX27001_pos05_crop01_ana.tif:0124-0185	siA1A2	ana	4	79	1
C2-EXP40_M_20241205_siA1A2_DDX27001_pos06_crop01_telo.tif:0001-0104	siA1A2	telo	42	29
C2-EXP40_M_20241205_siA1A2_DDX27001_pos06_crop01_telo.tif:0084-0114	siA1A2	telo	4	23	6
C2-EXP40_M_20241205_siA1A2_DDX27001_pos07_crop01_meta.tif:0001-0172	siA1A2	meta	50	67
C2-EXP40_M_20241205_siA1A2_DDX27001_pos07_crop01_meta.tif:0129-0204	siA1A2	meta	4	47	20
C2-EXP40_M_20241205_siA1A2_DDX27001_pos07_crop02_meta.tif:0001-0160	siA1A2	meta	51	40
C2-EXP40_M_20241205_siA1A2_DDX27001_pos07_crop02_meta.tif:0116-0195	siA1A2	meta	4	41	-1
C2-EXP40_M_20241205_siA1A2_DDX27002_pos01_crop01_telo.tif:0001-0098	siA1A2	telo	43	75
C2-EXP40_M_20241205_siA1A2_DDX27002_pos01_crop01_telo.tif:0143-0159	siA1A2	telo	4	41	34
C2-EXP40_M_20241205_siA1A2_DDX27002_pos02_crop01_meta.tif:0001-0162	siA1A2	meta	56	25
C2-EXP40_M_20241205_siA1A2_DDX27002_pos02_crop01_meta.tif:0167-0206	siA1A2	meta	4	24	1
C2-EXP40_M_20241205_siA1A2_DDX27002_pos04_crop01_telo.tif:0001-0145	siA1A2	telo	66	33
C2-EXP40_M_20241205_siA1A2_DDX27002_pos04_crop01_telo.tif:0102-0125	siA1A2	telo	4	28	5
C2-EXP40_M_20241205_siA1A2_DDX27002_pos04_crop02_telo.tif:0001-0107	siA1A2	telo	57	45
C2-EXP40_M_20241205_siA1A2_DDX27002_pos04_crop02_telo.tif:0085-0235	siA1A2	telo	4	36	9
C2-EXP40_M_20241205_siA1A2_DDX27002_pos05_crop01_meta.tif:0002-0197	siA1A2	meta	72	38
C2-EXP40_M_20241205_siA1A2_DDX27002_pos05_crop01_meta.tif:0162-0143	siA1A2	meta	4	34	4
C2-EXP40_M_20241205_siA1A2_DDX27002_pos05_crop02_meta.tif:0001-0163	siA1A2	meta	104	42
C2-EXP40_M_20241205_siA1A2_DDX27002_pos05_crop02_meta.tif:0225-0203	siA1A2	meta	4	45	-3
C2-EXP40_M_20241205_siA1A2_DDX27002_pos06_crop01_telo.tif:0001-0141	siA1A2	telo	61	28
C2-EXP40_M_20241205_siA1A2_DDX27002_pos06_crop01_telo.tif:0167-0303	siA1A2	telo	4	22	6
C2-EXP40_M_20241205_siA1A2_DDX27002_pos07_crop01_ana.tif:0001-0142	siA1A2	ana	51	22
C2-EXP40_M_20241205_siA1A2_DDX27002_pos07_crop01_ana.tif:0127-0251	siA1A2	ana	4	14	8
C2-EXP40_M_20241205_siA1A2_DDX27002_pos08_crop01_telo.tif:0002-0143	siA1A2	telo	50	26
C2-EXP40_M_20241205_siA1A2_DDX27002_pos08_crop01_telo.tif:0134-0245	siA1A2	telo	4	21	5
C2-EXP40_M_20241205_siA1A2_DDX27003_pos02_crop01_ana.tif:0002-0161	siA1A2	ana	91	31
C2-EXP40_M_20241205_siA1A2_DDX27003_pos02_crop01_ana.tif:0165-0233	siA1A2	ana	4	28	3
C2-EXP40_M_20241205_siA1A2_DDX27003_pos03_crop01_ana.tif:0001-0148	siA1A2	ana	43	44
C2-EXP40_M_20241205_siA1A2_DDX27003_pos03_crop01_ana.tif:0179-0250	siA1A2	ana	4	36	8
C2-EXP40_M_20241205_siA1A2_DDX27003_pos04_crop01_telo.tif:0001-0104	siA1A2	telo	45	35
C2-EXP40_M_20241205_siA1A2_DDX27003_pos04_crop01_telo.tif:0069-0167	siA1A2	telo	4	26	9
C2-EXP40_M_20241205_siA1A2_DDX27003_pos06_crop01_ana.tif:0002-0183	siA1A2	ana	36	46
C2-EXP40_M_20241205_siA1A2_DDX27003_pos06_crop01_ana.tif:0240-0191	siA1A2	ana	4	51	-5
C2-EXP40_M_20241205_siA1A2_DDX27003_pos07_crop01_ana.tif:0001-0147	siA1A2	ana	69	38
C2-EXP40_M_20241205_siA1A2_DDX27003_pos07_crop01_ana.tif:0168-0086	siA1A2	ana	4	28	10
C2-EXP40_M_20241205_siA1A2_DDX27003_pos08_crop01_ana.tif:0001-0171	siA1A2	ana	107	34
C2-EXP40_M_20241205_siA1A2_DDX27003_pos08_crop01_ana.tif:0119-0214	siA1A2	ana	4	29	5
C2-EXP40_M_20241205_siA1A2_DDX27003_pos09_crop01_ana.tif:0001-0143	siA1A2	ana	33	42
C2-EXP40_M_20241205_siA1A2_DDX27003_pos09_crop01_ana.tif:0125-0139	siA1A2	ana	4	35	7
C2-EXP40_M_20241205_siA1A2_DDX27004_pos01_crop01_ana.tif:0001-0172	siA1A2	ana	82	20
C2-EXP40_M_20241205_siA1A2_DDX27004_pos01_crop01_ana.tif:0130-0203	siA1A2	ana	4	22	-2
C2-EXP40_M_20241205_siA1A2_DDX27004_pos01_crop02_telo.tif:0001-0101	siA1A2	telo	51	25
C2-EXP40_M_20241205_siA1A2_DDX27004_pos01_crop02_telo.tif:0070-0163	siA1A2	telo	4	17	8
C2-EXP40_M_20241205_siA1A2_DDX27004_pos02_crop01_telo.tif:0001-0123	siA1A2	telo	72	38
C2-EXP40_M_20241205_siA1A2_DDX27004_pos02_crop01_telo.tif:0096-0233	siA1A2	telo	4	40	-2
C2-EXP40_M_20241205_siA1A2_DDX27005_pos02_crop01_ana.tif:0001-0141	siA1A2	ana	27	49
C2-EXP40_M_20241205_siA1A2_DDX27005_pos02_crop01_ana.tif:0115-0190	siA1A2	ana	4	45	4
C2-EXP40_M_20241205_siA1A2_DDX27005_pos05_crop01_meta.tif:0001-0165	siA1A2	meta	56	30
C2-EXP40_M_20241205_siA1A2_DDX27005_pos05_crop01_meta.tif:0123-0206	siA1A2	meta	4	24	6
C2-EXP40_M_20241205_siA1A2_DDX27005_pos08_crop1_meta.tif:0001-0157	siA1A2	meta	53	44
C2-EXP40_M_20241205_siA1A2_DDX27005_pos08_crop1_meta.tif:0167-0210	siA1A2	meta	4	41	3

## Sheet: 3J
ID	construct	phase	DDX27
EXP40_D_20241022_siCtrl_DDX27_pos01_crop01_meta	siCtrl	meta	norm
EXP40_D_20241022_siCtrl_DDX27001_crop_02_meta	siCtrl	meta	norm
EXP40_D_20241022_siCtrl_DDX27001_crop01_meta	siCtrl	meta	norm
EXP40_D_20241022_siCtrl_DDX27002_crop02_meta	siCtrl	meta	norm
EXP40_D_20241022_siCtrl_DDX27005_crop_02_meta	siCtrl	meta	norm
EXP40_D_20241022_siCtrl_DDX27005_crop01_meta	siCtrl	meta	norm
EXP40_D_20241022_siCtrl_DDX27006_crop01_meta	siCtrl	meta	norm
EXP40_D_20241022_siCtrl_DDX27007_crop02_meta	siCtrl	meta	norm
EXP40_D_20241022_siCtrl_DDX27007_crop03_meta	siCtrl	meta	norm
EXP40_D_20241022_siCtrl_DDX27008_crop02_meta	siCtrl	meta	norm
EXP40_D_20241022_siCtrl_DDX27009_crop01_meta	siCtrl	meta	norm
EXP40_L_20241205_siCTRL_DDX27002_pos02_crop01_meta	siCtrl	meta	norm
EXP40_L_20241205_siCTRL_DDX27002_pos04_crop01_meta	siCtrl	meta	norm
EXP40_L_20241205_siCTRL_DDX27002_pos05_crop02_meta	siCtrl	meta	norm
EXP40_L_20241205_siCTRL_DDX27002_pos05_crop05_meta	siCtrl	meta	norm
EXP40_L_20241205_siCTRL_DDX27002_pos09_crop01_meta	siCtrl	meta	mis
EXP40_L_20241205_siCTRL_DDX27002_pos10_crop01_meta	siCtrl	meta	norm
EXP40_L_20241205_siCTRL_DDX27002_pos11_crop01_meta	siCtrl	meta	norm
EXP40_L_20241205_siCTRL_DDX27002_pos11_crop04_meta	siCtrl	meta	norm
EXP40_L_20241205_siCTRL_DDX27002_pos12_crop01_meta	siCtrl	meta	norm
EXP40_L_20241205_siCTRL_DDX27002_pos12_crop02_meta	siCtrl	meta	norm
EXP40_M_20241205_siCTRL_DDX27001_pos01_crop01_meta	siCtrl	meta	norm
EXP40_M_20241205_siCTRL_DDX27001_pos03_crop01_meta	siCtrl	meta	norm
EXP40_M_20241205_siCTRL_DDX27001_pos03_crop04_meta	siCtrl	meta	norm
EXP40_M_20241205_siCTRL_DDX27001_pos04_crop04_meta	siCtrl	meta	norm
EXP40_M_20241205_siCTRL_DDX27001_pos04_crop05_meta	siCtrl	meta	norm
EXP40_M_20241205_siCTRL_DDX27001_pos05_crop03_meta	siCtrl	meta	norm
EXP40_M_20241205_siCTRL_DDX27001_pos05_crop05_meta	siCtrl	meta	norm
EXP40_M_20241205_siCTRL_DDX27001_pos06_crop03_meta	siCtrl	meta	norm
EXP40_M_20241205_siCTRL_DDX27001_pos06_crop05_meta	siCtrl	meta	norm
EXP40_M_20241205_siCTRL_DDX27001_pos07_crop01_meta	siCtrl	meta	norm
EXP40_M_20241205_siCTRL_DDX27001_pos09_crop01_meta	siCtrl	meta	norm
EXP40_D_20241022_siCtrl_DDX27002_crop01_ana	siCtrl	ana	norm
EXP40_D_20241022_siCtrl_DDX27004_crop01_ana	siCtrl	ana	norm
EXP40_D_20241022_siCtrl_DDX27007_crop01_ana	siCtrl	ana	norm
EXP40_D_20241022_siCtrl_DDX27010_crop01_ana	siCtrl	ana	norm
EXP40_D_20241022_siCtrl_DDX27010_crop02_ana	siCtrl	ana	norm
EXP40_D_20241022_siCtrl_DDX27011_crop01_ana	siCtrl	ana	norm
EXP40_D_20241022_siCtrl_DDX27011_crop02_ana	siCtrl	ana	norm
EXP40_D_20241022_siCtrl_DDX27012_crop01_ana	siCtrl	ana	norm
EXP40_D_20241022_siCtrl_DDX27013_crop02_ana	siCtrl	ana	norm
EXP40_D_20241022_siCtrl_DDX27014_crop02_ana	siCtrl	ana	norm
EXP40_D_20241022_siCtrl_DDX27022_crop01_anatelo	siCtrl	ana	norm
EXP40_L_20241205_siCTRL_DDX27002_pos01_crop01_ana	siCtrl	ana	norm
EXP40_L_20241205_siCTRL_DDX27002_pos03_crop01_anatelo	siCtrl	ana	norm
EXP40_L_20241205_siCTRL_DDX27002_pos07_crop01_ana	siCtrl	ana	norm
EXP40_L_20241205_siCTRL_DDX27002_pos08_crop03_anatelo	siCtrl	ana	norm
EXP40_L_20241205_siCTRL_DDX27002_pos10_crop02_ana	siCtrl	ana	norm
EXP40_L_20241205_siCTRL_DDX27003_pos1_crop01_ana	siCtrl	ana	norm
EXP40_L_20241205_siCTRL_DDX27003_pos2_crop01_ana	siCtrl	ana	norm
EXP40_L_20241205_siCTRL_DDX27003_pos03_crop02_ana	siCtrl	ana	norm
EXP40_L_20241205_siCTRL_DDX27003_pos04_crop01_anatelo	siCtrl	ana	norm
EXP40_L_20241205_siCTRL_DDX27003_pos05_crop01_ana	siCtrl	ana	mis
EXP40_L_20241205_siCTRL_DDX27003_pos06_crop01_ana	siCtrl	ana	norm
EXP40_L_20241205_siCTRL_DDX27003_pos08_crop01_ana	siCtrl	ana	norm
EXP40_L_20241205_siCTRL_DDX27003_pos09_crop01_ana	siCtrl	ana	norm
EXP40_M_20241205_siCTRL_DDX27001_pos02_ crop01_anatelo	siCtrl	ana	norm
EXP40_M_20241205_siCTRL_DDX27001_pos04_crop01_anatelo	siCtrl	ana	norm
EXP40_M_20241205_siCTRL_DDX27001_pos05_crop02_ana	siCtrl	ana	norm
EXP40_M_20241205_siCTRL_DDX27001_pos06_crop02_ana	siCtrl	ana	norm
EXP40_M_20241205_siCTRL_DDX27001_pos06_crop04_anatelo	siCtrl	ana	norm
EXP40_M_20241205_siCTRL_DDX27001_pos07_crop03_ana	siCtrl	ana	norm
EXP40_M_20241205_siCTRL_DDX27001_pos08_crop02_ana	siCtrl	ana	norm
EXP40_M_20241205_siCTRL_DDX27003_pos01_crop01_ana	siCtrl	ana	norm
EXP40_M_20241205_siCTRL_DDX27003_pos08_crop01_ana	siCtrl	ana	norm
EXP40_M_20241205_siCTRL_DDX27004_pos01_crop02_anatelo	siCtrl	ana	norm
EXP40_M_20241205_siCTRL_DDX27004_pos02_crop01_ana	siCtrl	ana	norm
EXP40_M_20241205_siCTRL_DDX27004_pos03_crop01_ana	siCtrl	ana	norm
EXP40_D_20241022_siA1A2_DDX27001_crop01_meta	siA1A2	meta	mis
EXP40_D_20241022_siA1A2_DDX27001_crop02_meta	siA1A2	meta	norm
EXP40_D_20241022_siA1A2_DDX27003_crop01_meta	siA1A2	meta	norm
EXP40_D_20241022_siA1A2_DDX27003_crop02_meta	siA1A2	meta	mis
EXP40_D_20241022_siA1A2_DDX27009_crop01_meta	siA1A2	meta	norm
EXP40_D_20241022_siA1A2_DDX27011_crop01_meta	siA1A2	meta	norm
EXP40_D_20241022_siA1A2_DDX27016_crop01_meta	siA1A2	meta	mis
EXP40_L_20241205_siA1A2_DDX27004_pos06_crop02_meta	siA1A2	meta	norm
EXP40_L_20241205_siA1A2_DDX27004_pos08_crop01_meta	siA1A2	meta	mis
EXP40_L_20241205_siA1A2_DDX27005_pos01_crop01_meta	siA1A2	meta	norm
EXP40_L_20241205_siA1A2_DDX27005_pos02_crop01_meta	siA1A2	meta	norm
EXP40_L_20241205_siA1A2_DDX27005_pos04_crop01_meta	siA1A2	meta	norm
EXP40_L_20241205_siA1A2_DDX27005_pos05_crop01_meta	siA1A2	meta	norm
EXP40_L_20241205_siA1A2_DDX27005_pos07_crop01_meta	siA1A2	meta	norm
EXP40_L_20241205_siA1A2_DDX27005_pos11_crop01_meta	siA1A2	meta	mis
EXP40_L_20241205_siA1A2_DDX27006_pos01_crop01_meta	siA1A2	meta	mis
EXP40_L_20241205_siA1A2_DDX27006_pos01_crop02_meta	siA1A2	meta	norm
EXP40_L_20241205_siA1A2_DDX27006_pos02_crop01_meta	siA1A2	meta	mis
EXP40_M_20241205_siA1A2_DDX27001_pos01_crop01_meta	siA1A2	meta	norm
EXP40_M_20241205_siA1A2_DDX27001_pos03_crop01_meta	siA1A2	meta	norm
EXP40_M_20241205_siA1A2_DDX27001_pos04_crop01_meta	siA1A2	meta	norm
EXP40_M_20241205_siA1A2_DDX27001_pos07_crop01_meta	siA1A2	meta	norm
EXP40_M_20241205_siA1A2_DDX27001_pos07_crop02_meta	siA1A2	meta	norm
EXP40_M_20241205_siA1A2_DDX27002_pos02_crop01_meta	siA1A2	meta	norm
EXP40_M_20241205_siA1A2_DDX27002_pos05_crop01_meta	siA1A2	meta	norm
EXP40_M_20241205_siA1A2_DDX27002_pos05_crop02_meta	siA1A2	meta	norm
EXP40_M_20241205_siA1A2_DDX27005_pos05_crop01_meta	siA1A2	meta	norm
EXP40_M_20241205_siA1A2_DDX27005_pos08_crop1_meta	siA1A2	meta	norm
EXP40_D_20241022_A1A2_2_DDX27003_crop01_ana	siA1A2	ana	norm
EXP40_D_20241022_siA1A2_DDX27006_crop01_ana	siA1A2	ana	norm
EXP40_D_20241022_siA1A2_DDX27014_crop01_ana	siA1A2	ana	norm
EXP40_L_20241205_siA1A2_DDX27004_pos01_crop01_ana	siA1A2	ana	mis
EXP40_L_20241205_siA1A2_DDX27004_pos02_crop01_ana	siA1A2	ana	norm
EXP40_L_20241205_siA1A2_DDX27005_pos06_crop01_ana	siA1A2	ana	mis
EXP40_L_20241205_siA1A2_DDX27005_pos09_crop01_ana	siA1A2	ana	norm
EXP40_L_20241205_siA1A2_DDX27005_pos12_crop01_ana	siA1A2	ana	norm
EXP40_L_20241205_siA1A2_DDX27005_pos12_crop02_ana	siA1A2	ana	norm
EXP40_L_20241205_siA1A2_DDX27005_pos13_crop01_anatelo	siA1A2	ana	norm
EXP40_L_20241205_siA1A2_DDX27005_pos14_crop01_ana	siA1A2	ana	norm
EXP40_L_20241205_siA1A2_DDX27006_pos05_crop01_ana	siA1A2	ana	mis
EXP40_L_20241205_siA1A2_DDX27007_pos01_crop01_ana	siA1A2	ana	mis
EXP40_L_20241205_siA1A2_DDX27007_pos04_crop01_anatelo	siA1A2	ana	norm
EXP40_L_20241205_siA1A2_DDX27007_pos05_crop01_ana	siA1A2	ana	norm
EXP40_L_20241205_siA1A2_DDX27007_pos06_crop02_ana	siA1A2	ana	norm
EXP40_L_20241205_siA1A2_DDX27007_pos07_crop01_ana	siA1A2	ana	norm
EXP40_M_20241205_siA1A2_DDX27001_pos05_crop01_ana	siA1A2	ana	mis
EXP40_M_20241205_siA1A2_DDX27002_pos03_crop01_ana	siA1A2	ana	norm
EXP40_M_20241205_siA1A2_DDX27002_pos07_crop01_ana	siA1A2	ana	mis
EXP40_M_20241205_siA1A2_DDX27003_pos02_crop01_ana	siA1A2	ana	norm
EXP40_M_20241205_siA1A2_DDX27003_pos03_crop01_ana	siA1A2	ana	norm
EXP40_M_20241205_siA1A2_DDX27003_pos05_crop01_anatelo	siA1A2	ana	norm
EXP40_M_20241205_siA1A2_DDX27003_pos06_crop01_ana	siA1A2	ana	norm
EXP40_M_20241205_siA1A2_DDX27003_pos07_crop01_ana	siA1A2	ana	norm
EXP40_M_20241205_siA1A2_DDX27003_pos08_crop01_ana	siA1A2	ana	norm
EXP40_M_20241205_siA1A2_DDX27003_pos09_crop01_ana	siA1A2	ana	mis
EXP40_M_20241205_siA1A2_DDX27004_pos01_crop01_ana	siA1A2	ana	mis
EXP40_M_20241205_siA1A2_DDX27005_pos02_crop01_ana	siA1A2	ana	norm
