# Supplementary material for: The DEAD-box helicase eIF4A1/2 acts as RNA chaperone during mitotic exit enabling chromatin decondensation
Source: Nat Commun. 2025 Mar 11;16:2434. doi: 10.1038/s41467-025-57592-1 (PMC11897408; doi:10.1038/s41467-025-57592-1)
Supplement: Supplementary file 8 — Source Data [file 41467_2025_57592_MOESM8_ESM.zip › source_data_fig4.xlsx]

## Sheet: 4C
construct	dist	value
sictrl	0	73
sictrl	1	79
sictrl	2	88
sictrl	3	75
sictrl	4	67
sictrl	5	63
sictrl	6	56
sictrl	7	69
sictrl	8	63
sictrl	9	62
sictrl	10	70
sictrl	11	62
sictrl	12	69
sictrl	13	61
sictrl	14	61
sictrl	15	66
sictrl	16	67
sictrl	17	57
sictrl	18	52
sictrl	19	55
sictrl	20	47
sictrl	21	45
sictrl	22	39
sictrl	23	49
sictrl	24	46
sictrl	25	54
sictrl	26	50
sictrl	27	59
sictrl	28	46
sictrl	29	55
sictrl	30	48
sictrl	31	47
sictrl	32	63
sictrl	33	56
sictrl	34	52
sictrl	35	36
sictrl	36	40
sictrl	37	44
sictrl	38	53
sictrl	39	52
sictrl	40	55
sictrl	41	54
sictrl	42	49
sictrl	43	56
sictrl	44	66
sictrl	45	69
sictrl	46	76
sictrl	47	80
sictrl	48	91
sictrl	49	85
sictrl	50	87
sictrl	51	80
sictrl	52	85
sictrl	53	82
sictrl	54	86
sictrl	55	84
sictrl	56	95
sictrl	57	95
sictrl	58	97
sictrl	59	85
sictrl	60	92
sictrl	61	103
sictrl	62	99
sictrl	63	106
sictrl	64	112
sictrl	65	104
sictrl	66	102
sictrl	67	103
sictrl	68	107
sictrl	69	115
sictrl	70	110
sictrl	71	119
sictrl	72	123
sictrl	73	101
sictrl	74	104
sictrl	75	86
sictrl	76	83
sictrl	77	73
sictrl	78	79
sictrl	79	72
sictrl	80	84
sictrl	81	68
sictrl	82	62
sictrl	83	71
sictrl	84	56
sictrl	85	54
sictrl	86	57
sictrl	87	48
sictrl	88	48
sictrl	89	55
sictrl	90	50
sictrl	91	35
sictrl	92	43
sictrl	93	36
sictrl	94	38
sictrl	95	46
sictrl	96	54
sictrl	97	45
sictrl	98	56
sictrl	99	58
sictrl	100	54
sictrl	101	52
sictrl	102	62
sictrl	103	60
sictrl	104	57
sictrl	105	53
sictrl	106	61
sictrl	107	55
sictrl	108	54
sictrl	109	65
sictrl	110	62
sictrl	111	55
sictrl	112	62
sictrl	113	67
sictrl	114	61
sictrl	115	74
sictrl	116	72
sictrl	117	84
sictrl	118	82
sictrl	119	103
sictrl	120	105
sictrl	121	121
sictrl	122	104
sictrl	123	114
sictrl	124	119
sictrl	125	97
sictrl	126	101
sictrl	127	106
sictrl	128	101
sictrl	129	99
sictrl	130	100
sictrl	131	100
sictrl	132	95
sictrl	133	103
sictrl	134	90
sictrl	135	93
sictrl	136	85
sictrl	137	95
sictrl	138	84
sictrl	139	84
sictrl	140	85
sictrl	141	79
sictrl	142	75
sictrl	143	84
sictrl	144	71
sictrl	145	78
sictrl	146	78
sictrl	147	84
sictrl	148	79
sictrl	149	68
sictrl	150	78
sictrl	151	72
sictrl	152	64
sictrl	153	79
sictrl	154	67
sictrl	155	70
sictrl	156	71
sictrl	157	67
sictrl	158	73
sictrl	159	77
sictrl	160	70
sictrl	161	72
sictrl	162	60
sictrl	163	54
sictrl	164	51
sictrl	165	51
sictrl	166	47
sictrl	167	36
sictrl	168	41
sictrl	169	41
sictrl	170	43
sictrl	171	55
sictrl	172	68
sictrl	173	69
sictrl	174	51
sictrl	175	59
sictrl	176	58
sictrl	177	59
sictrl	178	67
sictrl	179	72
sictrl	180	65
sictrl	181	63
sictrl	182	70
siki67	0	96
siki67	1	99.339
siki67	2	96.8551
siki67	3	97.0769
siki67	4	98.3244
siki67	5	98.8717
siki67	6	101.714
siki67	7	96.0607
siki67	8	90.7904
siki67	9	94.1042
siki67	10	85.6668
siki67	11	78.5744
siki67	12	72.0769
siki67	13	58.852
siki67	14	43.0355
siki67	15	41.4046
siki67	16	34.8725
siki67	17	31.6208
siki67	18	30.3803
siki67	19	35.2886
siki67	20	28.983
siki67	21	26.6109
siki67	22	28.5229
siki67	23	30.9386
siki67	24	29.9913
siki67	25	29.8723
siki67	26	30.9184
siki67	27	33.084
siki67	28	31.9882
siki67	29	31.8553
siki67	30	40.2817
siki67	31	35.6687
siki67	32	31.5895
siki67	33	32.4655
siki67	34	33.2432
siki67	35	27.7929
siki67	36	36.4384
siki67	37	35.0192
siki67	38	36.8638
siki67	39	33.0102
siki67	40	30.4934
siki67	41	31.9546
siki67	42	29.6272
siki67	43	27.4473
siki67	44	29.5741
siki67	45	25.44
siki67	46	30.8222
siki67	47	31.9543
siki67	48	33.3233
siki67	49	31.0059
siki67	50	34.5521
siki67	51	35.4294
siki67	52	32.898
siki67	53	31.3119
siki67	54	25.6683
siki67	55	19.9701
siki67	56	18.355
siki67	57	15.5258
siki67	58	21.4946
siki67	59	22.3714
siki67	60	24.5656
siki67	61	24.1159
siki67	62	28.956
siki67	63	31.4231
siki67	64	32.5548
siki67	65	34.8827
siki67	66	34.8673
siki67	67	31.628
siki67	68	31.6957
siki67	69	37.0993
siki67	70	35.8166
siki67	71	37.025
siki67	72	36.8658
siki67	73	37.1216
siki67	74	40.2251
siki67	75	43.3827
siki67	76	45.3786
siki67	77	39.8136
siki67	78	37.1429
siki67	79	36.6667
siki67	80	34.4099
siki67	81	40.1507
siki67	82	40.6242
siki67	83	36.9322
siki67	84	31.4083
siki67	85	29.9628
siki67	86	28.2408
siki67	87	26.8626
siki67	88	24.1615
siki67	89	24.1807
siki67	90	20.7998
siki67	91	22.5
siki67	92	20.3944
siki67	93	22.6855
siki67	94	21.11
siki67	95	21.3517
siki67	96	18.5211
siki67	97	18.9276
siki67	98	19.2722
siki67	99	16.9938
siki67	100	18.4183
siki67	101	18.8039
siki67	102	17.0406
siki67	103	15.3563
siki67	104	16.9592
siki67	105	18.1746
siki67	106	14.7832
siki67	107	21.076
siki67	108	20.563
siki67	109	16.2967
siki67	110	15.6703
siki67	111	18.8507
siki67	112	14.503
siki67	113	15.198
siki67	114	14.128
siki67	115	17.4439
siki67	116	19.3283
siki67	117	16.9031
siki67	118	16.409
siki67	119	15.3535
siki67	120	17.1798
siki67	121	18.0927
siki67	122	17.8681
siki67	123	20.7975
siki67	124	20.1099
siki67	125	15.4011
siki67	126	18.5503
siki67	127	19.3083
siki67	128	19.9546
siki67	129	23.6565
siki67	130	21.0612
siki67	131	22.3412
siki67	132	22.8355
siki67	133	26.6598
siki67	134	22.7189
siki67	135	25.3663
siki67	136	29.7233
siki67	137	36.1209
siki67	138	37.7345
siki67	139	36.0549
siki67	140	38.6568
siki67	141	36.143
siki67	142	35.5885
siki67	143	33.4745
siki67	144	32.4272
siki67	145	32.9526
siki67	146	31.7646
siki67	147	35.2323
siki67	148	37.9232
siki67	149	40.6802
siki67	150	38.5831
siki67	151	38.7812
siki67	152	35.0854
siki67	153	29.6551
siki67	154	30.3846
siki67	155	29.2268
siki67	156	28.5102
siki67	157	29.7239
siki67	158	31.8263
siki67	159	31.4473
siki67	160	33.7953
siki67	161	33.8876
siki67	162	31.492
siki67	163	27.3312
siki67	164	24.6177
siki67	165	20.3569
siki67	166	21.8562
siki67	167	22.3301
siki67	168	23.5976
siki67	169	19.6531
siki67	170	22.4997
siki67	171	22.4329
siki67	172	21.8171
siki67	173	26.461
siki67	174	22.1
siki67	175	18.9127
siki67	176	16.6343
siki67	177	20.7362
siki67	178	19.4832
siki67	179	18.3594
siki67	180	18.8702
siki67	181	19.8623
siki67	182	22
si1A2B	0	21
si1A2B	1	25.834
si1A2B	2	40.719
si1A2B	3	45.681
si1A2B	4	42.651
si1A2B	5	49.209
si1A2B	6	55.6
si1A2B	7	56.536
si1A2B	8	56.692
si1A2B	9	52.337
si1A2B	10	48.421
si1A2B	11	49.098
si1A2B	12	55.737
si1A2B	13	60.837
si1A2B	14	62.32
si1A2B	15	52.468
si1A2B	16	46.505
si1A2B	17	44.55
si1A2B	18	40.995
si1A2B	19	48.449
si1A2B	20	45.499
si1A2B	21	44.632
si1A2B	22	49.07
si1A2B	23	52.29
si1A2B	24	71.721
si1A2B	25	79.264
si1A2B	26	74.673
si1A2B	27	61.714
si1A2B	28	56.154
si1A2B	29	49.172
si1A2B	30	45.672
si1A2B	31	52.459
si1A2B	32	52.677
si1A2B	33	49.854
si1A2B	34	56.177
si1A2B	35	60.728
si1A2B	36	62.383
si1A2B	37	71.03
si1A2B	38	79.843
si1A2B	39	77.908
si1A2B	40	79.044
si1A2B	41	80.556
si1A2B	42	72.888
si1A2B	43	64.916
si1A2B	44	68.153
si1A2B	45	69.166
si1A2B	46	76.977
si1A2B	47	68.242
si1A2B	48	66.715
si1A2B	49	64.892
si1A2B	50	69.75
si1A2B	51	69.66
si1A2B	52	62.673
si1A2B	53	61.434
si1A2B	54	57.14
si1A2B	55	54.004
si1A2B	56	54.355
si1A2B	57	57.709
si1A2B	58	56.217
si1A2B	59	59.371
si1A2B	60	63.61
si1A2B	61	69.423
si1A2B	62	65.489
si1A2B	63	70.666
si1A2B	64	75.565
si1A2B	65	86.872
si1A2B	66	86.921
si1A2B	67	89.277
si1A2B	68	89.031
si1A2B	69	88.983
si1A2B	70	88.26
si1A2B	71	92.827
si1A2B	72	97.04
si1A2B	73	92.038
si1A2B	74	87.879
si1A2B	75	75.504
si1A2B	76	64.818
si1A2B	77	63.547
si1A2B	78	60.204
si1A2B	79	62.206
si1A2B	80	53.107
si1A2B	81	51.635
si1A2B	82	51.438
si1A2B	83	53.174
si1A2B	84	54.882
si1A2B	85	51.066
si1A2B	86	44.388
si1A2B	87	42.912
si1A2B	88	44.062
si1A2B	89	45.479
si1A2B	90	51.131
si1A2B	91	48.5
si1A2B	92	46.328
si1A2B	93	46.69
si1A2B	94	42.678
si1A2B	95	42.819
si1A2B	96	37.453
si1A2B	97	32.757
si1A2B	98	33.852
si1A2B	99	37.655
si1A2B	100	39.834
si1A2B	101	38.433
si1A2B	102	45.397
si1A2B	103	52.484
si1A2B	104	53.592
si1A2B	105	64.987
si1A2B	106	80.617
si1A2B	107	85.628
si1A2B	108	83.799
si1A2B	109	76.797
si1A2B	110	71.769
si1A2B	111	72.747
si1A2B	112	82.657
si1A2B	113	85.582
si1A2B	114	89.551
si1A2B	115	88.656
si1A2B	116	80.577
si1A2B	117	78.224
si1A2B	118	72.299
si1A2B	119	73.788
si1A2B	120	75.364
si1A2B	121	74.426
si1A2B	122	71.114
si1A2B	123	69.272
si1A2B	124	69.83
si1A2B	125	68.049
si1A2B	126	68.29
si1A2B	127	77.627
si1A2B	128	84.166
si1A2B	129	93.728
si1A2B	130	97.49
si1A2B	131	97.461
si1A2B	132	100.353
si1A2B	133	98.114
si1A2B	134	99.752
si1A2B	135	92.097
si1A2B	136	84.391
si1A2B	137	78.758
si1A2B	138	71.056
si1A2B	139	63.096
si1A2B	140	59.367
si1A2B	141	62.877
si1A2B	142	64.142
si1A2B	143	56.403
si1A2B	144	60.539
si1A2B	145	65.022
si1A2B	146	73.556
si1A2B	147	67.352
si1A2B	148	79.519
si1A2B	149	88.547
si1A2B	150	97.76
si1A2B	151	103.132
si1A2B	152	94.139
si1A2B	153	91.183
si1A2B	154	97.136
si1A2B	155	117.394
si1A2B	156	130.265
si1A2B	157	137.169
si1A2B	158	157.092
si1A2B	159	177.049
si1A2B	160	180.136
si1A2B	161	186.678
si1A2B	162	191
si1A2B	163	191.487
si1A2B	164	198.676
si1A2B	165	184.829
si1A2B	166	169.578
si1A2B	167	161.538
si1A2B	168	139.775
si1A2B	169	106.781
si1A2B	170	89.613
si1A2B	171	83.604
si1A2B	172	78.938
si1A2B	173	79.93
si1A2B	174	76.384
si1A2B	175	73.027
si1A2B	176	69.9
si1A2B	177	66.487
si1A2B	178	66.799
si1A2B	179	66.946
si1A2B	180	60.062
si1A2B	181	52.152
si1A2B	182	40

## Sheet: 4D
experiment	construct	ccdc137
slide1	sictrl	norm
slide1	sictrl	norm
slide1	sictrl	norm
slide1	sictrl	norm
slide1	sictrl	norm
slide1	sictrl	norm
slide1	sictrl	norm
slide1	sictrl	norm
slide1	sictrl	norm
slide1	sictrl	norm
slide1	sictrl	norm
slide1	sictrl	norm
slide1	sictrl	norm
slide1	sictrl	norm
slide1	sictrl	norm
slide1	sictrl	norm
slide1	sictrl	norm
slide1	sictrl	norm
slide1	sictrl	norm
slide1	sictrl	norm
slide1	sictrl	no
slide1	sictrl	no
slide1	sictrl	no
slide1	sictrl	no
slide1	sictrl	no
slide1	sictrl	no
slide1	sictrl	no
slide1	sictrl	no
slide1	sictrl	no
slide1	sictrl	no
slide1	sictrl	no
slide1	sictrl	no
slide1	sictrl	mis
slide2	sictrl	norm
slide2	sictrl	norm
slide2	sictrl	norm
slide2	sictrl	norm
slide2	sictrl	norm
slide2	sictrl	norm
slide2	sictrl	norm
slide2	sictrl	norm
slide2	sictrl	norm
slide2	sictrl	norm
slide2	sictrl	norm
slide2	sictrl	norm
slide2	sictrl	norm
slide2	sictrl	norm
slide2	sictrl	norm
slide2	sictrl	norm
slide2	sictrl	norm
slide2	sictrl	norm
slide2	sictrl	no
slide2	sictrl	no
slide2	sictrl	no
slide2	sictrl	no
slide2	sictrl	no
slide2	sictrl	no
slide2	sictrl	no
slide2	sictrl	no
slide2	sictrl	no
slide2	sictrl	no
slide2	sictrl	mis
slide2	sictrl	mis
slide3	sictrl	norm
slide3	sictrl	norm
slide3	sictrl	norm
slide3	sictrl	norm
slide3	sictrl	norm
slide3	sictrl	norm
slide3	sictrl	norm
slide3	sictrl	norm
slide3	sictrl	norm
slide3	sictrl	norm
slide3	sictrl	norm
slide3	sictrl	norm
slide3	sictrl	norm
slide3	sictrl	norm
slide3	sictrl	norm
slide3	sictrl	norm
slide3	sictrl	norm
slide3	sictrl	norm
slide3	sictrl	no
slide3	sictrl	no
slide3	sictrl	no
slide3	sictrl	no
slide3	sictrl	no
slide3	sictrl	no
slide3	sictrl	no
slide3	sictrl	no
slide3	sictrl	no
slide3	sictrl	mis
slide3	sictrl	mis
slide1	siki67	norm
slide1	siki67	norm
slide1	siki67	norm
slide1	siki67	no
slide1	siki67	no
slide1	siki67	mis
slide1	siki67	mis
slide1	siki67	mis
slide1	siki67	mis
slide1	siki67	mis
slide1	siki67	mis
slide1	siki67	mis
slide1	siki67	mis
slide1	siki67	mis
slide1	siki67	mis
slide1	siki67	mis
slide1	siki67	mis
slide1	siki67	mis
slide1	siki67	mis
slide1	siki67	mis
slide1	siki67	mis
slide1	siki67	mis
slide1	siki67	mis
slide1	siki67	mis
slide1	siki67	mis
slide1	siki67	mis
slide1	siki67	mis
slide1	siki67	mis
slide1	siki67	mis
slide1	siki67	mis
slide2	siki67	norm
slide2	siki67	norm
slide2	siki67	no
slide2	siki67	no
slide2	siki67	mis
slide2	siki67	mis
slide2	siki67	mis
slide2	siki67	mis
slide2	siki67	mis
slide2	siki67	mis
slide2	siki67	mis
slide2	siki67	mis
slide2	siki67	mis
slide2	siki67	mis
slide2	siki67	mis
slide2	siki67	mis
slide2	siki67	mis
slide2	siki67	mis
slide2	siki67	mis
slide2	siki67	mis
slide2	siki67	mis
slide2	siki67	mis
slide2	siki67	mis
slide2	siki67	mis
slide2	siki67	mis
slide2	siki67	mis
slide2	siki67	mis
slide2	siki67	mis
slide2	siki67	mis
slide2	siki67	mis
slide2	siki67	mis
slide3	siki67	norm
slide3	siki67	no
slide3	siki67	no
slide3	siki67	mis
slide3	siki67	mis
slide3	siki67	mis
slide3	siki67	mis
slide3	siki67	mis
slide3	siki67	mis
slide3	siki67	mis
slide3	siki67	mis
slide3	siki67	mis
slide3	siki67	mis
slide3	siki67	mis
slide3	siki67	mis
slide3	siki67	mis
slide3	siki67	mis
slide3	siki67	mis
slide3	siki67	mis
slide3	siki67	mis
slide3	siki67	mis
slide3	siki67	mis
slide3	siki67	mis
slide3	siki67	mis
slide3	siki67	mis
slide3	siki67	mis
slide3	siki67	mis
slide3	siki67	mis
slide3	siki67	mis
slide3	siki67	mis
slide3	siki67	mis
slide1	si1A2B	norm
slide1	si1A2B	norm
slide1	si1A2B	norm
slide1	si1A2B	norm
slide1	si1A2B	norm
slide1	si1A2B	norm
slide1	si1A2B	norm
slide1	si1A2B	norm
slide1	si1A2B	norm
slide1	si1A2B	norm
slide1	si1A2B	no
slide1	si1A2B	no
slide1	si1A2B	no
slide1	si1A2B	no
slide1	si1A2B	no
slide1	si1A2B	no
slide1	si1A2B	no
slide1	si1A2B	no
slide1	si1A2B	no
slide1	si1A2B	no
slide1	si1A2B	no
slide1	si1A2B	no
slide1	si1A2B	no
slide1	si1A2B	no
slide1	si1A2B	no
slide1	si1A2B	no
slide1	si1A2B	no
slide1	si1A2B	mis
slide1	si1A2B	mis
slide1	si1A2B	mis
slide1	si1A2B	mis
slide1	si1A2B	mis
slide1	si1A2B	mis
slide2	si1A2B	norm
slide2	si1A2B	norm
slide2	si1A2B	norm
slide2	si1A2B	norm
slide2	si1A2B	norm
slide2	si1A2B	norm
slide2	si1A2B	norm
slide2	si1A2B	norm
slide2	si1A2B	norm
slide2	si1A2B	norm
slide2	si1A2B	norm
slide2	si1A2B	norm
slide2	si1A2B	norm
slide2	si1A2B	norm
slide2	si1A2B	no
slide2	si1A2B	no
slide2	si1A2B	no
slide2	si1A2B	no
slide2	si1A2B	no
slide2	si1A2B	no
slide2	si1A2B	no
slide2	si1A2B	no
slide2	si1A2B	no
slide2	si1A2B	mis
slide2	si1A2B	mis
slide2	si1A2B	mis
slide2	si1A2B	mis
slide2	si1A2B	mis
slide2	si1A2B	mis
slide2	si1A2B	mis
slide3	si1A2B	norm
slide3	si1A2B	norm
slide3	si1A2B	norm
slide3	si1A2B	norm
slide3	si1A2B	norm
slide3	si1A2B	norm
slide3	si1A2B	no
slide3	si1A2B	no
slide3	si1A2B	no
slide3	si1A2B	no
slide3	si1A2B	no
slide3	si1A2B	no
slide3	si1A2B	no
slide3	si1A2B	no
slide3	si1A2B	no
slide3	si1A2B	no
slide3	si1A2B	no
slide3	si1A2B	no
slide3	si1A2B	no
slide3	si1A2B	no
slide3	si1A2B	no
slide3	si1A2B	no
slide3	si1A2B	no
slide3	si1A2B	no
slide3	si1A2B	mis
slide3	si1A2B	mis
slide3	si1A2B	mis
slide3	si1A2B	mis
slide3	si1A2B	mis

## Sheet: 4G
experiment	construct	phase	internal_area_diff
exp2	sictrl	early_ana	117.026
exp2	sictrl	early_ana	100.884
exp2	si1A2B	early_ana	56.3365
exp2	sictrl	late_ana	99.0003
exp2	sictrl	late_ana	112.922
exp2	si1A2B	late_ana	69.1949
exp2	si1A2B	late_ana	52.7928
exp2	sictrl	early_telo	104.69
exp2	sictrl	early_telo	105.241
exp2	sictrl	early_telo	105.008
exp2	sictrl	early_telo	33.3261
exp2	sictrl	early_telo	65.1826
exp2	sictrl	early_telo	98.3873
exp2	si1A2B	early_telo	57.5717
exp2	si1A2B	early_telo	27.4369
exp2	si1A2B	early_telo	26.0715
exp2	si1A2B	early_telo	59.0232
exp2	si1A2B	early_telo	46.6563
exp2	si1A2B	early_telo	30.9786
exp3	sictrl	early_ana	114.768
exp3	sictrl	early_ana	107.16
exp3	sictrl	late_ana	73.8753
exp3	sictrl	late_ana	88.909
exp3	sictrl	late_ana	96.4897
exp3	sictrl	late_ana	115.877
exp3	sictrl	late_ana	99.5974
exp3	si1A2B	late_ana	69.4823
exp3	si1A2B	late_ana	63.5811
exp3	sictrl	early_telo	106.394
exp3	sictrl	early_telo	61.8732
exp3	sictrl	early_telo	98.0045
exp3	sictrl	early_telo	106.394
exp3	sictrl	early_telo	79.5442
exp3	sictrl	early_telo	88.2292
exp3	sictrl	early_telo	96.9505
exp3	si1A2B	early_telo	40.6288
exp3	si1A2B	early_telo	40.1571
exp3	si1A2B	early_telo	92.6574
exp3	si1A2B	early_telo	33.1845
exp3	si1A2B	early_telo	59.2788
exp3	si1A2B	early_telo	52.6646
exp4	sictrl	early_ana	104.905
exp4	sictrl	early_ana	105.363
exp4	sictrl	early_ana	111.132
exp4	si1A2B	early_ana	83.3668
exp4	si1A2B	early_ana	90.7453
exp4	si1A2B	early_ana	70.9607
exp4	sictrl	late_ana	112.488
exp4	sictrl	late_ana	137.527
exp4	sictrl	late_ana	72.9774
exp4	sictrl	late_ana	93.4274
exp4	si1A2B	late_ana	93.1468
exp4	si1A2B	late_ana	70.136
exp4	sictrl	early_telo	86.4884
exp4	sictrl	early_telo	67.4278
exp4	sictrl	early_telo	71.8989
exp4	sictrl	early_telo	75.643
exp4	sictrl	early_telo	97.9728
exp4	sictrl	early_telo	73.9485
exp4	sictrl	early_telo	70.4079
exp4	sictrl	early_telo	78.3734
exp4	sictrl	early_telo	91.406
exp4	si1A2B	early_telo	62.906
exp4	si1A2B	early_telo	67.011
exp4	si1A2B	early_telo	97.0622
