# Supplementary material for: The DEAD-box helicase eIF4A1/2 acts as RNA chaperone during mitotic exit enabling chromatin decondensation
Source: Nat Commun. 2025 Mar 11;16:2434. doi: 10.1038/s41467-025-57592-1 (PMC11897408; doi:10.1038/s41467-025-57592-1)
Supplement: Supplementary file 8 — Source Data [file 41467_2025_57592_MOESM8_ESM.zip › source_data_fig6.xlsx]

## Sheet: 6B-J
construct	rapa	area	phase	timepoint	normalized_area
C3GFP-FRB-A1	wo	109.68	meta	-33	2.13261
C3GFP-FRB-A1	wo	121.9	meta	-30	2.37021
C3GFP-FRB-A1	wo	99.33	meta	-27	1.93136
C3GFP-FRB-A1	wo	99.32	meta	-24	1.93117
C3GFP-FRB-A1	wo	92.05	meta	-21	1.78981
C3GFP-FRB-A1	wo	84.92	meta	-18	1.65118
C3GFP-FRB-A1	wo	78.91	meta	-15	1.53432
C3GFP-FRB-A1	wo	81.59	meta	-12	1.58643
C3GFP-FRB-A1	wo	69.01	meta	-9	1.34182
C3GFP-FRB-A1	wo	83.97	meta	-6	1.6327
C3GFP-FRB-A1	wo	111.53	early_ana	-3	2.16858
C3GFP-FRB-A1	wo	51.43	ana_telo	0	1
C3GFP-FRB-A1	wo	54.12	ana_telo	3	1.0523
C3GFP-FRB-A1	wo	48.1	ana_telo	6	0.935252
C3GFP-FRB-A1	wo	55.02	ana_telo	9	1.0698
C3GFP-FRB-A1	wo	57.56	ana_telo	9	1.11919
C3GFP-FRB-A1	wo	66.77	ana_telo	12	1.29827
C3GFP-FRB-A1	wo	65.7	ana_telo	12	1.27746
C3GFP-FRB-A1	wo	82.34	ana_telo	15	1.60101
C3GFP-FRB-A1	wo	65.38	ana_telo	15	1.27124
C3GFP-FRB-A1	wo	90.92	ana_telo	18	1.76784
C3GFP-FRB-A1	wo	71.07	ana_telo	18	1.38188
C3GFP-FRB-A1	wo	99.94	ana_telo	21	1.94322
C3GFP-FRB-A1	wo	75.42	ana_telo	21	1.46646
C3GFP-FRB-A1	wo	113.97	ana_telo	24	2.21602
C3GFP-FRB-A1	wo	81.56	ana_telo	24	1.58584
C3GFP-FRB-A1	wo	123.48	ana_telo	27	2.40093
C3GFP-FRB-A1	wo	86.46	ana_telo	27	1.68112
C3GFP-FRB-A1	wo	61.75	meta	-15	2.76039
C3GFP-FRB-A1	wo	57.39	meta	-12	2.56549
C3GFP-FRB-A1	wo	53.08	meta	-9	2.37282
C3GFP-FRB-A1	wo	70.22	early_ana	-6	3.13903
C3GFP-FRB-A1	wo	75.99	early_ana	-3	3.39696
C3GFP-FRB-A1	wo	33.45	ana_telo	0	1.49531
C3GFP-FRB-A1	wo	22.37	ana_telo	0	1
C3GFP-FRB-A1	wo	36.08	ana_telo	3	1.61287
C3GFP-FRB-A1	wo	27.85	ana_telo	3	1.24497
C3GFP-FRB-A1	wo	38.87	ana_telo	6	1.73759
C3GFP-FRB-A1	wo	27.38	ana_telo	6	1.22396
C3GFP-FRB-A1	wo	35.12	ana_telo	9	1.56996
C3GFP-FRB-A1	wo	42.52	ana_telo	12	1.90076
C3GFP-FRB-A1	wo	31.78	ana_telo	12	1.42065
C3GFP-FRB-A1	wo	43.91	ana_telo	15	1.9629
C3GFP-FRB-A1	wo	42.36	ana_telo	15	1.89361
C3GFP-FRB-A1	wo	65.5	meta	-15	1.37982
C3GFP-FRB-A1	wo	69.71	meta	-12	1.46851
C3GFP-FRB-A1	wo	67.68	meta	-9	1.42574
C3GFP-FRB-A1	wo	68.12	meta	-6	1.43501
C3GFP-FRB-A1	wo	101.19	early_ana	-3	2.13166
C3GFP-FRB-A1	wo	41.8	ana_telo	0	0.880556
C3GFP-FRB-A1	wo	47.47	ana_telo	0	1
C3GFP-FRB-A1	wo	37.39	ana_telo	3	0.787655
C3GFP-FRB-A1	wo	30.15	ana_telo	3	0.635138
C3GFP-FRB-A1	wo	37.72	ana_telo	6	0.794607
C3GFP-FRB-A1	wo	39.26	ana_telo	6	0.827049
C3GFP-FRB-A1	wo	36.45	ana_telo	9	0.767853
C3GFP-FRB-A1	wo	41.16	ana_telo	9	0.867074
C3GFP-FRB-A1	wo	41.65	ana_telo	12	0.877396
C3GFP-FRB-A1	wo	43.66	ana_telo	12	0.919739
C3GFP-FRB-A1	wo	39.06	ana_telo	15	0.822835
C3GFP-FRB-A1	wo	48.52	ana_telo	15	1.02212
C3GFP-FRB-A1	wo	37.39	ana_telo	18	0.787655
C3GFP-FRB-A1	wo	50.14	ana_telo	18	1.05625
C3GFP-FRB-A1	wo	44.36	ana_telo	21	0.934485
C3GFP-FRB-A1	wo	48.17	ana_telo	21	1.01475
C3GFP-FRB-A1	wo	46.64	ana_telo	24	0.982515
C3GFP-FRB-A1	wo	47.67	ana_telo	24	1.00421
C3GFP-FRB-A1	wo	39.46	ana_telo	27	0.831262
C3GFP-FRB-A1	wo	52.23	ana_telo	27	1.10027
C3GFP-FRB-A1	wo	43.22	ana_telo	30	0.91047
C3GFP-FRB-A1	wo	53.45	ana_telo	30	1.12597
C3GFP-FRB-A1	wo	47.77	ana_telo	33	1.00632
C3GFP-FRB-A1	wo	53.73	ana_telo	33	1.13187
C3GFP-FRB-A1	wo	48.54	ana_telo	36	1.02254
C3GFP-FRB-A1	wo	54.93	ana_telo	36	1.15715
C3GFP-FRB-A1	wo	58.63	ana_telo	39	1.2351
C3GFP-FRB-A1	wo	51.75	ana_telo	39	1.09016
C3GFP-FRB-A1	wo	86.56	early_ana	-6	2.22519
C3GFP-FRB-A1	wo	93.09	early_ana	-3	2.39306
C3GFP-FRB-A1	wo	38.9	ana_telo	0	1
C3GFP-FRB-A1	wo	34.57	ana_telo	0	0.888689
C3GFP-FRB-A1	wo	32.52	ana_telo	3	0.83599
C3GFP-FRB-A1	wo	30.47	ana_telo	3	0.78329
C3GFP-FRB-A1	wo	34.89	ana_telo	6	0.896915
C3GFP-FRB-A1	wo	33.23	ana_telo	6	0.854242
C3GFP-FRB-A1	wo	30.68	ana_telo	9	0.788689
C3GFP-FRB-A1	wo	31.37	ana_telo	9	0.806427
C3GFP-FRB-A1	wo	28.04	ana_telo	12	0.720823
C3GFP-FRB-A1	wo	32.2	ana_telo	12	0.827763
C3GFP-FRB-A1	wo	33.74	ana_telo	15	0.867352
C3GFP-FRB-A1	wo	42.74	ana_telo	15	1.09871
C3GFP-FRB-A1	wo	41.04	ana_telo	18	1.05501
C3GFP-FRB-A1	wo	54.63	ana_telo	18	1.40437
C3GFP-FRB-A1	wo	46.67	ana_telo	21	1.19974
C3GFP-FRB-A1	wo	43	ana_telo	24	1.1054
C3GFP-FRB-A1	wo	53.99	ana_telo	27	1.38792
C3GFP-FRB-A1	wo	60.65	ana_telo	27	1.55913
C3GFP-FRB-A1	wo	42.55	ana_telo	30	1.09383
C3GFP-FRB-A1	wo	59.22	ana_telo	30	1.52237
C3GFP-FRB-A1	wo	44.71	ana_telo	33	1.14936
C3GFP-FRB-A1	wo	63.24	ana_telo	33	1.62571
C3GFP-FRB-A1	wo	51.16	ana_telo	36	1.31517
C3GFP-FRB-A1	wo	71.22	ana_telo	36	1.83085
C3GFP-FRB-A1	wo	41.7	ana_telo	39	1.07198
C3GFP-FRB-A1	wo	68.97	ana_telo	39	1.77301
C3GFP-FRB-A1	wo	80.74	ana_telo	42	2.07558
C3GFP-FRB-A1	wo	87.07	ana_telo	42	2.2383
C3GFP-FRB-A1	wo	82.75	ana_telo	45	2.12725
C3GFP-FRB-A1	wo	91.86	ana_telo	45	2.36144
C3GFP-FRB-A1	wo	85.12	ana_telo	48	2.18817
C3GFP-FRB-A1	wo	93.71	ana_telo	48	2.409
C3GFP-FRB-A1	wo	59.41	ana_telo	51	1.52725
C3GFP-FRB-A1	wo	87.61	ana_telo	51	2.25219
C3GFP-FRB-A1	wo	87.62	ana_telo	54	2.25244
C3GFP-FRB-A1	wo	93.79	ana_telo	54	2.41105
C3GFP-FRB-A1	w	97.45	meta	-24	1.51109
C3GFP-FRB-A1	w	97.64	meta	-21	1.51403
C3GFP-FRB-A1	w	95.96	meta	-18	1.48798
C3GFP-FRB-A1	w	98.52	meta	-15	1.52768
C3GFP-FRB-A1	w	106.38	meta	-12	1.64956
C3GFP-FRB-A1	w	104.33	meta	-9	1.61777
C3GFP-FRB-A1	w	123.09	early_ana	-6	1.90867
C3GFP-FRB-A1	w	178.58	early_ana	-3	2.76911
C3GFP-FRB-A1	w	64.82	ana_telo	0	1.00512
C3GFP-FRB-A1	w	64.49	ana_telo	0	1
C3GFP-FRB-A1	w	57.47	ana_telo	3	0.891146
C3GFP-FRB-A1	w	60.48	ana_telo	3	0.93782
C3GFP-FRB-A1	w	66.94	ana_telo	6	1.03799
C3GFP-FRB-A1	w	67.15	ana_telo	6	1.04125
C3GFP-FRB-A1	w	68.49	ana_telo	9	1.06203
C3GFP-FRB-A1	w	71.64	ana_telo	9	1.11087
C3GFP-FRB-A1	w	77.71	ana_telo	12	1.20499
C3GFP-FRB-A1	w	79.73	ana_telo	12	1.23632
C3GFP-FRB-A1	w	82.23	ana_telo	15	1.27508
C3GFP-FRB-A1	w	85.94	ana_telo	15	1.33261
C3GFP-FRB-A1	w	93.38	ana_telo	18	1.44798
C3GFP-FRB-A1	w	105.27	ana_telo	18	1.63235
C3GFP-FRB-A1	w	99.8	ana_telo	21	1.54753
C3GFP-FRB-A1	w	119.52	ana_telo	21	1.85331
C3GFP-FRB-A1	w	116.21	ana_telo	24	1.80198
C3GFP-FRB-A1	w	138.98	ana_telo	24	2.15506
C3GFP-FRB-A1	w	127.55	ana_telo	27	1.97783
C3GFP-FRB-A1	w	138.85	ana_telo	27	2.15305
C3GFP-FRB-A1	w	139.88	ana_telo	30	2.16902
C3GFP-FRB-A1	w	164.89	ana_telo	30	2.55683
C3GFP-FRB-A1	w	157.46	ana_telo	33	2.44162
C3GFP-FRB-A1	w	189.82	ana_telo	33	2.9434
C3GFP-FRB-A1	w	153.62	ana_telo	36	2.38207
C3GFP-FRB-A1	w	180.29	ana_telo	36	2.79563
C3GFP-FRB-A1	w	179.22	ana_telo	39	2.77904
C3GFP-FRB-A1	w	225.67	ana_telo	39	3.4993
C3GFP-FRB-A1	w	192.38	ana_telo	42	2.9831
C3GFP-FRB-A1	w	233.07	ana_telo	42	3.61405
C3GFP-FRB-A1	w	65.87	meta	-33	2.19274
C3GFP-FRB-A1	w	71.18	meta	-30	2.36951
C3GFP-FRB-A1	w	71.62	meta	-27	2.38415
C3GFP-FRB-A1	w	70.36	meta	-24	2.34221
C3GFP-FRB-A1	w	68.71	meta	-21	2.28728
C3GFP-FRB-A1	w	66.19	meta	-18	2.2034
C3GFP-FRB-A1	w	56.03	meta	-15	1.86518
C3GFP-FRB-A1	w	56.83	meta	-12	1.89181
C3GFP-FRB-A1	w	63.05	meta	-9	2.09887
C3GFP-FRB-A1	w	51.87	early_ana	-6	1.7267
C3GFP-FRB-A1	w	49.5	early_ana	-3	1.6478
C3GFP-FRB-A1	w	30.04	ana_telo	0	1
C3GFP-FRB-A1	w	35.07	ana_telo	0	1.16744
C3GFP-FRB-A1	w	35.22	ana_telo	3	1.17244
C3GFP-FRB-A1	w	36.03	ana_telo	3	1.1994
C3GFP-FRB-A1	w	31.78	ana_telo	6	1.05792
C3GFP-FRB-A1	w	42.9	ana_telo	6	1.4281
C3GFP-FRB-A1	w	39.06	ana_telo	9	1.30027
C3GFP-FRB-A1	w	36.46	ana_telo	9	1.21372
C3GFP-FRB-A1	w	45.97	ana_telo	12	1.53029
C3GFP-FRB-A1	w	52.29	ana_telo	12	1.74068
C3GFP-FRB-A1	w	47.04	ana_telo	15	1.56591
C3GFP-FRB-A1	w	45.56	ana_telo	15	1.51664
C3GFP-FRB-A1	w	39.64	ana_telo	18	1.31957
C3GFP-FRB-A1	w	39.69	ana_telo	18	1.32124
C3GFP-FRB-A1	w	50.54	ana_telo	21	1.68242
C3GFP-FRB-A1	w	56.43	ana_telo	21	1.8785
C3GFP-FRB-A1	w	45.23	ana_telo	24	1.50566
C3GFP-FRB-A1	w	48.12	ana_telo	24	1.60186
C3GFP-FRB-A1	w	51.55	ana_telo	27	1.71605
C3GFP-FRB-A1	w	54.11	ana_telo	27	1.80126
C3GFP-FRB-A1	w	57.79	ana_telo	30	1.92377
C3GFP-FRB-A1	w	74.85	ana_telo	30	2.49168
C3GFP-FRB-A1	w	48.67	ana_telo	33	1.62017
C3GFP-FRB-A1	w	54.6	ana_telo	33	1.81758
C3GFP-FRB-A1	w	70.38	meta	-6	1.79404
C3GFP-FRB-A1	w	111.65	early_ana	-3	2.84604
C3GFP-FRB-A1	w	39.23	ana_telo	0	1
C3GFP-FRB-A1	w	41.56	ana_telo	0	1.05939
C3GFP-FRB-A1	w	31.73	ana_telo	3	0.80882
C3GFP-FRB-A1	w	37.82	ana_telo	3	0.964058
C3GFP-FRB-A1	w	35.74	ana_telo	6	0.911037
C3GFP-FRB-A1	w	39.02	ana_telo	6	0.994647
C3GFP-FRB-A1	w	37.35	ana_telo	9	0.952077
C3GFP-FRB-A1	w	37.9	ana_telo	9	0.966097
C3GFP-FRB-A1	w	40.5	ana_telo	12	1.03237
C3GFP-FRB-A1	w	41.9	ana_telo	12	1.06806
C3GFP-FRB-A1	w	42.98	ana_telo	15	1.09559
C3GFP-FRB-A1	w	50.34	ana_telo	15	1.2832
C3GFP-FRB-A1	w	46.92	ana_telo	18	1.19602
C3GFP-FRB-A1	w	55.78	ana_telo	18	1.42187
C3GFP-FRB-A1	w	53.2	ana_telo	21	1.35611
C3GFP-FRB-A1	w	55.9	ana_telo	21	1.42493
C3GFP-FRB-A1	w	59.15	ana_telo	24	1.50777
C3GFP-FRB-A1	w	71.72	ana_telo	24	1.82819
C3GFP-FRB-A1	w	53.83	ana_telo	27	1.37216
C3GFP-FRB-A1	w	56.46	ana_telo	27	1.4392
C3GFP-FRB-A1	w	59.9	ana_telo	30	1.52689
C3GFP-FRB-A1	w	56.09	ana_telo	30	1.42977
C3GFP-FRB-A1	w	69.38	ana_telo	33	1.76854
C3GFP-FRB-A1	w	75.75	ana_telo	33	1.93092
C3GFP-FRB-A1	w	75.53	ana_telo	36	1.92531
C3GFP-FRB-A1	w	72.13	ana_telo	36	1.83864
C3GFP-FRB-A1	w	82.55	ana_telo	39	2.10426
C3GFP-FRB-A1	w	73.19	ana_telo	39	1.86566
C3GFP-FRB-A1	w	83.98	ana_telo	42	2.14071
C3GFP-FRB-A1	w	79.19	ana_telo	42	2.01861
C3GFP-FRB-A1	w	89.22	ana_telo	45	2.27428
C3GFP-FRB-A1	w	72.14	ana_telo	45	1.8389
C3GFP-FRB-A1	w	92.43	ana_telo	48	2.35611
C3GFP-FRB-A1	w	86.62	ana_telo	48	2.208
C3GFP-FRB-A1	w	94.07	ana_telo	51	2.39791
C3GFP-FRB-A1	w	92.35	ana_telo	51	2.35407
C3GFP-FRB-A1	w	98.68	ana_telo	54	2.51542
C3GFP-FRB-A1	w	99.83	ana_telo	54	2.54474
C3GFP-FRB-A1	w	101.52	ana_telo	57	2.58782
C3GFP-FRB-A1	w	109.83	ana_telo	57	2.79964
C3GFP-FRB-A1	w	104.94	ana_telo	60	2.67499
C3GFP-FRB-A1	wo	49.45	ana_telo	0	1
C3GFP-FRB-A1	wo	39.97	ana_telo	0	0.808291
C3GFP-FRB-A1	wo	41.83	ana_telo	3	0.845905
C3GFP-FRB-A1	wo	36.89	ana_telo	3	0.746006
C3GFP-FRB-A1	wo	39.18	ana_telo	6	0.792315
C3GFP-FRB-A1	wo	37.9	ana_telo	6	0.766431
C3GFP-FRB-A1	wo	38.51	ana_telo	9	0.778766
C3GFP-FRB-A1	wo	36.91	ana_telo	9	0.746411
C3GFP-FRB-A1	wo	43.72	ana_telo	12	0.884125
C3GFP-FRB-A1	wo	43.65	ana_telo	12	0.88271
C3GFP-FRB-A1	wo	44.66	ana_telo	15	0.903134
C3GFP-FRB-A1	wo	44.09	ana_telo	15	0.891608
C3GFP-FRB-A1	wo	53.3	ana_telo	18	1.07786
C3GFP-FRB-A1	wo	51.53	ana_telo	18	1.04206
C3GFP-FRB-A1	wo	57.05	ana_telo	21	1.15369
C3GFP-FRB-A1	wo	58.32	ana_telo	21	1.17937
C3GFP-FRB-A1	wo	56.43	ana_telo	24	1.14115
C3GFP-FRB-A1	wo	53.08	ana_telo	24	1.07341
C3GFP-FRB-A1	wo	60.35	ana_telo	27	1.22042
C3GFP-FRB-A1	wo	57.04	ana_telo	27	1.15349
C3GFP-FRB-A1	wo	66.72	ana_telo	30	1.34924
C3GFP-FRB-A1	wo	62.01	ana_telo	30	1.25399
C3GFP-FRB-A1	wo	71.64	ana_telo	33	1.44874
C3GFP-FRB-A1	wo	65.75	ana_telo	33	1.32963
C3GFP-FRB-A1	wo	58.89	ana_telo	36	1.1909
C3GFP-FRB-A1	wo	66.37	ana_telo	36	1.34216
C3GFP-FRB-A1	wo	81.88	ana_telo	39	1.65581
C3GFP-FRB-A1	wo	68.69	ana_telo	39	1.38908
C3GFP-FRB-A1	wo	84.95	ana_telo	42	1.7179
C3GFP-FRB-A1	wo	75.41	ana_telo	42	1.52497
C3GFP-FRB-A1	wo	88.33	ana_telo	45	1.78625
C3GFP-FRB-A1	wo	76.62	ana_telo	45	1.54944
C3GFP-FRB-A1	wo	91.32	ana_telo	48	1.84671
C3GFP-FRB-A1	wo	83.23	ana_telo	48	1.68311
C3GFP-FRB-A1	wo	96.51	ana_telo	51	1.95167
C3GFP-FRB-A1	wo	86.35	ana_telo	51	1.74621
C3GFP-FRB-A1	wo	85.85	ana_telo	54	1.7361
C3GFP-FRB-A1	wo	89.81	ana_telo	54	1.81618
C3GFP-FRB-A1	wo	104.19	ana_telo	57	2.10698
C3GFP-FRB-A1	wo	98.49	ana_telo	57	1.99171
C3GFP-FRB-A1	wo	107.49	ana_telo	60	2.17371
C3GFP-FRB-A1	wo	103.69	ana_telo	60	2.09687
C3GFP-FRB-A1	wo	73.77	meta	-36	1.86901
C3GFP-FRB-A1	wo	69.64	meta	-33	1.76438
C3GFP-FRB-A1	wo	70.07	meta	-30	1.77527
C3GFP-FRB-A1	wo	64	meta	-27	1.62148
C3GFP-FRB-A1	wo	62.57	meta	-24	1.58525
C3GFP-FRB-A1	wo	62.66	meta	-21	1.58753
C3GFP-FRB-A1	wo	61.81	meta	-18	1.566
C3GFP-FRB-A1	wo	59.86	meta	-15	1.51659
C3GFP-FRB-A1	wo	43.34	meta	-12	1.09805
C3GFP-FRB-A1	wo	66.43	meta	-9	1.68305
C3GFP-FRB-A1	wo	70.33	early_ana	-6	1.78186
C3GFP-FRB-A1	wo	96.79	early_ana	-3	2.45224
C3GFP-FRB-A1	wo	39.47	ana_telo	0	1
C3GFP-FRB-A1	wo	39.73	ana_telo	0	1.00659
C3GFP-FRB-A1	wo	35.96	ana_telo	3	0.911072
C3GFP-FRB-A1	wo	34.25	ana_telo	3	0.867748
C3GFP-FRB-A1	wo	33.62	ana_telo	6	0.851786
C3GFP-FRB-A1	wo	35.12	ana_telo	6	0.88979
C3GFP-FRB-A1	wo	42.75	ana_telo	9	1.0831
C3GFP-FRB-A1	wo	38.09	ana_telo	9	0.965037
C3GFP-FRB-A1	wo	45.67	ana_telo	12	1.15708
C3GFP-FRB-A1	wo	43.93	ana_telo	12	1.113
C3GFP-FRB-A1	wo	43.75	ana_telo	15	1.10844
C3GFP-FRB-A1	wo	53.9	ana_telo	15	1.36559
C3GFP-FRB-A1	wo	46.61	ana_telo	18	1.1809
C3GFP-FRB-A1	wo	54.27	ana_telo	18	1.37497
C3GFP-FRB-A1	wo	50.3	ana_telo	21	1.27439
C3GFP-FRB-A1	wo	48.47	ana_telo	21	1.22802
C3GFP-FRB-A1	wo	62.93	ana_telo	24	1.59438
C3GFP-FRB-A1	wo	60.33	ana_telo	24	1.5285
C3GFP-FRB-A1	wo	65.32	ana_telo	27	1.65493
C3GFP-FRB-A1	wo	56.4	ana_telo	27	1.42893
C3GFP-FRB-A1	wo	64.87	meta	-30	1.86354
C3GFP-FRB-A1	wo	58.68	meta	-27	1.68572
C3GFP-FRB-A1	wo	57.76	meta	-24	1.65929
C3GFP-FRB-A1	wo	69.89	meta	-21	2.00776
C3GFP-FRB-A1	wo	69.65	meta	-18	2.00086
C3GFP-FRB-A1	wo	61.42	meta	-15	1.76444
C3GFP-FRB-A1	wo	60.51	meta	-12	1.73829
C3GFP-FRB-A1	wo	66.74	meta	-9	1.91727
C3GFP-FRB-A1	wo	62.93	meta	-6	1.80781
C3GFP-FRB-A1	wo	72.46	early_ana	-3	2.08159
C3GFP-FRB-A1	wo	36.46	ana_telo	0	1.0474
C3GFP-FRB-A1	wo	34.81	ana_telo	0	1
C3GFP-FRB-A1	wo	39.04	ana_telo	3	1.12152
C3GFP-FRB-A1	wo	37.56	ana_telo	3	1.079
C3GFP-FRB-A1	wo	33.76	ana_telo	6	0.969836
C3GFP-FRB-A1	wo	30.23	ana_telo	6	0.868429
C3GFP-FRB-A1	wo	36.05	ana_telo	9	1.03562
C3GFP-FRB-A1	wo	34.73	ana_telo	9	0.997702
C3GFP-FRB-A1	wo	39.87	ana_telo	12	1.14536
C3GFP-FRB-A1	wo	44.95	ana_telo	12	1.2913
C3GFP-FRB-A1	wo	38.87	ana_telo	15	1.11663
C3GFP-FRB-A1	wo	45.63	ana_telo	15	1.31083
C3GFP-FRB-A1	wo	39.78	ana_telo	18	1.14278
C3GFP-FRB-A1	wo	45.59	ana_telo	18	1.30968
C3GFP-FRB-A1	wo	44.18	ana_telo	21	1.26918
C3GFP-FRB-A1	wo	38.21	ana_telo	21	1.09767
C3GFP-FRB-A1	wo	45.83	ana_telo	24	1.31658
C3GFP-FRB-A1	wo	38.65	ana_telo	24	1.11031
C3GFP-FRB-A1	wo	36.87	ana_telo	27	1.05918
C3GFP-FRB-A1	wo	37.44	ana_telo	27	1.07555
C3GFP-FRB-A1	wo	41.5	ana_telo	30	1.19219
C3GFP-FRB-A1	wo	39.13	ana_telo	30	1.1241
C3GFP-FRB-A1	wo	47.53	ana_telo	33	1.36541
C3GFP-FRB-A1	wo	47.35	ana_telo	33	1.36024
C3GFP-FRB-A1	wo	54.36	meta	-30	1.56028
C3GFP-FRB-A1	wo	53.61	meta	-27	1.53875
C3GFP-FRB-A1	wo	51.67	meta	-24	1.48307
C3GFP-FRB-A1	wo	49.09	meta	-21	1.40901
C3GFP-FRB-A1	wo	51.36	meta	-18	1.47417
C3GFP-FRB-A1	wo	51.87	meta	-15	1.48881
C3GFP-FRB-A1	wo	57.52	meta	-12	1.65098
C3GFP-FRB-A1	wo	68.22	early_ana	-9	1.95809
C3GFP-FRB-A1	wo	114.47	early_ana	-6	3.28559
C3GFP-FRB-A1	wo	35.27	early_ana	-3	1.01234
C3GFP-FRB-A1	wo	34.84	ana_telo	0	1
C3GFP-FRB-A1	wo	34.22	ana_telo	3	0.982204
C3GFP-FRB-A1	wo	41.8	ana_telo	6	1.19977
C3GFP-FRB-A1	wo	32.52	ana_telo	6	0.93341
C3GFP-FRB-A1	wo	40.26	ana_telo	9	1.15557
C3GFP-FRB-A1	wo	32.5	ana_telo	9	0.932836
C3GFP-FRB-A1	wo	49.65	ana_telo	12	1.42509
C3GFP-FRB-A1	wo	37.63	ana_telo	12	1.08008
C3GFP-FRB-A1	wo	43.99	ana_telo	15	1.26263
C3GFP-FRB-A1	wo	38.41	ana_telo	15	1.10247
C3GFP-FRB-A1	wo	43.77	ana_telo	18	1.25631
C3GFP-FRB-A1	wo	50.53	ana_telo	21	1.45034
C3GFP-FRB-A1	wo	41.27	ana_telo	21	1.18456
C3GFP-FRB-A1	wo	53.93	ana_telo	24	1.54793
C3GFP-FRB-A1	wo	44.73	ana_telo	24	1.28387
C3GFP-FRB-A1	wo	65.87	ana_telo	27	1.89064
C3GFP-FRB-A1	wo	47.61	ana_telo	27	1.36653
C3GFP-FRB-A1	wo	56.56	ana_telo	30	1.62342
C3GFP-FRB-A1	wo	48.09	ana_telo	30	1.38031
C3GFP-FRB-A1	wo	65.59	ana_telo	33	1.88261
C3GFP-FRB-A1	wo	51.13	ana_telo	33	1.46757
C3GFP-FRB-A1	w	128.07	meta	-45	3.18107
C3GFP-FRB-A1	w	118.14	meta	-42	2.93443
C3GFP-FRB-A1	w	103.95	meta	-39	2.58197
C3GFP-FRB-A1	w	79.87	meta	-36	1.98385
C3GFP-FRB-A1	w	79.21	meta	-33	1.96746
C3GFP-FRB-A1	w	62.25	meta	-30	1.5462
C3GFP-FRB-A1	w	71.16	meta	-27	1.76751
C3GFP-FRB-A1	w	68.97	meta	-24	1.71311
C3GFP-FRB-A1	w	46.4	meta	-21	1.15251
C3GFP-FRB-A1	w	75.71	meta	-18	1.88053
C3GFP-FRB-A1	w	73	meta	-15	1.81321
C3GFP-FRB-A1	w	65.92	meta	-12	1.63736
C3GFP-FRB-A1	w	53.41	meta	-9	1.32663
C3GFP-FRB-A1	w	97.88	early_ana	-6	2.4312
C3GFP-FRB-A1	w	92.45	early_ana	-3	2.29632
C3GFP-FRB-A1	w	40.26	ana_telo	0	1
C3GFP-FRB-A1	w	38.22	ana_telo	0	0.949329
C3GFP-FRB-A1	w	34.57	ana_telo	3	0.858669
C3GFP-FRB-A1	w	37.73	ana_telo	3	0.937158
C3GFP-FRB-A1	w	46.25	ana_telo	6	1.14878
C3GFP-FRB-A1	w	36.35	ana_telo	6	0.902881
C3GFP-FRB-A1	w	44.99	ana_telo	9	1.11749
C3GFP-FRB-A1	w	36.67	ana_telo	9	0.91083
C3GFP-FRB-A1	w	57.41	ana_telo	12	1.42598
C3GFP-FRB-A1	w	42	ana_telo	12	1.04322
C3GFP-FRB-A1	w	56.5	ana_telo	15	1.40338
C3GFP-FRB-A1	w	43.74	ana_telo	15	1.08644
C3GFP-FRB-A1	w	56.71	ana_telo	18	1.40859
C3GFP-FRB-A1	w	49.65	ana_telo	18	1.23323
C3GFP-FRB-A1	w	70.66	meta	-30	2.5299
C3GFP-FRB-A1	w	64.07	meta	-27	2.29395
C3GFP-FRB-A1	w	66.13	meta	-24	2.3677
C3GFP-FRB-A1	w	63.25	meta	-21	2.26459
C3GFP-FRB-A1	w	64.43	meta	-18	2.30684
C3GFP-FRB-A1	w	46.19	meta	-15	1.65378
C3GFP-FRB-A1	w	59.84	meta	-12	2.1425
C3GFP-FRB-A1	w	57	meta	-9	2.04082
C3GFP-FRB-A1	w	56.14	meta	-6	2.01003
C3GFP-FRB-A1	w	27.93	ana_telo	0	1
C3GFP-FRB-A1	w	27.36	ana_telo	0	0.979592
C3GFP-FRB-A1	w	26.12	ana_telo	3	0.935195
C3GFP-FRB-A1	w	25.43	ana_telo	3	0.910491
C3GFP-FRB-A1	w	33.05	ana_telo	6	1.18332
C3GFP-FRB-A1	w	34.91	ana_telo	6	1.24991
C3GFP-FRB-A1	w	34.52	ana_telo	9	1.23595
C3GFP-FRB-A1	w	33.28	ana_telo	9	1.19155
C3GFP-FRB-A1	w	41.16	ana_telo	12	1.47368
C3GFP-FRB-A1	w	39.08	ana_telo	12	1.39921
C3GFP-FRB-A1	w	48.15	ana_telo	15	1.72395
C3GFP-FRB-A1	w	45.43	ana_telo	15	1.62657
C3GFP-FRB-A1	w	65.31	meta	-18	1.51848
C3GFP-FRB-A1	w	62.3	meta	-15	1.4485
C3GFP-FRB-A1	w	68.17	meta	-12	1.58498
C3GFP-FRB-A1	w	64.81	meta	-9	1.50686
C3GFP-FRB-A1	w	62.71	meta	-6	1.45803
C3GFP-FRB-A1	w	91.94	early_ana	-3	2.13764
C3GFP-FRB-A1	w	43.01	ana_telo	0	1
C3GFP-FRB-A1	w	50.45	ana_telo	0	1.17298
C3GFP-FRB-A1	w	39.4	ana_telo	3	0.916066
C3GFP-FRB-A1	w	42.29	ana_telo	3	0.98326
C3GFP-FRB-A1	w	41.12	ana_telo	6	0.956057
C3GFP-FRB-A1	w	41.24	ana_telo	9	0.958847
C3GFP-FRB-A1	w	39.55	ana_telo	12	0.919554
C3GFP-FRB-A1	w	38.76	ana_telo	12	0.901186
C3GFP-FRB-A1	w	49.2	ana_telo	15	1.14392
C3GFP-FRB-A1	w	48.01	ana_telo	15	1.11625
C3GFP-FRB-A1	w	52.75	ana_telo	18	1.22646
C3GFP-FRB-A1	w	55.16	ana_telo	18	1.28249
C3GFP-FRB-A1	w	59.3	ana_telo	21	1.37875
C3GFP-FRB-A1	w	52.34	ana_telo	21	1.21693
C3GFP-FRB-A1	w	68.17	ana_telo	24	1.58498
C3GFP-FRB-A1	w	55.97	ana_telo	24	1.30133
C3GFP-FRB-A1	w	70.73	ana_telo	27	1.6445
C3GFP-FRB-A1	w	67.93	ana_telo	27	1.5794
C3GFP-FRB-A1	w	80.91	ana_telo	30	1.88119
C3GFP-FRB-A1	w	78.12	ana_telo	30	1.81632
C3GFP-FRB-A1	w	84.33	ana_telo	33	1.96071
C3GFP-FRB-A1	w	95.11	ana_telo	36	2.21135
C3GFP-FRB-A1	w	75.65	ana_telo	36	1.75889
C3GFP-FRB-A1	w	100.07	ana_telo	39	2.32667
C3GFP-FRB-A1	w	88.44	ana_telo	39	2.05627
C3GFP-FRB-A1	w	105.71	ana_telo	42	2.4578
C3GFP-FRB-A1	w	93.07	ana_telo	42	2.16392
C3GFP-FRB-A1	w	113.32	ana_telo	45	2.63474
C3GFP-FRB-A1	w	103.6	ana_telo	45	2.40874
C3GFP-FRB-A1	w	76.73	meta	-36	2.22535
C3GFP-FRB-A1	w	72.1	meta	-33	2.09107
C3GFP-FRB-A1	w	74.98	meta	-30	2.17459
C3GFP-FRB-A1	w	77.85	meta	-27	2.25783
C3GFP-FRB-A1	w	72.02	meta	-24	2.08875
C3GFP-FRB-A1	w	71.28	meta	-21	2.06729
C3GFP-FRB-A1	w	68.47	meta	-18	1.98579
C3GFP-FRB-A1	w	65.24	meta	-15	1.89211
C3GFP-FRB-A1	w	70.74	meta	-12	2.05162
C3GFP-FRB-A1	w	81.84	early_ana	-9	2.37355
C3GFP-FRB-A1	w	96.22	early_ana	-6	2.7906
C3GFP-FRB-A1	w	86.08	early_ana	-3	2.49652
C3GFP-FRB-A1	w	34.48	ana_telo	0	1
C3GFP-FRB-A1	w	42.19	ana_telo	0	1.22361
C3GFP-FRB-A1	w	33.09	ana_telo	3	0.959687
C3GFP-FRB-A1	w	38.88	ana_telo	3	1.12761
C3GFP-FRB-A1	w	41.18	ana_telo	9	1.19432
C3GFP-FRB-A1	w	45.65	ana_telo	9	1.32396
C3GFP-FRB-A1	w	42.74	ana_telo	12	1.23956
C3GFP-FRB-A1	w	51.86	ana_telo	12	1.50406
C3GFP-FRB-A1	w	45.27	ana_telo	15	1.31294
C3GFP-FRB-A1	w	53.42	ana_telo	15	1.5493
C3GFP-FRB-A1	w	47.04	ana_telo	18	1.36427
C3GFP-FRB-A1	w	55.98	ana_telo	18	1.62355
C3GFP-FRB-A1	w	53.31	ana_telo	21	1.54611
C3GFP-FRB-A1	w	59.56	ana_telo	21	1.72738
C3GFP-FRB-A1	w	61.78	ana_telo	24	1.79176
C3GFP-FRB-A1	w	63.5	ana_telo	24	1.84165
C3GFP-FRB-A1	w	66.11	ana_telo	27	1.91734
C3GFP-FRB-A1	w	71.21	ana_telo	27	2.06526
C3GFP-FRB-A1	w	31.2	meta	-45	1.51236
C3GFP-FRB-A1	w	27.48	meta	-42	1.33204
C3GFP-FRB-A1	w	22.36	meta	-39	1.08386
C3GFP-FRB-A1	w	20.5	meta	-36	0.993698
C3GFP-FRB-A1	w	40.46	meta	-33	1.96122
C3GFP-FRB-A1	w	44.53	meta	-30	2.15851
C3GFP-FRB-A1	w	23.56	meta	-27	1.14203
C3GFP-FRB-A1	w	24.03	meta	-27	1.16481
C3GFP-FRB-A1	w	43.98	meta	-24	2.13185
C3GFP-FRB-A1	w	38.94	meta	-21	1.88754
C3GFP-FRB-A1	w	43.15	meta	-18	2.09161
C3GFP-FRB-A1	w	39.14	meta	-15	1.89724
C3GFP-FRB-A1	w	43.76	meta	-12	2.12118
C3GFP-FRB-A1	w	44.39	meta	-9	2.15172
C3GFP-FRB-A1	w	58.98	early_ana	-6	2.85894
C3GFP-FRB-A1	w	28.24	ana_telo	0	1.36888
C3GFP-FRB-A1	w	20.63	ana_telo	0	1
C3GFP-FRB-A1	w	25.45	ana_telo	3	1.23364
C3GFP-FRB-A1	w	22.5	ana_telo	3	1.09064
C3GFP-FRB-A1	w	26.88	ana_telo	6	1.30296
C3GFP-FRB-A1	w	25.97	ana_telo	6	1.25885
C3GFP-FRB-A1	w	26.52	ana_telo	9	1.28551
C3GFP-FRB-A1	w	24.66	ana_telo	9	1.19535
C3GFP-FRB-A1	w	28.71	ana_telo	12	1.39166
C3GFP-FRB-A1	w	26.64	ana_telo	12	1.29132
C3GFP-FRB-A1	w	29.97	ana_telo	15	1.45274
C3GFP-FRB-A1	w	28.94	ana_telo	15	1.40281
C3GFP-FRB-A1	w	28.29	ana_telo	18	1.3713
C3GFP-FRB-A1	w	24.69	ana_telo	18	1.1968
C3GFP-FRB-A1	w	81.13	meta	-27	2.18915
C3GFP-FRB-A1	w	73.76	meta	-24	1.99029
C3GFP-FRB-A1	w	84.26	meta	-21	2.27361
C3GFP-FRB-A1	w	73.13	meta	-18	1.97329
C3GFP-FRB-A1	w	75.8	meta	-15	2.04533
C3GFP-FRB-A1	w	78.44	meta	-12	2.11657
C3GFP-FRB-A1	w	64.82	meta	-9	1.74906
C3GFP-FRB-A1	w	70.93	early_ana	-6	1.91392
C3GFP-FRB-A1	w	117.8	early_ana	-3	3.17863
C3GFP-FRB-A1	w	37.06	ana_telo	0	1
C3GFP-FRB-A1	w	35.4	ana_telo	0	0.955208
C3GFP-FRB-A1	w	37.65	ana_telo	3	1.01592
C3GFP-FRB-A1	w	37.02	ana_telo	3	0.998921
C3GFP-FRB-A1	w	39.69	ana_telo	6	1.07097
C3GFP-FRB-A1	w	35.34	ana_telo	6	0.953589
C3GFP-FRB-A1	w	47.26	ana_telo	9	1.27523
C3GFP-FRB-A1	w	34.97	ana_telo	9	0.943605
C3GFP-FRB-A1	w	55.81	ana_telo	12	1.50594
C3GFP-FRB-A1	w	44.57	ana_telo	12	1.20264
C3GFP-FRB-A1	w	55.23	ana_telo	15	1.49029
C3GFP-FRB-A1	w	47.4	ana_telo	15	1.27901
C3GFP-FRB-A1	w	51.49	ana_telo	18	1.38937
C3GFP-FRB-A1	w	53.51	ana_telo	18	1.44387
C3GFP-FRB-A1	w	54.65	ana_telo	21	1.47464
C3GFP-FRB-A1	w	51.78	ana_telo	21	1.39719
C3GFP-FRB-A1	w	55.74	ana_telo	24	1.50405
C3GFP-FRB-A1	w	55.5	ana_telo	24	1.49757
C3GFP-FRB-A1	w	57.75	ana_telo	27	1.55828
C3GFP-FRB-A1	w	57.28	ana_telo	27	1.5456
C3GFP-FRB-A1	w	62.11	ana_telo	30	1.67593
C3GFP-FRB-A1	w	61.61	ana_telo	30	1.66244
C3GFP-FRB-A1	w	61.68	ana_telo	33	1.66433
C3GFP-FRB-A1	w	64.26	ana_telo	33	1.73394
C3GFP-FRB-A1	w	58.43	ana_telo	36	1.57663
C3GFP-FRB-A1	w	62.58	ana_telo	36	1.68861
C3GFP-FRB-A1	wo	68.18	meta	-12	1.64686
C3GFP-FRB-A1	wo	66.44	meta	-9	1.60483
C3GFP-FRB-A1	wo	48.24	meta	-6	1.16522
C3GFP-FRB-A1	wo	79.76	early_ana	-3	1.92657
C3GFP-FRB-A1	wo	41.4	ana_telo	0	1
C3GFP-FRB-A1	wo	37.6	ana_telo	0	0.908213
C3GFP-FRB-A1	wo	35.44	ana_telo	3	0.856039
C3GFP-FRB-A1	wo	36.64	ana_telo	3	0.885024
C3GFP-FRB-A1	wo	36	ana_telo	6	0.869565
C3GFP-FRB-A1	wo	38.04	ana_telo	6	0.918841
C3GFP-FRB-A1	wo	36.93	ana_telo	9	0.892029
C3GFP-FRB-A1	wo	38.61	ana_telo	9	0.932609
C3GFP-FRB-A1	wo	44.57	ana_telo	12	1.07657
C3GFP-FRB-A1	wo	45.46	ana_telo	12	1.09807
C3GFP-FRB-A1	wo	46.85	ana_telo	15	1.13164
C3GFP-FRB-A1	wo	48.58	ana_telo	15	1.17343
C3GFP-FRB-A1	wo	44.46	ana_telo	18	1.07391
C3GFP-FRB-A1	wo	54.32	ana_telo	18	1.31208
C3GFP-FRB-A1	wo	43.57	ana_telo	21	1.05242
C3GFP-FRB-A1	wo	53.2	ana_telo	21	1.28502
C3GFP-FRB-A1	wo	47.09	ana_telo	27	1.13744
C3GFP-FRB-A1	wo	57.56	ana_telo	27	1.39034
C3GFP-FRB-A1	wo	49.6	ana_telo	30	1.19807
C3GFP-FRB-A1	wo	60.42	ana_telo	30	1.45942
C3GFP-FRB-A1	wo	55.57	ana_telo	33	1.34227
C3GFP-FRB-A1	wo	67.16	ana_telo	33	1.62222
C3GFP-FRB-A1	wo	50.94	ana_telo	36	1.23043
C3GFP-FRB-A1	wo	60.54	ana_telo	36	1.46232
C3GFP-FRB-A1	wo	53.5	ana_telo	39	1.29227
C3GFP-FRB-A1	wo	74.06	ana_telo	39	1.78889
C3GFP-FRB-A1	wo	61.19	ana_telo	42	1.47802
C3GFP-FRB-A1	wo	76.72	ana_telo	42	1.85314
C3GFP-FRB-A1	wo	72.79	ana_telo	45	1.75821
C3GFP-FRB-A1	wo	77.71	ana_telo	45	1.87705
C3GFP-FRB-A1	wo	63.5	ana_telo	48	1.53382
C3GFP-FRB-A1	wo	82.17	ana_telo	48	1.98478
C3GFP-FRB-A1	w	55.8	meta	-18	1.63684
C3GFP-FRB-A1	w	54.83	meta	-15	1.60839
C3GFP-FRB-A1	w	53.34	meta	-12	1.56468
C3GFP-FRB-A1	w	36.83	meta	-9	1.08038
C3GFP-FRB-A1	w	52.97	early_ana	-6	1.55383
C3GFP-FRB-A1	w	34.09	ana_telo	0	1
C3GFP-FRB-A1	w	30.19	ana_telo	0	0.885597
C3GFP-FRB-A1	w	31.24	ana_telo	3	0.916398
C3GFP-FRB-A1	w	34.38	ana_telo	3	1.00851
C3GFP-FRB-A1	w	33.88	ana_telo	6	0.99384
C3GFP-FRB-A1	w	35.54	ana_telo	6	1.04253
C3GFP-FRB-A1	w	35.62	ana_telo	9	1.04488
C3GFP-FRB-A1	w	40.56	ana_telo	9	1.18979
C3GFP-FRB-A1	w	40.81	ana_telo	12	1.19713
C3GFP-FRB-A1	w	45.25	ana_telo	12	1.32737
C3GFP-FRB-A1	w	47.86	ana_telo	15	1.40393
C3GFP-FRB-A1	w	48.12	ana_telo	15	1.41156
C3GFP-FRB-A1	w	50.59	ana_telo	18	1.48401
C3GFP-FRB-A1	w	50.25	ana_telo	18	1.47404
C3GFP-FRB-A1	w	44.76	ana_telo	21	1.313
C3GFP-FRB-A1	w	52.15	ana_telo	21	1.52977
C3GFP-FRB-A1	w	45.03	ana_telo	24	1.32092
C3GFP-FRB-A1	w	53.32	ana_telo	24	1.5641
C3GFP-FRB-A1	w	52.41	ana_telo	27	1.5374
C3GFP-FRB-A1	w	56.02	ana_telo	27	1.6433
C3GFP-FRB-A1	w	53.13	ana_telo	30	1.55852
C3GFP-FRB-A1	w	57.24	ana_telo	30	1.67908
C3GFP-FRB-A1	w	54.8	ana_telo	33	1.60751
C3GFP-FRB-A1	w	57.13	ana_telo	33	1.67586
C3GFP-FRB-A1	w	57.9	ana_telo	36	1.69845
C3GFP-FRB-A1	w	59.68	ana_telo	36	1.75066
C3GFP-FRB-A1	w	73.34	ana_telo	39	2.15136
C3GFP-FRB-A1	w	64.21	ana_telo	42	1.88354
C3GFP-FRB-A1	w	59.28	ana_telo	42	1.73893
C3GFP-FRB-A1	w	60.28	ana_telo	45	1.76826
C3GFP-FRB-A1	w	81.25	ana_telo	48	2.3834
C3GFP-FRB-A1	w	51.12	meta	-12	1.456
C3GFP-FRB-A1	w	49.34	meta	-9	1.4053
C3GFP-FRB-A1	w	47.82	meta	-6	1.36201
C3GFP-FRB-A1	w	74.82	early_ana	-3	2.13102
C3GFP-FRB-A1	w	36.27	ana_telo	0	1.03304
C3GFP-FRB-A1	w	35.11	ana_telo	0	1
C3GFP-FRB-A1	w	30.91	ana_telo	3	0.880376
C3GFP-FRB-A1	w	33.04	ana_telo	3	0.941042
C3GFP-FRB-A1	w	28.79	ana_telo	6	0.819994
C3GFP-FRB-A1	w	29.65	ana_telo	6	0.844489
C3GFP-FRB-A1	w	33.29	ana_telo	9	0.948163
C3GFP-FRB-A1	w	37.07	ana_telo	9	1.05582
C3GFP-FRB-A1	w	37.32	ana_telo	12	1.06295
C3GFP-FRB-A1	w	39.16	ana_telo	12	1.11535
C3GFP-FRB-A1	w	45.34	ana_telo	15	1.29137
C3GFP-FRB-A1	w	48.45	ana_telo	15	1.37995
C3GFP-FRB-A1	w	47.02	ana_telo	18	1.33922
C3GFP-FRB-A1	w	54.52	ana_telo	18	1.55283
C3GFP-FRB-A1	w	40.69	ana_telo	21	1.15893
C3GFP-FRB-A1	w	54.98	ana_telo	21	1.56594
C3GFP-FRB-A1	w	51.43	ana_telo	24	1.46482
C3GFP-FRB-A1	w	47.96	ana_telo	27	1.36599
C3GFP-FRB-A1	w	61.91	ana_telo	27	1.76332
C3GFP-FRB-A1	w	54.02	ana_telo	30	1.53859
C3GFP-FRB-A1	w	63.15	ana_telo	30	1.79863
C3GFP-FRB-A1	w	61.39	meta	-24	1.97713
C3GFP-FRB-A1	w	65.22	meta	-21	2.10048
C3GFP-FRB-A1	w	67.03	meta	-18	2.15878
C3GFP-FRB-A1	w	61.73	meta	-15	1.98808
C3GFP-FRB-A1	w	61.3	meta	-12	1.97424
C3GFP-FRB-A1	w	61.11	meta	-9	1.96812
C3GFP-FRB-A1	w	55.78	meta	-6	1.79646
C3GFP-FRB-A1	w	84.49	early_ana	-3	2.7211
C3GFP-FRB-A1	w	36.41	ana_telo	0	1.17262
C3GFP-FRB-A1	w	31.05	ana_telo	0	1
C3GFP-FRB-A1	w	34.36	ana_telo	3	1.1066
C3GFP-FRB-A1	w	26.55	ana_telo	3	0.855072
C3GFP-FRB-A1	w	35.92	ana_telo	6	1.15684
C3GFP-FRB-A1	w	32.44	ana_telo	6	1.04477
C3GFP-FRB-A1	w	38.89	ana_telo	9	1.2525
C3GFP-FRB-A1	w	37.36	ana_telo	9	1.20322
C3GFP-FRB-A1	w	44.44	ana_telo	12	1.43124
C3GFP-FRB-A1	w	36.12	ana_telo	12	1.16329
C3GFP-FRB-A1	w	38.69	ana_telo	15	1.24605
C3GFP-FRB-A1	w	40.59	ana_telo	15	1.30725
C3GFP-FRB-A1	w	46.82	ana_telo	18	1.50789
C3GFP-FRB-A1	w	46.82	ana_telo	18	1.50789
C3GFP-FRB-A1	w	47.96	ana_telo	21	1.54461
C3GFP-FRB-A1	w	52.6	ana_telo	21	1.69404
C3GFP-FRB-A1	w	54.13	ana_telo	24	1.74332
C3GFP-FRB-A1	w	57.39	ana_telo	24	1.84831
C3GFP-FRB-A1	w	62.25	ana_telo	27	2.00483
C3GFP-FRB-A1	w	62.28	ana_telo	27	2.0058
C3GFP-FRB-A1	w	62.37	ana_telo	30	2.0087
C3GFP-FRB-A1	w	57.13	ana_telo	30	1.83994
C3GFP-FRB-A1	w	70.92	ana_telo	33	2.28406
C3GFP-FRB-A1	w	66.2	ana_telo	33	2.13205
C3GFP-FRB-A1	w	72.09	ana_telo	36	2.32174
C3GFP-FRB-A1	w	66.63	ana_telo	36	2.14589
C3GFP-FRB-A1	w	75.82	ana_telo	39	2.44187
C3GFP-FRB-A1	w	72.89	ana_telo	39	2.3475
C3GFP-FRB-A1	w	86.93	ana_telo	42	2.79968
C3GFP-FRB-A1	w	79.44	ana_telo	42	2.55845
C3GFP-FRB-A1	w	92.3	ana_telo	45	2.97262
C3GFP-FRB-A1	w	85.06	ana_telo	45	2.73945
C3GFP-FRB-A1	w	93.04	ana_telo	48	2.99646
C3GFP-FRB-A1	w	81.87	ana_telo	48	2.63671
C3GFP-FRB-A1	w	102.22	ana_telo	54	3.29211
C3GFP-FRB-A1	w	101.9	ana_telo	57	3.2818
C3GFP-FRB-A1	w	104.48	ana_telo	60	3.3649
C3GFP-FRB-A1	w	104.62	ana_telo	63	3.3694
C3GFP-FRB-A1	wo	73.22	meta	-15	1.46822
C3GFP-FRB-A1	wo	71.26	meta	-12	1.42892
C3GFP-FRB-A1	wo	79.86	meta	-9	1.60136
C3GFP-FRB-A1	wo	85.36	early_ana	-6	1.71165
C3GFP-FRB-A1	wo	44.92	ana_telo	0	0.900742
C3GFP-FRB-A1	wo	49.87	ana_telo	0	1
C3GFP-FRB-A1	wo	46.13	ana_telo	6	0.925005
C3GFP-FRB-A1	wo	51.73	ana_telo	6	1.0373
C3GFP-FRB-A1	wo	50.75	ana_telo	9	1.01765
C3GFP-FRB-A1	wo	52.96	ana_telo	9	1.06196
C3GFP-FRB-A1	wo	55.43	ana_telo	12	1.11149
C3GFP-FRB-A1	wo	55.65	ana_telo	12	1.1159
C3GFP-FRB-A1	wo	54.71	ana_telo	15	1.09705
C3GFP-FRB-A1	wo	59.6	ana_telo	15	1.19511
C3GFP-FRB-A1	wo	56.94	ana_telo	18	1.14177
C3GFP-FRB-A1	wo	62.43	ana_telo	18	1.25185
C3GFP-FRB-A1	wo	59.7	ana_telo	21	1.19711
C3GFP-FRB-A1	wo	63.47	ana_telo	21	1.27271
C3GFP-FRB-A1	wo	59.37	ana_telo	24	1.1905
C3GFP-FRB-A1	wo	64.68	ana_telo	24	1.29697
C3GFP-FRB-A1	wo	60.52	ana_telo	27	1.21356
C3GFP-FRB-A1	wo	66.92	ana_telo	27	1.34189
C3GFP-FRB-A1	wo	68.95	ana_telo	30	1.38259
C3GFP-FRB-A1	wo	75.2	ana_telo	30	1.50792
C3GFP-FRB-A1	wo	73.12	ana_telo	33	1.46621
C3GFP-FRB-A1	wo	75.01	ana_telo	33	1.50411
C3GFP-FRB-A1	wo	77.91	ana_telo	36	1.56226
C3GFP-FRB-A1	wo	78.28	ana_telo	36	1.56968
C3GFP-FRB-A1	wo	75.87	ana_telo	39	1.52136
C3GFP-FRB-A1	wo	74.03	ana_telo	39	1.48446
C3GFP-FRB-A1	wo	75.58	ana_telo	42	1.51554
C3GFP-FRB-A1	wo	71.45	ana_telo	42	1.43273
C3GFP-FRB-A1	wo	87.81	ana_telo	45	1.76078
C3GFP-FRB-A1	wo	77.74	ana_telo	45	1.55885
C3GFP-FRB-A1	wo	95.24	ana_telo	48	1.90977
C3GFP-FRB-A1	wo	81.26	ana_telo	48	1.62944
C3GFP-FRB-A1	wo	102.17	ana_telo	51	2.04873
C3GFP-FRB-A1	wo	79.68	ana_telo	51	1.59775
C3GFP-FRB-A1	wo	97.44	ana_telo	54	1.95388
C3GFP-FRB-A1	wo	78.77	ana_telo	54	1.57951
C3GFP-FRB-A1	wo	105.44	ana_telo	57	2.1143
C3GFP-FRB-A1	wo	78.49	ana_telo	57	1.57389
C3GFP-FRB-A1	wo	45.28	meta	-9	1.53961
C3GFP-FRB-A1	wo	42.84	meta	-6	1.45665
C3GFP-FRB-A1	wo	67.64	early_ana	-3	2.2999
C3GFP-FRB-A1	wo	24.71	ana_telo	0	0.84019
C3GFP-FRB-A1	wo	29.41	ana_telo	0	1
C3GFP-FRB-A1	wo	28.71	ana_telo	3	0.976199
C3GFP-FRB-A1	wo	27.88	ana_telo	3	0.947977
C3GFP-FRB-A1	wo	30.19	ana_telo	6	1.02652
C3GFP-FRB-A1	wo	27.99	ana_telo	6	0.951717
C3GFP-FRB-A1	wo	29.28	ana_telo	9	0.99558
C3GFP-FRB-A1	wo	30.77	ana_telo	9	1.04624
C3GFP-FRB-A1	wo	31.19	ana_telo	12	1.06052
C3GFP-FRB-A1	wo	31.4	ana_telo	12	1.06766
C3GFP-FRB-A1	wo	35.81	ana_telo	15	1.21761
C3GFP-FRB-A1	wo	35.43	ana_telo	15	1.20469
C3GFP-FRB-A1	wo	41.84	ana_telo	18	1.42265
C3GFP-FRB-A1	wo	33.59	ana_telo	18	1.14213
C3GFP-FRB-A1	wo	49.29	ana_telo	21	1.67596
C3GFP-FRB-A1	w	59.66	meta	-12	1.77348
C3GFP-FRB-A1	w	63.69	meta	-9	1.89328
C3GFP-FRB-A1	w	59.14	meta	-6	1.75803
C3GFP-FRB-A1	w	33.64	ana_telo	0	1
C3GFP-FRB-A1	w	38.04	ana_telo	0	1.1308
C3GFP-FRB-A1	w	33.78	ana_telo	3	1.00416
C3GFP-FRB-A1	w	34.41	ana_telo	3	1.02289
C3GFP-FRB-A1	w	33.98	ana_telo	6	1.01011
C3GFP-FRB-A1	w	37.79	ana_telo	6	1.12337
C3GFP-FRB-A1	w	41	ana_telo	9	1.21879
C3GFP-FRB-A1	w	45.13	ana_telo	9	1.34156
C3GFP-FRB-A1	w	43.65	ana_telo	12	1.29756
C3GFP-FRB-A1	w	51.88	ana_telo	12	1.54221
C3GFP-FRB-A1	w	51.54	ana_telo	18	1.5321
C3GFP-FRB-A1	w	66.91	ana_telo	18	1.989
C3GFP-FRB-A1	w	56.28	ana_telo	21	1.67301
C3GFP-FRB-A1	w	75.86	ana_telo	21	2.25505
C3GFP-FRB-A1	w	62.73	ana_telo	24	1.86474
C3GFP-FRB-A1	w	80.39	ana_telo	24	2.38971
C3GFP-FRB-A1	w	68.42	ana_telo	27	2.03389
C3GFP-FRB-A1	w	64	ana_telo	27	1.9025
C3GFP-FRB-A1	w	76.63	ana_telo	30	2.27794
C3GFP-FRB-A1	w	67.06	ana_telo	30	1.99346
C3GFP-FRB-A1	w	77.59	ana_telo	33	2.30648
C3GFP-FRB-A1	w	70.57	ana_telo	33	2.0978
C3GFP-FRB-A1	w	76.96	ana_telo	36	2.28775
C3GFP-FRB-A1	w	69.78	ana_telo	36	2.07432
C3GFP-FRB-A1	w	82.8	ana_telo	39	2.46136
C3GFP-FRB-A1	w	82.65	ana_telo	39	2.4569
C3GFP-FRB-A1	w	92.91	ana_telo	42	2.76189
C3GFP-FRB-A1	w	102.89	ana_telo	42	3.05856
C3GFP-FRB-A1	w	95.79	ana_telo	45	2.8475
C3GFP-FRB-A1	w	97.94	ana_telo	45	2.91141
C3GFP-FRB-A1	w	100.76	ana_telo	48	2.99524
C3GFP-FRB-A1	w	107.88	ana_telo	48	3.2069
C3GFP-FRB-A1	w	89.14	ana_telo	51	2.64982
C3GFP-FRB-A1	w	92.83	ana_telo	51	2.75951
C3GFP-FRB-A1	w	81.69	meta	-24	2.82079
C3GFP-FRB-A1	w	83.49	meta	-21	2.88294
C3GFP-FRB-A1	w	68.26	meta	-18	2.35704
C3GFP-FRB-A1	w	70.8	meta	-15	2.44475
C3GFP-FRB-A1	w	76.2	meta	-12	2.63122
C3GFP-FRB-A1	w	66.44	meta	-9	2.2942
C3GFP-FRB-A1	w	68.74	early_ana	-6	2.37362
C3GFP-FRB-A1	w	28.61	ana_telo	0	0.987914
C3GFP-FRB-A1	w	28.96	ana_telo	0	1
C3GFP-FRB-A1	w	38.23	ana_telo	3	1.3201
C3GFP-FRB-A1	w	35.39	ana_telo	3	1.22203
C3GFP-FRB-A1	w	39.02	ana_telo	6	1.34738
C3GFP-FRB-A1	w	35.08	ana_telo	6	1.21133
C3GFP-FRB-A1	w	43.96	ana_telo	9	1.51796
C3GFP-FRB-A1	w	37.89	ana_telo	9	1.30836
C3GFP-FRB-A1	w	49.49	ana_telo	12	1.70891
C3GFP-FRB-A1	w	39.97	ana_telo	12	1.38018
C3GFP-FRB-A1	w	43.36	ana_telo	15	1.49724
C3GFP-FRB-A1	w	51.67	ana_telo	15	1.78419
C3GFP-FRB-A1	w	47.05	ana_telo	18	1.62465
C3GFP-FRB-A1	w	56.12	ana_telo	18	1.93785
C3GFP-FRB-A1	w	52.66	ana_telo	21	1.81837
C3GFP-FRB-A1	w	58.43	ana_telo	21	2.01761
C3GFP-FRB-A1	w	57.79	ana_telo	24	1.99551
C3GFP-FRB-A1	w	67.23	ana_telo	24	2.32148
C3GFP-FRB-A1	w	65.14	ana_telo	27	2.24931
C3GFP-FRB-A1	w	71.71	ana_telo	27	2.47617
C3GFP-FRB-A1	w	71.56	ana_telo	30	2.47099
C3GFP-FRB-A1	w	76.68	ana_telo	30	2.64779
C3GFP-FRB-A1	w	77.56	ana_telo	33	2.67818
C3GFP-FRB-A1	w	81.88	ana_telo	33	2.82735
C3GFP-FRB-A1	w	88.41	ana_telo	36	3.05283
C3GFP-FRB-A1	w	94.29	ana_telo	36	3.25587
C3GFP-FRB-A1	w	100.83	ana_telo	39	3.4817
C3GFP-FRB-A1	w	110.68	ana_telo	39	3.82182
C3GFP-FRB-A1	w	95.7	ana_telo	42	3.30456
C3GFP-FRB-A1	w	103.2	ana_telo	42	3.56354
C3GFP-FRB-A1	wo	55.55	meta	-15	1.74686
C3GFP-FRB-A1	wo	57.91	meta	-12	1.82107
C3GFP-FRB-A1	wo	54.14	meta	-9	1.70252
C3GFP-FRB-A1	wo	49.59	meta	-6	1.55943
C3GFP-FRB-A1	wo	64.06	early_ana	-3	2.01447
C3GFP-FRB-A1	wo	31.8	ana_telo	0	1
C3GFP-FRB-A1	wo	28.9	ana_telo	0	0.908805
C3GFP-FRB-A1	wo	30.51	ana_telo	3	0.959434
C3GFP-FRB-A1	wo	31.25	ana_telo	3	0.982704
C3GFP-FRB-A1	wo	28.23	ana_telo	6	0.887736
C3GFP-FRB-A1	wo	27.13	ana_telo	6	0.853145
C3GFP-FRB-A1	wo	32.43	ana_telo	9	1.01981
C3GFP-FRB-A1	wo	35.4	ana_telo	9	1.11321
C3GFP-FRB-A1	wo	33.14	ana_telo	12	1.04214
C3GFP-FRB-A1	wo	29.84	ana_telo	12	0.938365
C3GFP-FRB-A1	wo	38.18	ana_telo	15	1.20063
C3GFP-FRB-A1	wo	36.53	ana_telo	15	1.14874
C3GFP-FRB-A1	wo	37.41	ana_telo	18	1.17642
C3GFP-FRB-A1	wo	37.68	ana_telo	18	1.18491
C3GFP-FRB-A1	wo	44.23	ana_telo	21	1.39088
C3GFP-FRB-A1	wo	44.79	ana_telo	21	1.40849
C3GFP-FRB-A1	wo	41.26	ana_telo	24	1.29748
C3GFP-FRB-A1	wo	50.4	ana_telo	24	1.58491
C3GFP-FRB-A1	wo	48.55	ana_telo	27	1.52673
C3GFP-FRB-A1	wo	48.72	ana_telo	27	1.53208
C3GFP-FRB-A1	wo	50.73	ana_telo	30	1.59528
C3GFP-FRB-A1	wo	51.13	ana_telo	30	1.60786
C3GFP-FRB-A1	wo	47.02	ana_telo	33	1.47862
C3GFP-FRB-A1	wo	51.35	ana_telo	33	1.61478
C3GFP-FRB-A1	wo	44.76	ana_telo	36	1.40755
C3GFP-FRB-A1	wo	69.68	ana_telo	36	2.19119
C3GFP-FRB-A1-E183Q	wo	70.8	meta	-12	2.16249
C3GFP-FRB-A1-E183Q	wo	73.43	early_ana	-9	2.24282
C3GFP-FRB-A1-E183Q	wo	25.03	ana_telo	0	0.764508
C3GFP-FRB-A1-E183Q	wo	32.74	ana_telo	0	1
C3GFP-FRB-A1-E183Q	wo	23.98	ana_telo	3	0.732437
C3GFP-FRB-A1-E183Q	wo	36.63	ana_telo	3	1.11881
C3GFP-FRB-A1-E183Q	wo	33.83	ana_telo	6	1.03329
C3GFP-FRB-A1-E183Q	wo	44.99	ana_telo	6	1.37416
C3GFP-FRB-A1-E183Q	wo	36.29	ana_telo	9	1.10843
C3GFP-FRB-A1-E183Q	wo	53.69	ana_telo	9	1.63989
C3GFP-FRB-A1-E183Q	wo	42.24	ana_telo	12	1.29016
C3GFP-FRB-A1-E183Q	wo	59.71	ana_telo	12	1.82376
C3GFP-FRB-A1-E183Q	wo	55.85	ana_telo	15	1.70586
C3GFP-FRB-A1-E183Q	wo	58.86	ana_telo	15	1.7978
C3GFP-FRB-A1-E183Q	wo	57.56	ana_telo	18	1.75809
C3GFP-FRB-A1-E183Q	wo	59.46	ana_telo	21	1.81613
C3GFP-FRB-A1-E183Q	wo	64.98	ana_telo	21	1.98473
C3GFP-FRB-A1-E183Q	wo	61.29	ana_telo	24	1.87202
C3GFP-FRB-A1-E183Q	wo	69.09	ana_telo	24	2.11026
C3GFP-FRB-A1-E183Q	wo	58.2	ana_telo	27	1.77764
C3GFP-FRB-A1-E183Q	wo	74.32	ana_telo	27	2.27001
C3GFP-FRB-A1-E183Q	wo	58.91	ana_telo	30	1.79933
C3GFP-FRB-A1-E183Q	wo	77.92	ana_telo	30	2.37996
C3GFP-FRB-A1-E183Q	wo	57.32	ana_telo	33	1.75076
C3GFP-FRB-A1-E183Q	wo	79.87	ana_telo	33	2.43952
C3GFP-FRB-A1-E183Q	wo	56.5	ana_telo	36	1.72572
C3GFP-FRB-A1-E183Q	wo	80.5	ana_telo	36	2.45877
C3GFP-FRB-A1-E183Q	wo	80.36	ana_telo	39	2.45449
C3GFP-FRB-A1-E183Q	wo	67.3	ana_telo	42	2.05559
C3GFP-FRB-A1-E183Q	wo	85.84	ana_telo	42	2.62187
C3GFP-FRB-A1-E183Q	wo	77.42	ana_telo	45	2.36469
C3GFP-FRB-A1-E183Q	wo	125.49	meta	-42	3.06522
C3GFP-FRB-A1-E183Q	wo	116.43	meta	-39	2.84392
C3GFP-FRB-A1-E183Q	wo	103.93	meta	-36	2.53859
C3GFP-FRB-A1-E183Q	wo	101.67	meta	-33	2.48339
C3GFP-FRB-A1-E183Q	wo	89.49	meta	-30	2.18588
C3GFP-FRB-A1-E183Q	wo	82.61	meta	-27	2.01783
C3GFP-FRB-A1-E183Q	wo	77.9	meta	-24	1.90278
C3GFP-FRB-A1-E183Q	wo	74.37	meta	-21	1.81656
C3GFP-FRB-A1-E183Q	wo	76.7	meta	-18	1.87347
C3GFP-FRB-A1-E183Q	wo	79.2	meta	-15	1.93454
C3GFP-FRB-A1-E183Q	wo	69.97	meta	-12	1.70909
C3GFP-FRB-A1-E183Q	wo	76.44	meta	-9	1.86712
C3GFP-FRB-A1-E183Q	wo	118.46	early_ana	-6	2.8935
C3GFP-FRB-A1-E183Q	wo	82.21	early_ana	-3	2.00806
C3GFP-FRB-A1-E183Q	wo	39.28	ana_telo	0	0.959453
C3GFP-FRB-A1-E183Q	wo	40.94	ana_telo	0	1
C3GFP-FRB-A1-E183Q	wo	39.54	ana_telo	3	0.965804
C3GFP-FRB-A1-E183Q	wo	41.31	ana_telo	3	1.00904
C3GFP-FRB-A1-E183Q	wo	44.8	ana_telo	6	1.09428
C3GFP-FRB-A1-E183Q	wo	48.36	ana_telo	6	1.18124
C3GFP-FRB-A1-E183Q	wo	49.29	ana_telo	9	1.20396
C3GFP-FRB-A1-E183Q	wo	54.5	ana_telo	9	1.33122
C3GFP-FRB-A1-E183Q	wo	53.17	ana_telo	12	1.29873
C3GFP-FRB-A1-E183Q	wo	56.4	ana_telo	12	1.37763
C3GFP-FRB-A1-E183Q	wo	58.03	ana_telo	15	1.41744
C3GFP-FRB-A1-E183Q	wo	61.45	ana_telo	15	1.50098
C3GFP-FRB-A1-E183Q	w	31.45	ana_telo	0	0.774821
C3GFP-FRB-A1-E183Q	w	40.59	ana_telo	0	1
C3GFP-FRB-A1-E183Q	w	37.54	ana_telo	3	0.924858
C3GFP-FRB-A1-E183Q	w	45.62	ana_telo	3	1.12392
C3GFP-FRB-A1-E183Q	w	38.51	ana_telo	6	0.948756
C3GFP-FRB-A1-E183Q	w	44.11	ana_telo	6	1.08672
C3GFP-FRB-A1-E183Q	w	41.16	ana_telo	9	1.01404
C3GFP-FRB-A1-E183Q	w	47.81	ana_telo	9	1.17788
C3GFP-FRB-A1-E183Q	w	46.87	ana_telo	12	1.15472
C3GFP-FRB-A1-E183Q	w	48.5	ana_telo	12	1.19488
C3GFP-FRB-A1-E183Q	w	51.08	ana_telo	15	1.25844
C3GFP-FRB-A1-E183Q	w	53.66	ana_telo	15	1.322
C3GFP-FRB-A1-E183Q	w	60.3	ana_telo	18	1.48559
C3GFP-FRB-A1-E183Q	w	62.76	ana_telo	18	1.54619
C3GFP-FRB-A1-E183Q	w	57.52	ana_telo	21	1.4171
C3GFP-FRB-A1-E183Q	w	60.34	ana_telo	21	1.48657
C3GFP-FRB-A1-E183Q	w	69.78	ana_telo	24	1.71914
C3GFP-FRB-A1-E183Q	w	71.96	ana_telo	24	1.77285
C3GFP-FRB-A1-E183Q	w	79.3	ana_telo	27	1.95368
C3GFP-FRB-A1-E183Q	w	81.44	ana_telo	27	2.00641
C3GFP-FRB-A1-E183Q	w	90.1	ana_telo	30	2.21976
C3GFP-FRB-A1-E183Q	w	81.35	ana_telo	30	2.00419
C3GFP-FRB-A1-E183Q	w	100.07	ana_telo	33	2.46539
C3GFP-FRB-A1-E183Q	w	85.85	ana_telo	33	2.11505
C3GFP-FRB-A1-E183Q	w	99.09	ana_telo	36	2.44124
C3GFP-FRB-A1-E183Q	w	101.19	ana_telo	36	2.49298
C3GFP-FRB-A1-E183Q	w	101.4	ana_telo	39	2.49815
C3GFP-FRB-A1-E183Q	w	109.05	ana_telo	39	2.68662
C3GFP-FRB-A1-E183Q	w	108.42	ana_telo	42	2.6711
C3GFP-FRB-A1-E183Q	w	106.94	ana_telo	42	2.63464
C3GFP-FRB-A1-E183Q	w	113.5	ana_telo	45	2.79626
C3GFP-FRB-A1-E183Q	w	109.22	ana_telo	45	2.69081
C3GFP-FRB-A1-E183Q	w	114.25	ana_telo	48	2.81473
C3GFP-FRB-A1-E183Q	w	109.91	ana_telo	48	2.70781
C3GFP-FRB-A1-E183Q	w	117.02	ana_telo	51	2.88298
C3GFP-FRB-A1-E183Q	w	125.22	ana_telo	51	3.085
C3GFP-FRB-A1-E183Q	w	124.06	ana_telo	54	3.05642
C3GFP-FRB-A1-E183Q	w	130.95	ana_telo	54	3.22616
C3GFP-FRB-A1-E183Q	w	130.23	ana_telo	57	3.20843
C3GFP-FRB-A1-E183Q	w	132.75	ana_telo	57	3.27051
C3GFP-FRB-A1-E183Q	wo	74.19	meta	-27	2.066
C3GFP-FRB-A1-E183Q	wo	79.44	meta	-24	2.2122
C3GFP-FRB-A1-E183Q	wo	70.22	meta	-21	1.95544
C3GFP-FRB-A1-E183Q	wo	68.42	meta	-18	1.90532
C3GFP-FRB-A1-E183Q	wo	63.97	meta	-15	1.7814
C3GFP-FRB-A1-E183Q	wo	57.32	meta	-12	1.59621
C3GFP-FRB-A1-E183Q	wo	63.24	meta	-9	1.76107
C3GFP-FRB-A1-E183Q	wo	66.21	meta	-6	1.84378
C3GFP-FRB-A1-E183Q	wo	95.11	early_ana	-3	2.64857
C3GFP-FRB-A1-E183Q	wo	35.91	ana_telo	0	1
C3GFP-FRB-A1-E183Q	wo	46.62	ana_telo	0	1.29825
C3GFP-FRB-A1-E183Q	wo	28.39	ana_telo	3	0.790588
C3GFP-FRB-A1-E183Q	wo	34.38	ana_telo	3	0.957393
C3GFP-FRB-A1-E183Q	wo	37.9	ana_telo	6	1.05542
C3GFP-FRB-A1-E183Q	wo	39.61	ana_telo	6	1.10304
C3GFP-FRB-A1-E183Q	wo	31.21	ana_telo	9	0.869117
C3GFP-FRB-A1-E183Q	wo	39.89	ana_telo	9	1.11083
C3GFP-FRB-A1-E183Q	wo	40.7	ana_telo	12	1.13339
C3GFP-FRB-A1-E183Q	wo	49.01	ana_telo	12	1.3648
C3GFP-FRB-A1-E183Q	wo	51.08	ana_telo	15	1.42245
C3GFP-FRB-A1-E183Q	wo	44.38	ana_telo	15	1.23587
C3GFP-FRB-A1-E183Q	wo	66.84	ana_telo	18	1.86132
C3GFP-FRB-A1-E183Q	wo	50.36	ana_telo	18	1.40239
C3GFP-FRB-A1-E183Q	wo	51.94	ana_telo	21	1.44639
C3GFP-FRB-A1-E183Q	wo	57.17	ana_telo	21	1.59204
C3GFP-FRB-A1-E183Q	wo	57.34	ana_telo	24	1.59677
C3GFP-FRB-A1-E183Q	wo	61.9	ana_telo	24	1.72375
C3GFP-FRB-A1-E183Q	wo	59.84	ana_telo	27	1.66639
C3GFP-FRB-A1-E183Q	wo	71.36	ana_telo	27	1.98719
C3GFP-FRB-A1-E183Q	wo	62.76	ana_telo	30	1.7477
C3GFP-FRB-A1-E183Q	wo	74.99	ana_telo	30	2.08828
C3GFP-FRB-A1-E183Q	w	93.88	meta	-33	2.29255
C3GFP-FRB-A1-E183Q	w	80.51	meta	-30	1.96606
C3GFP-FRB-A1-E183Q	w	80.41	meta	-27	1.96361
C3GFP-FRB-A1-E183Q	w	84.03	meta	-24	2.05201
C3GFP-FRB-A1-E183Q	w	83.41	meta	-21	2.03687
C3GFP-FRB-A1-E183Q	w	79.54	meta	-18	1.94237
C3GFP-FRB-A1-E183Q	w	82.21	meta	-15	2.00757
C3GFP-FRB-A1-E183Q	w	80.17	meta	-12	1.95775
C3GFP-FRB-A1-E183Q	w	74.98	meta	-9	1.83101
C3GFP-FRB-A1-E183Q	w	71.78	meta	-6	1.75287
C3GFP-FRB-A1-E183Q	w	101.47	early_ana	-3	2.4779
C3GFP-FRB-A1-E183Q	w	40.95	ana_telo	0	1
C3GFP-FRB-A1-E183Q	w	51.24	ana_telo	0	1.25128
C3GFP-FRB-A1-E183Q	w	39.08	ana_telo	3	0.954335
C3GFP-FRB-A1-E183Q	w	45.48	ana_telo	3	1.11062
C3GFP-FRB-A1-E183Q	w	48.04	ana_telo	6	1.17314
C3GFP-FRB-A1-E183Q	w	49.96	ana_telo	6	1.22002
C3GFP-FRB-A1-E183Q	w	44.96	ana_telo	9	1.09792
C3GFP-FRB-A1-E183Q	w	55.13	ana_telo	9	1.34628
C3GFP-FRB-A1-E183Q	w	45.32	ana_telo	12	1.10672
C3GFP-FRB-A1-E183Q	w	60.99	ana_telo	12	1.48938
C3GFP-FRB-A1-E183Q	w	55.64	ana_telo	15	1.35873
C3GFP-FRB-A1-E183Q	w	67.22	ana_telo	15	1.64151
C3GFP-FRB-A1-E183Q	w	63.38	ana_telo	18	1.54774
C3GFP-FRB-A1-E183Q	w	74.3	ana_telo	18	1.81441
C3GFP-FRB-A1-E183Q	w	78.38	ana_telo	21	1.91404
C3GFP-FRB-A1-E183Q	w	80.91	ana_telo	21	1.97582
C3GFP-FRB-A1-E183Q	w	77.54	ana_telo	24	1.89353
C3GFP-FRB-A1-E183Q	w	84.01	ana_telo	24	2.05153
C3GFP-FRB-A1-E183Q	w	104.43	meta	-24	1.81775
C3GFP-FRB-A1-E183Q	w	95.72	meta	-21	1.66614
C3GFP-FRB-A1-E183Q	w	94.07	meta	-18	1.63742
C3GFP-FRB-A1-E183Q	w	96.1	meta	-15	1.67276
C3GFP-FRB-A1-E183Q	w	97.35	meta	-12	1.69452
C3GFP-FRB-A1-E183Q	w	90.61	meta	-9	1.5772
C3GFP-FRB-A1-E183Q	w	119.48	early_ana	-6	2.07972
C3GFP-FRB-A1-E183Q	w	147	early_ana	-3	2.55875
C3GFP-FRB-A1-E183Q	w	52.65	ana_telo	0	0.916449
C3GFP-FRB-A1-E183Q	w	57.45	ana_telo	0	1
C3GFP-FRB-A1-E183Q	w	51.72	ana_telo	3	0.900261
C3GFP-FRB-A1-E183Q	w	53.77	ana_telo	3	0.935944
C3GFP-FRB-A1-E183Q	w	52.37	ana_telo	6	0.911575
C3GFP-FRB-A1-E183Q	w	58.89	ana_telo	6	1.02507
C3GFP-FRB-A1-E183Q	w	61.04	ana_telo	9	1.06249
C3GFP-FRB-A1-E183Q	w	68.71	ana_telo	9	1.196
C3GFP-FRB-A1-E183Q	w	62	ana_telo	12	1.0792
C3GFP-FRB-A1-E183Q	w	64.87	ana_telo	12	1.12916
C3GFP-FRB-A1-E183Q	w	69.14	ana_telo	15	1.20348
C3GFP-FRB-A1-E183Q	w	66.75	ana_telo	15	1.16188
C3GFP-FRB-A1-E183Q	w	70.9	ana_telo	18	1.23412
C3GFP-FRB-A1-E183Q	w	71.71	ana_telo	18	1.24822
C3GFP-FRB-A1-E183Q	w	68.69	ana_telo	21	1.19565
C3GFP-FRB-A1-E183Q	w	66.64	ana_telo	21	1.15997
C3GFP-FRB-A1-E183Q	w	74.49	ana_telo	24	1.29661
C3GFP-FRB-A1-E183Q	w	71.17	ana_telo	24	1.23882
C3GFP-FRB-A1-E183Q	w	72.21	ana_telo	27	1.25692
C3GFP-FRB-A1-E183Q	w	67.05	ana_telo	27	1.1671
C3GFP-FRB-A1-E183Q	w	87.51	ana_telo	30	1.52324
C3GFP-FRB-A1-E183Q	w	73.17	ana_telo	30	1.27363
C3GFP-FRB-A1-E183Q	w	93.42	ana_telo	33	1.62611
C3GFP-FRB-A1-E183Q	w	77.58	ana_telo	33	1.35039
C3GFP-FRB-A1-E183Q	w	87.55	ana_telo	36	1.52393
C3GFP-FRB-A1-E183Q	w	73.95	ana_telo	36	1.28721
C3GFP-FRB-A1-E183Q	w	96.32	ana_telo	39	1.67659
C3GFP-FRB-A1-E183Q	w	79.76	ana_telo	39	1.38834
C3GFP-FRB-A1-E183Q	w	96.64	ana_telo	42	1.68216
C3GFP-FRB-A1-E183Q	w	77.42	ana_telo	42	1.34761
C3GFP-FRB-A1-E183Q	w	113.37	ana_telo	45	1.97337
C3GFP-FRB-A1-E183Q	w	82.25	ana_telo	45	1.43168
C3GFP-FRB-A1-E183Q	w	118.86	ana_telo	48	2.06893
C3GFP-FRB-A1-E183Q	w	81.79	ana_telo	48	1.42367
C3GFP-FRB-A1-E183Q	w	137.76	ana_telo	51	2.39791
C3GFP-FRB-A1-E183Q	w	90.49	ana_telo	51	1.57511
C3GFP-FRB-A1-E183Q	w	151.59	ana_telo	54	2.63864
C3GFP-FRB-A1-E183Q	w	98.97	ana_telo	54	1.72272
C3GFP-FRB-A1-E183Q	w	159.85	ana_telo	57	2.78242
C3GFP-FRB-A1-E183Q	w	105.33	ana_telo	57	1.83342
C3GFP-FRB-A1-E183Q	w	158.9	ana_telo	60	2.76588
C3GFP-FRB-A1-E183Q	w	111.68	ana_telo	60	1.94395
C3GFP-FRB-A1-E183Q	w	165.24	ana_telo	63	2.87624
C3GFP-FRB-A1-E183Q	w	114.03	ana_telo	63	1.98486
C3GFP-FRB-A1-E183Q	w	164.6	ana_telo	66	2.8651
C3GFP-FRB-A1-E183Q	w	120.23	ana_telo	66	2.09278
C3GFP-FRB-A1-E183Q	w	170.46	ana_telo	69	2.9671
C3GFP-FRB-A1-E183Q	w	124.16	ana_telo	69	2.16118
C3GFP-FRB-A1-E183Q	w	172.84	ana_telo	72	3.00853
C3GFP-FRB-A1-E183Q	w	125.97	ana_telo	72	2.19269
C3GFP-FRB-A1-E183Q	w	172.75	ana_telo	75	3.00696
C3GFP-FRB-A1-E183Q	w	126.6	ana_telo	75	2.20366
C3GFP-FRB-A1-E183Q	w	169.84	ana_telo	78	2.95631
C3GFP-FRB-A1-E183Q	w	125.4	ana_telo	78	2.18277
C3GFP-FRB-A1-E183Q	w	165.52	ana_telo	81	2.88111
C3GFP-FRB-A1-E183Q	w	124.76	ana_telo	81	2.17163
C3GFP-FRB-A1-E183Q	w	170.54	ana_telo	84	2.96849
C3GFP-FRB-A1-E183Q	w	132.84	ana_telo	84	2.31227
C3GFP-FRB-A1-E183Q	w	162.28	ana_telo	87	2.82472
C3GFP-FRB-A1-E183Q	w	131.57	ana_telo	87	2.29017
C3GFP-FRB-A1-E183Q	w	105.97	ana_telo	90	1.84456
C3GFP-FRB-A1-E183Q	w	156.03	ana_telo	93	2.71593
C3GFP-FRB-A1-E183Q	w	131.03	ana_telo	93	2.28077
C3GFP-FRB-A1-E183Q	w	65.34	meta	-12	1.29386
C3GFP-FRB-A1-E183Q	w	87.05	meta	-9	1.72376
C3GFP-FRB-A1-E183Q	w	88.72	meta	-6	1.75683
C3GFP-FRB-A1-E183Q	w	140.49	early_ana	-3	2.78198
C3GFP-FRB-A1-E183Q	w	50.5	ana_telo	0	1
C3GFP-FRB-A1-E183Q	w	52.94	ana_telo	0	1.04832
C3GFP-FRB-A1-E183Q	w	46.96	ana_telo	3	0.929901
C3GFP-FRB-A1-E183Q	w	50.03	ana_telo	3	0.990693
C3GFP-FRB-A1-E183Q	w	48.47	ana_telo	6	0.959802
C3GFP-FRB-A1-E183Q	w	50.02	ana_telo	6	0.990495
C3GFP-FRB-A1-E183Q	w	50.72	ana_telo	9	1.00436
C3GFP-FRB-A1-E183Q	w	54.76	ana_telo	9	1.08436
C3GFP-FRB-A1-E183Q	w	39.47	ana_telo	12	0.781584
C3GFP-FRB-A1-E183Q	w	50.31	ana_telo	12	0.996238
C3GFP-FRB-A1-E183Q	w	51.43	ana_telo	15	1.01842
C3GFP-FRB-A1-E183Q	w	61.35	ana_telo	15	1.21485
C3GFP-FRB-A1-E183Q	w	37.66	ana_telo	18	0.745743
C3GFP-FRB-A1-E183Q	w	53.34	ana_telo	18	1.05624
C3GFP-FRB-A1-E183Q	w	60.53	ana_telo	21	1.19861
C3GFP-FRB-A1-E183Q	w	61.32	ana_telo	21	1.21426
C3GFP-FRB-A1-E183Q	w	66.36	ana_telo	24	1.31406
C3GFP-FRB-A1-E183Q	w	60.73	ana_telo	24	1.20257
C3GFP-FRB-A1-E183Q	w	78.01	ana_telo	27	1.54475
C3GFP-FRB-A1-E183Q	w	69.42	ana_telo	27	1.37465
C3GFP-FRB-A1-E183Q	w	93.88	ana_telo	30	1.85901
C3GFP-FRB-A1-E183Q	w	78	ana_telo	30	1.54455
C3GFP-FRB-A1-E183Q	w	94.17	ana_telo	33	1.86475
C3GFP-FRB-A1-E183Q	w	87.95	ana_telo	33	1.74158
C3GFP-FRB-A1-E183Q	w	104.52	ana_telo	36	2.0697
C3GFP-FRB-A1-E183Q	w	108.52	ana_telo	39	2.14891
C3GFP-FRB-A1-E183Q	w	100.11	ana_telo	39	1.98238
C3GFP-FRB-A1-E183Q	w	102.1	ana_telo	42	2.02178
C3GFP-FRB-A1-E183Q	w	93.26	ana_telo	42	1.84673
C3GFP-FRB-A1-E183Q	w	120.39	ana_telo	45	2.38396
C3GFP-FRB-A1-E183Q	w	107.52	ana_telo	45	2.12911
C3GFP-FRB-A1-E183Q	w	106.15	ana_telo	48	2.10198
C3GFP-FRB-A1-E183Q	w	100.54	ana_telo	48	1.99089
C3GFP-FRB-A1-E183Q	w	132.42	ana_telo	51	2.62218
C3GFP-FRB-A1-E183Q	w	117.93	ana_telo	51	2.33525
C3GFP-FRB-A1-E183Q	w	139.17	ana_telo	54	2.75584
C3GFP-FRB-A1-E183Q	w	124.11	ana_telo	54	2.45762
C3GFP-FRB-A1-E183Q	w	138.21	ana_telo	57	2.73683
C3GFP-FRB-A1-E183Q	w	128.66	ana_telo	57	2.54772
C3GFP-FRB-A1-E183Q	wo	37.06	meta	-21	1.10232
C3GFP-FRB-A1-E183Q	wo	39.41	meta	-18	1.17222
C3GFP-FRB-A1-E183Q	wo	44.84	meta	-15	1.33373
C3GFP-FRB-A1-E183Q	wo	67.88	early_ana	-3	2.01904
C3GFP-FRB-A1-E183Q	wo	33.62	ana_telo	0	1
C3GFP-FRB-A1-E183Q	wo	39.73	ana_telo	0	1.18174
C3GFP-FRB-A1-E183Q	wo	29.41	ana_telo	6	0.874777
C3GFP-FRB-A1-E183Q	wo	34.72	ana_telo	12	1.03272
C3GFP-FRB-A1-E183Q	wo	37.46	ana_telo	18	1.11422
C3GFP-FRB-A1-E183Q	wo	47.86	ana_telo	18	1.42356
C3GFP-FRB-A1-E183Q	wo	40.79	ana_telo	21	1.21327
C3GFP-FRB-A1-E183Q	wo	48.63	ana_telo	21	1.44646
C3GFP-FRB-A1-E183Q	wo	50.39	ana_telo	24	1.49881
C3GFP-FRB-A1-E183Q	wo	43.91	ana_telo	27	1.30607
C3GFP-FRB-A1-E183Q	wo	52.36	ana_telo	30	1.55741
C3GFP-FRB-A1-E183Q	wo	47.23	ana_telo	33	1.40482
C3GFP-FRB-A1-E183Q	wo	54.83	ana_telo	39	1.63087
C3GFP-FRB-A1-E183Q	wo	52.51	meta	-33	1.57735
C3GFP-FRB-A1-E183Q	wo	55.08	meta	-30	1.65455
C3GFP-FRB-A1-E183Q	wo	62.67	meta	-27	1.88255
C3GFP-FRB-A1-E183Q	wo	69.2	meta	-24	2.0787
C3GFP-FRB-A1-E183Q	wo	60.71	meta	-21	1.82367
C3GFP-FRB-A1-E183Q	wo	52.15	meta	-18	1.56654
C3GFP-FRB-A1-E183Q	wo	52.21	meta	-15	1.56834
C3GFP-FRB-A1-E183Q	wo	57.23	meta	-12	1.71913
C3GFP-FRB-A1-E183Q	wo	55.78	meta	-9	1.67558
C3GFP-FRB-A1-E183Q	wo	56.75	meta	-6	1.70472
C3GFP-FRB-A1-E183Q	wo	33.29	ana_telo	0	1
C3GFP-FRB-A1-E183Q	wo	33.09	ana_telo	0	0.993992
C3GFP-FRB-A1-E183Q	wo	32.47	ana_telo	3	0.975368
C3GFP-FRB-A1-E183Q	wo	31.3	ana_telo	3	0.940222
C3GFP-FRB-A1-E183Q	wo	34.34	ana_telo	6	1.03154
C3GFP-FRB-A1-E183Q	wo	32.77	ana_telo	6	0.98438
C3GFP-FRB-A1-E183Q	wo	36.51	ana_telo	9	1.09673
C3GFP-FRB-A1-E183Q	wo	38.41	ana_telo	9	1.1538
C3GFP-FRB-A1-E183Q	wo	40.64	ana_telo	12	1.22079
C3GFP-FRB-A1-E183Q	wo	43.98	ana_telo	12	1.32112
C3GFP-FRB-A1-E183Q	wo	45.13	ana_telo	15	1.35566
C3GFP-FRB-A1-E183Q	wo	50.3	ana_telo	15	1.51096
C3GFP-FRB-A1-E183Q	wo	46.52	ana_telo	18	1.39742
C3GFP-FRB-A1-E183Q	wo	57.21	ana_telo	18	1.71853
C3GFP-FRB-A1-E183Q	wo	48.29	ana_telo	21	1.45059
C3GFP-FRB-A1-E183Q	wo	59.96	ana_telo	21	1.80114
C3GFP-FRB-A1-E183Q	wo	50.55	ana_telo	24	1.51847
C3GFP-FRB-A1-E183Q	wo	63.4	ana_telo	24	1.90448
C3GFP-FRB-A1-E183Q	wo	66.51	ana_telo	30	1.9979
C3GFP-FRB-A1-E183Q	wo	68.37	ana_telo	33	2.05377
C3GFP-FRB-A1-E183Q	w	104.24	meta	-33	2.21552
C3GFP-FRB-A1-E183Q	w	107.83	meta	-30	2.29182
C3GFP-FRB-A1-E183Q	w	92.59	meta	-27	1.96791
C3GFP-FRB-A1-E183Q	w	90.11	meta	-24	1.9152
C3GFP-FRB-A1-E183Q	w	87.86	meta	-21	1.86738
C3GFP-FRB-A1-E183Q	w	78.71	meta	-18	1.6729
C3GFP-FRB-A1-E183Q	w	83.79	meta	-15	1.78087
C3GFP-FRB-A1-E183Q	w	76.08	meta	-12	1.617
C3GFP-FRB-A1-E183Q	w	81.8	meta	-9	1.73858
C3GFP-FRB-A1-E183Q	w	68.87	meta	-6	1.46376
C3GFP-FRB-A1-E183Q	w	118.84	early_ana	-3	2.52582
C3GFP-FRB-A1-E183Q	w	47.05	ana_telo	0	1
C3GFP-FRB-A1-E183Q	w	44.48	ana_telo	0	0.945377
C3GFP-FRB-A1-E183Q	w	44.05	ana_telo	6	0.936238
C3GFP-FRB-A1-E183Q	w	50.75	ana_telo	9	1.07864
C3GFP-FRB-A1-E183Q	w	53.84	ana_telo	12	1.14431
C3GFP-FRB-A1-E183Q	w	52.7	ana_telo	12	1.12009
C3GFP-FRB-A1-E183Q	w	56.33	ana_telo	15	1.19724
C3GFP-FRB-A1-E183Q	w	58.27	ana_telo	15	1.23847
C3GFP-FRB-A1-E183Q	w	55.74	ana_telo	18	1.1847
C3GFP-FRB-A1-E183Q	w	59.57	ana_telo	18	1.2661
C3GFP-FRB-A1-E183Q	w	55.93	ana_telo	21	1.18874
C3GFP-FRB-A1-E183Q	w	58.13	ana_telo	21	1.23549
C3GFP-FRB-A1-E183Q	w	57.79	ana_telo	24	1.22827
C3GFP-FRB-A1-E183Q	w	59.2	ana_telo	24	1.25824
C3GFP-FRB-A1-E183Q	w	63.35	ana_telo	27	1.34644
C3GFP-FRB-A1-E183Q	w	63.1	ana_telo	27	1.34113
C3GFP-FRB-A1-E183Q	w	60.82	ana_telo	30	1.29267
C3GFP-FRB-A1-E183Q	w	62.09	ana_telo	30	1.31966
C3GFP-FRB-A1-E183Q	w	67.51	ana_telo	33	1.43486
C3GFP-FRB-A1-E183Q	w	65.91	ana_telo	33	1.40085
C3GFP-FRB-A1-E183Q	w	75.1	ana_telo	36	1.59617
C3GFP-FRB-A1-E183Q	w	70.4	ana_telo	36	1.49628
C3GFP-FRB-A1-E183Q	wo	128.08	meta	-51	2.20485
C3GFP-FRB-A1-E183Q	wo	126.98	meta	-48	2.18592
C3GFP-FRB-A1-E183Q	wo	127.94	meta	-45	2.20244
C3GFP-FRB-A1-E183Q	wo	120.72	meta	-42	2.07815
C3GFP-FRB-A1-E183Q	wo	119.99	meta	-39	2.06559
C3GFP-FRB-A1-E183Q	wo	96.05	meta	-36	1.65347
C3GFP-FRB-A1-E183Q	wo	96.83	meta	-33	1.6669
C3GFP-FRB-A1-E183Q	wo	94.31	meta	-30	1.62352
C3GFP-FRB-A1-E183Q	wo	89.53	meta	-27	1.54123
C3GFP-FRB-A1-E183Q	wo	110.68	meta	-24	1.90532
C3GFP-FRB-A1-E183Q	wo	88.86	meta	-21	1.5297
C3GFP-FRB-A1-E183Q	wo	93.58	meta	-18	1.61095
C3GFP-FRB-A1-E183Q	wo	85.26	meta	-15	1.46772
C3GFP-FRB-A1-E183Q	wo	67.83	meta	-12	1.16767
C3GFP-FRB-A1-E183Q	wo	83.18	meta	-9	1.43192
C3GFP-FRB-A1-E183Q	wo	87.8	meta	-6	1.51145
C3GFP-FRB-A1-E183Q	wo	149.18	early_ana	-3	2.56808
C3GFP-FRB-A1-E183Q	wo	71.04	ana_telo	0	1.22293
C3GFP-FRB-A1-E183Q	wo	58.09	ana_telo	0	1
C3GFP-FRB-A1-E183Q	wo	49.96	ana_telo	3	0.860045
C3GFP-FRB-A1-E183Q	wo	55.54	ana_telo	3	0.956103
C3GFP-FRB-A1-E183Q	wo	60.22	ana_telo	6	1.03667
C3GFP-FRB-A1-E183Q	wo	53.04	ana_telo	6	0.913066
C3GFP-FRB-A1-E183Q	wo	55.56	ana_telo	9	0.956447
C3GFP-FRB-A1-E183Q	wo	58.62	ana_telo	9	1.00912
C3GFP-FRB-A1-E183Q	wo	55.75	ana_telo	12	0.959718
C3GFP-FRB-A1-E183Q	wo	61.53	ana_telo	12	1.05922
C3GFP-FRB-A1-E183Q	wo	59.72	ana_telo	15	1.02806
C3GFP-FRB-A1-E183Q	wo	61.09	ana_telo	15	1.05164
C3GFP-FRB-A1-E183Q	wo	61.11	ana_telo	18	1.05199
C3GFP-FRB-A1-E183Q	wo	69.35	ana_telo	18	1.19384
C3GFP-FRB-A1-E183Q	wo	72.09	ana_telo	21	1.24101
C3GFP-FRB-A1-E183Q	wo	75.8	ana_telo	21	1.30487
C3GFP-FRB-A1-E183Q	wo	77.96	ana_telo	24	1.34206
C3GFP-FRB-A1-E183Q	wo	91.91	ana_telo	24	1.5822
C3GFP-FRB-A1-E183Q	wo	79.69	ana_telo	27	1.37184
C3GFP-FRB-A1-E183Q	wo	92	ana_telo	27	1.58375
C3GFP-FRB-A1-E183Q	w	69.02	meta	-51	1.60886
C3GFP-FRB-A1-E183Q	w	58.76	meta	-48	1.3697
C3GFP-FRB-A1-E183Q	w	64.15	meta	-45	1.49534
C3GFP-FRB-A1-E183Q	w	61.71	meta	-42	1.43846
C3GFP-FRB-A1-E183Q	w	75.7	meta	-39	1.76457
C3GFP-FRB-A1-E183Q	w	81.93	meta	-36	1.90979
C3GFP-FRB-A1-E183Q	w	81.2	meta	-33	1.89277
C3GFP-FRB-A1-E183Q	w	84.04	meta	-30	1.95897
C3GFP-FRB-A1-E183Q	w	70.54	meta	-27	1.64429
C3GFP-FRB-A1-E183Q	w	72.84	meta	-24	1.6979
C3GFP-FRB-A1-E183Q	w	56.8	meta	-21	1.32401
C3GFP-FRB-A1-E183Q	w	83.13	meta	-18	1.93776
C3GFP-FRB-A1-E183Q	w	64.29	meta	-15	1.4986
C3GFP-FRB-A1-E183Q	w	64.11	meta	-12	1.49441
C3GFP-FRB-A1-E183Q	w	61.56	meta	-9	1.43497
C3GFP-FRB-A1-E183Q	w	57.57	meta	-6	1.34196
C3GFP-FRB-A1-E183Q	w	78.04	early_ana	-3	1.81911
C3GFP-FRB-A1-E183Q	w	42.9	ana_telo	0	1
C3GFP-FRB-A1-E183Q	w	46.76	ana_telo	0	1.08998
C3GFP-FRB-A1-E183Q	w	40.43	ana_telo	3	0.942424
C3GFP-FRB-A1-E183Q	w	42.77	ana_telo	3	0.99697
C3GFP-FRB-A1-E183Q	w	40.02	ana_telo	6	0.932867
C3GFP-FRB-A1-E183Q	w	43.08	ana_telo	6	1.0042
C3GFP-FRB-A1-E183Q	w	44.04	ana_telo	9	1.02657
C3GFP-FRB-A1-E183Q	w	41.84	ana_telo	9	0.975291
C3GFP-FRB-A1-E183Q	w	38.22	ana_telo	12	0.890909
C3GFP-FRB-A1-E183Q	w	45.57	ana_telo	12	1.06224
C3GFP-FRB-A1-E183Q	w	46.43	ana_telo	15	1.08228
C3GFP-FRB-A1-E183Q	w	52.93	ana_telo	15	1.2338
C3GFP-FRB-A1-E183Q	w	53.65	ana_telo	18	1.25058
C3GFP-FRB-A1-E183Q	w	49.43	ana_telo	18	1.15221
C3GFP-FRB-A1-E183Q	w	60.99	ana_telo	21	1.42168
C3GFP-FRB-A1-E183Q	w	50.69	ana_telo	21	1.18159
C3GFP-FRB-A1-E183Q	w	58.86	ana_telo	24	1.37203
C3GFP-FRB-A1-E183Q	w	67.53	ana_telo	24	1.57413
C3GFP-FRB-A1-E183Q	w	68.84	meta	-15	1.49037
C3GFP-FRB-A1-E183Q	w	78.67	meta	-12	1.70318
C3GFP-FRB-A1-E183Q	w	72.34	meta	-9	1.56614
C3GFP-FRB-A1-E183Q	w	83.78	early_ana	-6	1.81381
C3GFP-FRB-A1-E183Q	w	46.19	ana_telo	0	1
C3GFP-FRB-A1-E183Q	w	48.23	ana_telo	0	1.04417
C3GFP-FRB-A1-E183Q	w	46.63	ana_telo	3	1.00953
C3GFP-FRB-A1-E183Q	w	48.66	ana_telo	3	1.05347
C3GFP-FRB-A1-E183Q	w	53.73	ana_telo	6	1.16324
C3GFP-FRB-A1-E183Q	w	44.58	ana_telo	9	0.965144
C3GFP-FRB-A1-E183Q	w	62.81	ana_telo	9	1.35982
C3GFP-FRB-A1-E183Q	w	69.78	ana_telo	12	1.51072
C3GFP-FRB-A1-E183Q	w	53.18	ana_telo	15	1.15133
C3GFP-FRB-A1-E183Q	w	76.49	ana_telo	15	1.65599
C3GFP-FRB-A1-E183Q	w	62.62	ana_telo	18	1.3557
C3GFP-FRB-A1-E183Q	w	100.38	ana_telo	18	2.1732
C3GFP-FRB-A1-E183Q	w	63.23	ana_telo	21	1.36891
C3GFP-FRB-A1-E183Q	w	98.36	ana_telo	21	2.12947
C3GFP-FRB-A1-E183Q	w	72.58	ana_telo	24	1.57134
C3GFP-FRB-A1-E183Q	w	84.56	ana_telo	24	1.8307
C3GFP-FRB-A1-E183Q	w	88.69	ana_telo	27	1.92011
C3GFP-FRB-A1-E183Q	w	116.48	ana_telo	27	2.52176
C3GFP-FRB-A1-E183Q	w	104.06	ana_telo	30	2.25287
C3GFP-FRB-A1-E183Q	w	114.7	ana_telo	33	2.48322
C3GFP-FRB-A1-E183Q	w	124.78	ana_telo	36	2.70145
C3GFP-FRB-A1-E183Q	w	87.77	ana_telo	39	1.90019
C3GFP-FRB-A1-E183Q	w	125.84	ana_telo	39	2.7244
C3GFP-FRB-A1-E183Q	w	121.92	ana_telo	42	2.63953
C3GFP-FRB-A1-E183Q	w	127.79	ana_telo	45	2.76662
C3GFP-FRB-A1-E183Q	w	147.69	ana_telo	48	3.19745
C3GFP-FRB-A1-E183Q	w	161.19	ana_telo	51	3.48972
C3GFP-FRB-A1-E183Q	w	163.48	ana_telo	54	3.53929
C3GFP-FRB-A1-E183Q	w	145.6	ana_telo	57	3.1522
C3GFP-FRB-A1-E183Q	w	166.53	ana_telo	60	3.60533
C3GFP-FRB-A1-E183Q	w	185.38	ana_telo	63	4.01342
C3GFP-FRB-A1-E183Q	w	68.84	meta	-15	1.42733
C3GFP-FRB-A1-E183Q	w	78.67	meta	-12	1.63114
C3GFP-FRB-A1-E183Q	w	72.34	meta	-9	1.4999
C3GFP-FRB-A1-E183Q	w	83.78	early_ana	-6	1.73709
C3GFP-FRB-A1-E183Q	w	46.19	ana_telo	0	0.957703
C3GFP-FRB-A1-E183Q	w	48.23	ana_telo	0	1
C3GFP-FRB-A1-E183Q	w	46.63	ana_telo	3	0.966826
C3GFP-FRB-A1-E183Q	w	48.66	ana_telo	3	1.00892
C3GFP-FRB-A1-E183Q	w	53.73	ana_telo	6	1.11404
C3GFP-FRB-A1-E183Q	w	44.58	ana_telo	9	0.924321
C3GFP-FRB-A1-E183Q	w	62.81	ana_telo	9	1.3023
C3GFP-FRB-A1-E183Q	w	69.78	ana_telo	12	1.44682
C3GFP-FRB-A1-E183Q	w	53.18	ana_telo	15	1.10263
C3GFP-FRB-A1-E183Q	w	76.49	ana_telo	15	1.58594
C3GFP-FRB-A1-E183Q	w	62.62	ana_telo	18	1.29836
C3GFP-FRB-A1-E183Q	w	100.38	ana_telo	18	2.08128
C3GFP-FRB-A1-E183Q	w	63.23	ana_telo	21	1.31101
C3GFP-FRB-A1-E183Q	w	98.36	ana_telo	21	2.03939
C3GFP-FRB-A1-E183Q	w	72.58	ana_telo	24	1.50487
C3GFP-FRB-A1-E183Q	w	84.56	ana_telo	24	1.75327
C3GFP-FRB-A1-E183Q	w	88.69	ana_telo	27	1.8389
C3GFP-FRB-A1-E183Q	w	116.48	ana_telo	27	2.41509
C3GFP-FRB-A1-E183Q	w	104.06	ana_telo	30	2.15758
C3GFP-FRB-A1-E183Q	w	114.7	ana_telo	33	2.37819
C3GFP-FRB-A1-E183Q	w	124.78	ana_telo	36	2.58719
C3GFP-FRB-A1-E183Q	w	87.77	ana_telo	39	1.81982
C3GFP-FRB-A1-E183Q	w	125.84	ana_telo	39	2.60916
C3GFP-FRB-A1-E183Q	w	121.92	ana_telo	42	2.52789
C3GFP-FRB-A1-E183Q	w	127.79	ana_telo	45	2.6496
C3GFP-FRB-A1-E183Q	w	147.69	ana_telo	48	3.0622
C3GFP-FRB-A1-E183Q	w	161.19	ana_telo	51	3.34211
C3GFP-FRB-A1-E183Q	w	163.48	ana_telo	54	3.38959
C3GFP-FRB-A1-E183Q	w	145.6	ana_telo	57	3.01887
C3GFP-FRB-A1-E183Q	w	166.53	ana_telo	60	3.45283
C3GFP-FRB-A1-E183Q	w	185.38	ana_telo	63	3.84367
C3GFP-FRB-A1-E183Q	w	64.52	meta	-36	1.29897
C3GFP-FRB-A1-E183Q	w	68.54	meta	-33	1.37991
C3GFP-FRB-A1-E183Q	w	81.77	meta	-30	1.64627
C3GFP-FRB-A1-E183Q	w	79.29	meta	-27	1.59634
C3GFP-FRB-A1-E183Q	w	77.57	meta	-24	1.56171
C3GFP-FRB-A1-E183Q	w	78.17	meta	-21	1.57379
C3GFP-FRB-A1-E183Q	w	78.17	meta	-18	1.57379
C3GFP-FRB-A1-E183Q	w	79.07	meta	-15	1.59191
C3GFP-FRB-A1-E183Q	w	64.09	meta	-12	1.29032
C3GFP-FRB-A1-E183Q	w	74.04	meta	-9	1.49064
C3GFP-FRB-A1-E183Q	w	73.39	meta	-6	1.47755
C3GFP-FRB-A1-E183Q	w	112.72	early_ana	-3	2.26938
C3GFP-FRB-A1-E183Q	w	40.31	ana_telo	0	0.811556
C3GFP-FRB-A1-E183Q	w	49.67	ana_telo	0	1
C3GFP-FRB-A1-E183Q	w	29.09	ana_telo	3	0.585665
C3GFP-FRB-A1-E183Q	w	34.49	ana_telo	3	0.694383
C3GFP-FRB-A1-E183Q	w	30.9	ana_telo	6	0.622106
C3GFP-FRB-A1-E183Q	w	35.63	ana_telo	6	0.717334
C3GFP-FRB-A1-E183Q	w	39.92	ana_telo	9	0.803704
C3GFP-FRB-A1-E183Q	w	43.27	ana_telo	9	0.87115
C3GFP-FRB-A1-E183Q	w	55.9	ana_telo	12	1.12543
C3GFP-FRB-A1-E183Q	w	53.9	ana_telo	15	1.08516
C3GFP-FRB-A1-E183Q	w	55.74	ana_telo	18	1.12221
C3GFP-FRB-A1-E183Q	w	57.45	ana_telo	21	1.15663
C3GFP-FRB-A1-E183Q	w	60.97	ana_telo	24	1.2275
C3GFP-FRB-A1-E183Q	w	65.58	ana_telo	27	1.32031
C3GFP-FRB-A1-E183Q	w	65.93	ana_telo	30	1.32736
C3GFP-FRB-A1-E183Q	w	63.07	ana_telo	33	1.26978
C3GFP-FRB-A1-E183Q	w	70.19	ana_telo	33	1.41313
C3GFP-FRB-A1-E183Q	w	67.54	ana_telo	36	1.35977
C3GFP-FRB-A1-E183Q	w	75.63	ana_telo	36	1.52265
C3GFP-FRB-A1-E183Q	w	61.7	ana_telo	39	1.2422
C3GFP-FRB-A1-E183Q	w	79.67	ana_telo	39	1.60399
C3GFP-FRB-A1-E183Q	w	68.26	ana_telo	42	1.37427
C3GFP-FRB-A1-E183Q	w	82.82	ana_telo	42	1.6674
C3GFP-FRB-A1-E183Q	w	80.01	ana_telo	45	1.61083
C3GFP-FRB-A1-E183Q	w	86.9	ana_telo	45	1.74955
C3GFP-FRB-A1-E183Q	w	81.01	ana_telo	48	1.63096
C3GFP-FRB-A1-E183Q	w	94.04	ana_telo	48	1.8933
C3GFP-FRB-A1-E183Q	w	81.67	ana_telo	51	1.64425
C3GFP-FRB-A1-E183Q	w	96.58	ana_telo	51	1.94443
C3GFP-FRB-A1-E183Q	w	84.81	ana_telo	54	1.70747
C3GFP-FRB-A1-E183Q	w	108.64	ana_telo	54	2.18724
C3GFP-FRB-A1-E183Q	w	88.44	ana_telo	57	1.78055
C3GFP-FRB-A1-E183Q	w	111.82	ana_telo	57	2.25126
C3GFP-FRB-A1-E183Q	wo	99.84	meta	-21	1.63324
C3GFP-FRB-A1-E183Q	wo	104.82	meta	-18	1.71471
C3GFP-FRB-A1-E183Q	wo	104.9	meta	-15	1.71602
C3GFP-FRB-A1-E183Q	wo	103.79	meta	-12	1.69786
C3GFP-FRB-A1-E183Q	wo	102.46	meta	-9	1.6761
C3GFP-FRB-A1-E183Q	wo	106.91	meta	-6	1.7489
C3GFP-FRB-A1-E183Q	wo	152.04	early_ana	-3	2.48716
C3GFP-FRB-A1-E183Q	wo	65.58	ana_telo	0	1.0728
C3GFP-FRB-A1-E183Q	wo	61.13	ana_telo	0	1
C3GFP-FRB-A1-E183Q	wo	62.35	ana_telo	3	1.01996
C3GFP-FRB-A1-E183Q	wo	51.4	ana_telo	3	0.840831
C3GFP-FRB-A1-E183Q	wo	61.59	ana_telo	6	1.00752
C3GFP-FRB-A1-E183Q	wo	53.58	ana_telo	6	0.876493
C3GFP-FRB-A1-E183Q	wo	61.52	ana_telo	9	1.00638
C3GFP-FRB-A1-E183Q	wo	62.97	ana_telo	9	1.0301
C3GFP-FRB-A1-E183Q	wo	62.48	ana_telo	12	1.02208
C3GFP-FRB-A1-E183Q	wo	66.87	ana_telo	12	1.0939
C3GFP-FRB-A1-E183Q	wo	74.42	ana_telo	15	1.21741
C3GFP-FRB-A1-E183Q	wo	64.77	ana_telo	15	1.05955
C3GFP-FRB-A1-E183Q	wo	76.72	ana_telo	18	1.25503
C3GFP-FRB-A1-E183Q	wo	70.49	ana_telo	18	1.15312
C3GFP-FRB-A1-E183Q	wo	82.15	ana_telo	21	1.34386
C3GFP-FRB-A1-E183Q	wo	74.27	ana_telo	21	1.21495
C3GFP-FRB-A1-E183Q	wo	93.38	ana_telo	24	1.52756
C3GFP-FRB-A1-E183Q	wo	77.16	ana_telo	24	1.26223
C3GFP-FRB-A1-E183Q	wo	97.31	ana_telo	27	1.59185
C3GFP-FRB-A1-E183Q	wo	84.21	ana_telo	27	1.37756
C3GFP-FRB-A1-E183Q	wo	94.72	ana_telo	30	1.54948
C3GFP-FRB-A1-E183Q	wo	98.52	ana_telo	30	1.61165
C3GFP-FRB-A1-E183Q	wo	98.78	ana_telo	33	1.6159
C3GFP-FRB-A1-E183Q	wo	111	ana_telo	33	1.8158
C3GFP-FRB-A1-E183Q	wo	124.35	ana_telo	36	2.03419
C3GFP-FRB-A1-E183Q	wo	110.01	ana_telo	36	1.79961
C3GFP-FRB-A1-E183Q	wo	105.56	ana_telo	39	1.72681
C3GFP-FRB-A1-E183Q	wo	120.28	ana_telo	39	1.96761
C3GFP-FRB-A1-E183Q	wo	136.06	ana_telo	42	2.22575
C3GFP-FRB-A1-E183Q	wo	131.19	ana_telo	42	2.14608
C3GFP-FRB-A1-E183Q	wo	140.31	ana_telo	45	2.29527
C3GFP-FRB-A1-E183Q	wo	143.36	ana_telo	45	2.34517
C3GFP-FRB-A1-E183Q	wo	104.57	ana_telo	48	1.71062
C3GFP-FRB-A1-E183Q	wo	119.52	ana_telo	48	1.95518
C3GFP-FRB-A1-E183Q	wo	149.75	ana_telo	51	2.4497
C3GFP-FRB-A1-E183Q	wo	150.19	ana_telo	51	2.4569
C3GFP-FRB-A1-R362Q	wo	42.51	ana_telo	0	0.8502
C3GFP-FRB-A1-R362Q	wo	50	ana_telo	0	1
C3GFP-FRB-A1-R362Q	wo	35.81	ana_telo	3	0.7162
C3GFP-FRB-A1-R362Q	wo	40.78	ana_telo	3	0.8156
C3GFP-FRB-A1-R362Q	wo	39.97	ana_telo	6	0.7994
C3GFP-FRB-A1-R362Q	wo	37.58	ana_telo	6	0.7516
C3GFP-FRB-A1-R362Q	wo	47.38	ana_telo	9	0.9476
C3GFP-FRB-A1-R362Q	wo	40.17	ana_telo	9	0.8034
C3GFP-FRB-A1-R362Q	wo	54.31	ana_telo	15	1.0862
C3GFP-FRB-A1-R362Q	wo	47.18	ana_telo	15	0.9436
C3GFP-FRB-A1-R362Q	wo	59.89	ana_telo	18	1.1978
C3GFP-FRB-A1-R362Q	wo	50.24	ana_telo	18	1.0048
C3GFP-FRB-A1-R362Q	wo	55.26	ana_telo	21	1.1052
C3GFP-FRB-A1-R362Q	wo	57.48	ana_telo	21	1.1496
C3GFP-FRB-A1-R362Q	wo	76.45	ana_telo	24	1.529
C3GFP-FRB-A1-R362Q	wo	59.9	ana_telo	24	1.198
C3GFP-FRB-A1-R362Q	wo	78.77	ana_telo	27	1.5754
C3GFP-FRB-A1-R362Q	wo	62.2	ana_telo	27	1.244
C3GFP-FRB-A1-R362Q	wo	80.36	ana_telo	30	1.6072
C3GFP-FRB-A1-R362Q	wo	67.64	ana_telo	30	1.3528
C3GFP-FRB-A1-R362Q	wo	79.01	ana_telo	33	1.5802
C3GFP-FRB-A1-R362Q	wo	70.62	ana_telo	33	1.4124
C3GFP-FRB-A1-R362Q	wo	82.65	ana_telo	36	1.653
C3GFP-FRB-A1-R362Q	wo	70.51	ana_telo	36	1.4102
C3GFP-FRB-A1-R362Q	wo	84.78	ana_telo	39	1.6956
C3GFP-FRB-A1-R362Q	wo	70.93	ana_telo	39	1.4186
C3GFP-FRB-A1-R362Q	wo	84.81	ana_telo	42	1.6962
C3GFP-FRB-A1-R362Q	wo	72.89	ana_telo	42	1.4578
C3GFP-FRB-A1-R362Q	wo	77.2	ana_telo	45	1.544
C3GFP-FRB-A1-R362Q	wo	76.14	ana_telo	45	1.5228
C3GFP-FRB-A1-R362Q	wo	79.43	ana_telo	48	1.5886
C3GFP-FRB-A1-R362Q	wo	77.82	ana_telo	48	1.5564
C3GFP-FRB-A1-R362Q	wo	81.97	ana_telo	51	1.6394
C3GFP-FRB-A1-R362Q	wo	85.59	ana_telo	51	1.7118
C3GFP-FRB-A1-R362Q	wo	91.4	ana_telo	54	1.828
C3GFP-FRB-A1-R362Q	wo	90.29	ana_telo	54	1.8058
C3GFP-FRB-A1-R362Q	wo	96.72	ana_telo	57	1.9344
C3GFP-FRB-A1-R362Q	wo	90.56	ana_telo	57	1.8112
C3GFP-FRB-A1-R362Q	wo	98.3	ana_telo	60	1.966
C3GFP-FRB-A1-R362Q	wo	98.66	ana_telo	60	1.9732
C3GFP-FRB-A1-R362Q	wo	94.36	ana_telo	63	1.8872
C3GFP-FRB-A1-R362Q	wo	97.1	ana_telo	63	1.942
C3GFP-FRB-A1-R362Q	w	53.58	meta	-15	1.38093
C3GFP-FRB-A1-R362Q	w	44.72	meta	-12	1.15258
C3GFP-FRB-A1-R362Q	w	52.26	meta	-9	1.34691
C3GFP-FRB-A1-R362Q	w	71.1	early_ana	-6	1.83247
C3GFP-FRB-A1-R362Q	w	59.42	early_ana	-3	1.53144
C3GFP-FRB-A1-R362Q	w	38.8	ana_telo	0	1
C3GFP-FRB-A1-R362Q	w	32.43	ana_telo	0	0.835825
C3GFP-FRB-A1-R362Q	w	30.04	ana_telo	3	0.774227
C3GFP-FRB-A1-R362Q	w	30.05	ana_telo	3	0.774485
C3GFP-FRB-A1-R362Q	w	35.92	ana_telo	6	0.925773
C3GFP-FRB-A1-R362Q	w	32.96	ana_telo	6	0.849485
C3GFP-FRB-A1-R362Q	w	33.47	ana_telo	9	0.862629
C3GFP-FRB-A1-R362Q	w	35.38	ana_telo	9	0.911856
C3GFP-FRB-A1-R362Q	w	34.17	ana_telo	12	0.88067
C3GFP-FRB-A1-R362Q	w	35.24	ana_telo	12	0.908247
C3GFP-FRB-A1-R362Q	w	38.21	ana_telo	15	0.984794
C3GFP-FRB-A1-R362Q	w	39.7	ana_telo	15	1.0232
C3GFP-FRB-A1-R362Q	w	36.68	ana_telo	18	0.945361
C3GFP-FRB-A1-R362Q	w	39.46	ana_telo	18	1.01701
C3GFP-FRB-A1-R362Q	w	44.79	ana_telo	21	1.15438
C3GFP-FRB-A1-R362Q	w	42.93	ana_telo	21	1.10644
C3GFP-FRB-A1-R362Q	w	47.31	ana_telo	24	1.21933
C3GFP-FRB-A1-R362Q	w	43.89	ana_telo	24	1.13119
C3GFP-FRB-A1-R362Q	w	48.21	ana_telo	27	1.24253
C3GFP-FRB-A1-R362Q	w	41.86	ana_telo	27	1.07887
C3GFP-FRB-A1-R362Q	w	44	ana_telo	30	1.13402
C3GFP-FRB-A1-R362Q	w	54.9	ana_telo	30	1.41495
C3GFP-FRB-A1-R362Q	w	46.09	ana_telo	33	1.18789
C3GFP-FRB-A1-R362Q	w	42.9	ana_telo	33	1.10567
C3GFP-FRB-A1-R362Q	w	38.69	ana_telo	39	0.997165
C3GFP-FRB-A1-R362Q	w	53.92	ana_telo	39	1.38969
C3GFP-FRB-A1-R362Q	w	45.23	ana_telo	42	1.16572
C3GFP-FRB-A1-R362Q	w	62.47	ana_telo	42	1.61005
C3GFP-FRB-A1-R362Q	w	44.8	meta	-15	1.45691
C3GFP-FRB-A1-R362Q	w	50.48	meta	-12	1.64163
C3GFP-FRB-A1-R362Q	w	42.95	meta	-9	1.39675
C3GFP-FRB-A1-R362Q	w	61.75	early_ana	-6	2.00813
C3GFP-FRB-A1-R362Q	w	52.44	early_ana	-3	1.70537
C3GFP-FRB-A1-R362Q	w	31.11	ana_telo	0	1.01171
C3GFP-FRB-A1-R362Q	w	30.75	ana_telo	0	1
C3GFP-FRB-A1-R362Q	w	29.52	ana_telo	3	0.96
C3GFP-FRB-A1-R362Q	w	29.66	ana_telo	3	0.964553
C3GFP-FRB-A1-R362Q	w	30.22	ana_telo	6	0.982764
C3GFP-FRB-A1-R362Q	w	29.04	ana_telo	6	0.94439
C3GFP-FRB-A1-R362Q	w	32.11	ana_telo	9	1.04423
C3GFP-FRB-A1-R362Q	w	30.43	ana_telo	9	0.989593
C3GFP-FRB-A1-R362Q	w	27.96	ana_telo	12	0.909268
C3GFP-FRB-A1-R362Q	w	33.64	ana_telo	12	1.09398
C3GFP-FRB-A1-R362Q	w	39.37	ana_telo	15	1.28033
C3GFP-FRB-A1-R362Q	w	33.47	ana_telo	15	1.08846
C3GFP-FRB-A1-R362Q	w	42.53	ana_telo	18	1.38309
C3GFP-FRB-A1-R362Q	w	34.17	ana_telo	18	1.11122
C3GFP-FRB-A1-R362Q	w	39.44	ana_telo	21	1.2826
C3GFP-FRB-A1-R362Q	w	40.43	ana_telo	21	1.3148
C3GFP-FRB-A1-R362Q	w	31.16	ana_telo	24	1.01333
C3GFP-FRB-A1-R362Q	w	42.91	ana_telo	24	1.39545
C3GFP-FRB-A1-R362Q	w	23.15	ana_telo	27	0.752846
C3GFP-FRB-A1-R362Q	w	44.37	ana_telo	27	1.44293
C3GFP-FRB-A1-R362Q	w	30.15	ana_telo	30	0.980488
C3GFP-FRB-A1-R362Q	w	47.47	ana_telo	30	1.54374
C3GFP-FRB-A1-R362Q	w	28.28	ana_telo	33	0.919675
C3GFP-FRB-A1-R362Q	w	40.78	ana_telo	33	1.32618
C3GFP-FRB-A1-R362Q	w	35.67	ana_telo	36	1.16
C3GFP-FRB-A1-R362Q	w	45.06	ana_telo	36	1.46537
C3GFP-FRB-A1-R362Q	w	27.37	ana_telo	39	0.890081
C3GFP-FRB-A1-R362Q	w	36.63	ana_telo	39	1.19122
C3GFP-FRB-A1-R362Q	w	28.39	ana_telo	42	0.923252
C3GFP-FRB-A1-R362Q	w	39.81	ana_telo	42	1.29463
C3GFP-FRB-A1-R362Q	w	31.47	ana_telo	45	1.02341
C3GFP-FRB-A1-R362Q	w	38.79	ana_telo	45	1.26146
C3GFP-FRB-A1-R362Q	wo	89.43	meta	-18	1.69568
C3GFP-FRB-A1-R362Q	wo	83.87	meta	-15	1.59025
C3GFP-FRB-A1-R362Q	wo	84.71	meta	-12	1.60618
C3GFP-FRB-A1-R362Q	wo	85.23	meta	-9	1.61604
C3GFP-FRB-A1-R362Q	wo	91.91	meta	-6	1.7427
C3GFP-FRB-A1-R362Q	wo	124.64	early_ana	-3	2.36329
C3GFP-FRB-A1-R362Q	wo	55.43	ana_telo	0	1.051
C3GFP-FRB-A1-R362Q	wo	52.74	ana_telo	0	1
C3GFP-FRB-A1-R362Q	wo	49.25	ana_telo	3	0.933826
C3GFP-FRB-A1-R362Q	wo	43.12	ana_telo	3	0.817596
C3GFP-FRB-A1-R362Q	wo	40.75	ana_telo	6	0.772658
C3GFP-FRB-A1-R362Q	wo	39.52	ana_telo	6	0.749336
C3GFP-FRB-A1-R362Q	wo	43.76	ana_telo	9	0.829731
C3GFP-FRB-A1-R362Q	wo	44	ana_telo	9	0.834281
C3GFP-FRB-A1-R362Q	wo	48.36	ana_telo	12	0.916951
C3GFP-FRB-A1-R362Q	wo	47.87	ana_telo	12	0.90766
C3GFP-FRB-A1-R362Q	wo	52.18	ana_telo	15	0.989382
C3GFP-FRB-A1-R362Q	wo	66.56	ana_telo	15	1.26204
C3GFP-FRB-A1-R362Q	wo	52.2	ana_telo	18	0.989761
C3GFP-FRB-A1-R362Q	wo	54.11	ana_telo	18	1.02598
C3GFP-FRB-A1-R362Q	wo	52.4	ana_telo	21	0.993553
C3GFP-FRB-A1-R362Q	wo	57.72	ana_telo	21	1.09443
C3GFP-FRB-A1-R362Q	wo	54.88	ana_telo	24	1.04058
C3GFP-FRB-A1-R362Q	wo	60.97	ana_telo	24	1.15605
C3GFP-FRB-A1-R362Q	wo	56.65	ana_telo	27	1.07414
C3GFP-FRB-A1-R362Q	wo	64.6	ana_telo	27	1.22488
C3GFP-FRB-A1-R362Q	wo	61.3	ana_telo	30	1.16231
C3GFP-FRB-A1-R362Q	wo	68.52	ana_telo	30	1.2992
C3GFP-FRB-A1-R362Q	wo	69.06	ana_telo	33	1.30944
C3GFP-FRB-A1-R362Q	wo	83.08	ana_telo	33	1.57527
C3GFP-FRB-A1-R362Q	wo	71.04	ana_telo	36	1.34699
C3GFP-FRB-A1-R362Q	wo	81.26	ana_telo	36	1.54077
C3GFP-FRB-A1-R362Q	wo	75.7	ana_telo	39	1.43534
C3GFP-FRB-A1-R362Q	wo	83.73	ana_telo	39	1.5876
C3GFP-FRB-A1-R362Q	w	68.08	meta	-42	3.05428
C3GFP-FRB-A1-R362Q	w	61.43	meta	-39	2.75594
C3GFP-FRB-A1-R362Q	w	62.19	meta	-36	2.79004
C3GFP-FRB-A1-R362Q	w	55.52	meta	-33	2.4908
C3GFP-FRB-A1-R362Q	w	56.98	meta	-30	2.5563
C3GFP-FRB-A1-R362Q	w	52.2	meta	-27	2.34186
C3GFP-FRB-A1-R362Q	w	56.27	meta	-24	2.52445
C3GFP-FRB-A1-R362Q	w	51.41	meta	-21	2.30642
C3GFP-FRB-A1-R362Q	w	62.86	meta	-18	2.8201
C3GFP-FRB-A1-R362Q	w	47.97	meta	-15	2.15209
C3GFP-FRB-A1-R362Q	w	47.56	meta	-12	2.13369
C3GFP-FRB-A1-R362Q	w	51.25	meta	-9	2.29924
C3GFP-FRB-A1-R362Q	w	50.02	meta	-6	2.24406
C3GFP-FRB-A1-R362Q	w	66.62	early_ana	-3	2.98878
C3GFP-FRB-A1-R362Q	w	22.29	ana_telo	0	1
C3GFP-FRB-A1-R362Q	w	21.4	ana_telo	0	0.960072
C3GFP-FRB-A1-R362Q	w	27.96	ana_telo	3	1.25437
C3GFP-FRB-A1-R362Q	w	31.42	ana_telo	3	1.4096
C3GFP-FRB-A1-R362Q	w	33.91	ana_telo	6	1.52131
C3GFP-FRB-A1-R362Q	w	30.75	ana_telo	6	1.37954
C3GFP-FRB-A1-R362Q	w	32.16	ana_telo	9	1.4428
C3GFP-FRB-A1-R362Q	w	29.56	ana_telo	9	1.32616
C3GFP-FRB-A1-R362Q	w	26.96	ana_telo	12	1.20951
C3GFP-FRB-A1-R362Q	w	27.85	ana_telo	12	1.24944
C3GFP-FRB-A1-R362Q	w	39.81	ana_telo	15	1.786
C3GFP-FRB-A1-R362Q	w	34.4	ana_telo	15	1.54329
C3GFP-FRB-A1-R362Q	w	72.02	meta	-15	1.64017
C3GFP-FRB-A1-R362Q	w	64.01	meta	-12	1.45775
C3GFP-FRB-A1-R362Q	w	57.94	meta	-9	1.31952
C3GFP-FRB-A1-R362Q	w	80.54	meta	-6	1.83421
C3GFP-FRB-A1-R362Q	w	69.18	early_ana	-3	1.5755
C3GFP-FRB-A1-R362Q	w	43.91	ana_telo	0	1
C3GFP-FRB-A1-R362Q	w	44.44	ana_telo	3	1.01207
C3GFP-FRB-A1-R362Q	w	31.51	ana_telo	6	0.717604
C3GFP-FRB-A1-R362Q	w	35.07	ana_telo	6	0.798679
C3GFP-FRB-A1-R362Q	w	41.45	ana_telo	9	0.943976
C3GFP-FRB-A1-R362Q	w	43.51	ana_telo	9	0.99089
C3GFP-FRB-A1-R362Q	w	42.38	ana_telo	12	0.965156
C3GFP-FRB-A1-R362Q	w	46.86	ana_telo	12	1.06718
C3GFP-FRB-A1-R362Q	w	55.4	ana_telo	15	1.26167
C3GFP-FRB-A1-R362Q	w	44.56	ana_telo	15	1.0148
C3GFP-FRB-A1-R362Q	w	46.2	ana_telo	18	1.05215
C3GFP-FRB-A1-R362Q	w	56.99	ana_telo	18	1.29788
C3GFP-FRB-A1-R362Q	w	59.9	ana_telo	21	1.36415
C3GFP-FRB-A1-R362Q	w	56.35	ana_telo	21	1.28331
C3GFP-FRB-A1-R362Q	w	62.56	ana_telo	24	1.42473
C3GFP-FRB-A1-R362Q	w	67.89	ana_telo	24	1.54612
C3GFP-FRB-A1-R362Q	w	51.72	ana_telo	27	1.17786
C3GFP-FRB-A1-R362Q	w	77.34	ana_telo	27	1.76133
C3GFP-FRB-A1-R362Q	w	71.69	ana_telo	30	1.63266
C3GFP-FRB-A1-R362Q	w	70.73	ana_telo	30	1.61079
C3GFP-FRB-A1-R362Q	w	70.18	ana_telo	33	1.59827
C3GFP-FRB-A1-R362Q	w	78.36	ana_telo	33	1.78456
C3GFP-FRB-A1-R362Q	w	93.81	ana_telo	36	2.13642
C3GFP-FRB-A1-R362Q	w	88.66	ana_telo	39	2.01913
C3GFP-FRB-A1-R362Q	w	83.46	ana_telo	39	1.90071
C3GFP-FRB-A1-R362Q	w	90.54	ana_telo	42	2.06194
C3GFP-FRB-A1-R362Q	w	87.58	ana_telo	42	1.99453
C3GFP-FRB-A1-R362Q	wo	75.48	meta	-27	1.38648
C3GFP-FRB-A1-R362Q	wo	73.23	meta	-24	1.34515
C3GFP-FRB-A1-R362Q	wo	65.77	meta	-21	1.20812
C3GFP-FRB-A1-R362Q	wo	69.38	meta	-9	1.27443
C3GFP-FRB-A1-R362Q	wo	76.1	meta	-6	1.39787
C3GFP-FRB-A1-R362Q	wo	106.39	early_ana	-3	1.95426
C3GFP-FRB-A1-R362Q	wo	39.81	ana_telo	0	0.731264
C3GFP-FRB-A1-R362Q	wo	54.44	ana_telo	0	1
C3GFP-FRB-A1-R362Q	wo	42.13	ana_telo	3	0.77388
C3GFP-FRB-A1-R362Q	wo	41.62	ana_telo	3	0.764511
C3GFP-FRB-A1-R362Q	wo	36.69	ana_telo	6	0.673953
C3GFP-FRB-A1-R362Q	wo	43.18	ana_telo	6	0.793167
C3GFP-FRB-A1-R362Q	wo	41.27	ana_telo	9	0.758082
C3GFP-FRB-A1-R362Q	wo	45.43	ana_telo	9	0.834497
C3GFP-FRB-A1-R362Q	wo	46.44	ana_telo	12	0.853049
C3GFP-FRB-A1-R362Q	wo	48.68	ana_telo	12	0.894195
C3GFP-FRB-A1-R362Q	wo	51.86	ana_telo	15	0.952608
C3GFP-FRB-A1-R362Q	wo	53.45	ana_telo	15	0.981815
C3GFP-FRB-A1-R362Q	wo	52.15	ana_telo	18	0.957935
C3GFP-FRB-A1-R362Q	wo	51.99	ana_telo	18	0.954996
C3GFP-FRB-A1-R362Q	wo	50.77	ana_telo	21	0.932586
C3GFP-FRB-A1-R362Q	wo	43.29	ana_telo	21	0.795187
C3GFP-FRB-A1-R362Q	wo	57.67	ana_telo	24	1.05933
C3GFP-FRB-A1-R362Q	wo	61.49	ana_telo	24	1.1295
C3GFP-FRB-A1-R362Q	wo	57.09	ana_telo	27	1.04868
C3GFP-FRB-A1-R362Q	wo	59.72	ana_telo	27	1.09699
C3GFP-FRB-A1-R362Q	wo	60.22	ana_telo	30	1.10617
C3GFP-FRB-A1-R362Q	wo	65.89	ana_telo	30	1.21032
C3GFP-FRB-A1-R362Q	w	88.15	meta	-33	2.6134
C3GFP-FRB-A1-R362Q	w	80.69	meta	-30	2.39223
C3GFP-FRB-A1-R362Q	w	79.09	meta	-27	2.3448
C3GFP-FRB-A1-R362Q	w	89.39	meta	-24	2.65016
C3GFP-FRB-A1-R362Q	w	72.43	meta	-21	2.14735
C3GFP-FRB-A1-R362Q	w	64.87	meta	-18	1.92321
C3GFP-FRB-A1-R362Q	w	72.56	meta	-15	2.1512
C3GFP-FRB-A1-R362Q	w	66.15	meta	-12	1.96116
C3GFP-FRB-A1-R362Q	w	59.19	meta	-9	1.75482
C3GFP-FRB-A1-R362Q	w	59.28	meta	-6	1.75749
C3GFP-FRB-A1-R362Q	w	91.28	early_ana	-3	2.7062
C3GFP-FRB-A1-R362Q	w	33.73	ana_telo	0	1
C3GFP-FRB-A1-R362Q	w	34.98	ana_telo	0	1.03706
C3GFP-FRB-A1-R362Q	w	35.67	ana_telo	3	1.05752
C3GFP-FRB-A1-R362Q	w	39.11	ana_telo	3	1.1595
C3GFP-FRB-A1-R362Q	w	33.5	ana_telo	6	0.993181
C3GFP-FRB-A1-R362Q	w	35.92	ana_telo	6	1.06493
C3GFP-FRB-A1-R362Q	w	36.91	ana_telo	9	1.09428
C3GFP-FRB-A1-R362Q	w	40.56	ana_telo	9	1.20249
C3GFP-FRB-A1-R362Q	w	41.38	ana_telo	12	1.2268
C3GFP-FRB-A1-R362Q	w	43.25	ana_telo	12	1.28224
C3GFP-FRB-A1-R362Q	w	45.57	ana_telo	15	1.35102
C3GFP-FRB-A1-R362Q	w	44.43	ana_telo	15	1.31723
C3GFP-FRB-A1-R362Q	w	50.35	ana_telo	18	1.49274
C3GFP-FRB-A1-R362Q	w	45.63	ana_telo	18	1.3528
C3GFP-FRB-A1-R362Q	w	55.04	ana_telo	21	1.63178
C3GFP-FRB-A1-R362Q	w	48.79	ana_telo	21	1.44649
C3GFP-FRB-A1-R362Q	w	57.8	ana_telo	24	1.71361
C3GFP-FRB-A1-R362Q	w	51.84	ana_telo	24	1.53691
C3GFP-FRB-A1-R362Q	wo	62.19	meta	-21	1.52951
C3GFP-FRB-A1-R362Q	wo	67.21	meta	-18	1.65298
C3GFP-FRB-A1-R362Q	wo	70.78	meta	-15	1.74078
C3GFP-FRB-A1-R362Q	wo	59.15	meta	-12	1.45475
C3GFP-FRB-A1-R362Q	wo	58.81	meta	-9	1.44638
C3GFP-FRB-A1-R362Q	wo	69.74	meta	-6	1.7152
C3GFP-FRB-A1-R362Q	wo	109.98	early_ana	-3	2.70487
C3GFP-FRB-A1-R362Q	wo	48.62	ana_telo	0	1.19577
C3GFP-FRB-A1-R362Q	wo	40.66	ana_telo	0	1
C3GFP-FRB-A1-R362Q	wo	42.96	ana_telo	3	1.05657
C3GFP-FRB-A1-R362Q	wo	39.6	ana_telo	3	0.97393
C3GFP-FRB-A1-R362Q	wo	45.18	ana_telo	6	1.11117
C3GFP-FRB-A1-R362Q	wo	38.83	ana_telo	6	0.954993
C3GFP-FRB-A1-R362Q	wo	48.63	ana_telo	9	1.19602
C3GFP-FRB-A1-R362Q	wo	41.69	ana_telo	9	1.02533
C3GFP-FRB-A1-R362Q	wo	49.36	ana_telo	12	1.21397
C3GFP-FRB-A1-R362Q	wo	45.85	ana_telo	12	1.12764
C3GFP-FRB-A1-R362Q	wo	49.62	ana_telo	15	1.22036
C3GFP-FRB-A1-R362Q	wo	48.07	ana_telo	15	1.18224
C3GFP-FRB-A1-R362Q	wo	51.92	ana_telo	18	1.27693
C3GFP-FRB-A1-R362Q	wo	51.46	ana_telo	18	1.26562
C3GFP-FRB-A1-R362Q	wo	66.5	ana_telo	21	1.63551
C3GFP-FRB-A1-R362Q	wo	59.17	ana_telo	21	1.45524
C3GFP-FRB-A1-R362Q	wo	59.37	ana_telo	24	1.46016
C3GFP-FRB-A1-R362Q	wo	54.38	ana_telo	24	1.33743
C3GFP-FRB-A1-R362Q	wo	62.48	ana_telo	27	1.53665
C3GFP-FRB-A1-R362Q	wo	59.68	ana_telo	27	1.46778
C3GFP-FRB-A1-R362Q	wo	68.47	ana_telo	30	1.68396
C3GFP-FRB-A1-R362Q	wo	64.57	ana_telo	30	1.58805
C3GFP-FRB-A1-R362Q	wo	68.69	ana_telo	33	1.68938
C3GFP-FRB-A1-R362Q	wo	59.57	ana_telo	33	1.46508
C3GFP-FRB-A1-R362Q	wo	75.37	ana_telo	36	1.85366
C3GFP-FRB-A1-R362Q	wo	70.59	ana_telo	36	1.7361
C3GFP-FRB-A1-R362Q	w	73.39	meta	-12	1.47133
C3GFP-FRB-A1-R362Q	w	71.76	meta	-9	1.43865
C3GFP-FRB-A1-R362Q	w	69.98	meta	-6	1.40297
C3GFP-FRB-A1-R362Q	w	114.83	early_ana	-3	2.30213
C3GFP-FRB-A1-R362Q	w	42.5	ana_telo	0	0.852045
C3GFP-FRB-A1-R362Q	w	49.88	ana_telo	0	1
C3GFP-FRB-A1-R362Q	w	38.28	ana_telo	3	0.767442
C3GFP-FRB-A1-R362Q	w	42.96	ana_telo	3	0.861267
C3GFP-FRB-A1-R362Q	w	38.01	ana_telo	6	0.762029
C3GFP-FRB-A1-R362Q	w	41.93	ana_telo	6	0.840617
C3GFP-FRB-A1-R362Q	w	44.43	ana_telo	9	0.890738
C3GFP-FRB-A1-R362Q	w	35.97	ana_telo	9	0.721131
C3GFP-FRB-A1-R362Q	w	47.35	ana_telo	12	0.949278
C3GFP-FRB-A1-R362Q	w	41.74	ana_telo	12	0.836808
C3GFP-FRB-A1-R362Q	w	56.51	ana_telo	15	1.13292
C3GFP-FRB-A1-R362Q	w	44.56	ana_telo	15	0.893344
C3GFP-FRB-A1-R362Q	w	55.66	ana_telo	18	1.11588
C3GFP-FRB-A1-R362Q	w	59.2	ana_telo	18	1.18685
C3GFP-FRB-A1-R362Q	w	60.77	ana_telo	21	1.21832
C3GFP-FRB-A1-R362Q	w	71.36	ana_telo	21	1.43063
C3GFP-FRB-A1-R362Q	w	78.52	ana_telo	24	1.57418
C3GFP-FRB-A1-R362Q	w	78.54	ana_telo	24	1.57458
C3GFP-FRB-A1-R362Q	w	74.98	ana_telo	27	1.50321
C3GFP-FRB-A1-R362Q	w	86.32	ana_telo	27	1.73055
C3GFP-FRB-A1-R362Q	w	84.26	ana_telo	30	1.68925
C3GFP-FRB-A1-R362Q	w	96.37	ana_telo	30	1.93204
C3GFP-FRB-A1-R362Q	wo	74.63	meta	-9	1.55479
C3GFP-FRB-A1-R362Q	wo	75.62	meta	-6	1.57542
C3GFP-FRB-A1-R362Q	wo	125.76	early_ana	-3	2.62
C3GFP-FRB-A1-R362Q	wo	52.08	ana_telo	0	1.085
C3GFP-FRB-A1-R362Q	wo	48	ana_telo	0	1
C3GFP-FRB-A1-R362Q	wo	49.14	ana_telo	3	1.02375
C3GFP-FRB-A1-R362Q	wo	43.96	ana_telo	3	0.915833
C3GFP-FRB-A1-R362Q	wo	45.68	ana_telo	6	0.951667
C3GFP-FRB-A1-R362Q	wo	44.15	ana_telo	6	0.919792
C3GFP-FRB-A1-R362Q	wo	52.79	ana_telo	9	1.09979
C3GFP-FRB-A1-R362Q	wo	51.02	ana_telo	9	1.06292
C3GFP-FRB-A1-R362Q	wo	54.14	ana_telo	12	1.12792
C3GFP-FRB-A1-R362Q	wo	47.16	ana_telo	12	0.9825
C3GFP-FRB-A1-R362Q	wo	61.29	ana_telo	15	1.27687
C3GFP-FRB-A1-R362Q	wo	51.58	ana_telo	15	1.07458
C3GFP-FRB-A1-R362Q	wo	66.39	ana_telo	18	1.38312
C3GFP-FRB-A1-R362Q	wo	48.48	ana_telo	18	1.01
C3GFP-FRB-A1-R362Q	wo	70.93	ana_telo	21	1.47771
C3GFP-FRB-A1-R362Q	wo	52.25	ana_telo	21	1.08854
C3GFP-FRB-A1-R362Q	wo	74.29	ana_telo	24	1.54771
C3GFP-FRB-A1-R362Q	wo	58.15	ana_telo	24	1.21146
C3GFP-FRB-A1-R362Q	wo	68.61	ana_telo	27	1.42938
C3GFP-FRB-A1-R362Q	wo	66.59	ana_telo	27	1.38729
C3GFP-FRB-A1-R362Q	wo	81	ana_telo	30	1.6875
C3GFP-FRB-A1-R362Q	wo	66.67	ana_telo	30	1.38896
C3GFP-FRB-A1-R362Q	wo	86.65	ana_telo	33	1.80521
C3GFP-FRB-A1-R362Q	wo	74.38	ana_telo	33	1.54958
C3GFP-FRB-A1-R362Q	wo	85.55	ana_telo	36	1.78229
C3GFP-FRB-A1-R362Q	wo	79.11	ana_telo	36	1.64813
C3GFP-FRB-A1-R362Q	wo	90.2	ana_telo	39	1.87917
C3GFP-FRB-A1-R362Q	wo	81.44	ana_telo	39	1.69667
C3GFP-FRB-A1-R362Q	wo	93.78	ana_telo	42	1.95375
C3GFP-FRB-A1-R362Q	wo	87.19	ana_telo	42	1.81646
C3GFP-FRB-A1-R362Q	wo	97.53	ana_telo	45	2.03187
C3GFP-FRB-A1-R362Q	wo	75.49	ana_telo	45	1.57271
C3GFP-FRB-A1-R362Q	wo	106.4	ana_telo	48	2.21667
C3GFP-FRB-A1-R362Q	wo	95.43	ana_telo	48	1.98812
C3GFP-FRB-A1-R362Q	wo	111.05	ana_telo	51	2.31354
C3GFP-FRB-A1-R362Q	wo	103.31	ana_telo	51	2.15229
C3GFP-FRB-A1-R362Q	wo	110.74	ana_telo	54	2.30708
C3GFP-FRB-A1-R362Q	wo	107.11	ana_telo	54	2.23146
C3GFP-FRB-A1-R362Q	wo	104.7	ana_telo	57	2.18125
C3GFP-FRB-A1-R362Q	wo	102.21	ana_telo	57	2.12938
C3GFP-FRB-A1-R362Q	wo	112.73	ana_telo	60	2.34854
C3GFP-FRB-A1-R362Q	wo	105.06	ana_telo	60	2.18875
C3GFP-FRB-A1-R362Q	wo	96.89	meta	-24	1.89534
C3GFP-FRB-A1-R362Q	wo	88.23	meta	-21	1.72594
C3GFP-FRB-A1-R362Q	wo	87.32	meta	-18	1.70814
C3GFP-FRB-A1-R362Q	wo	66.22	meta	-15	1.29538
C3GFP-FRB-A1-R362Q	wo	59.61	meta	-12	1.16608
C3GFP-FRB-A1-R362Q	wo	57.72	meta	-9	1.12911
C3GFP-FRB-A1-R362Q	wo	61.54	meta	-6	1.20383
C3GFP-FRB-A1-R362Q	wo	51.12	ana_telo	0	1
C3GFP-FRB-A1-R362Q	wo	53.16	ana_telo	0	1.03991
C3GFP-FRB-A1-R362Q	wo	44.89	ana_telo	3	0.87813
C3GFP-FRB-A1-R362Q	wo	46.56	ana_telo	3	0.910798
C3GFP-FRB-A1-R362Q	wo	52.2	ana_telo	6	1.02113
C3GFP-FRB-A1-R362Q	wo	47.71	ana_telo	6	0.933294
C3GFP-FRB-A1-R362Q	wo	59.82	ana_telo	9	1.17019
C3GFP-FRB-A1-R362Q	wo	68.04	ana_telo	9	1.33099
C3GFP-FRB-A1-R362Q	wo	67.03	ana_telo	12	1.31123
C3GFP-FRB-A1-R362Q	wo	60.2	ana_telo	12	1.17762
C3GFP-FRB-A1-R362Q	wo	62.29	ana_telo	15	1.21851
C3GFP-FRB-A1-R362Q	wo	52.46	ana_telo	15	1.02621
C3GFP-FRB-A1-R362Q	wo	83.6	ana_telo	18	1.63537
C3GFP-FRB-A1-R362Q	wo	67.34	ana_telo	18	1.31729
C3GFP-FRB-A1-R362Q	wo	90.04	ana_telo	21	1.76135
C3GFP-FRB-A1-R362Q	wo	64.93	ana_telo	21	1.27015
C3GFP-FRB-A1-R362Q	wo	92.13	ana_telo	24	1.80223
C3GFP-FRB-A1-R362Q	wo	66.74	ana_telo	24	1.30556
C3GFP-FRB-A1-R362Q	w	89.63	meta	-30	2.26224
C3GFP-FRB-A1-R362Q	w	72.98	meta	-27	1.842
C3GFP-FRB-A1-R362Q	w	69.14	meta	-24	1.74508
C3GFP-FRB-A1-R362Q	w	72.5	meta	-21	1.82988
C3GFP-FRB-A1-R362Q	w	61.97	meta	-18	1.56411
C3GFP-FRB-A1-R362Q	w	67.89	meta	-15	1.71353
C3GFP-FRB-A1-R362Q	w	91.25	meta	-12	2.30313
C3GFP-FRB-A1-R362Q	w	67.77	meta	-9	1.7105
C3GFP-FRB-A1-R362Q	w	89.37	meta	-6	2.25568
C3GFP-FRB-A1-R362Q	w	78.55	early_ana	-3	1.98258
C3GFP-FRB-A1-R362Q	w	39.62	ana_telo	0	1
C3GFP-FRB-A1-R362Q	w	43.36	ana_telo	3	1.0944
C3GFP-FRB-A1-R362Q	w	47.42	ana_telo	6	1.19687
C3GFP-FRB-A1-R362Q	w	46.24	ana_telo	6	1.16709
C3GFP-FRB-A1-R362Q	w	57.47	ana_telo	9	1.45053
C3GFP-FRB-A1-R362Q	w	52.64	ana_telo	9	1.32862
C3GFP-FRB-A1-R362Q	w	76.08	ana_telo	12	1.92024
C3GFP-FRB-A1-R362Q	w	64.72	ana_telo	12	1.63352
C3GFP-FRB-A1-R362Q	w	81	ana_telo	15	2.04442
C3GFP-FRB-A1-R362Q	w	69.6	ana_telo	15	1.75669
C3GFP-FRB-A1-R362Q	w	86.24	ana_telo	18	2.17668
C3GFP-FRB-A1-R362Q	w	69.65	ana_telo	18	1.75795
C3GFP-FRB-A1-R362Q	w	85.66	ana_telo	21	2.16204
C3GFP-FRB-A1-R362Q	w	70.99	ana_telo	21	1.79177
C3GFP-FRB-A1-R362Q	w	88.03	ana_telo	24	2.22186
C3GFP-FRB-A1-R362Q	w	75.14	ana_telo	24	1.89652
C3GFP-FRB-A1-R362Q	w	98.4	ana_telo	27	2.48359
C3GFP-FRB-A1-R362Q	w	80.08	ana_telo	27	2.0212
C3GFP-FRB-A1-R362Q	w	84.37	ana_telo	30	2.12948
C3GFP-FRB-A1-R362Q	w	127.41	ana_telo	33	3.2158
C3GFP-FRB-A1-R362Q	w	101.99	ana_telo	33	2.5742
C3GFP-FRB-A1-R362Q	w	138.68	ana_telo	36	3.50025
C3GFP-FRB-A1-R362Q	w	108.04	ana_telo	36	2.72691
C3GFP-FRB-A1-R362Q	w	147.84	ana_telo	39	3.73145
C3GFP-FRB-A1-R362Q	w	116.61	ana_telo	39	2.94321
C3GFP-FRB-A1-R362Q	w	73.77	meta	-9	1.71798
C3GFP-FRB-A1-R362Q	w	66.15	meta	-6	1.54052
C3GFP-FRB-A1-R362Q	w	109.64	early_ana	-3	2.55333
C3GFP-FRB-A1-R362Q	w	47.09	ana_telo	0	1.09665
C3GFP-FRB-A1-R362Q	w	42.94	ana_telo	0	1
C3GFP-FRB-A1-R362Q	w	43.09	ana_telo	3	1.00349
C3GFP-FRB-A1-R362Q	w	41.74	ana_telo	3	0.972054
C3GFP-FRB-A1-R362Q	w	43.08	ana_telo	6	1.00326
C3GFP-FRB-A1-R362Q	w	43.29	ana_telo	6	1.00815
C3GFP-FRB-A1-R362Q	w	46.61	ana_telo	9	1.08547
C3GFP-FRB-A1-R362Q	w	45.34	ana_telo	9	1.05589
C3GFP-FRB-A1-R362Q	w	49.83	ana_telo	12	1.16046
C3GFP-FRB-A1-R362Q	w	48.31	ana_telo	12	1.12506
C3GFP-FRB-A1-R362Q	w	50.58	ana_telo	15	1.17792
C3GFP-FRB-A1-R362Q	w	53.95	ana_telo	15	1.2564
C3GFP-FRB-A1-R362Q	w	52.47	ana_telo	18	1.22194
C3GFP-FRB-A1-R362Q	w	54.76	ana_telo	18	1.27527
C3GFP-FRB-A1-R362Q	w	55.59	ana_telo	21	1.2946
C3GFP-FRB-A1-R362Q	w	59.03	ana_telo	21	1.37471
C3GFP-FRB-A1-R362Q	w	58.09	ana_telo	24	1.35282
C3GFP-FRB-A1-R362Q	w	64.26	ana_telo	24	1.49651
C3GFP-FRB-A1-R362Q	w	58.65	ana_telo	27	1.36586
C3GFP-FRB-A1-R362Q	w	74.18	ana_telo	27	1.72753
C3GFP-FRB-A1-R362Q	w	65.45	ana_telo	30	1.52422
C3GFP-FRB-A1-R362Q	w	75.94	ana_telo	30	1.76851
C3GFP-FRB-A1-R362Q	w	72.95	ana_telo	33	1.69888
C3GFP-FRB-A1-R362Q	w	82.17	ana_telo	33	1.9136
C3GFP-FRB-A1-R362Q	w	78.35	ana_telo	36	1.82464
C3GFP-FRB-A1-R362Q	w	94.57	ana_telo	36	2.20238
C3GFP-FRB-A1-R362Q	w	87.81	ana_telo	39	2.04495
C3GFP-FRB-A1-R362Q	w	101.6	ana_telo	39	2.36609
C3GFP-FRB-A1-R362Q	w	94.22	ana_telo	42	2.19422
C3GFP-FRB-A1-R362Q	w	110.06	ana_telo	42	2.56311
C3GFP-FRB-A1-R362Q	w	103.94	ana_telo	45	2.42059
C3GFP-FRB-A1-R362Q	w	114.27	ana_telo	45	2.66116
C3GFP-FRB-A1-R362Q	w	107.85	ana_telo	48	2.51164
C3GFP-FRB-A1-R362Q	w	122.43	ana_telo	48	2.85119
C3GFP-FRB-A1-R362Q	w	81.75	meta	-15	2.07382
C3GFP-FRB-A1-R362Q	w	73.07	meta	-12	1.85363
C3GFP-FRB-A1-R362Q	w	74.85	meta	-9	1.89878
C3GFP-FRB-A1-R362Q	w	72.33	meta	-6	1.83486
C3GFP-FRB-A1-R362Q	w	98.08	early_ana	-3	2.48808
C3GFP-FRB-A1-R362Q	w	47.01	ana_telo	0	1.19254
C3GFP-FRB-A1-R362Q	w	39.42	ana_telo	0	1
C3GFP-FRB-A1-R362Q	w	43.9	ana_telo	3	1.11365
C3GFP-FRB-A1-R362Q	w	40.92	ana_telo	3	1.03805
C3GFP-FRB-A1-R362Q	w	44.72	ana_telo	6	1.13445
C3GFP-FRB-A1-R362Q	w	43.31	ana_telo	6	1.09868
C3GFP-FRB-A1-R362Q	w	46.92	ana_telo	9	1.19026
C3GFP-FRB-A1-R362Q	w	41.18	ana_telo	9	1.04465
C3GFP-FRB-A1-R362Q	w	49.17	ana_telo	12	1.24734
C3GFP-FRB-A1-R362Q	w	47.19	ana_telo	12	1.19711
C3GFP-FRB-A1-R362Q	w	49.89	ana_telo	15	1.2656
C3GFP-FRB-A1-R362Q	w	42.72	ana_telo	15	1.08371
C3GFP-FRB-A1-R362Q	w	52.85	ana_telo	18	1.34069
C3GFP-FRB-A1-R362Q	w	43.32	ana_telo	18	1.09893
C3GFP-FRB-A1-R362Q	w	55.98	ana_telo	21	1.42009
C3GFP-FRB-A1-R362Q	w	46.01	ana_telo	21	1.16717
C3GFP-FRB-A1-R362Q	w	60.14	ana_telo	24	1.52562
C3GFP-FRB-A1-R362Q	w	45.15	ana_telo	24	1.14536
C3GFP-FRB-A1-R362Q	w	60.56	ana_telo	27	1.53628
C3GFP-FRB-A1-R362Q	w	44.97	ana_telo	27	1.14079
C3GFP-FRB-A1-R362Q	w	68.75	ana_telo	30	1.74404
C3GFP-FRB-A1-R362Q	w	80.4	ana_telo	30	2.03957
C3GFP-FRB-A1-R362Q	w	77.56	ana_telo	33	1.96753
C3GFP-FRB-A1-R362Q	w	89.8	ana_telo	33	2.27803
C3GFP-FRB-A1-R362Q	w	83.71	ana_telo	36	2.12354
C3GFP-FRB-A1-R362Q	w	97.87	ana_telo	36	2.48275
C3GFP-FRB-A1-R362Q	w	82.63	ana_telo	39	2.09614
C3GFP-FRB-A1-R362Q	w	99.73	ana_telo	39	2.52993
C3GFP-FRB-A1-R362Q	w	94.22	ana_telo	42	2.39016
C3GFP-FRB-A1-R362Q	w	112.67	ana_telo	42	2.85819
C3GFP-FRB-A1-R362Q	wo	121.01	meta	-45	1.93214
C3GFP-FRB-A1-R362Q	wo	116.88	meta	-42	1.8662
C3GFP-FRB-A1-R362Q	wo	100.28	meta	-39	1.60115
C3GFP-FRB-A1-R362Q	wo	107.5	meta	-36	1.71643
C3GFP-FRB-A1-R362Q	wo	103.93	meta	-33	1.65943
C3GFP-FRB-A1-R362Q	wo	105.1	meta	-30	1.67811
C3GFP-FRB-A1-R362Q	wo	83.06	meta	-27	1.3262
C3GFP-FRB-A1-R362Q	wo	86.27	meta	-24	1.37745
C3GFP-FRB-A1-R362Q	wo	89.32	meta	-21	1.42615
C3GFP-FRB-A1-R362Q	wo	98.93	meta	-18	1.57959
C3GFP-FRB-A1-R362Q	wo	97.03	meta	-15	1.54926
C3GFP-FRB-A1-R362Q	wo	91.95	meta	-12	1.46815
C3GFP-FRB-A1-R362Q	wo	94.93	meta	-9	1.51573
C3GFP-FRB-A1-R362Q	wo	69.65	meta	-6	1.11209
C3GFP-FRB-A1-R362Q	wo	105.38	early_ana	-3	1.68258
C3GFP-FRB-A1-R362Q	wo	57.61	ana_telo	0	0.919847
C3GFP-FRB-A1-R362Q	wo	62.63	ana_telo	0	1
C3GFP-FRB-A1-R362Q	wo	53.44	ana_telo	3	0.853265
C3GFP-FRB-A1-R362Q	wo	47.99	ana_telo	3	0.766246
C3GFP-FRB-A1-R362Q	wo	54.08	ana_telo	6	0.863484
C3GFP-FRB-A1-R362Q	wo	47.61	ana_telo	6	0.760179
C3GFP-FRB-A1-R362Q	wo	53.92	ana_telo	9	0.860929
C3GFP-FRB-A1-R362Q	wo	50.6	ana_telo	9	0.80792
C3GFP-FRB-A1-R362Q	wo	59.19	ana_telo	12	0.945074
C3GFP-FRB-A1-R362Q	wo	52.18	ana_telo	12	0.833147
C3GFP-FRB-A1-R362Q	wo	66.02	ana_telo	15	1.05413
C3GFP-FRB-A1-R362Q	wo	56.33	ana_telo	15	0.899409
C3GFP-FRB-A1-R362Q	wo	38.79	ana_telo	18	0.619352
C3GFP-FRB-A1-R362Q	wo	56.62	ana_telo	18	0.90404
C3GFP-FRB-A1-R362Q	wo	67.42	ana_telo	21	1.07648
C3GFP-FRB-A1-R362Q	wo	58.27	ana_telo	21	0.930385
C3GFP-FRB-A1-R362Q	wo	38.49	ana_telo	24	0.614562
C3GFP-FRB-A1-R362Q	wo	66.03	ana_telo	24	1.05429
C3GFP-FRB-A1-R362Q	w	59.24	meta	-42	1.95705
C3GFP-FRB-A1-R362Q	w	61.49	meta	-39	2.03138
C3GFP-FRB-A1-R362Q	w	43.29	meta	-36	1.43013
C3GFP-FRB-A1-R362Q	w	54.51	meta	-33	1.80079
C3GFP-FRB-A1-R362Q	w	65.41	meta	-24	2.16089
C3GFP-FRB-A1-R362Q	w	57.55	meta	-21	1.90122
C3GFP-FRB-A1-R362Q	w	61.33	meta	-18	2.0261
C3GFP-FRB-A1-R362Q	w	60.19	meta	-15	1.98844
C3GFP-FRB-A1-R362Q	w	64.62	meta	-12	2.13479
C3GFP-FRB-A1-R362Q	w	63.2	meta	-9	2.08788
C3GFP-FRB-A1-R362Q	w	63.83	meta	-6	2.10869
C3GFP-FRB-A1-R362Q	w	71.13	early_ana	-3	2.34985
C3GFP-FRB-A1-R362Q	w	30.27	ana_telo	0	1
C3GFP-FRB-A1-R362Q	w	42.94	ana_telo	0	1.41857
C3GFP-FRB-A1-R362Q	w	31.16	ana_telo	3	1.0294
C3GFP-FRB-A1-R362Q	w	38.71	ana_telo	3	1.27882
C3GFP-FRB-A1-R362Q	w	29.85	ana_telo	6	0.986125
C3GFP-FRB-A1-R362Q	w	33.16	ana_telo	6	1.09547
C3GFP-FRB-A1-R362Q	w	34.83	ana_telo	9	1.15064
C3GFP-FRB-A1-R362Q	w	34.68	ana_telo	9	1.14569
C3GFP-FRB-A1-R362Q	w	42.12	ana_telo	12	1.39148
C3GFP-FRB-A1-R362Q	w	41.76	ana_telo	12	1.37958
C3GFP-FRB-A1-R362Q	w	45.38	ana_telo	15	1.49917
C3GFP-FRB-A1-R362Q	w	43.44	ana_telo	15	1.43508
C3GFP-FRB-A1-R362Q	w	47.95	ana_telo	18	1.58408
C3GFP-FRB-A1-R362Q	w	45.11	ana_telo	18	1.49025
C3GFP-FRB-A1-R362Q	w	48.54	ana_telo	21	1.60357
C3GFP-FRB-A1-R362Q	w	43.05	ana_telo	21	1.4222
C3GFP-FRB-A1-R362Q	w	53.9	ana_telo	24	1.78064
C3GFP-FRB-A1-R362Q	w	40.04	ana_telo	24	1.32276
C3GFP-FRB-A1-R362Q	w	56.24	ana_telo	27	1.85795
[truncated: 1,509 more rows]

## Sheet: 6K
cell	construct	protein	condition	area	phase	timepoint	normalized_area
run1_p001_crop_01_8734_siA1A2_XY1.ome	8734	eIF4A3-eGFP	siA1A2_A3	2962	meta	-6	1.62301369863014
run1_p001_crop_01_8734_siA1A2_XY1.ome	8734	eIF4A3-eGFP	siA1A2_A3	4092	early_ana	-3	2.24219178082192
run1_p001_crop_01_8734_siA1A2_XY1.ome	8734	eIF4A3-eGFP	siA1A2_A3	1825	ana_telo	0	1
run1_p001_crop_01_8734_siA1A2_XY1.ome	8734	eIF4A3-eGFP	siA1A2_A3	1759	ana_telo	3	0.963835616438356
run1_p001_crop_01_8734_siA1A2_XY1.ome	8734	eIF4A3-eGFP	siA1A2_A3	1782	ana_telo	6	0.976438356164384
run1_p001_crop_01_8734_siA1A2_XY1.ome	8734	eIF4A3-eGFP	siA1A2_A3	2215	ana_telo	9	1.21369863013699
run1_p001_crop_01_8734_siA1A2_XY1.ome	8734	eIF4A3-eGFP	siA1A2_A3	2545	ana_telo	12	1.39452054794521
run1_p001_crop_01_8734_siA1A2_XY1.ome	8734	eIF4A3-eGFP	siA1A2_A3	2657	ana_telo	15	1.4558904109589
run1_p001_crop_01_8734_siA1A2_XY1.ome	8734	eIF4A3-eGFP	siA1A2_A3	2590	ana_telo	18	1.41917808219178
run1_p001_crop_01_8734_siA1A2_XY1.ome	8734	eIF4A3-eGFP	siA1A2_A3	2795	ana_telo	21	1.53150684931507
run1_p001_crop_01_8734_siA1A2_XY1.ome	8734	eIF4A3-eGFP	siA1A2_A3	2968	ana_telo	24	1.62630136986301
run1_p001_crop_01_8734_siA1A2_XY1.ome	8734	eIF4A3-eGFP	siA1A2_A3	3140	ana_telo	27	1.72054794520548
run1_p001_crop_01_8734_siA1A2_XY1.ome	8734	eIF4A3-eGFP	siA1A2_A3	3321	ana_telo	30	1.81972602739726
run1_p001_crop_01_8734_siA1A2_XY1.ome	8734	eIF4A3-eGFP	siA1A2_A3	3452	ana_telo	33	1.89150684931507
run1_p001_crop_01_8734_siA1A2_XY1.ome	8734	eIF4A3-eGFP	siA1A2_A3	3736	ana_telo	36	2.04712328767123
run1_p001_crop_01_8734_siA1A2_XY1.ome	8734	eIF4A3-eGFP	siA1A2_A3	3937	ana_telo	39	2.1572602739726
run1_p001_crop_01_8734_siA1A2_XY1.ome	8734	eIF4A3-eGFP	siA1A2_A3	4120	ana_telo	42	2.25753424657534
run1_p001_crop_01_8734_siA1A2_XY1.ome	8734	eIF4A3-eGFP	siA1A2_A3	4271	ana_telo	45	2.34027397260274
run1_p001_crop_01_8734_siA1A2_XY1.ome	8734	eIF4A3-eGFP	siA1A2_A3	4348	ana_telo	48	2.38246575342466
run1_p001_crop_01_8734_siA1A2_XY1.ome	8734	eIF4A3-eGFP	siA1A2_A3	4495	ana_telo	51	2.46301369863014
run1_p001_crop_01_8734_siA1A2_XY1.ome	8734	eIF4A3-eGFP	siA1A2_A3	4645	ana_telo	54	2.54520547945205
run1_p001_crop_01_8734_siA1A2_XY1.ome	8734	eIF4A3-eGFP	siA1A2_A3	4763	ana_telo	57	2.60986301369863
run1_p001_crop_01_8734_siA1A2_XY1.ome	8734	eIF4A3-eGFP	siA1A2_A3	4908	ana_telo	60	2.68931506849315
run1_p001_crop_01_8734_siA1A2_XY1.ome	8734	eIF4A3-eGFP	siA1A2_A3	4859	ana_telo	63	2.66246575342466
run1_p001_crop_01_8734_siA1A2_XY1.ome	8734	eIF4A3-eGFP	siA1A2_A3	4738	ana_telo	66	2.59616438356164
run1_p001_crop_01_8734_siA1A2_XY1.ome	8734	eIF4A3-eGFP	siA1A2_A3	4797	ana_telo	69	2.62849315068493
run1_p001_crop_01_8734_siA1A2_XY1.ome	8734	eIF4A3-eGFP	siA1A2_A3	4811	ana_telo	72	2.63616438356164
run1_p001_crop_01_8734_siA1A2_XY1.ome	8734	eIF4A3-eGFP	siA1A2_A3	4861	ana_telo	75	2.66356164383562
run1_p001_crop_01_8734_siA1A2_XY1.ome	8734	eIF4A3-eGFP	siA1A2_A3	4904	ana_telo	78	2.68712328767123
run1_p001_crop_01_8734_siA1A2_XY1.ome	8734	eIF4A3-eGFP	siA1A2_A3	4934	ana_telo	81	2.70356164383562
run1_p001_crop_01_8734_siA1A2_XY1.ome	8734	eIF4A3-eGFP	siA1A2_A3	4959	ana_telo	84	2.7172602739726
run1_p002_crop_05_8734_siA1A2_X2	8734	eIF4A3-eGFP	siA1A2_A3	3842	meta	-6	1.33495482974288
run1_p002_crop_05_8734_siA1A2_X2	8734	eIF4A3-eGFP	siA1A2_A3	5772	early_ana	-3	2.00555941626129
run1_p002_crop_05_8734_siA1A2_X2	8734	eIF4A3-eGFP	siA1A2_A3	2878	ana_telo	0	1
run1_p002_crop_05_8734_siA1A2_X2	8734	eIF4A3-eGFP	siA1A2_A3	2417	ana_telo	3	0.839819318971508
run1_p002_crop_05_8734_siA1A2_X2	8734	eIF4A3-eGFP	siA1A2_A3	2613	ana_telo	6	0.907922168172342
run1_p002_crop_05_8734_siA1A2_X2	8734	eIF4A3-eGFP	siA1A2_A3	2202	ana_telo	9	0.765114662960389
run1_p002_crop_05_8734_siA1A2_X2	8734	eIF4A3-eGFP	siA1A2_A3	2552	ana_telo	12	0.886726893676164
run2_p006_crop_06_siCTRL+A3_XY2	8734	eIF4A3-eGFP	siCTRL_A3-GFP	3100	meta	-3	1.7260579064588
run2_p006_crop_06_siCTRL+A3_XY2	8734	eIF4A3-eGFP	siCTRL_A3-GFP	1796	ana_telo	0	1
run2_p006_crop_06_siCTRL+A3_XY2	8734	eIF4A3-eGFP	siCTRL_A3-GFP	1650	ana_telo	3	0.918708240534521
run2_p006_crop_06_siCTRL+A3_XY2	8734	eIF4A3-eGFP	siCTRL_A3-GFP	1646	ana_telo	6	0.916481069042316
run2_p006_crop_06_siCTRL+A3_XY2	8734	eIF4A3-eGFP	siCTRL_A3-GFP	1875	ana_telo	9	1.04398663697105
run2_p006_crop_06_siCTRL+A3_XY2	8734	eIF4A3-eGFP	siCTRL_A3-GFP	2300	ana_telo	12	1.28062360801782
run2_p006_crop_06_siCTRL+A3_XY2	8734	eIF4A3-eGFP	siCTRL_A3-GFP	2458	ana_telo	15	1.36859688195991
run2_p006_crop_06_siCTRL+A3_XY2	8734	eIF4A3-eGFP	siCTRL_A3-GFP	2555	ana_telo	18	1.42260579064588
run2_p006_crop_06_siCTRL+A3_XY2	8734	eIF4A3-eGFP	siCTRL_A3-GFP	2713	ana_telo	21	1.51057906458797
run2_p006_crop_06_siCTRL+A3_XY2	8734	eIF4A3-eGFP	siCTRL_A3-GFP	2792	ana_telo	24	1.55456570155902
run2_p006_crop_06_siCTRL+A3_XY2	8734	eIF4A3-eGFP	siCTRL_A3-GFP	2769	ana_telo	27	1.54175946547884
run2_p006_crop_06_siCTRL+A3_XY2	8734	eIF4A3-eGFP	siCTRL_A3-GFP	2814	ana_telo	30	1.56681514476615
run2_p001_crop_08_siCTRL+A3_XY2	8734	eIF4A3-eGFP	siCTRL_A3	3658	meta	-6	1.78439024390244
run2_p001_crop_08_siCTRL+A3_XY2	8734	eIF4A3-eGFP	siCTRL_A3	4361	early_ana	-3	2.12731707317073
run2_p001_crop_08_siCTRL+A3_XY2	8734	eIF4A3-eGFP	siCTRL_A3	2050	ana_telo	0	1
run2_p001_crop_08_siCTRL+A3_XY2	8734	eIF4A3-eGFP	siCTRL_A3	1923	ana_telo	3	0.938048780487805
run2_p001_crop_08_siCTRL+A3_XY2	8734	eIF4A3-eGFP	siCTRL_A3	2032	ana_telo	6	0.991219512195122
run2_p001_crop_08_siCTRL+A3_XY2	8734	eIF4A3-eGFP	siCTRL_A3	2692	ana_telo	9	1.31317073170732
run2_p001_crop_08_siCTRL+A3_XY2	8734	eIF4A3-eGFP	siCTRL_A3	3078	ana_telo	12	1.50146341463415
run2_p001_crop_08_siCTRL+A3_XY2	8734	eIF4A3-eGFP	siCTRL_A3	3388	ana_telo	15	1.65268292682927
run2_p001_crop_08_siCTRL+A3_XY2	8734	eIF4A3-eGFP	siCTRL_A3	3437	ana_telo	18	1.67658536585366
run2_p001_crop_08_siCTRL+A3_XY2	8734	eIF4A3-eGFP	siCTRL_A3	3350	ana_telo	21	1.63414634146341
run2_p001_crop_08_siCTRL+A3_XY2	8734	eIF4A3-eGFP	siCTRL_A3	3313	ana_telo	24	1.61609756097561
run2_p001_crop_09_siCTRL+A3_XY1	8734	eIF4A3-eGFP	siCTRL_A3	3991	meta	-6	1.7589246364037
run2_p001_crop_09_siCTRL+A3_XY1	8734	eIF4A3-eGFP	siCTRL_A3	5577	early_ana	-3	2.45791097399736
run2_p001_crop_09_siCTRL+A3_XY1	8734	eIF4A3-eGFP	siCTRL_A3	2269	ana_telo	0	1
run2_p001_crop_09_siCTRL+A3_XY1	8734	eIF4A3-eGFP	siCTRL_A3	2155	ana_telo	3	0.949757602468048
run2_p001_crop_09_siCTRL+A3_XY1	8734	eIF4A3-eGFP	siCTRL_A3	2005	ana_telo	6	0.883649184662847
run2_p007_crop_03_siA1A2_GFP-A3_XY1	8734	eIF4A3-eGFP	siA1A2_A3-GFP	3453	meta	-6	1.87663043478261
run2_p007_crop_03_siA1A2_GFP-A3_XY1	8734	eIF4A3-eGFP	siA1A2_A3-GFP	4504	early_ana	-3	2.44782608695652
run2_p007_crop_03_siA1A2_GFP-A3_XY1	8734	eIF4A3-eGFP	siA1A2_A3-GFP	1840	ana_telo	0	1
run2_p007_crop_03_siA1A2_GFP-A3_XY1	8734	eIF4A3-eGFP	siA1A2_A3-GFP	1767	ana_telo	3	0.960326086956522
run2_p007_crop_03_siA1A2_GFP-A3_XY1	8734	eIF4A3-eGFP	siA1A2_A3-GFP	1831	ana_telo	6	0.995108695652174
run2_p007_crop_03_siA1A2_GFP-A3_XY1	8734	eIF4A3-eGFP	siA1A2_A3-GFP	1949	ana_telo	9	1.05923913043478
run2_p007_crop_03_siA1A2_GFP-A3_XY1	8734	eIF4A3-eGFP	siA1A2_A3-GFP	2125	ana_telo	12	1.15489130434783
run2_p007_crop_03_siA1A2_GFP-A3_XY1	8734	eIF4A3-eGFP	siA1A2_A3-GFP	2498	ana_telo	15	1.35760869565217
run2_p007_crop_03_siA1A2_GFP-A3_XY1	8734	eIF4A3-eGFP	siA1A2_A3-GFP	2763	ana_telo	18	1.50163043478261
run2_p007_crop_03_siA1A2_GFP-A3_XY1	8734	eIF4A3-eGFP	siA1A2_A3-GFP	2893	ana_telo	21	1.57228260869565
run2_p007_crop_03_siA1A2_GFP-A3_XY1	8734	eIF4A3-eGFP	siA1A2_A3-GFP	3002	ana_telo	24	1.63152173913043
run2_p007_crop_03_siA1A2_GFP-A3_XY1	8734	eIF4A3-eGFP	siA1A2_A3-GFP	3180	ana_telo	27	1.72826086956522
run2_p007_crop_03_siA1A2_GFP-A3_XY1	8734	eIF4A3-eGFP	siA1A2_A3-GFP	3420	ana_telo	30	1.85869565217391
run2_p007_crop_03_siA1A2_GFP-A3_XY1	8734	eIF4A3-eGFP	siA1A2_A3-GFP	3714	ana_telo	33	2.01847826086957
run2_p007_crop_03_siA1A2_GFP-A3_XY1	8734	eIF4A3-eGFP	siA1A2_A3-GFP	3863	ana_telo	36	2.09945652173913
run2_p007_crop_03_siA1A2_GFP-A3_XY1	8734	eIF4A3-eGFP	siA1A2_A3-GFP	4103	ana_telo	39	2.22989130434783
run2_p007_crop_03_siA1A2_GFP-A3_XY1	8734	eIF4A3-eGFP	siA1A2_A3-GFP	4240	ana_telo	42	2.30434782608696
run2_p007_crop_03_siA1A2_GFP-A3_XY1	8734	eIF4A3-eGFP	siA1A2_A3-GFP	4293	ana_telo	45	2.33315217391304
run2_p007_crop_03_siA1A2_GFP-A3_XY1	8734	eIF4A3-eGFP	siA1A2_A3-GFP	4379	ana_telo	48	2.37989130434783
run2_p007_crop_03_siA1A2_GFP-A3_XY1	8734	eIF4A3-eGFP	siA1A2_A3-GFP	4387	ana_telo	51	2.38423913043478
run2_p007_crop_03_siA1A2_GFP-A3_XY1	8734	eIF4A3-eGFP	siA1A2_A3-GFP	4468	ana_telo	54	2.42826086956522
run2_p007_crop_03_siA1A2_GFP-A3_XY1	8734	eIF4A3-eGFP	siA1A2_A3-GFP	4561	ana_telo	57	2.47880434782609
run2_p007_crop_03_siA1A2_GFP-A3_XY1	8734	eIF4A3-eGFP	siA1A2_A3-GFP	4565	ana_telo	60	2.48097826086957
run2_p007_crop_03_siA1A2_GFP-A3_XY1	8734	eIF4A3-eGFP	siA1A2_A3-GFP	4573	ana_telo	63	2.48532608695652
run2_p007_crop_03_siA1A2_GFP-A3_XY1	8734	eIF4A3-eGFP	siA1A2_A3-GFP	4734	ana_telo	66	2.57282608695652
run2_p007_crop_03_siA1A2_GFP-A3_XY1	8734	eIF4A3-eGFP	siA1A2_A3-GFP	4761	ana_telo	69	2.5875
run2_p007_crop_03_siA1A2_GFP-A3_XY1	8734	eIF4A3-eGFP	siA1A2_A3-GFP	4792	ana_telo	72	2.60434782608696
run2_p007_crop_03_siA1A2_GFP-A3_XY1	8734	eIF4A3-eGFP	siA1A2_A3-GFP	4897	ana_telo	75	2.66141304347826
run2_p007_crop_03_siA1A2_GFP-A3_XY1	8734	eIF4A3-eGFP	siA1A2_A3-GFP	4920	ana_telo	78	2.67391304347826
run2_p007_crop_03_siA1A2_GFP-A3_XY2	8734	eIF4A3-eGFP	siA1A2_A3-GFP	3453	meta	-6	1.59861111111111
run2_p007_crop_03_siA1A2_GFP-A3_XY2	8734	eIF4A3-eGFP	siA1A2_A3-GFP	4504	early_ana	-3	2.08518518518519
run2_p007_crop_03_siA1A2_GFP-A3_XY2	8734	eIF4A3-eGFP	siA1A2_A3-GFP	2160	ana_telo	0	1
run2_p007_crop_03_siA1A2_GFP-A3_XY2	8734	eIF4A3-eGFP	siA1A2_A3-GFP	2023	ana_telo	3	0.936574074074074
run2_p007_crop_03_siA1A2_GFP-A3_XY2	8734	eIF4A3-eGFP	siA1A2_A3-GFP	1914	ana_telo	6	0.886111111111111
run2_p007_crop_03_siA1A2_GFP-A3_XY2	8734	eIF4A3-eGFP	siA1A2_A3-GFP	1970	ana_telo	9	0.912037037037037
run2_p007_crop_03_siA1A2_GFP-A3_XY2	8734	eIF4A3-eGFP	siA1A2_A3-GFP	2106	ana_telo	12	0.975
run2_p007_crop_03_siA1A2_GFP-A3_XY2	8734	eIF4A3-eGFP	siA1A2_A3-GFP	2186	ana_telo	15	1.01203703703704
run2_p007_crop_03_siA1A2_GFP-A3_XY2	8734	eIF4A3-eGFP	siA1A2_A3-GFP	2385	ana_telo	18	1.10416666666667
run2_p007_crop_03_siA1A2_GFP-A3_XY2	8734	eIF4A3-eGFP	siA1A2_A3-GFP	2658	ana_telo	21	1.23055555555556
run2_p007_crop_03_siA1A2_GFP-A3_XY2	8734	eIF4A3-eGFP	siA1A2_A3-GFP	2779	ana_telo	24	1.28657407407407
run2_p007_crop_03_siA1A2_GFP-A3_XY2	8734	eIF4A3-eGFP	siA1A2_A3-GFP	2957	ana_telo	27	1.36898148148148
run2_p007_crop_03_siA1A2_GFP-A3_XY2	8734	eIF4A3-eGFP	siA1A2_A3-GFP	3149	ana_telo	30	1.45787037037037
run2_p007_crop_03_siA1A2_GFP-A3_XY2	8734	eIF4A3-eGFP	siA1A2_A3-GFP	3283	ana_telo	33	1.51990740740741
run2_p007_crop_03_siA1A2_GFP-A3_XY2	8734	eIF4A3-eGFP	siA1A2_A3-GFP	3569	ana_telo	36	1.65231481481481
run2_p007_crop_03_siA1A2_GFP-A3_XY2	8734	eIF4A3-eGFP	siA1A2_A3-GFP	3750	ana_telo	39	1.73611111111111
run2_p007_crop_03_siA1A2_GFP-A3_XY2	8734	eIF4A3-eGFP	siA1A2_A3-GFP	3955	ana_telo	42	1.83101851851852
run2_p007_crop_03_siA1A2_GFP-A3_XY2	8734	eIF4A3-eGFP	siA1A2_A3-GFP	4094	ana_telo	45	1.89537037037037
run2_p007_crop_03_siA1A2_GFP-A3_XY2	8734	eIF4A3-eGFP	siA1A2_A3-GFP	4252	ana_telo	48	1.96851851851852
run2_p007_crop_04_siA1A2_GFP-A3_XY1	8734	eIF4A3-eGFP	siA1A2_A3-GFP	2750	meta	-3	1.59883720930233
run2_p007_crop_04_siA1A2_GFP-A3_XY1	8734	eIF4A3-eGFP	siA1A2_A3-GFP	1720	ana_telo	0	1
run2_p007_crop_04_siA1A2_GFP-A3_XY1	8734	eIF4A3-eGFP	siA1A2_A3-GFP	1511	ana_telo	3	0.878488372093023
run2_p007_crop_04_siA1A2_GFP-A3_XY1	8734	eIF4A3-eGFP	siA1A2_A3-GFP	1528	ana_telo	6	0.888372093023256
run2_p007_crop_04_siA1A2_GFP-A3_XY1	8734	eIF4A3-eGFP	siA1A2_A3-GFP	1611	ana_telo	9	0.936627906976744
run2_p007_crop_04_siA1A2_GFP-A3_XY1	8734	eIF4A3-eGFP	siA1A2_A3-GFP	2158	ana_telo	12	1.2546511627907
run2_p007_crop_04_siA1A2_GFP-A3_XY1	8734	eIF4A3-eGFP	siA1A2_A3-GFP	2526	ana_telo	15	1.46860465116279
run2_p007_crop_04_siA1A2_GFP-A3_XY1	8734	eIF4A3-eGFP	siA1A2_A3-GFP	2712	ana_telo	18	1.57674418604651
run2_p007_crop_04_siA1A2_GFP-A3_XY1	8734	eIF4A3-eGFP	siA1A2_A3-GFP	2692	ana_telo	21	1.56511627906977
run2_p007_crop_04_siA1A2_GFP-A3_XY1	8734	eIF4A3-eGFP	siA1A2_A3-GFP	2843	ana_telo	24	1.65290697674419
run2_p007_crop_04_siA1A2_GFP-A3_XY1	8734	eIF4A3-eGFP	siA1A2_A3-GFP	3010	ana_telo	27	1.75
run2_p007_crop_04_siA1A2_GFP-A3_XY1	8734	eIF4A3-eGFP	siA1A2_A3-GFP	3279	ana_telo	30	1.90639534883721
run2_p007_crop_04_siA1A2_GFP-A3_XY1	8734	eIF4A3-eGFP	siA1A2_A3-GFP	3694	ana_telo	33	2.14767441860465
run2_p007_crop_04_siA1A2_GFP-A3_XY1	8734	eIF4A3-eGFP	siA1A2_A3-GFP	3596	ana_telo	36	2.0906976744186
run2_p007_crop_04_siA1A2_GFP-A3_XY1	8734	eIF4A3-eGFP	siA1A2_A3-GFP	3206	ana_telo	39	1.86395348837209
run2_p007_crop_04_siA1A2_GFP-A3_XY1	8734	eIF4A3-eGFP	siA1A2_A3-GFP	3357	ana_telo	42	1.95174418604651
run2_p007_crop_04_siA1A2_GFP-A3_XY1	8734	eIF4A3-eGFP	siA1A2_A3-GFP	3363	ana_telo	45	1.95523255813953
run2_p007_crop_04_siA1A2_GFP-A3_XY1	8734	eIF4A3-eGFP	siA1A2_A3-GFP	2493	ana_telo	48	1.44941860465116
run2_p007_crop_04_siA1A2_GFP-A3_XY1	8734	eIF4A3-eGFP	siA1A2_A3-GFP	3869	ana_telo	51	2.24941860465116
run2_p007_crop_04_siA1A2_GFP-A3_XY1	8734	eIF4A3-eGFP	siA1A2_A3-GFP	3682	ana_telo	54	2.1406976744186
run2_p007_crop_04_siA1A2_GFP-A3_XY2	8734	eIF4A3-eGFP	siA1A2_A3-GFP	2750	meta	-3	1.76056338028169
run2_p007_crop_04_siA1A2_GFP-A3_XY2	8734	eIF4A3-eGFP	siA1A2_A3-GFP	1562	ana_telo	0	1
run2_p007_crop_04_siA1A2_GFP-A3_XY2	8734	eIF4A3-eGFP	siA1A2_A3-GFP	1348	ana_telo	3	0.862996158770807
run2_p007_crop_04_siA1A2_GFP-A3_XY2	8734	eIF4A3-eGFP	siA1A2_A3-GFP	1371	ana_telo	6	0.877720870678617
run2_p007_crop_04_siA1A2_GFP-A3_XY2	8734	eIF4A3-eGFP	siA1A2_A3-GFP	1499	ana_telo	9	0.95966709346991
run2_p007_crop_04_siA1A2_GFP-A3_XY2	8734	eIF4A3-eGFP	siA1A2_A3-GFP	2163	ana_telo	12	1.38476312419974
run2_p007_crop_04_siA1A2_GFP-A3_XY2	8734	eIF4A3-eGFP	siA1A2_A3-GFP	2397	ana_telo	15	1.53457106274008
run2_p007_crop_04_siA1A2_GFP-A3_XY2	8734	eIF4A3-eGFP	siA1A2_A3-GFP	2658	ana_telo	18	1.70166453265045
run2_p007_crop_04_siA1A2_GFP-A3_XY2	8734	eIF4A3-eGFP	siA1A2_A3-GFP	2653	ana_telo	21	1.69846350832266
run2_p007_crop_04_siA1A2_GFP-A3_XY2	8734	eIF4A3-eGFP	siA1A2_A3-GFP	2723	ana_telo	24	1.74327784891165
run2_p007_crop_04_siA1A2_GFP-A3_XY2	8734	eIF4A3-eGFP	siA1A2_A3-GFP	2858	ana_telo	27	1.82970550576184
run2_p007_crop_04_siA1A2_GFP-A3_XY2	8734	eIF4A3-eGFP	siA1A2_A3-GFP	3103	ana_telo	30	1.9865556978233
run2_p007_crop_04_siA1A2_GFP-A3_XY2	8734	eIF4A3-eGFP	siA1A2_A3-GFP	3554	ana_telo	33	2.2752880921895
run2_p007_crop_04_siA1A2_GFP-A3_XY2	8734	eIF4A3-eGFP	siA1A2_A3-GFP	3427	ana_telo	36	2.19398207426376
run2_p007_crop_04_siA1A2_GFP-A3_XY2	8734	eIF4A3-eGFP	siA1A2_A3-GFP	3110	ana_telo	39	1.9910371318822
run2_p007_crop_04_siA1A2_GFP-A3_XY2	8734	eIF4A3-eGFP	siA1A2_A3-GFP	3194	ana_telo	42	2.04481434058899
run2_p007_crop_04_siA1A2_GFP-A3_XY2	8734	eIF4A3-eGFP	siA1A2_A3-GFP	3374	ana_telo	45	2.16005121638924
run2_p008_crop_01_siA1A2_GFP-A3_XY1	8734	eIF4A3-eGFP	siA1A2_A3-GFP	4504	meta	-3	1.61202576950608
run2_p008_crop_01_siA1A2_GFP-A3_XY1	8734	eIF4A3-eGFP	siA1A2_A3-GFP	2794	ana_telo	0	1
run2_p008_crop_01_siA1A2_GFP-A3_XY1	8734	eIF4A3-eGFP	siA1A2_A3-GFP	2452	ana_telo	3	0.877594846098783
run2_p008_crop_01_siA1A2_GFP-A3_XY1	8734	eIF4A3-eGFP	siA1A2_A3-GFP	2439	ana_telo	6	0.87294201861131
run2_p008_crop_01_siA1A2_GFP-A3_XY1	8734	eIF4A3-eGFP	siA1A2_A3-GFP	2720	ana_telo	9	0.973514674302076
run2_p008_crop_01_siA1A2_GFP-A3_XY1	8734	eIF4A3-eGFP	siA1A2_A3-GFP	3004	ana_telo	12	1.07516105941303
run2_p008_crop_01_siA1A2_GFP-A3_XY1	8734	eIF4A3-eGFP	siA1A2_A3-GFP	3408	ana_telo	15	1.21975662133142
run2_p008_crop_01_siA1A2_GFP-A3_XY1	8734	eIF4A3-eGFP	siA1A2_A3-GFP	3785	ana_telo	18	1.35468861846815
run2_p008_crop_01_siA1A2_GFP-A3_XY1	8734	eIF4A3-eGFP	siA1A2_A3-GFP	4175	ana_telo	21	1.49427344309234
run2_p008_crop_01_siA1A2_GFP-A3_XY1	8734	eIF4A3-eGFP	siA1A2_A3-GFP	4421	ana_telo	24	1.5823192555476
run2_p008_crop_01_siA1A2_GFP-A3_XY1	8734	eIF4A3-eGFP	siA1A2_A3-GFP	4698	ana_telo	27	1.68146027201145
run2_p008_crop_01_siA1A2_GFP-A3_XY1	8734	eIF4A3-eGFP	siA1A2_A3-GFP	4897	ana_telo	30	1.75268432355047
run2_p008_crop_01_siA1A2_GFP-A3_XY1	8734	eIF4A3-eGFP	siA1A2_A3-GFP	5029	ana_telo	33	1.79992841803865
run2_p008_crop_01_siA1A2_GFP-A3_XY1	8734	eIF4A3-eGFP	siA1A2_A3-GFP	5217	ana_telo	36	1.86721546170365
run2_p008_crop_01_siA1A2_GFP-A3_XY1	8734	eIF4A3-eGFP	siA1A2_A3-GFP	5331	ana_telo	39	1.90801717967072
run2_p008_crop_01_siA1A2_GFP-A3_XY1	8734	eIF4A3-eGFP	siA1A2_A3-GFP	5434	ana_telo	42	1.94488188976378
run2_p008_crop_01_siA1A2_GFP-A3_XY1	8734	eIF4A3-eGFP	siA1A2_A3-GFP	5519	ana_telo	45	1.97530422333572
run2_p008_crop_01_siA1A2_GFP-A3_XY1	8734	eIF4A3-eGFP	siA1A2_A3-GFP	5598	ana_telo	48	2.00357909806729
run2_p008_crop_01_siA1A2_GFP-A3_XY1	8734	eIF4A3-eGFP	siA1A2_A3-GFP	5714	ana_telo	51	2.04509663564782
run2_p008_crop_01_siA1A2_GFP-A3_XY1	8734	eIF4A3-eGFP	siA1A2_A3-GFP	5786	ana_telo	54	2.07086614173228
run2_p008_crop_01_siA1A2_GFP-A3_XY1	8734	eIF4A3-eGFP	siA1A2_A3-GFP	5821	ana_telo	57	2.08339298496779
run2_p008_crop_01_siA1A2_GFP-A3_XY1	8734	eIF4A3-eGFP	siA1A2_A3-GFP	5860	ana_telo	60	2.09735146743021
run2_p008_crop_01_siA1A2_GFP-A3_XY1	8734	eIF4A3-eGFP	siA1A2_A3-GFP	5834	ana_telo	63	2.08804581245526
run2_p008_crop_01_siA1A2_GFP-A3_XY1	8734	eIF4A3-eGFP	siA1A2_A3-GFP	5887	ana_telo	66	2.10701503221188
run2_p008_crop_01_siA1A2_GFP-A3_XY1	8734	eIF4A3-eGFP	siA1A2_A3-GFP	5851	ana_telo	69	2.09413027916965
run2_p008_crop_01_siA1A2_GFP-A3_XY1	8734	eIF4A3-eGFP	siA1A2_A3-GFP	5873	ana_telo	72	2.10200429491768
run2_p008_crop_01_siA1A2_GFP-A3_XY1	8734	eIF4A3-eGFP	siA1A2_A3-GFP	5826	ana_telo	75	2.08518253400143
run2_p008_crop_01_siA1A2_GFP-A3_XY1	8734	eIF4A3-eGFP	siA1A2_A3-GFP	5852	ana_telo	78	2.09448818897638
run2_p008_crop_01_siA1A2_GFP-A3_XY1	8734	eIF4A3-eGFP	siA1A2_A3-GFP	5831	ana_telo	81	2.08697208303508
run2_p008_crop_01_siA1A2_GFP-A3_XY1	8734	eIF4A3-eGFP	siA1A2_A3-GFP	5856	ana_telo	84	2.09591982820329
run2_p008_crop_01_siA1A2_GFP-A3_XY1	8734	eIF4A3-eGFP	siA1A2_A3-GFP	5838	ana_telo	87	2.08947745168218
run2_p008_crop_01_siA1A2_GFP-A3_XY2	8734	eIF4A3-eGFP	siA1A2_A3-GFP	4504	meta	-3	1.69706103993971
run2_p008_crop_01_siA1A2_GFP-A3_XY2	8734	eIF4A3-eGFP	siA1A2_A3-GFP	2654	ana_telo	0	1
run2_p008_crop_01_siA1A2_GFP-A3_XY2	8734	eIF4A3-eGFP	siA1A2_A3-GFP	2247	ana_telo	3	0.846646571213263
run2_p008_crop_01_siA1A2_GFP-A3_XY2	8734	eIF4A3-eGFP	siA1A2_A3-GFP	2180	ana_telo	6	0.821401657874906
run2_p008_crop_01_siA1A2_GFP-A3_XY2	8734	eIF4A3-eGFP	siA1A2_A3-GFP	2432	ana_telo	9	0.916352675207234
run2_p008_crop_01_siA1A2_GFP-A3_XY2	8734	eIF4A3-eGFP	siA1A2_A3-GFP	2589	ana_telo	12	0.97550866616428
run2_p008_crop_01_siA1A2_GFP-A3_XY2	8734	eIF4A3-eGFP	siA1A2_A3-GFP	2745	ana_telo	15	1.03428786737001
run2_p008_crop_01_siA1A2_GFP-A3_XY2	8734	eIF4A3-eGFP	siA1A2_A3-GFP	2917	ana_telo	18	1.09909570459684
run2_p008_crop_01_siA1A2_GFP-A3_XY2	8734	eIF4A3-eGFP	siA1A2_A3-GFP	3134	ana_telo	21	1.18085908063301
run2_p008_crop_01_siA1A2_GFP-A3_XY2	8734	eIF4A3-eGFP	siA1A2_A3-GFP	3446	ana_telo	24	1.29841748304446
run2_p008_crop_01_siA1A2_GFP-A3_XY2	8734	eIF4A3-eGFP	siA1A2_A3-GFP	3736	ana_telo	27	1.4076865109269
run2_p008_crop_01_siA1A2_GFP-A3_XY2	8734	eIF4A3-eGFP	siA1A2_A3-GFP	3930	ana_telo	30	1.48078372268274
run2_p008_crop_01_siA1A2_GFP-A3_XY2	8734	eIF4A3-eGFP	siA1A2_A3-GFP	4173	ana_telo	33	1.5723436322532
run2_p008_crop_01_siA1A2_GFP-A3_XY2	8734	eIF4A3-eGFP	siA1A2_A3-GFP	4501	ana_telo	36	1.69593067068576
run2_p008_crop_01_siA1A2_GFP-A3_XY2	8734	eIF4A3-eGFP	siA1A2_A3-GFP	4660	ana_telo	39	1.75584024114544
run2_p008_crop_01_siA1A2_GFP-A3_XY2	8734	eIF4A3-eGFP	siA1A2_A3-GFP	4779	ana_telo	42	1.80067822155237
run2_p008_crop_01_siA1A2_GFP-A3_XY2	8734	eIF4A3-eGFP	siA1A2_A3-GFP	4852	ana_telo	45	1.82818387339864
run2_p008_crop_01_siA1A2_GFP-A3_XY2	8734	eIF4A3-eGFP	siA1A2_A3-GFP	4882	ana_telo	48	1.83948756593821
run2_p008_crop_01_siA1A2_GFP-A3_XY2	8734	eIF4A3-eGFP	siA1A2_A3-GFP	4954	ana_telo	51	1.86661642803316
run2_p008_crop_01_siA1A2_GFP-A3_XY2	8734	eIF4A3-eGFP	siA1A2_A3-GFP	4847	ana_telo	54	1.82629992464205
run2_p008_crop_01_siA1A2_GFP-A3_XY2	8734	eIF4A3-eGFP	siA1A2_A3-GFP	4898	ana_telo	57	1.84551620195931
run2_p008_crop_01_siA1A2_GFP-A3_XY2	8734	eIF4A3-eGFP	siA1A2_A3-GFP	5002	ana_telo	60	1.88470233609646
run2_p008_crop_01_siA1A2_GFP-A3_XY2	8734	eIF4A3-eGFP	siA1A2_A3-GFP	5045	ana_telo	63	1.90090429540316
run2_p008_crop_01_siA1A2_GFP-A3_XY2	8734	eIF4A3-eGFP	siA1A2_A3-GFP	4978	ana_telo	66	1.87565938206481
run2_p008_crop_01_siA1A2_GFP-A3_XY2	8734	eIF4A3-eGFP	siA1A2_A3-GFP	4944	ana_telo	69	1.86284853051997
run2_p008_crop_01_siA1A2_GFP-A3_XY2	8734	eIF4A3-eGFP	siA1A2_A3-GFP	4888	ana_telo	72	1.84174830444612
run2_p008_crop_01_siA1A2_GFP-A3_XY2	8734	eIF4A3-eGFP	siA1A2_A3-GFP	4807	ana_telo	75	1.8112283345893
run2_p008_crop_01_siA1A2_GFP-A3_XY2	8734	eIF4A3-eGFP	siA1A2_A3-GFP	4807	ana_telo	78	1.8112283345893
run2_p008_crop_01_siA1A2_GFP-A3_XY2	8734	eIF4A3-eGFP	siA1A2_A3-GFP	4788	ana_telo	81	1.80406932931424
run2_p008_crop_01_siA1A2_GFP-A3_XY2	8734	eIF4A3-eGFP	siA1A2_A3-GFP	4818	ana_telo	84	1.81537302185381
run2_p008_crop_01_siA1A2_GFP-A3_XY2	8734	eIF4A3-eGFP	siA1A2_A3-GFP	4938	ana_telo	87	1.86058779201206
run2_p008_crop_02_siA1A2_GFP-A3_XY1	8734	eIF4A3-eGFP	siA1A2_A3-GFP	2825	meta	-3	1.51393354769561
run2_p008_crop_02_siA1A2_GFP-A3_XY1	8734	eIF4A3-eGFP	siA1A2_A3-GFP	1866	ana_telo	0	1
run2_p008_crop_02_siA1A2_GFP-A3_XY1	8734	eIF4A3-eGFP	siA1A2_A3-GFP	1872	ana_telo	3	1.0032154340836
run2_p008_crop_02_siA1A2_GFP-A3_XY1	8734	eIF4A3-eGFP	siA1A2_A3-GFP	1997	ana_telo	6	1.07020364415863
run2_p008_crop_02_siA1A2_GFP-A3_XY1	8734	eIF4A3-eGFP	siA1A2_A3-GFP	1830	ana_telo	9	0.980707395498392
run2_p008_crop_02_siA1A2_GFP-A3_XY1	8734	eIF4A3-eGFP	siA1A2_A3-GFP	1983	ana_telo	12	1.06270096463023
run2_p008_crop_02_siA1A2_GFP-A3_XY1	8734	eIF4A3-eGFP	siA1A2_A3-GFP	2427	ana_telo	15	1.30064308681672
run2_p008_crop_02_siA1A2_GFP-A3_XY1	8734	eIF4A3-eGFP	siA1A2_A3-GFP	2807	ana_telo	18	1.5042872454448
run2_p008_crop_02_siA1A2_GFP-A3_XY1	8734	eIF4A3-eGFP	siA1A2_A3-GFP	3003	ana_telo	21	1.60932475884244
run2_p008_crop_02_siA1A2_GFP-A3_XY1	8734	eIF4A3-eGFP	siA1A2_A3-GFP	3170	ana_telo	24	1.69882100750268
run2_p008_crop_02_siA1A2_GFP-A3_XY1	8734	eIF4A3-eGFP	siA1A2_A3-GFP	3325	ana_telo	27	1.78188638799571
run2_p008_crop_02_siA1A2_GFP-A3_XY1	8734	eIF4A3-eGFP	siA1A2_A3-GFP	3491	ana_telo	30	1.87084673097535
run2_p008_crop_02_siA1A2_GFP-A3_XY1	8734	eIF4A3-eGFP	siA1A2_A3-GFP	3577	ana_telo	33	1.91693461950697
run2_p008_crop_02_siA1A2_GFP-A3_XY1	8734	eIF4A3-eGFP	siA1A2_A3-GFP	3787	ana_telo	36	2.02947481243301
run2_p008_crop_02_siA1A2_GFP-A3_XY1	8734	eIF4A3-eGFP	siA1A2_A3-GFP	3914	ana_telo	39	2.09753483386924
run2_p008_crop_02_siA1A2_GFP-A3_XY1	8734	eIF4A3-eGFP	siA1A2_A3-GFP	4013	ana_telo	42	2.15058949624866
run2_p008_crop_02_siA1A2_GFP-A3_XY1	8734	eIF4A3-eGFP	siA1A2_A3-GFP	4192	ana_telo	45	2.2465166130761
run2_p008_crop_02_siA1A2_GFP-A3_XY1	8734	eIF4A3-eGFP	siA1A2_A3-GFP	4077	ana_telo	48	2.18488745980707
run2_p008_crop_02_siA1A2_GFP-A3_XY1	8734	eIF4A3-eGFP	siA1A2_A3-GFP	4192	ana_telo	51	2.2465166130761
run2_p008_crop_02_siA1A2_GFP-A3_XY1	8734	eIF4A3-eGFP	siA1A2_A3-GFP	4310	ana_telo	54	2.30975348338692
run2_p008_crop_02_siA1A2_GFP-A3_XY1	8734	eIF4A3-eGFP	siA1A2_A3-GFP	4351	ana_telo	57	2.33172561629153
run2_p008_crop_02_siA1A2_GFP-A3_XY1	8734	eIF4A3-eGFP	siA1A2_A3-GFP	4240	ana_telo	60	2.27224008574491
run2_p008_crop_02_siA1A2_GFP-A3_XY1	8734	eIF4A3-eGFP	siA1A2_A3-GFP	4386	ana_telo	63	2.35048231511254
run2_p008_crop_02_siA1A2_GFP-A3_XY1	8734	eIF4A3-eGFP	siA1A2_A3-GFP	4461	ana_telo	66	2.39067524115756
run2_p008_crop_02_siA1A2_GFP-A3_XY1	8734	eIF4A3-eGFP	siA1A2_A3-GFP	4599	ana_telo	69	2.46463022508039
run2_p008_crop_02_siA1A2_GFP-A3_XY1	8734	eIF4A3-eGFP	siA1A2_A3-GFP	4595	ana_telo	72	2.46248660235798
run2_p008_crop_02_siA1A2_GFP-A3_XY1	8734	eIF4A3-eGFP	siA1A2_A3-GFP	4635	ana_telo	75	2.48392282958199
run2_p008_crop_02_siA1A2_GFP-A3_XY1	8734	eIF4A3-eGFP	siA1A2_A3-GFP	4534	ana_telo	78	2.42979635584137
run2_p008_crop_02_siA1A2_GFP-A3_XY1	8734	eIF4A3-eGFP	siA1A2_A3-GFP	4794	ana_telo	81	2.56913183279743
run2_p008_crop_02_siA1A2_GFP-A3_XY1	8734	eIF4A3-eGFP	siA1A2_A3-GFP	4727	ana_telo	84	2.53322615219721
run2_p008_crop_02_siA1A2_GFP-A3_XY1	8734	eIF4A3-eGFP	siA1A2_A3-GFP	4847	ana_telo	87	2.59753483386924
run1_p002_crop_05_8734_siA1A2_X1	8734	eIF4A3-eGFP	siA1A2_A3	3842	meta	-6	2.17800453514739
run1_p002_crop_05_8734_siA1A2_X1	8734	eIF4A3-eGFP	siA1A2_A3	5772	early_ana	-3	3.27210884353741
run1_p002_crop_05_8734_siA1A2_X1	8734	eIF4A3-eGFP	siA1A2_A3	1764	ana_telo	0	1
run1_p002_crop_05_8734_siA1A2_X1	8734	eIF4A3-eGFP	siA1A2_A3	1801	ana_telo	3	1.02097505668934
run1_p002_crop_05_8734_siA1A2_X1	8734	eIF4A3-eGFP	siA1A2_A3	2325	ana_telo	6	1.31802721088435
run1_p002_crop_05_8734_siA1A2_X1	8734	eIF4A3-eGFP	siA1A2_A3	2290	ana_telo	9	1.29818594104308
run1_p002_crop_05_8734_siA1A2_X1	8734	eIF4A3-eGFP	siA1A2_A3	3019	ana_telo	12	1.71145124716553
run2_p009_crop_01_siA1A2_GFP-A3_XY1	8734	eIF4A3-eGFP	siA1A2_A3-GFP	3729	meta	-3	1.60940871817005
run2_p009_crop_01_siA1A2_GFP-A3_XY1	8734	eIF4A3-eGFP	siA1A2_A3-GFP	2317	ana_telo	0	1
run2_p009_crop_01_siA1A2_GFP-A3_XY1	8734	eIF4A3-eGFP	siA1A2_A3-GFP	2018	ana_telo	3	0.870953819594303
run2_p009_crop_01_siA1A2_GFP-A3_XY1	8734	eIF4A3-eGFP	siA1A2_A3-GFP	2159	ana_telo	6	0.931808372895986
run2_p009_crop_01_siA1A2_GFP-A3_XY1	8734	eIF4A3-eGFP	siA1A2_A3-GFP	2338	ana_telo	9	1.00906344410876
run2_p009_crop_01_siA1A2_GFP-A3_XY1	8734	eIF4A3-eGFP	siA1A2_A3-GFP	2339	ana_telo	12	1.00949503668537
run2_p009_crop_01_siA1A2_GFP-A3_XY1	8734	eIF4A3-eGFP	siA1A2_A3-GFP	2721	ana_telo	15	1.1743634009495
run2_p009_crop_01_siA1A2_GFP-A3_XY1	8734	eIF4A3-eGFP	siA1A2_A3-GFP	2837	ana_telo	18	1.22442813983599
run2_p009_crop_01_siA1A2_GFP-A3_XY1	8734	eIF4A3-eGFP	siA1A2_A3-GFP	3116	ana_telo	21	1.34484246870954
run2_p009_crop_01_siA1A2_GFP-A3_XY1	8734	eIF4A3-eGFP	siA1A2_A3-GFP	3375	ana_telo	24	1.45662494605093
run2_p010_crop_01_siA1A2_GFP-A3_XY1	8734	eIF4A3-eGFP	siA1A2_A3-GFP	5127	meta	-3	1.74982935153584
run2_p010_crop_01_siA1A2_GFP-A3_XY1	8734	eIF4A3-eGFP	siA1A2_A3-GFP	2930	ana_telo	0	1
run2_p010_crop_01_siA1A2_GFP-A3_XY1	8734	eIF4A3-eGFP	siA1A2_A3-GFP	2614	ana_telo	3	0.892150170648464
run2_p010_crop_01_siA1A2_GFP-A3_XY1	8734	eIF4A3-eGFP	siA1A2_A3-GFP	2534	ana_telo	6	0.864846416382253
run2_p010_crop_01_siA1A2_GFP-A3_XY1	8734	eIF4A3-eGFP	siA1A2_A3-GFP	2714	ana_telo	9	0.926279863481229
run2_p010_crop_01_siA1A2_GFP-A3_XY1	8734	eIF4A3-eGFP	siA1A2_A3-GFP	3023	ana_telo	12	1.03174061433447
run2_p010_crop_01_siA1A2_GFP-A3_XY1	8734	eIF4A3-eGFP	siA1A2_A3-GFP	3254	ana_telo	15	1.11058020477816
run2_p010_crop_01_siA1A2_GFP-A3_XY1	8734	eIF4A3-eGFP	siA1A2_A3-GFP	3498	ana_telo	18	1.1938566552901
run2_p010_crop_01_siA1A2_GFP-A3_XY1	8734	eIF4A3-eGFP	siA1A2_A3-GFP	3733	ana_telo	21	1.2740614334471
run2_p010_crop_01_siA1A2_GFP-A3_XY1	8734	eIF4A3-eGFP	siA1A2_A3-GFP	4186	ana_telo	24	1.42866894197952
run2_p010_crop_01_siA1A2_GFP-A3_XY1	8734	eIF4A3-eGFP	siA1A2_A3-GFP	4609	ana_telo	27	1.57303754266212
run2_p010_crop_01_siA1A2_GFP-A3_XY1	8734	eIF4A3-eGFP	siA1A2_A3-GFP	4989	ana_telo	30	1.70273037542662
run2_p010_crop_01_siA1A2_GFP-A3_XY1	8734	eIF4A3-eGFP	siA1A2_A3-GFP	5364	ana_telo	33	1.83071672354949
run2_p010_crop_01_siA1A2_GFP-A3_XY1	8734	eIF4A3-eGFP	siA1A2_A3-GFP	5869	ana_telo	36	2.00307167235495
run2_p010_crop_01_siA1A2_GFP-A3_XY1	8734	eIF4A3-eGFP	siA1A2_A3-GFP	6226	ana_telo	39	2.12491467576792
run2_p010_crop_01_siA1A2_GFP-A3_XY1	8734	eIF4A3-eGFP	siA1A2_A3-GFP	6863	ana_telo	42	2.34232081911263
run2_p010_crop_01_siA1A2_GFP-A3_XY1	8734	eIF4A3-eGFP	siA1A2_A3-GFP	7206	ana_telo	45	2.45938566552901
run2_p010_crop_01_siA1A2_GFP-A3_XY1	8734	eIF4A3-eGFP	siA1A2_A3-GFP	7620	ana_telo	48	2.60068259385666
run2_p010_crop_01_siA1A2_GFP-A3_XY1	8734	eIF4A3-eGFP	siA1A2_A3-GFP	7917	ana_telo	51	2.70204778156997
run2_p010_crop_01_siA1A2_GFP-A3_XY1	8734	eIF4A3-eGFP	siA1A2_A3-GFP	8299	ana_telo	54	2.83242320819113
run2_p010_crop_01_siA1A2_GFP-A3_XY1	8734	eIF4A3-eGFP	siA1A2_A3-GFP	8440	ana_telo	57	2.88054607508532
run2_p010_crop_01_siA1A2_GFP-A3_XY1	8734	eIF4A3-eGFP	siA1A2_A3-GFP	8513	ana_telo	60	2.90546075085324
run2_p010_crop_01_siA1A2_GFP-A3_XY1	8734	eIF4A3-eGFP	siA1A2_A3-GFP	8768	ana_telo	63	2.99249146757679
run2_p010_crop_01_siA1A2_GFP-A3_XY1	8734	eIF4A3-eGFP	siA1A2_A3-GFP	8958	ana_telo	66	3.05733788395904
run2_p010_crop_01_siA1A2_GFP-A3_XY1	8734	eIF4A3-eGFP	siA1A2_A3-GFP	9139	ana_telo	69	3.11911262798635
run2_p010_crop_01_siA1A2_GFP-A3_XY1	8734	eIF4A3-eGFP	siA1A2_A3-GFP	9256	ana_telo	72	3.15904436860068
run2_p010_crop_01_siA1A2_GFP-A3_XY1	8734	eIF4A3-eGFP	siA1A2_A3-GFP	9072	ana_telo	75	3.0962457337884
run2_p010_crop_01_siA1A2_GFP-A3_XY1	8734	eIF4A3-eGFP	siA1A2_A3-GFP	9163	ana_telo	78	3.12730375426621
run2_p010_crop_01_siA1A2_GFP-A3_XY1	8734	eIF4A3-eGFP	siA1A2_A3-GFP	9410	ana_telo	81	3.21160409556314
run2_p010_crop_01_siA1A2_GFP-A3_XY1	8734	eIF4A3-eGFP	siA1A2_A3-GFP	9729	ana_telo	84	3.32047781569966
run2_p010_crop_01_siA1A2_GFP-A3_XY1	8734	eIF4A3-eGFP	siA1A2_A3-GFP	9718	ana_telo	87	3.31672354948805
run2_p010_crop_01_siA1A2_GFP-A3_XY2	8734	eIF4A3-eGFP	siA1A2_A3-GFP	5127	meta	-3	1.67603792088918
run2_p010_crop_01_siA1A2_GFP-A3_XY2	8734	eIF4A3-eGFP	siA1A2_A3-GFP	3059	ana_telo	0	1
run2_p010_crop_01_siA1A2_GFP-A3_XY2	8734	eIF4A3-eGFP	siA1A2_A3-GFP	2579	ana_telo	3	0.843085975809088
run2_p010_crop_01_siA1A2_GFP-A3_XY2	8734	eIF4A3-eGFP	siA1A2_A3-GFP	2492	ana_telo	6	0.814645308924485
run2_p010_crop_01_siA1A2_GFP-A3_XY2	8734	eIF4A3-eGFP	siA1A2_A3-GFP	2619	ana_telo	9	0.856162144491664
run2_p010_crop_01_siA1A2_GFP-A3_XY2	8734	eIF4A3-eGFP	siA1A2_A3-GFP	2985	ana_telo	12	0.975809087937234
run2_p010_crop_01_siA1A2_GFP-A3_XY2	8734	eIF4A3-eGFP	siA1A2_A3-GFP	3137	ana_telo	15	1.02549852893102
run2_p010_crop_01_siA1A2_GFP-A3_XY2	8734	eIF4A3-eGFP	siA1A2_A3-GFP	3483	ana_telo	18	1.13860738803531
run2_p010_crop_01_siA1A2_GFP-A3_XY2	8734	eIF4A3-eGFP	siA1A2_A3-GFP	3781	ana_telo	21	1.2360248447205
run2_p010_crop_01_siA1A2_GFP-A3_XY2	8734	eIF4A3-eGFP	siA1A2_A3-GFP	4173	ana_telo	24	1.36417129780974
run2_p010_crop_01_siA1A2_GFP-A3_XY2	8734	eIF4A3-eGFP	siA1A2_A3-GFP	4528	ana_telo	27	1.4802222948676
run2_p010_crop_01_siA1A2_GFP-A3_XY2	8734	eIF4A3-eGFP	siA1A2_A3-GFP	5003	ana_telo	30	1.63550179797319
run2_p010_crop_01_siA1A2_GFP-A3_XY2	8734	eIF4A3-eGFP	siA1A2_A3-GFP	5539	ana_telo	33	1.81072245831971
run2_p010_crop_01_siA1A2_GFP-A3_XY2	8734	eIF4A3-eGFP	siA1A2_A3-GFP	5919	ana_telo	36	1.93494606080418
run2_p010_crop_01_siA1A2_GFP-A3_XY2	8734	eIF4A3-eGFP	siA1A2_A3-GFP	6308	ana_telo	39	2.06211180124224
run2_p010_crop_01_siA1A2_GFP-A3_XY2	8734	eIF4A3-eGFP	siA1A2_A3-GFP	6931	ana_telo	42	2.26577312847336
run2_p010_crop_01_siA1A2_GFP-A3_XY2	8734	eIF4A3-eGFP	siA1A2_A3-GFP	7398	ana_telo	45	2.41843739784243
run2_p010_crop_01_siA1A2_GFP-A3_XY2	8734	eIF4A3-eGFP	siA1A2_A3-GFP	7635	ana_telo	48	2.49591369728669
run2_p010_crop_01_siA1A2_GFP-A3_XY2	8734	eIF4A3-eGFP	siA1A2_A3-GFP	7747	ana_telo	51	2.53252696959791
run2_p010_crop_01_siA1A2_GFP-A3_XY2	8734	eIF4A3-eGFP	siA1A2_A3-GFP	8076	ana_telo	54	2.6400784570121
run2_p010_crop_01_siA1A2_GFP-A3_XY2	8734	eIF4A3-eGFP	siA1A2_A3-GFP	8329	ana_telo	57	2.72278522392939
run2_p010_crop_01_siA1A2_GFP-A3_XY2	8734	eIF4A3-eGFP	siA1A2_A3-GFP	8544	ana_telo	60	2.79306963059823
run2_p010_crop_02_siA1A2_GFP-A3_XY1	8734	eIF4A3-eGFP	siA1A2_A3-GFP	3089	meta	-6	1.82241887905605
run2_p010_crop_02_siA1A2_GFP-A3_XY1	8734	eIF4A3-eGFP	siA1A2_A3-GFP	4560	early_ana	-3	2.69026548672566
run2_p010_crop_02_siA1A2_GFP-A3_XY1	8734	eIF4A3-eGFP	siA1A2_A3-GFP	1695	ana_telo	0	1
run2_p010_crop_02_siA1A2_GFP-A3_XY1	8734	eIF4A3-eGFP	siA1A2_A3-GFP	1665	ana_telo	3	0.982300884955752
run2_p010_crop_02_siA1A2_GFP-A3_XY1	8734	eIF4A3-eGFP	siA1A2_A3-GFP	1915	ana_telo	6	1.12979351032448
run2_p010_crop_02_siA1A2_GFP-A3_XY1	8734	eIF4A3-eGFP	siA1A2_A3-GFP	2054	ana_telo	9	1.2117994100295
run2_p010_crop_02_siA1A2_GFP-A3_XY1	8734	eIF4A3-eGFP	siA1A2_A3-GFP	2181	ana_telo	12	1.28672566371681
run2_p010_crop_02_siA1A2_GFP-A3_XY1	8734	eIF4A3-eGFP	siA1A2_A3-GFP	2319	ana_telo	15	1.36814159292035
run2_p010_crop_02_siA1A2_GFP-A3_XY1	8734	eIF4A3-eGFP	siA1A2_A3-GFP	2630	ana_telo	18	1.55162241887906
run2_p010_crop_02_siA1A2_GFP-A3_XY1	8734	eIF4A3-eGFP	siA1A2_A3-GFP	2721	ana_telo	21	1.60530973451327
run2_p010_crop_02_siA1A2_GFP-A3_XY1	8734	eIF4A3-eGFP	siA1A2_A3-GFP	2941	ana_telo	24	1.73510324483776
run2_p010_crop_02_siA1A2_GFP-A3_XY1	8734	eIF4A3-eGFP	siA1A2_A3-GFP	3346	ana_telo	27	1.9740412979351
run2_p010_crop_02_siA1A2_GFP-A3_XY1	8734	eIF4A3-eGFP	siA1A2_A3-GFP	3413	ana_telo	30	2.01356932153392
run2_p010_crop_02_siA1A2_GFP-A3_XY1	8734	eIF4A3-eGFP	siA1A2_A3-GFP	3611	ana_telo	33	2.13038348082596
run2_p010_crop_02_siA1A2_GFP-A3_XY1	8734	eIF4A3-eGFP	siA1A2_A3-GFP	3816	ana_telo	36	2.25132743362832
run2_p010_crop_02_siA1A2_GFP-A3_XY1	8734	eIF4A3-eGFP	siA1A2_A3-GFP	3896	ana_telo	39	2.29852507374631
run2_p010_crop_02_siA1A2_GFP-A3_XY1	8734	eIF4A3-eGFP	siA1A2_A3-GFP	3874	ana_telo	42	2.28554572271386
run2_p010_crop_02_siA1A2_GFP-A3_XY1	8734	eIF4A3-eGFP	siA1A2_A3-GFP	3903	ana_telo	45	2.30265486725664
run2_p010_crop_02_siA1A2_GFP-A3_XY1	8734	eIF4A3-eGFP	siA1A2_A3-GFP	3880	ana_telo	48	2.28908554572271
run2_p010_crop_02_siA1A2_GFP-A3_XY1	8734	eIF4A3-eGFP	siA1A2_A3-GFP	4061	ana_telo	51	2.39587020648968
run2_p010_crop_02_siA1A2_GFP-A3_XY1	8734	eIF4A3-eGFP	siA1A2_A3-GFP	4089	ana_telo	54	2.41238938053097
run2_p010_crop_02_siA1A2_GFP-A3_XY1	8734	eIF4A3-eGFP	siA1A2_A3-GFP	4174	ana_telo	57	2.46253687315634
run2_p010_crop_02_siA1A2_GFP-A3_XY1	8734	eIF4A3-eGFP	siA1A2_A3-GFP	4136	ana_telo	60	2.44011799410029
run2_p010_crop_02_siA1A2_GFP-A3_XY1	8734	eIF4A3-eGFP	siA1A2_A3-GFP	4197	ana_telo	63	2.47610619469027
run2_p010_crop_02_siA1A2_GFP-A3_XY1	8734	eIF4A3-eGFP	siA1A2_A3-GFP	4360	ana_telo	66	2.57227138643068
run2_p010_crop_02_siA1A2_GFP-A3_XY1	8734	eIF4A3-eGFP	siA1A2_A3-GFP	4359	ana_telo	69	2.5716814159292
run2_p010_crop_02_siA1A2_GFP-A3_XY1	8734	eIF4A3-eGFP	siA1A2_A3-GFP	4412	ana_telo	72	2.60294985250737
run2_p010_crop_02_siA1A2_GFP-A3_XY1	8734	eIF4A3-eGFP	siA1A2_A3-GFP	4556	ana_telo	75	2.68790560471976
run2_p010_crop_02_siA1A2_GFP-A3_XY1	8734	eIF4A3-eGFP	siA1A2_A3-GFP	4474	ana_telo	78	2.63952802359882
run2_p010_crop_02_siA1A2_GFP-A3_XY1	8734	eIF4A3-eGFP	siA1A2_A3-GFP	4545	ana_telo	81	2.68141592920354
run2_p010_crop_02_siA1A2_GFP-A3_XY1	8734	eIF4A3-eGFP	siA1A2_A3-GFP	4568	ana_telo	84	2.69498525073746
run2_p010_crop_02_siA1A2_GFP-A3_XY2	8734	eIF4A3-eGFP	siA1A2_A3-GFP	3089	meta	-6	1.89393010423053
run2_p010_crop_02_siA1A2_GFP-A3_XY2	8734	eIF4A3-eGFP	siA1A2_A3-GFP	4560	early_ana	-3	2.7958307786634
run2_p010_crop_02_siA1A2_GFP-A3_XY2	8734	eIF4A3-eGFP	siA1A2_A3-GFP	1631	ana_telo	0	1
run2_p010_crop_02_siA1A2_GFP-A3_XY2	8734	eIF4A3-eGFP	siA1A2_A3-GFP	1595	ana_telo	3	0.977927651747394
run2_p010_crop_02_siA1A2_GFP-A3_XY2	8734	eIF4A3-eGFP	siA1A2_A3-GFP	1804	ana_telo	6	1.10606989576947
run2_p010_crop_02_siA1A2_GFP-A3_XY2	8734	eIF4A3-eGFP	siA1A2_A3-GFP	2067	ana_telo	9	1.26732066217045
run2_p010_crop_02_siA1A2_GFP-A3_XY2	8734	eIF4A3-eGFP	siA1A2_A3-GFP	2212	ana_telo	12	1.35622317596567
run2_p010_crop_02_siA1A2_GFP-A3_XY2	8734	eIF4A3-eGFP	siA1A2_A3-GFP	2298	ana_telo	15	1.408951563458
run2_p010_crop_02_siA1A2_GFP-A3_XY2	8734	eIF4A3-eGFP	siA1A2_A3-GFP	2489	ana_telo	18	1.52605763335377
run2_p010_crop_02_siA1A2_GFP-A3_XY2	8734	eIF4A3-eGFP	siA1A2_A3-GFP	2739	ana_telo	21	1.67933782955242
run2_p010_crop_02_siA1A2_GFP-A3_XY2	8734	eIF4A3-eGFP	siA1A2_A3-GFP	2953	ana_telo	24	1.81054567749847
run2_p010_crop_02_siA1A2_GFP-A3_XY2	8734	eIF4A3-eGFP	siA1A2_A3-GFP	3112	ana_telo	27	1.90803188228081
run2_p010_crop_02_siA1A2_GFP-A3_XY2	8734	eIF4A3-eGFP	siA1A2_A3-GFP	3356	ana_telo	30	2.05763335377069
run2_p010_crop_02_siA1A2_GFP-A3_XY2	8734	eIF4A3-eGFP	siA1A2_A3-GFP	3469	ana_telo	33	2.12691600245248
run2_p010_crop_02_siA1A2_GFP-A3_XY2	8734	eIF4A3-eGFP	siA1A2_A3-GFP	3784	ana_telo	36	2.32004904966278
run2_p010_crop_02_siA1A2_GFP-A3_XY2	8734	eIF4A3-eGFP	siA1A2_A3-GFP	3889	ana_telo	39	2.38442673206622
run2_p010_crop_02_siA1A2_GFP-A3_XY2	8734	eIF4A3-eGFP	siA1A2_A3-GFP	3801	ana_telo	42	2.33047210300429
run2_p010_crop_02_siA1A2_GFP-A3_XY2	8734	eIF4A3-eGFP	siA1A2_A3-GFP	3769	ana_telo	45	2.31085223789086
run2_p010_crop_02_siA1A2_GFP-A3_XY2	8734	eIF4A3-eGFP	siA1A2_A3-GFP	3862	ana_telo	48	2.36787247087676
run2_p010_crop_02_siA1A2_GFP-A3_XY2	8734	eIF4A3-eGFP	siA1A2_A3-GFP	3989	ana_telo	51	2.44573881054568
run2_p010_crop_02_siA1A2_GFP-A3_XY2	8734	eIF4A3-eGFP	siA1A2_A3-GFP	4055	ana_telo	54	2.48620478234212
run2_p010_crop_02_siA1A2_GFP-A3_XY2	8734	eIF4A3-eGFP	siA1A2_A3-GFP	4118	ana_telo	57	2.52483139178418
run2_p010_crop_02_siA1A2_GFP-A3_XY2	8734	eIF4A3-eGFP	siA1A2_A3-GFP	4221	ana_telo	60	2.58798283261803
run2_p010_crop_02_siA1A2_GFP-A3_XY2	8734	eIF4A3-eGFP	siA1A2_A3-GFP	4231	ana_telo	63	2.59411404046597
run2_p010_crop_02_siA1A2_GFP-A3_XY2	8734	eIF4A3-eGFP	siA1A2_A3-GFP	4350	ana_telo	66	2.66707541385653
run2_p010_crop_02_siA1A2_GFP-A3_XY2	8734	eIF4A3-eGFP	siA1A2_A3-GFP	4458	ana_telo	69	2.73329245861435
run2_p010_crop_02_siA1A2_GFP-A3_XY2	8734	eIF4A3-eGFP	siA1A2_A3-GFP	4474	ana_telo	72	2.74310239117106
run2_p010_crop_02_siA1A2_GFP-A3_XY2	8734	eIF4A3-eGFP	siA1A2_A3-GFP	4725	ana_telo	75	2.89699570815451
run2_p010_crop_02_siA1A2_GFP-A3_XY2	8734	eIF4A3-eGFP	siA1A2_A3-GFP	4676	ana_telo	78	2.86695278969957
run2_p010_crop_02_siA1A2_GFP-A3_XY2	8734	eIF4A3-eGFP	siA1A2_A3-GFP	4920	ana_telo	81	3.01655426118945
run2_p010_crop_02_siA1A2_GFP-A3_XY2	8734	eIF4A3-eGFP	siA1A2_A3-GFP	5005	ana_telo	84	3.068669527897
run2_p010_crop_03_siA1A2_GFP-A3_XY1	8734	eIF4A3-eGFP	siA1A2_A3-GFP	3470	meta	-6	1.90974133186571
run2_p010_crop_03_siA1A2_GFP-A3_XY1	8734	eIF4A3-eGFP	siA1A2_A3-GFP	4805	early_ana	-3	2.64446890478811
run2_p010_crop_03_siA1A2_GFP-A3_XY1	8734	eIF4A3-eGFP	siA1A2_A3-GFP	1817	ana_telo	0	1
run2_p010_crop_03_siA1A2_GFP-A3_XY1	8734	eIF4A3-eGFP	siA1A2_A3-GFP	1739	ana_telo	3	0.957072096862961
run2_p010_crop_03_siA1A2_GFP-A3_XY1	8734	eIF4A3-eGFP	siA1A2_A3-GFP	1810	ana_telo	6	0.996147495872317
run2_p010_crop_03_siA1A2_GFP-A3_XY1	8734	eIF4A3-eGFP	siA1A2_A3-GFP	1939	ana_telo	9	1.06714364336819
run2_p010_crop_03_siA1A2_GFP-A3_XY1	8734	eIF4A3-eGFP	siA1A2_A3-GFP	2078	ana_telo	12	1.14364336818932
run2_p010_crop_03_siA1A2_GFP-A3_XY1	8734	eIF4A3-eGFP	siA1A2_A3-GFP	2309	ana_telo	15	1.27077600440286
run2_p010_crop_03_siA1A2_GFP-A3_XY1	8734	eIF4A3-eGFP	siA1A2_A3-GFP	2623	ana_telo	18	1.44358833241607
run2_p010_crop_03_siA1A2_GFP-A3_XY1	8734	eIF4A3-eGFP	siA1A2_A3-GFP	2884	ana_telo	21	1.58723170060539
run2_p010_crop_03_siA1A2_GFP-A3_XY1	8734	eIF4A3-eGFP	siA1A2_A3-GFP	3096	ana_telo	24	1.70390753990094
run2_p010_crop_03_siA1A2_GFP-A3_XY1	8734	eIF4A3-eGFP	siA1A2_A3-GFP	3274	ana_telo	27	1.80187121629059
run2_p010_crop_03_siA1A2_GFP-A3_XY1	8734	eIF4A3-eGFP	siA1A2_A3-GFP	3358	ana_telo	30	1.84810126582278
run2_p010_crop_03_siA1A2_GFP-A3_XY1	8734	eIF4A3-eGFP	siA1A2_A3-GFP	3389	ana_telo	33	1.8651623555311
run2_p010_crop_03_siA1A2_GFP-A3_XY1	8734	eIF4A3-eGFP	siA1A2_A3-GFP	3499	ana_telo	36	1.92570170610897
run2_p010_crop_03_siA1A2_GFP-A3_XY1	8734	eIF4A3-eGFP	siA1A2_A3-GFP	3522	ana_telo	39	1.93835993395707
run2_p010_crop_03_siA1A2_GFP-A3_XY1	8734	eIF4A3-eGFP	siA1A2_A3-GFP	3647	ana_telo	42	2.00715465052284
run2_p010_crop_03_siA1A2_GFP-A3_XY2	8734	eIF4A3-eGFP	siA1A2_A3-GFP	3470	meta	-6	1.98853868194842
run2_p010_crop_03_siA1A2_GFP-A3_XY2	8734	eIF4A3-eGFP	siA1A2_A3-GFP	4805	early_ana	-3	2.75358166189112
run2_p010_crop_03_siA1A2_GFP-A3_XY2	8734	eIF4A3-eGFP	siA1A2_A3-GFP	1745	ana_telo	0	1
run2_p010_crop_03_siA1A2_GFP-A3_XY2	8734	eIF4A3-eGFP	siA1A2_A3-GFP	1618	ana_telo	3	0.927220630372493
run2_p010_crop_03_siA1A2_GFP-A3_XY2	8734	eIF4A3-eGFP	siA1A2_A3-GFP	1894	ana_telo	6	1.08538681948424
run2_p010_crop_03_siA1A2_GFP-A3_XY2	8734	eIF4A3-eGFP	siA1A2_A3-GFP	2174	ana_telo	9	1.2458452722063
run2_p010_crop_03_siA1A2_GFP-A3_XY2	8734	eIF4A3-eGFP	siA1A2_A3-GFP	2664	ana_telo	12	1.52664756446991
run2_p010_crop_03_siA1A2_GFP-A3_XY2	8734	eIF4A3-eGFP	siA1A2_A3-GFP	3073	ana_telo	15	1.76103151862464
run2_p010_crop_03_siA1A2_GFP-A3_XY2	8734	eIF4A3-eGFP	siA1A2_A3-GFP	3348	ana_telo	18	1.91862464183381
run2_p010_crop_03_siA1A2_GFP-A3_XY2	8734	eIF4A3-eGFP	siA1A2_A3-GFP	3534	ana_telo	21	2.02521489971347
run2_p010_crop_03_siA1A2_GFP-A3_XY2	8734	eIF4A3-eGFP	siA1A2_A3-GFP	3558	ana_telo	24	2.03896848137536
run2_p010_crop_03_siA1A2_GFP-A3_XY2	8734	eIF4A3-eGFP	siA1A2_A3-GFP	3811	ana_telo	27	2.18395415472779
run2_p010_crop_03_siA1A2_GFP-A3_XY2	8734	eIF4A3-eGFP	siA1A2_A3-GFP	3899	ana_telo	30	2.23438395415473
run2_p010_crop_03_siA1A2_GFP-A3_XY2	8734	eIF4A3-eGFP	siA1A2_A3-GFP	3944	ana_telo	33	2.26017191977077
run2_p010_crop_03_siA1A2_GFP-A3_XY2	8734	eIF4A3-eGFP	siA1A2_A3-GFP	4066	ana_telo	36	2.33008595988539
run2_p010_crop_03_siA1A2_GFP-A3_XY2	8734	eIF4A3-eGFP	siA1A2_A3-GFP	4221	ana_telo	39	2.4189111747851
run2_p010_crop_03_siA1A2_GFP-A3_XY2	8734	eIF4A3-eGFP	siA1A2_A3-GFP	4175	ana_telo	42	2.39255014326648
run2_p011_crop_01_siA1A2_GFP-A3_XY1	8734	eIF4A3-eGFP	siA1A2_A3-GFP	4003	meta	-6	2.0135814889336
run2_p011_crop_01_siA1A2_GFP-A3_XY1	8734	eIF4A3-eGFP	siA1A2_A3-GFP	4737	early_ana	-3	2.3827967806841
run2_p011_crop_01_siA1A2_GFP-A3_XY1	8734	eIF4A3-eGFP	siA1A2_A3-GFP	1988	ana_telo	0	1
run2_p011_crop_01_siA1A2_GFP-A3_XY1	8734	eIF4A3-eGFP	siA1A2_A3-GFP	1912	ana_telo	3	0.961770623742455
run2_p011_crop_01_siA1A2_GFP-A3_XY1	8734	eIF4A3-eGFP	siA1A2_A3-GFP	1989	ana_telo	6	1.00050301810865
run2_p011_crop_01_siA1A2_GFP-A3_XY1	8734	eIF4A3-eGFP	siA1A2_A3-GFP	2163	ana_telo	9	1.08802816901408
run2_p011_crop_01_siA1A2_GFP-A3_XY1	8734	eIF4A3-eGFP	siA1A2_A3-GFP	2817	ana_telo	12	1.41700201207243
run2_p011_crop_01_siA1A2_GFP-A3_XY1	8734	eIF4A3-eGFP	siA1A2_A3-GFP	3423	ana_telo	15	1.72183098591549
run2_p011_crop_01_siA1A2_GFP-A3_XY1	8734	eIF4A3-eGFP	siA1A2_A3-GFP	3730	ana_telo	18	1.87625754527163
run2_p011_crop_01_siA1A2_GFP-A3_XY1	8734	eIF4A3-eGFP	siA1A2_A3-GFP	4053	ana_telo	21	2.0387323943662
run2_p011_crop_01_siA1A2_GFP-A3_XY1	8734	eIF4A3-eGFP	siA1A2_A3-GFP	4315	ana_telo	24	2.170523138833
run2_p011_crop_01_siA1A2_GFP-A3_XY1	8734	eIF4A3-eGFP	siA1A2_A3-GFP	4426	ana_telo	27	2.22635814889336
run2_p011_crop_01_siA1A2_GFP-A3_XY1	8734	eIF4A3-eGFP	siA1A2_A3-GFP	4460	ana_telo	30	2.24346076458753
run2_p011_crop_01_siA1A2_GFP-A3_XY1	8734	eIF4A3-eGFP	siA1A2_A3-GFP	4455	ana_telo	33	2.24094567404427
run2_p011_crop_01_siA1A2_GFP-A3_XY1	8734	eIF4A3-eGFP	siA1A2_A3-GFP	4396	ana_telo	36	2.2112676056338
run2_p011_crop_01_siA1A2_GFP-A3_XY1	8734	eIF4A3-eGFP	siA1A2_A3-GFP	4196	ana_telo	39	2.11066398390342
run2_p011_crop_01_siA1A2_GFP-A3_XY1	8734	eIF4A3-eGFP	siA1A2_A3-GFP	4134	ana_telo	42	2.079476861167
run2_p011_crop_01_siA1A2_GFP-A3_XY1	8734	eIF4A3-eGFP	siA1A2_A3-GFP	4192	ana_telo	45	2.10865191146881
run2_p011_crop_01_siA1A2_GFP-A3_XY1	8734	eIF4A3-eGFP	siA1A2_A3-GFP	4250	ana_telo	48	2.13782696177062
run2_p011_crop_01_siA1A2_GFP-A3_XY1	8734	eIF4A3-eGFP	siA1A2_A3-GFP	4249	ana_telo	51	2.13732394366197
run2_p011_crop_01_siA1A2_GFP-A3_XY1	8734	eIF4A3-eGFP	siA1A2_A3-GFP	4308	ana_telo	54	2.16700201207243
run2_p011_crop_01_siA1A2_GFP-A3_XY1	8734	eIF4A3-eGFP	siA1A2_A3-GFP	4357	ana_telo	57	2.19164989939638
run2_p011_crop_01_siA1A2_GFP-A3_XY1	8734	eIF4A3-eGFP	siA1A2_A3-GFP	4445	ana_telo	60	2.23591549295775
run2_p011_crop_01_siA1A2_GFP-A3_XY1	8734	eIF4A3-eGFP	siA1A2_A3-GFP	4463	ana_telo	63	2.24496981891348
run2_p011_crop_01_siA1A2_GFP-A3_XY1	8734	eIF4A3-eGFP	siA1A2_A3-GFP	4460	ana_telo	66	2.24346076458753
run2_p011_crop_01_siA1A2_GFP-A3_XY1	8734	eIF4A3-eGFP	siA1A2_A3-GFP	4556	ana_telo	69	2.29175050301811
run2_p011_crop_01_siA1A2_GFP-A3_XY1	8734	eIF4A3-eGFP	siA1A2_A3-GFP	4640	ana_telo	72	2.33400402414487
run2_p011_crop_01_siA1A2_GFP-A3_XY1	8734	eIF4A3-eGFP	siA1A2_A3-GFP	4727	ana_telo	75	2.37776659959759
run2_p011_crop_01_siA1A2_GFP-A3_XY1	8734	eIF4A3-eGFP	siA1A2_A3-GFP	4728	ana_telo	78	2.37826961770624
run2_p011_crop_01_siA1A2_GFP-A3_XY1	8734	eIF4A3-eGFP	siA1A2_A3-GFP	4720	ana_telo	81	2.37424547283702
run2_p011_crop_01_siA1A2_GFP-A3_XY1	8734	eIF4A3-eGFP	siA1A2_A3-GFP	4808	ana_telo	84	2.41851106639839
run2_p011_crop_01_siA1A2_GFP-A3_XY2	8734	eIF4A3-eGFP	siA1A2_A3-GFP	4003	meta	-6	1.77753108348135
run2_p011_crop_01_siA1A2_GFP-A3_XY2	8734	eIF4A3-eGFP	siA1A2_A3-GFP	4737	early_ana	-3	2.10346358792185
run2_p011_crop_01_siA1A2_GFP-A3_XY2	8734	eIF4A3-eGFP	siA1A2_A3-GFP	2252	ana_telo	0	1
run2_p011_crop_01_siA1A2_GFP-A3_XY2	8734	eIF4A3-eGFP	siA1A2_A3-GFP	2208	ana_telo	3	0.980461811722913
run2_p011_crop_01_siA1A2_GFP-A3_XY2	8734	eIF4A3-eGFP	siA1A2_A3-GFP	2146	ana_telo	6	0.952930728241563
run2_p011_crop_01_siA1A2_GFP-A3_XY2	8734	eIF4A3-eGFP	siA1A2_A3-GFP	2351	ana_telo	9	1.04396092362345
run2_p011_crop_01_siA1A2_GFP-A3_XY2	8734	eIF4A3-eGFP	siA1A2_A3-GFP	2914	ana_telo	12	1.29396092362345
run2_p011_crop_01_siA1A2_GFP-A3_XY2	8734	eIF4A3-eGFP	siA1A2_A3-GFP	3266	ana_telo	15	1.45026642984014
run2_p011_crop_01_siA1A2_GFP-A3_XY2	8734	eIF4A3-eGFP	siA1A2_A3-GFP	3432	ana_telo	18	1.52397868561279
run2_p011_crop_01_siA1A2_GFP-A3_XY2	8734	eIF4A3-eGFP	siA1A2_A3-GFP	3639	ana_telo	21	1.61589698046181
run2_p011_crop_01_siA1A2_GFP-A3_XY2	8734	eIF4A3-eGFP	siA1A2_A3-GFP	3822	ana_telo	24	1.69715808170515
run2_p011_crop_01_siA1A2_GFP-A3_XY2	8734	eIF4A3-eGFP	siA1A2_A3-GFP	3960	ana_telo	27	1.75843694493783
run2_p011_crop_01_siA1A2_GFP-A3_XY2	8734	eIF4A3-eGFP	siA1A2_A3-GFP	4103	ana_telo	30	1.82193605683837
run2_p011_crop_01_siA1A2_GFP-A3_XY2	8734	eIF4A3-eGFP	siA1A2_A3-GFP	4180	ana_telo	33	1.85612788632327
run2_p011_crop_01_siA1A2_GFP-A3_XY2	8734	eIF4A3-eGFP	siA1A2_A3-GFP	4102	ana_telo	36	1.8214920071048
run2_p011_crop_01_siA1A2_GFP-A3_XY2	8734	eIF4A3-eGFP	siA1A2_A3-GFP	3949	ana_telo	39	1.75355239786856
run2_p011_crop_01_siA1A2_GFP-A3_XY2	8734	eIF4A3-eGFP	siA1A2_A3-GFP	4031	ana_telo	42	1.78996447602131
run2_p011_crop_01_siA1A2_GFP-A3_XY2	8734	eIF4A3-eGFP	siA1A2_A3-GFP	4035	ana_telo	45	1.7917406749556
run2_p011_crop_01_siA1A2_GFP-A3_XY2	8734	eIF4A3-eGFP	siA1A2_A3-GFP	4136	ana_telo	48	1.83658969804618
run2_p011_crop_01_siA1A2_GFP-A3_XY2	8734	eIF4A3-eGFP	siA1A2_A3-GFP	4091	ana_telo	51	1.81660746003552
run2_p011_crop_01_siA1A2_GFP-A3_XY2	8734	eIF4A3-eGFP	siA1A2_A3-GFP	4208	ana_telo	54	1.86856127886323
run2_p011_crop_01_siA1A2_GFP-A3_XY2	8734	eIF4A3-eGFP	siA1A2_A3-GFP	4278	ana_telo	57	1.89964476021314
run2_p011_crop_01_siA1A2_GFP-A3_XY2	8734	eIF4A3-eGFP	siA1A2_A3-GFP	4365	ana_telo	60	1.93827708703375
run2_p011_crop_01_siA1A2_GFP-A3_XY2	8734	eIF4A3-eGFP	siA1A2_A3-GFP	4463	ana_telo	63	1.98179396092362
run2_p011_crop_01_siA1A2_GFP-A3_XY2	8734	eIF4A3-eGFP	siA1A2_A3-GFP	4408	ana_telo	66	1.95737122557726
run2_p011_crop_01_siA1A2_GFP-A3_XY2	8734	eIF4A3-eGFP	siA1A2_A3-GFP	4479	ana_telo	69	1.98889875666075
run2_p011_crop_01_siA1A2_GFP-A3_XY2	8734	eIF4A3-eGFP	siA1A2_A3-GFP	4473	ana_telo	72	1.98623445825932
run2_p011_crop_01_siA1A2_GFP-A3_XY2	8734	eIF4A3-eGFP	siA1A2_A3-GFP	4570	ana_telo	75	2.02930728241563
run2_p011_crop_01_siA1A2_GFP-A3_XY2	8734	eIF4A3-eGFP	siA1A2_A3-GFP	4588	ana_telo	78	2.03730017761989
run2_p011_crop_01_siA1A2_GFP-A3_XY2	8734	eIF4A3-eGFP	siA1A2_A3-GFP	4492	ana_telo	81	1.99467140319716
run2_p011_crop_01_siA1A2_GFP-A3_XY2	8734	eIF4A3-eGFP	siA1A2_A3-GFP	4524	ana_telo	84	2.0088809946714
run2_p011_crop_02_siA1A2_GFP-A3_XY1	8734	eIF4A3-eGFP	siA1A2_A3-GFP	6118	meta	-3	1.8105948505475
run2_p011_crop_02_siA1A2_GFP-A3_XY1	8734	eIF4A3-eGFP	siA1A2_A3-GFP	3379	ana_telo	0	1
run2_p011_crop_02_siA1A2_GFP-A3_XY1	8734	eIF4A3-eGFP	siA1A2_A3-GFP	3073	ana_telo	3	0.909440662918023
run2_p011_crop_02_siA1A2_GFP-A3_XY1	8734	eIF4A3-eGFP	siA1A2_A3-GFP	2859	ana_telo	6	0.846108316069843
run2_p011_crop_02_siA1A2_GFP-A3_XY1	8734	eIF4A3-eGFP	siA1A2_A3-GFP	3263	ana_telo	9	0.965670316661734
run2_p011_crop_02_siA1A2_GFP-A3_XY1	8734	eIF4A3-eGFP	siA1A2_A3-GFP	3531	ana_telo	12	1.04498372299497
run1_p003_crop_01_8734_siA1A2_X	8734	eIF4A3-eGFP	siA1A2_A3	3543	meta	-6	1.89668094218415
run1_p003_crop_01_8734_siA1A2_X	8734	eIF4A3-eGFP	siA1A2_A3	4612	early_ana	-3	2.46895074946467
run1_p003_crop_01_8734_siA1A2_X	8734	eIF4A3-eGFP	siA1A2_A3	1868	ana_telo	0	1
run1_p003_crop_01_8734_siA1A2_X	8734	eIF4A3-eGFP	siA1A2_A3	1672	ana_telo	3	0.895074946466809
run1_p003_crop_01_8734_siA1A2_X	8734	eIF4A3-eGFP	siA1A2_A3	1773	ana_telo	6	0.949143468950749
run1_p003_crop_01_8734_siA1A2_X	8734	eIF4A3-eGFP	siA1A2_A3	1945	ana_telo	9	1.04122055674518
run1_p003_crop_01_8734_siA1A2_X	8734	eIF4A3-eGFP	siA1A2_A3	2203	ana_telo	12	1.17933618843683
run1_p003_crop_01_8734_siA1A2_X	8734	eIF4A3-eGFP	siA1A2_A3	2431	ana_telo	15	1.30139186295503
run1_p003_crop_01_8734_siA1A2_X	8734	eIF4A3-eGFP	siA1A2_A3	2633	ana_telo	18	1.40952890792291
run1_p003_crop_01_8734_siA1A2_X	8734	eIF4A3-eGFP	siA1A2_A3	2947	ana_telo	21	1.57762312633833
run1_p003_crop_01_8734_siA1A2_X	8734	eIF4A3-eGFP	siA1A2_A3	3152	ana_telo	24	1.68736616702355
run1_p003_crop_01_8734_siA1A2_X	8734	eIF4A3-eGFP	siA1A2_A3	3406	ana_telo	27	1.82334047109208
run1_p003_crop_01_8734_siA1A2_X	8734	eIF4A3-eGFP	siA1A2_A3	3684	ana_telo	30	1.97216274089936
run1_p003_crop_01_8734_siA1A2_X	8734	eIF4A3-eGFP	siA1A2_A3	3895	ana_telo	33	2.08511777301927
run1_p003_crop_01_8734_siA1A2_X	8734	eIF4A3-eGFP	siA1A2_A3	4147	ana_telo	36	2.22002141327623
run1_p003_crop_01_8734_siA1A2_X	8734	eIF4A3-eGFP	siA1A2_A3	4286	ana_telo	39	2.29443254817987
run1_p003_crop_01_8734_siA1A2_X	8734	eIF4A3-eGFP	siA1A2_A3	4306	ana_telo	42	2.3051391862955
run1_p003_crop_01_8734_siA1A2_X	8734	eIF4A3-eGFP	siA1A2_A3	4357	ana_telo	45	2.33244111349036
run1_p003_crop_01_8734_siA1A2_X	8734	eIF4A3-eGFP	siA1A2_A3	4453	ana_telo	48	2.3838329764454
run1_p003_crop_01_8734_siA1A2_X	8734	eIF4A3-eGFP	siA1A2_A3	4550	ana_telo	51	2.43576017130621
run1_p003_crop_01_8734_siA1A2_X	8734	eIF4A3-eGFP	siA1A2_A3	4887	ana_telo	54	2.6161670235546
run1_p003_crop_01_8734_siA1A2_X	8734	eIF4A3-eGFP	siA1A2_A3	4915	ana_telo	57	2.63115631691649
run1_p003_crop_01_8734_siA1A2_X	8734	eIF4A3-eGFP	siA1A2_A3	4953	ana_telo	60	2.65149892933619
run1_p003_crop_01_8734_siA1A2_X	8734	eIF4A3-eGFP	siA1A2_A3	4968	ana_telo	63	2.65952890792291
run1_p003_crop_01_8734_siA1A2_X	8734	eIF4A3-eGFP	siA1A2_A3	4866	ana_telo	66	2.60492505353319
run1_p003_crop_01_8734_siA1A2_X	8734	eIF4A3-eGFP	siA1A2_A3	4847	ana_telo	69	2.59475374732334
run1_p003_crop_01_8734_siA1A2_X	8734	eIF4A3-eGFP	siA1A2_A3	4916	ana_telo	72	2.63169164882227
run1_p003_crop_01_8734_siA1A2_X	8734	eIF4A3-eGFP	siA1A2_A3	4947	ana_telo	75	2.6482869379015
run1_p003_crop_01_8734_siA1A2_X	8734	eIF4A3-eGFP	siA1A2_A3	5122	ana_telo	78	2.74197002141328
run1_p003_crop_01_8734_siA1A2_X	8734	eIF4A3-eGFP	siA1A2_A3	5087	ana_telo	81	2.72323340471092
run1_p003_crop_01_8734_siA1A2_X	8734	eIF4A3-eGFP	siA1A2_A3	5250	ana_telo	84	2.81049250535332
run2_p011_crop_03_siA1A2_GFP-A3_XY1	8734	eIF4A3-eGFP	siA1A2_A3-GFP	4248	meta	-6	1.88381374722838
run2_p011_crop_03_siA1A2_GFP-A3_XY1	8734	eIF4A3-eGFP	siA1A2_A3-GFP	5469	early_ana	-3	2.42527716186253
run2_p011_crop_03_siA1A2_GFP-A3_XY1	8734	eIF4A3-eGFP	siA1A2_A3-GFP	2255	ana_telo	0	1
run2_p011_crop_03_siA1A2_GFP-A3_XY1	8734	eIF4A3-eGFP	siA1A2_A3-GFP	2085	ana_telo	3	0.924611973392461
run2_p011_crop_03_siA1A2_GFP-A3_XY1	8734	eIF4A3-eGFP	siA1A2_A3-GFP	2233	ana_telo	6	0.990243902439024
run2_p011_crop_03_siA1A2_GFP-A3_XY1	8734	eIF4A3-eGFP	siA1A2_A3-GFP	2612	ana_telo	9	1.15831485587583
run2_p011_crop_03_siA1A2_GFP-A3_XY1	8734	eIF4A3-eGFP	siA1A2_A3-GFP	3096	ana_telo	12	1.37294900221729
run2_p011_crop_03_siA1A2_GFP-A3_XY1	8734	eIF4A3-eGFP	siA1A2_A3-GFP	3239	ana_telo	15	1.43636363636364
run2_p011_crop_03_siA1A2_GFP-A3_XY1	8734	eIF4A3-eGFP	siA1A2_A3-GFP	3448	ana_telo	18	1.5290465631929
run2_p011_crop_03_siA1A2_GFP-A3_XY1	8734	eIF4A3-eGFP	siA1A2_A3-GFP	3571	ana_telo	21	1.58359201773836
run2_p011_crop_03_siA1A2_GFP-A3_XY1	8734	eIF4A3-eGFP	siA1A2_A3-GFP	3674	ana_telo	24	1.62926829268293
run2_p011_crop_03_siA1A2_GFP-A3_XY1	8734	eIF4A3-eGFP	siA1A2_A3-GFP	3700	ana_telo	27	1.64079822616408
run2_p011_crop_03_siA1A2_GFP-A3_XY1	8734	eIF4A3-eGFP	siA1A2_A3-GFP	3748	ana_telo	30	1.66208425720621
run2_p011_crop_03_siA1A2_GFP-A3_XY1	8734	eIF4A3-eGFP	siA1A2_A3-GFP	3741	ana_telo	33	1.6589800443459
run2_p011_crop_03_siA1A2_GFP-A3_XY1	8734	eIF4A3-eGFP	siA1A2_A3-GFP	3850	ana_telo	36	1.70731707317073
run2_p011_crop_03_siA1A2_GFP-A3_XY1	8734	eIF4A3-eGFP	siA1A2_A3-GFP	3938	ana_telo	39	1.74634146341463
run2_p011_crop_03_siA1A2_GFP-A3_XY1	8734	eIF4A3-eGFP	siA1A2_A3-GFP	3899	ana_telo	42	1.7290465631929
run2_p011_crop_03_siA1A2_GFP-A3_XY1	8734	eIF4A3-eGFP	siA1A2_A3-GFP	3874	ana_telo	45	1.7179600886918
run2_p011_crop_03_siA1A2_GFP-A3_XY1	8734	eIF4A3-eGFP	siA1A2_A3-GFP	3883	ana_telo	48	1.7219512195122
run2_p011_crop_03_siA1A2_GFP-A3_XY1	8734	eIF4A3-eGFP	siA1A2_A3-GFP	4078	ana_telo	51	1.80842572062084
run2_p011_crop_03_siA1A2_GFP-A3_XY1	8734	eIF4A3-eGFP	siA1A2_A3-GFP	4180	ana_telo	54	1.85365853658537
run2_p011_crop_03_siA1A2_GFP-A3_XY1	8734	eIF4A3-eGFP	siA1A2_A3-GFP	4133	ana_telo	57	1.83281596452328
run2_p011_crop_03_siA1A2_GFP-A3_XY1	8734	eIF4A3-eGFP	siA1A2_A3-GFP	4149	ana_telo	60	1.83991130820399
run2_p011_crop_03_siA1A2_GFP-A3_XY1	8734	eIF4A3-eGFP	siA1A2_A3-GFP	4188	ana_telo	63	1.85720620842572
run2_p011_crop_03_siA1A2_GFP-A3_XY1	8734	eIF4A3-eGFP	siA1A2_A3-GFP	4255	ana_telo	66	1.88691796008869
run2_p011_crop_03_siA1A2_GFP-A3_XY1	8734	eIF4A3-eGFP	siA1A2_A3-GFP	4197	ana_telo	69	1.86119733924612
run2_p011_crop_03_siA1A2_GFP-A3_XY1	8734	eIF4A3-eGFP	siA1A2_A3-GFP	4274	ana_telo	72	1.89534368070953
run2_p011_crop_03_siA1A2_GFP-A3_XY1	8734	eIF4A3-eGFP	siA1A2_A3-GFP	4243	ana_telo	75	1.88159645232816
run2_p011_crop_03_siA1A2_GFP-A3_XY1	8734	eIF4A3-eGFP	siA1A2_A3-GFP	4245	ana_telo	78	1.88248337028825
run2_p011_crop_03_siA1A2_GFP-A3_XY1	8734	eIF4A3-eGFP	siA1A2_A3-GFP	4307	ana_telo	81	1.909977827051
run2_p011_crop_03_siA1A2_GFP-A3_XY2	8734	eIF4A3-eGFP	siA1A2_A3-GFP	4248	meta	-6	1.79467680608365
run2_p011_crop_03_siA1A2_GFP-A3_XY2	8734	eIF4A3-eGFP	siA1A2_A3-GFP	5469	early_ana	-3	2.31051964512041
run2_p011_crop_03_siA1A2_GFP-A3_XY2	8734	eIF4A3-eGFP	siA1A2_A3-GFP	2367	ana_telo	0	1
run2_p011_crop_03_siA1A2_GFP-A3_XY2	8734	eIF4A3-eGFP	siA1A2_A3-GFP	2216	ana_telo	3	0.936206168145332
run2_p011_crop_03_siA1A2_GFP-A3_XY2	8734	eIF4A3-eGFP	siA1A2_A3-GFP	2355	ana_telo	6	0.994930291508238
run2_p011_crop_03_siA1A2_GFP-A3_XY2	8734	eIF4A3-eGFP	siA1A2_A3-GFP	2695	ana_telo	9	1.13857203210815
run2_p011_crop_03_siA1A2_GFP-A3_XY2	8734	eIF4A3-eGFP	siA1A2_A3-GFP	2807	ana_telo	12	1.1858893113646
run2_p011_crop_03_siA1A2_GFP-A3_XY2	8734	eIF4A3-eGFP	siA1A2_A3-GFP	2998	ana_telo	15	1.26658217152514
run2_p011_crop_03_siA1A2_GFP-A3_XY2	8734	eIF4A3-eGFP	siA1A2_A3-GFP	3189	ana_telo	18	1.34727503168568
run2_p011_crop_03_siA1A2_GFP-A3_XY2	8734	eIF4A3-eGFP	siA1A2_A3-GFP	3336	ana_telo	21	1.40937896070976
run2_p011_crop_03_siA1A2_GFP-A3_XY2	8734	eIF4A3-eGFP	siA1A2_A3-GFP	3481	ana_telo	24	1.47063793831855
run2_p011_crop_03_siA1A2_GFP-A3_XY2	8734	eIF4A3-eGFP	siA1A2_A3-GFP	3584	ana_telo	27	1.51415293620617
run2_p011_crop_03_siA1A2_GFP-A3_XY2	8734	eIF4A3-eGFP	siA1A2_A3-GFP	3593	ana_telo	30	1.51795521757499
run2_p011_crop_03_siA1A2_GFP-A3_XY2	8734	eIF4A3-eGFP	siA1A2_A3-GFP	3685	ana_telo	33	1.5568229826785
run2_p011_crop_03_siA1A2_GFP-A3_XY2	8734	eIF4A3-eGFP	siA1A2_A3-GFP	3862	ana_telo	36	1.63160118293198
run2_p011_crop_03_siA1A2_GFP-A3_XY2	8734	eIF4A3-eGFP	siA1A2_A3-GFP	4004	ana_telo	39	1.69159273341783
run2_p011_crop_03_siA1A2_GFP-A3_XY2	8734	eIF4A3-eGFP	siA1A2_A3-GFP	3955	ana_telo	42	1.67089142374313
run2_p011_crop_03_siA1A2_GFP-A3_XY2	8734	eIF4A3-eGFP	siA1A2_A3-GFP	4052	ana_telo	45	1.71187156738488
run2_p011_crop_03_siA1A2_GFP-A3_XY2	8734	eIF4A3-eGFP	siA1A2_A3-GFP	4149	ana_telo	48	1.75285171102662
run2_p011_crop_03_siA1A2_GFP-A3_XY2	8734	eIF4A3-eGFP	siA1A2_A3-GFP	4158	ana_telo	51	1.75665399239544
run2_p011_crop_03_siA1A2_GFP-A3_XY2	8734	eIF4A3-eGFP	siA1A2_A3-GFP	4232	ana_telo	54	1.7879171947613
run2_p011_crop_03_siA1A2_GFP-A3_XY2	8734	eIF4A3-eGFP	siA1A2_A3-GFP	4305	ana_telo	57	1.81875792141952
run2_p011_crop_03_siA1A2_GFP-A3_XY2	8734	eIF4A3-eGFP	siA1A2_A3-GFP	4275	ana_telo	60	1.80608365019011
run2_p011_crop_03_siA1A2_GFP-A3_XY2	8734	eIF4A3-eGFP	siA1A2_A3-GFP	4423	ana_telo	63	1.86861005492184
run2_p011_crop_03_siA1A2_GFP-A3_XY2	8734	eIF4A3-eGFP	siA1A2_A3-GFP	4424	ana_telo	66	1.86903253062949
run2_p011_crop_03_siA1A2_GFP-A3_XY2	8734	eIF4A3-eGFP	siA1A2_A3-GFP	4410	ana_telo	69	1.86311787072243
run2_p011_crop_03_siA1A2_GFP-A3_XY2	8734	eIF4A3-eGFP	siA1A2_A3-GFP	4481	ana_telo	72	1.89311364596536
run2_p011_crop_03_siA1A2_GFP-A3_XY2	8734	eIF4A3-eGFP	siA1A2_A3-GFP	4456	ana_telo	75	1.88255175327419
run2_p011_crop_03_siA1A2_GFP-A3_XY2	8734	eIF4A3-eGFP	siA1A2_A3-GFP	4521	ana_telo	78	1.91001267427123
run2_p011_crop_03_siA1A2_GFP-A3_XY2	8734	eIF4A3-eGFP	siA1A2_A3-GFP	4587	ana_telo	81	1.93789607097592
run2_p011_crop_03_siA1A2_GFP-A3_XY2	8734	eIF4A3-eGFP	siA1A2_A3-GFP	4707	ana_telo	84	1.98859315589354
run2_p012_crop_01_siA1A2_GFP_XY1	1040	GFP	siA1A2_GFP	3402	meta	-6	1.61845861084681
run2_p012_crop_01_siA1A2_GFP_XY1	1040	GFP	siA1A2_GFP	4594	early_ana	-3	2.18553758325404
run2_p012_crop_01_siA1A2_GFP_XY1	1040	GFP	siA1A2_GFP	2102	ana_telo	0	1
run2_p012_crop_01_siA1A2_GFP_XY1	1040	GFP	siA1A2_GFP	2011	ana_telo	3	0.956707897240723
run2_p012_crop_01_siA1A2_GFP_XY1	1040	GFP	siA1A2_GFP	2051	ana_telo	6	0.975737392959087
run2_p012_crop_01_siA1A2_GFP_XY1	1040	GFP	siA1A2_GFP	1985	ana_telo	9	0.944338725023787
run2_p012_crop_01_siA1A2_GFP_XY1	1040	GFP	siA1A2_GFP	2157	ana_telo	12	1.02616555661275
run2_p012_crop_01_siA1A2_GFP_XY1	1040	GFP	siA1A2_GFP	2319	ana_telo	15	1.10323501427212
run2_p012_crop_01_siA1A2_GFP_XY1	1040	GFP	siA1A2_GFP	2524	ana_telo	18	1.20076117982873
run2_p012_crop_01_siA1A2_GFP_XY1	1040	GFP	siA1A2_GFP	2689	ana_telo	21	1.27925784966698
run2_p012_crop_01_siA1A2_GFP_XY1	1040	GFP	siA1A2_GFP	2884	ana_telo	24	1.37202664129401
run2_p012_crop_01_siA1A2_GFP_XY1	1040	GFP	siA1A2_GFP	3027	ana_telo	27	1.44005708848716
run2_p012_crop_01_siA1A2_GFP_XY1	1040	GFP	siA1A2_GFP	3234	ana_telo	30	1.53853472882969
run2_p012_crop_01_siA1A2_GFP_XY1	1040	GFP	siA1A2_GFP	3425	ana_telo	33	1.62940057088487
run2_p012_crop_01_siA1A2_GFP_XY1	1040	GFP	siA1A2_GFP	3734	ana_telo	36	1.77640342530923
run2_p012_crop_01_siA1A2_GFP_XY1	1040	GFP	siA1A2_GFP	3922	ana_telo	39	1.86584205518554
run2_p012_crop_01_siA1A2_GFP_XY1	1040	GFP	siA1A2_GFP	4118	ana_telo	42	1.95908658420552
run2_p012_crop_01_siA1A2_GFP_XY1	1040	GFP	siA1A2_GFP	4382	ana_telo	45	2.08468125594672
run2_p012_crop_01_siA1A2_GFP_XY1	1040	GFP	siA1A2_GFP	4804	ana_telo	48	2.28544243577545
run2_p012_crop_01_siA1A2_GFP_XY1	1040	GFP	siA1A2_GFP	5005	ana_telo	51	2.38106565176023
run2_p012_crop_01_siA1A2_GFP_XY1	1040	GFP	siA1A2_GFP	5258	ana_telo	54	2.50142721217888
run2_p012_crop_01_siA1A2_GFP_XY1	1040	GFP	siA1A2_GFP	5391	ana_telo	57	2.56470028544244
run2_p012_crop_01_siA1A2_GFP_XY1	1040	GFP	siA1A2_GFP	5525	ana_telo	60	2.62844909609895
run2_p012_crop_01_siA1A2_GFP_XY1	1040	GFP	siA1A2_GFP	5518	ana_telo	63	2.62511893434824
run2_p012_crop_01_siA1A2_GFP_XY1	1040	GFP	siA1A2_GFP	5653	ana_telo	66	2.68934348239772
run2_p012_crop_01_siA1A2_GFP_XY1	1040	GFP	siA1A2_GFP	5824	ana_telo	69	2.77069457659372
run2_p012_crop_01_siA1A2_GFP_XY1	1040	GFP	siA1A2_GFP	5732	ana_telo	72	2.72692673644148
run2_p012_crop_01_siA1A2_GFP_XY1	1040	GFP	siA1A2_GFP	5837	ana_telo	75	2.77687916270219
run2_p012_crop_01_siA1A2_GFP_XY1	1040	GFP	siA1A2_GFP	5775	ana_telo	78	2.74738344433873
run2_p012_crop_01_siA1A2_GFP_XY1	1040	GFP	siA1A2_GFP	5829	ana_telo	81	2.77307326355852
run2_p012_crop_01_siA1A2_GFP_XY1	1040	GFP	siA1A2_GFP	5959	ana_telo	84	2.8349191246432
run2_p012_crop_01_siA1A2_GFP_XY2	1040	GFP	siA1A2_GFP	3402	meta	-6	1.65789473684211
run2_p012_crop_01_siA1A2_GFP_XY2	1040	GFP	siA1A2_GFP	4594	early_ana	-3	2.23879142300195
run2_p012_crop_01_siA1A2_GFP_XY2	1040	GFP	siA1A2_GFP	2052	ana_telo	0	1
run2_p012_crop_01_siA1A2_GFP_XY2	1040	GFP	siA1A2_GFP	1886	ana_telo	3	0.919103313840156
run2_p012_crop_01_siA1A2_GFP_XY2	1040	GFP	siA1A2_GFP	1844	ana_telo	6	0.898635477582846
run2_p012_crop_01_siA1A2_GFP_XY2	1040	GFP	siA1A2_GFP	2147	ana_telo	9	1.0462962962963
run2_p012_crop_01_siA1A2_GFP_XY2	1040	GFP	siA1A2_GFP	2818	ana_telo	12	1.37329434697856
run2_p012_crop_01_siA1A2_GFP_XY2	1040	GFP	siA1A2_GFP	3213	ana_telo	15	1.56578947368421
run2_p012_crop_01_siA1A2_GFP_XY2	1040	GFP	siA1A2_GFP	3742	ana_telo	18	1.82358674463938
run2_p012_crop_01_siA1A2_GFP_XY2	1040	GFP	siA1A2_GFP	3927	ana_telo	21	1.91374269005848
run2_p012_crop_01_siA1A2_GFP_XY2	1040	GFP	siA1A2_GFP	3947	ana_telo	24	1.92348927875244
run2_p012_crop_01_siA1A2_GFP_XY2	1040	GFP	siA1A2_GFP	4100	ana_telo	27	1.99805068226121
run2_p012_crop_01_siA1A2_GFP_XY2	1040	GFP	siA1A2_GFP	4121	ana_telo	30	2.00828460038986
run2_p012_crop_01_siA1A2_GFP_XY2	1040	GFP	siA1A2_GFP	4255	ana_telo	33	2.07358674463938
run2_p012_crop_01_siA1A2_GFP_XY2	1040	GFP	siA1A2_GFP	4364	ana_telo	36	2.12670565302144
run2_p012_crop_01_siA1A2_GFP_XY2	1040	GFP	siA1A2_GFP	4406	ana_telo	39	2.14717348927875
run2_p012_crop_01_siA1A2_GFP_XY2	1040	GFP	siA1A2_GFP	4590	ana_telo	42	2.23684210526316
run2_p012_crop_01_siA1A2_GFP_XY2	1040	GFP	siA1A2_GFP	4849	ana_telo	45	2.3630604288499
run2_p012_crop_01_siA1A2_GFP_XY2	1040	GFP	siA1A2_GFP	4952	ana_telo	48	2.41325536062378
run2_p012_crop_01_siA1A2_GFP_XY2	1040	GFP	siA1A2_GFP	4977	ana_telo	51	2.42543859649123
run2_p012_crop_01_siA1A2_GFP_XY2	1040	GFP	siA1A2_GFP	4993	ana_telo	54	2.43323586744639
run2_p012_crop_01_siA1A2_GFP_XY2	1040	GFP	siA1A2_GFP	5163	ana_telo	57	2.51608187134503
run2_p012_crop_01_siA1A2_GFP_XY2	1040	GFP	siA1A2_GFP	5275	ana_telo	60	2.57066276803119
run2_p012_crop_01_siA1A2_GFP_XY2	1040	GFP	siA1A2_GFP	5138	ana_telo	63	2.50389863547758
run2_p012_crop_01_siA1A2_GFP_XY2	1040	GFP	siA1A2_GFP	5169	ana_telo	66	2.51900584795322
run2_p012_crop_01_siA1A2_GFP_XY2	1040	GFP	siA1A2_GFP	5313	ana_telo	69	2.58918128654971
run2_p012_crop_01_siA1A2_GFP_XY2	1040	GFP	siA1A2_GFP	5291	ana_telo	72	2.57846003898635
run2_p012_crop_01_siA1A2_GFP_XY2	1040	GFP	siA1A2_GFP	5346	ana_telo	75	2.60526315789474
run2_p012_crop_01_siA1A2_GFP_XY2	1040	GFP	siA1A2_GFP	5390	ana_telo	78	2.62670565302144
run2_p012_crop_01_siA1A2_GFP_XY2	1040	GFP	siA1A2_GFP	5412	ana_telo	81	2.6374269005848
run2_p012_crop_01_siA1A2_GFP_XY2	1040	GFP	siA1A2_GFP	5357	ana_telo	84	2.61062378167641
run2_p013_crop_01_siA1A2_GFP_XY1	1040	GFP	siA1A2_GFP	3530	meta	-9	1.7703109327984
run2_p013_crop_01_siA1A2_GFP_XY1	1040	GFP	siA1A2_GFP	3594	meta	-6	1.80240722166499
run2_p013_crop_01_siA1A2_GFP_XY1	1040	GFP	siA1A2_GFP	4511	early_ana	-3	2.26228686058175
run2_p013_crop_01_siA1A2_GFP_XY1	1040	GFP	siA1A2_GFP	1994	ana_telo	0	1
run2_p013_crop_01_siA1A2_GFP_XY1	1040	GFP	siA1A2_GFP	1837	ana_telo	3	0.921263791374122
run2_p013_crop_01_siA1A2_GFP_XY1	1040	GFP	siA1A2_GFP	1965	ana_telo	6	0.985456369107322
run2_p013_crop_01_siA1A2_GFP_XY1	1040	GFP	siA1A2_GFP	1920	ana_telo	9	0.962888665997994
run2_p013_crop_01_siA1A2_GFP_XY1	1040	GFP	siA1A2_GFP	2097	ana_telo	12	1.05165496489468
run2_p013_crop_01_siA1A2_GFP_XY1	1040	GFP	siA1A2_GFP	2234	ana_telo	15	1.12036108324975
run2_p013_crop_01_siA1A2_GFP_XY1	1040	GFP	siA1A2_GFP	2332	ana_telo	18	1.16950852557673
run2_p013_crop_01_siA1A2_GFP_XY1	1040	GFP	siA1A2_GFP	2406	ana_telo	21	1.20661985957874
run2_p013_crop_01_siA1A2_GFP_XY1	1040	GFP	siA1A2_GFP	2468	ana_telo	24	1.23771313941825
run2_p013_crop_01_siA1A2_GFP_XY1	1040	GFP	siA1A2_GFP	2530	ana_telo	27	1.26880641925777
run2_p013_crop_01_siA1A2_GFP_XY1	1040	GFP	siA1A2_GFP	2569	ana_telo	30	1.28836509528586
run2_p013_crop_01_siA1A2_GFP_XY1	1040	GFP	siA1A2_GFP	2619	ana_telo	33	1.31344032096289
run2_p013_crop_01_siA1A2_GFP_XY1	1040	GFP	siA1A2_GFP	2692	ana_telo	36	1.35005015045135
run2_p013_crop_01_siA1A2_GFP_XY1	1040	GFP	siA1A2_GFP	2736	ana_telo	39	1.37211634904714
run2_p013_crop_01_siA1A2_GFP_XY1	1040	GFP	siA1A2_GFP	2936	ana_telo	42	1.47241725175527
run2_p013_crop_01_siA1A2_GFP_XY1	1040	GFP	siA1A2_GFP	2954	ana_telo	45	1.481444332999
run2_p013_crop_01_siA1A2_GFP_XY1	1040	GFP	siA1A2_GFP	3122	ana_telo	48	1.56569709127382
run2_p013_crop_01_siA1A2_GFP_XY2	1040	GFP	siA1A2_GFP	3530	meta	-9	1.72700587084149
run2_p013_crop_01_siA1A2_GFP_XY2	1040	GFP	siA1A2_GFP	3594	meta	-6	1.75831702544031
run2_p013_crop_01_siA1A2_GFP_XY2	1040	GFP	siA1A2_GFP	4511	early_ana	-3	2.20694716242661
run2_p013_crop_01_siA1A2_GFP_XY2	1040	GFP	siA1A2_GFP	2044	ana_telo	0	1
run2_p013_crop_01_siA1A2_GFP_XY2	1040	GFP	siA1A2_GFP	1826	ana_telo	3	0.89334637964775
run2_p013_crop_01_siA1A2_GFP_XY2	1040	GFP	siA1A2_GFP	1813	ana_telo	6	0.886986301369863
run2_p013_crop_01_siA1A2_GFP_XY2	1040	GFP	siA1A2_GFP	1903	ana_telo	9	0.931017612524462
run2_p013_crop_01_siA1A2_GFP_XY2	1040	GFP	siA1A2_GFP	1968	ana_telo	12	0.962818003913894
run2_p013_crop_01_siA1A2_GFP_XY2	1040	GFP	siA1A2_GFP	2144	ana_telo	15	1.04892367906067
run2_p013_crop_01_siA1A2_GFP_XY2	1040	GFP	siA1A2_GFP	2113	ana_telo	18	1.03375733855186
run2_p013_crop_01_siA1A2_GFP_XY2	1040	GFP	siA1A2_GFP	2171	ana_telo	21	1.06213307240705
run2_p013_crop_01_siA1A2_GFP_XY2	1040	GFP	siA1A2_GFP	2342	ana_telo	24	1.14579256360078
run2_p013_crop_01_siA1A2_GFP_XY2	1040	GFP	siA1A2_GFP	2684	ana_telo	27	1.31311154598826
run2_p013_crop_01_siA1A2_GFP_XY2	1040	GFP	siA1A2_GFP	2930	ana_telo	30	1.4334637964775
run2_p013_crop_01_siA1A2_GFP_XY2	1040	GFP	siA1A2_GFP	3089	ana_telo	33	1.51125244618395
run2_p013_crop_01_siA1A2_GFP_XY2	1040	GFP	siA1A2_GFP	3081	ana_telo	36	1.5073385518591
run2_p013_crop_01_siA1A2_GFP_XY2	1040	GFP	siA1A2_GFP	3106	ana_telo	39	1.51956947162427
run2_p013_crop_01_siA1A2_GFP_XY2	1040	GFP	siA1A2_GFP	3166	ana_telo	42	1.54892367906067
run2_p013_crop_01_siA1A2_GFP_XY2	1040	GFP	siA1A2_GFP	3230	ana_telo	45	1.58023483365949
run2_p013_crop_01_siA1A2_GFP_XY2	1040	GFP	siA1A2_GFP	3333	ana_telo	48	1.63062622309198
run2_p013_crop_01_siA1A2_GFP_XY2	1040	GFP	siA1A2_GFP	3329	ana_telo	51	1.62866927592955
run2_p013_crop_01_siA1A2_GFP_XY2	1040	GFP	siA1A2_GFP	3471	ana_telo	54	1.69814090019569
run2_p013_crop_01_siA1A2_GFP_XY2	1040	GFP	siA1A2_GFP	3516	ana_telo	57	1.72015655577299
run2_p013_crop_01_siA1A2_GFP_XY2	1040	GFP	siA1A2_GFP	3643	ana_telo	60	1.78228962818004
run2_p013_crop_01_siA1A2_GFP_XY2	1040	GFP	siA1A2_GFP	3683	ana_telo	63	1.80185909980431
run2_p013_crop_01_siA1A2_GFP_XY2	1040	GFP	siA1A2_GFP	3865	ana_telo	66	1.89090019569472
run2_p013_crop_01_siA1A2_GFP_XY2	1040	GFP	siA1A2_GFP	3942	ana_telo	69	1.92857142857143
run2_p013_crop_01_siA1A2_GFP_XY2	1040	GFP	siA1A2_GFP	4020	ana_telo	72	1.96673189823875
run2_p013_crop_01_siA1A2_GFP_XY2	1040	GFP	siA1A2_GFP	4161	ana_telo	75	2.03571428571429
run2_p013_crop_01_siA1A2_GFP_XY2	1040	GFP	siA1A2_GFP	4214	ana_telo	78	2.06164383561644
run2_p013_crop_01_siA1A2_GFP_XY2	1040	GFP	siA1A2_GFP	4205	ana_telo	81	2.05724070450098
run2_p015_crop_04_siA1A2_GFP_XY1	1040	GFP	siA1A2_GFP	3606	meta	-3	1.68820224719101
run2_p015_crop_04_siA1A2_GFP_XY1	1040	GFP	siA1A2_GFP	2136	ana_telo	0	1
run2_p015_crop_04_siA1A2_GFP_XY1	1040	GFP	siA1A2_GFP	2002	ana_telo	3	0.937265917602996
run2_p015_crop_04_siA1A2_GFP_XY1	1040	GFP	siA1A2_GFP	1961	ana_telo	6	0.918071161048689
run2_p015_crop_04_siA1A2_GFP_XY1	1040	GFP	siA1A2_GFP	1839	ana_telo	9	0.860955056179775
run2_p015_crop_04_siA1A2_GFP_XY1	1040	GFP	siA1A2_GFP	2062	ana_telo	12	0.965355805243446
run2_p015_crop_04_siA1A2_GFP_XY1	1040	GFP	siA1A2_GFP	2105	ana_telo	15	0.985486891385768
run2_p015_crop_04_siA1A2_GFP_XY1	1040	GFP	siA1A2_GFP	2201	ana_telo	18	1.03043071161049
run2_p015_crop_04_siA1A2_GFP_XY1	1040	GFP	siA1A2_GFP	2169	ana_telo	21	1.01544943820225
run2_p015_crop_04_siA1A2_GFP_XY1	1040	GFP	siA1A2_GFP	2190	ana_telo	24	1.0252808988764
run2_p015_crop_04_siA1A2_GFP_XY1	1040	GFP	siA1A2_GFP	2252	ana_telo	27	1.05430711610487
run2_p015_crop_04_siA1A2_GFP_XY1	1040	GFP	siA1A2_GFP	2301	ana_telo	30	1.07724719101124
run2_p015_crop_04_siA1A2_GFP_XY1	1040	GFP	siA1A2_GFP	2392	ana_telo	33	1.11985018726592
run2_p015_crop_04_siA1A2_GFP_XY1	1040	GFP	siA1A2_GFP	2421	ana_telo	36	1.13342696629213
run2_p015_crop_04_siA1A2_GFP_XY1	1040	GFP	siA1A2_GFP	2436	ana_telo	39	1.14044943820225
run2_p015_crop_04_siA1A2_GFP_XY1	1040	GFP	siA1A2_GFP	2403	ana_telo	42	1.125
run2_p015_crop_04_siA1A2_GFP_XY1	1040	GFP	siA1A2_GFP	2392	ana_telo	45	1.11985018726592
run2_p015_crop_04_siA1A2_GFP_XY1	1040	GFP	siA1A2_GFP	2480	ana_telo	48	1.16104868913858
run2_p015_crop_04_siA1A2_GFP_XY1	1040	GFP	siA1A2_GFP	2536	ana_telo	51	1.187265917603
run2_p015_crop_04_siA1A2_GFP_XY1	1040	GFP	siA1A2_GFP	2647	ana_telo	54	1.23923220973783
run2_p015_crop_04_siA1A2_GFP_XY1	1040	GFP	siA1A2_GFP	2638	ana_telo	57	1.23501872659176
run2_p015_crop_04_siA1A2_GFP_XY1	1040	GFP	siA1A2_GFP	2744	ana_telo	60	1.28464419475655
run2_p015_crop_04_siA1A2_GFP_XY1	1040	GFP	siA1A2_GFP	2785	ana_telo	63	1.30383895131086
run2_p015_crop_04_siA1A2_GFP_XY1	1040	GFP	siA1A2_GFP	2813	ana_telo	66	1.31694756554307
run2_p015_crop_04_siA1A2_GFP_XY1	1040	GFP	siA1A2_GFP	2905	ana_telo	69	1.36001872659176
run2_p015_crop_04_siA1A2_GFP_XY1	1040	GFP	siA1A2_GFP	2933	ana_telo	72	1.37312734082397
run2_p015_crop_04_siA1A2_GFP_XY1	1040	GFP	siA1A2_GFP	2999	ana_telo	75	1.40402621722846
run2_p015_crop_04_siA1A2_GFP_XY1	1040	GFP	siA1A2_GFP	3072	ana_telo	78	1.43820224719101
run2_p015_crop_04_siA1A2_GFP_XY1	1040	GFP	siA1A2_GFP	3052	ana_telo	81	1.42883895131086
run2_p015_crop_04_siA1A2_GFP_XY1	1040	GFP	siA1A2_GFP	3076	ana_telo	84	1.44007490636704
run2_p015_crop_04_siA1A2_GFP_XY1	1040	GFP	siA1A2_GFP	3106	ana_telo	87	1.45411985018727
run2_p015_crop_04_siA1A2_GFP_XY2	1040	GFP	siA1A2_GFP	3606	meta	-3	1.79850374064838
run2_p015_crop_04_siA1A2_GFP_XY2	1040	GFP	siA1A2_GFP	2005	ana_telo	0	1
run2_p015_crop_04_siA1A2_GFP_XY2	1040	GFP	siA1A2_GFP	2062	ana_telo	3	1.0284289276808
run2_p015_crop_04_siA1A2_GFP_XY2	1040	GFP	siA1A2_GFP	1984	ana_telo	6	0.989526184538653
run2_p015_crop_04_siA1A2_GFP_XY2	1040	GFP	siA1A2_GFP	1902	ana_telo	9	0.948628428927681
run2_p015_crop_04_siA1A2_GFP_XY2	1040	GFP	siA1A2_GFP	2147	ana_telo	12	1.07082294264339
run2_p015_crop_04_siA1A2_GFP_XY2	1040	GFP	siA1A2_GFP	2225	ana_telo	15	1.10972568578554
run2_p015_crop_04_siA1A2_GFP_XY2	1040	GFP	siA1A2_GFP	2322	ana_telo	18	1.15810473815461
run2_p015_crop_04_siA1A2_GFP_XY2	1040	GFP	siA1A2_GFP	2409	ana_telo	21	1.20149625935162
run2_p015_crop_04_siA1A2_GFP_XY2	1040	GFP	siA1A2_GFP	2556	ana_telo	24	1.27481296758105
run2_p015_crop_04_siA1A2_GFP_XY2	1040	GFP	siA1A2_GFP	2603	ana_telo	27	1.29825436408978
run2_p015_crop_04_siA1A2_GFP_XY2	1040	GFP	siA1A2_GFP	2620	ana_telo	30	1.30673316708229
run2_p015_crop_04_siA1A2_GFP_XY2	1040	GFP	siA1A2_GFP	2720	ana_telo	33	1.35660847880299
run2_p015_crop_04_siA1A2_GFP_XY2	1040	GFP	siA1A2_GFP	2670	ana_telo	36	1.33167082294264
run2_p015_crop_04_siA1A2_GFP_XY2	1040	GFP	siA1A2_GFP	2705	ana_telo	39	1.34912718204489
run2_p015_crop_04_siA1A2_GFP_XY2	1040	GFP	siA1A2_GFP	2590	ana_telo	42	1.29177057356608
run2_p015_crop_04_siA1A2_GFP_XY2	1040	GFP	siA1A2_GFP	2614	ana_telo	45	1.30374064837905
run2_p015_crop_04_siA1A2_GFP_XY2	1040	GFP	siA1A2_GFP	2682	ana_telo	48	1.33765586034913
run2_p015_crop_04_siA1A2_GFP_XY2	1040	GFP	siA1A2_GFP	2684	ana_telo	51	1.33865336658354
run2_p015_crop_04_siA1A2_GFP_XY2	1040	GFP	siA1A2_GFP	2812	ana_telo	54	1.40249376558604
run2_p015_crop_04_siA1A2_GFP_XY2	1040	GFP	siA1A2_GFP	2797	ana_telo	57	1.39501246882793
run2_p015_crop_04_siA1A2_GFP_XY2	1040	GFP	siA1A2_GFP	2841	ana_telo	60	1.41695760598504
run2_p015_crop_04_siA1A2_GFP_XY2	1040	GFP	siA1A2_GFP	2884	ana_telo	63	1.43840399002494
run2_p015_crop_04_siA1A2_GFP_XY2	1040	GFP	siA1A2_GFP	2907	ana_telo	66	1.4498753117207
run2_p015_crop_04_siA1A2_GFP_XY2	1040	GFP	siA1A2_GFP	2920	ana_telo	69	1.45635910224439
run2_p015_crop_04_siA1A2_GFP_XY2	1040	GFP	siA1A2_GFP	2928	ana_telo	72	1.46034912718204
run2_p015_crop_04_siA1A2_GFP_XY2	1040	GFP	siA1A2_GFP	3004	ana_telo	75	1.49825436408978
run2_p015_crop_04_siA1A2_GFP_XY2	1040	GFP	siA1A2_GFP	3067	ana_telo	78	1.52967581047382
run2_p015_crop_04_siA1A2_GFP_XY2	1040	GFP	siA1A2_GFP	3130	ana_telo	81	1.56109725685786
run2_p015_crop_04_siA1A2_GFP_XY2	1040	GFP	siA1A2_GFP	3220	ana_telo	84	1.60598503740648
run2_p015_crop_04_siA1A2_GFP_XY2	1040	GFP	siA1A2_GFP	3271	ana_telo	87	1.63142144638404
run2_p016_crop_01_siA1A2_GFP_XY1	1040	GFP	siA1A2_GFP	2359	meta	-6	1.63819444444444
run2_p016_crop_01_siA1A2_GFP_XY1	1040	GFP	siA1A2_GFP	3702	early_ana	-3	2.57083333333333
run2_p016_crop_01_siA1A2_GFP_XY1	1040	GFP	siA1A2_GFP	1440	ana_telo	0	1
run2_p016_crop_01_siA1A2_GFP_XY1	1040	GFP	siA1A2_GFP	1333	ana_telo	3	0.925694444444444
run2_p016_crop_01_siA1A2_GFP_XY1	1040	GFP	siA1A2_GFP	1318	ana_telo	6	0.915277777777778
run2_p016_crop_01_siA1A2_GFP_XY1	1040	GFP	siA1A2_GFP	1545	ana_telo	9	1.07291666666667
run2_p016_crop_01_siA1A2_GFP_XY1	1040	GFP	siA1A2_GFP	2221	ana_telo	12	1.54236111111111
run2_p016_crop_01_siA1A2_GFP_XY1	1040	GFP	siA1A2_GFP	2474	ana_telo	15	1.71805555555556
run2_p016_crop_01_siA1A2_GFP_XY1	1040	GFP	siA1A2_GFP	2662	ana_telo	18	1.84861111111111
run2_p016_crop_01_siA1A2_GFP_XY1	1040	GFP	siA1A2_GFP	2787	ana_telo	21	1.93541666666667
run2_p016_crop_01_siA1A2_GFP_XY1	1040	GFP	siA1A2_GFP	2927	ana_telo	24	2.03263888888889
run2_p016_crop_01_siA1A2_GFP_XY1	1040	GFP	siA1A2_GFP	3100	ana_telo	27	2.15277777777778
run2_p016_crop_01_siA1A2_GFP_XY1	1040	GFP	siA1A2_GFP	3237	ana_telo	30	2.24791666666667
run2_p016_crop_01_siA1A2_GFP_XY1	1040	GFP	siA1A2_GFP	3377	ana_telo	33	2.34513888888889
run2_p016_crop_01_siA1A2_GFP_XY1	1040	GFP	siA1A2_GFP	3474	ana_telo	36	2.4125
run2_p016_crop_01_siA1A2_GFP_XY1	1040	GFP	siA1A2_GFP	3646	ana_telo	39	2.53194444444444
run2_p016_crop_01_siA1A2_GFP_XY1	1040	GFP	siA1A2_GFP	3715	ana_telo	42	2.57986111111111
run2_p016_crop_01_siA1A2_GFP_XY1	1040	GFP	siA1A2_GFP	3752	ana_telo	45	2.60555555555556
run2_p016_crop_01_siA1A2_GFP_XY1	1040	GFP	siA1A2_GFP	3838	ana_telo	48	2.66527777777778
run2_p016_crop_01_siA1A2_GFP_XY1	1040	GFP	siA1A2_GFP	3964	ana_telo	51	2.75277777777778
run2_p016_crop_01_siA1A2_GFP_XY1	1040	GFP	siA1A2_GFP	3982	ana_telo	54	2.76527777777778
run2_p016_crop_01_siA1A2_GFP_XY1	1040	GFP	siA1A2_GFP	4127	ana_telo	57	2.86597222222222
run2_p016_crop_01_siA1A2_GFP_XY1	1040	GFP	siA1A2_GFP	4209	ana_telo	60	2.92291666666667
run2_p016_crop_01_siA1A2_GFP_XY1	1040	GFP	siA1A2_GFP	4195	ana_telo	63	2.91319444444444
run2_p016_crop_01_siA1A2_GFP_XY1	1040	GFP	siA1A2_GFP	4255	ana_telo	66	2.95486111111111
run2_p016_crop_01_siA1A2_GFP_XY1	1040	GFP	siA1A2_GFP	4346	ana_telo	69	3.01805555555556
run2_p016_crop_01_siA1A2_GFP_XY1	1040	GFP	siA1A2_GFP	4266	ana_telo	72	2.9625
run2_p016_crop_01_siA1A2_GFP_XY1	1040	GFP	siA1A2_GFP	4292	ana_telo	75	2.98055555555556
run2_p016_crop_01_siA1A2_GFP_XY1	1040	GFP	siA1A2_GFP	4355	ana_telo	78	3.02430555555556
run2_p016_crop_01_siA1A2_GFP_XY1	1040	GFP	siA1A2_GFP	4509	ana_telo	81	3.13125
run2_p016_crop_01_siA1A2_GFP_XY1	1040	GFP	siA1A2_GFP	4495	ana_telo	84	3.12152777777778
run2_p016_crop_01_siA1A2_GFP_XY2	1040	GFP	siA1A2_GFP	2359	meta	-6	1.66713780918728
run2_p016_crop_01_siA1A2_GFP_XY2	1040	GFP	siA1A2_GFP	3702	early_ana	-3	2.61625441696113
run2_p016_crop_01_siA1A2_GFP_XY2	1040	GFP	siA1A2_GFP	1415	ana_telo	0	1
run2_p016_crop_01_siA1A2_GFP_XY2	1040	GFP	siA1A2_GFP	1229	ana_telo	3	0.868551236749117
run2_p016_crop_01_siA1A2_GFP_XY2	1040	GFP	siA1A2_GFP	1218	ana_telo	6	0.860777385159011
run2_p016_crop_01_siA1A2_GFP_XY2	1040	GFP	siA1A2_GFP	1373	ana_telo	9	0.970318021201413
run2_p016_crop_01_siA1A2_GFP_XY2	1040	GFP	siA1A2_GFP	2144	ana_telo	12	1.51519434628975
run2_p016_crop_01_siA1A2_GFP_XY2	1040	GFP	siA1A2_GFP	2561	ana_telo	15	1.80989399293286
run2_p016_crop_01_siA1A2_GFP_XY2	1040	GFP	siA1A2_GFP	2920	ana_telo	18	2.06360424028269
run2_p016_crop_01_siA1A2_GFP_XY2	1040	GFP	siA1A2_GFP	3132	ana_telo	21	2.21342756183746
run2_p016_crop_01_siA1A2_GFP_XY2	1040	GFP	siA1A2_GFP	3324	ana_telo	24	2.34911660777385
run2_p016_crop_01_siA1A2_GFP_XY2	1040	GFP	siA1A2_GFP	3512	ana_telo	27	2.48197879858657
run2_p016_crop_01_siA1A2_GFP_XY2	1040	GFP	siA1A2_GFP	3706	ana_telo	30	2.61908127208481
run2_p016_crop_01_siA1A2_GFP_XY2	1040	GFP	siA1A2_GFP	3895	ana_telo	33	2.75265017667845
run2_p016_crop_01_siA1A2_GFP_XY2	1040	GFP	siA1A2_GFP	3983	ana_telo	36	2.81484098939929
run2_p016_crop_01_siA1A2_GFP_XY2	1040	GFP	siA1A2_GFP	4034	ana_telo	39	2.85088339222615
run2_p016_crop_01_siA1A2_GFP_XY2	1040	GFP	siA1A2_GFP	4093	ana_telo	42	2.89257950530035
run2_p016_crop_01_siA1A2_GFP_XY2	1040	GFP	siA1A2_GFP	4044	ana_telo	45	2.85795053003534
run2_p016_crop_01_siA1A2_GFP_XY2	1040	GFP	siA1A2_GFP	4083	ana_telo	48	2.88551236749117
run2_p016_crop_01_siA1A2_GFP_XY2	1040	GFP	siA1A2_GFP	4117	ana_telo	51	2.9095406360424
run2_p016_crop_01_siA1A2_GFP_XY2	1040	GFP	siA1A2_GFP	4179	ana_telo	54	2.95335689045936
run2_p016_crop_01_siA1A2_GFP_XY2	1040	GFP	siA1A2_GFP	4294	ana_telo	57	3.03462897526502
run2_p016_crop_01_siA1A2_GFP_XY2	1040	GFP	siA1A2_GFP	4357	ana_telo	60	3.0791519434629
run2_p016_crop_01_siA1A2_GFP_XY2	1040	GFP	siA1A2_GFP	4455	ana_telo	63	3.14840989399293
run2_p016_crop_01_siA1A2_GFP_XY2	1040	GFP	siA1A2_GFP	4438	ana_telo	66	3.13639575971731
run2_p016_crop_01_siA1A2_GFP_XY2	1040	GFP	siA1A2_GFP	4482	ana_telo	69	3.16749116607774
run2_p016_crop_01_siA1A2_GFP_XY2	1040	GFP	siA1A2_GFP	4425	ana_telo	72	3.12720848056537
run2_p016_crop_01_siA1A2_GFP_XY2	1040	GFP	siA1A2_GFP	4474	ana_telo	75	3.16183745583039
run2_p016_crop_01_siA1A2_GFP_XY2	1040	GFP	siA1A2_GFP	4479	ana_telo	78	3.16537102473498
run2_p016_crop_01_siA1A2_GFP_XY2	1040	GFP	siA1A2_GFP	4550	ana_telo	81	3.21554770318021
run2_p016_crop_01_siA1A2_GFP_XY2	1040	GFP	siA1A2_GFP	4512	ana_telo	84	3.1886925795053
run1_p003_crop_01_8734_siA1A2_X2	8734	eIF4A3-eGFP	siA1A2_A3	3543	meta	-6	1.96942745969983
run1_p003_crop_01_8734_siA1A2_X2	8734	eIF4A3-eGFP	siA1A2_A3	4612	early_ana	-3	2.56364647026126
run1_p003_crop_01_8734_siA1A2_X2	8734	eIF4A3-eGFP	siA1A2_A3	1799	ana_telo	0	1
run1_p003_crop_01_8734_siA1A2_X2	8734	eIF4A3-eGFP	siA1A2_A3	1648	ana_telo	3	0.916064480266815
run1_p003_crop_01_8734_siA1A2_X2	8734	eIF4A3-eGFP	siA1A2_A3	1746	ana_telo	6	0.970539188438021
run1_p003_crop_01_8734_siA1A2_X2	8734	eIF4A3-eGFP	siA1A2_A3	1884	ana_telo	9	1.04724847137299
run1_p003_crop_01_8734_siA1A2_X2	8734	eIF4A3-eGFP	siA1A2_A3	2235	ana_telo	12	1.24235686492496
run1_p003_crop_01_8734_siA1A2_X2	8734	eIF4A3-eGFP	siA1A2_A3	2467	ana_telo	15	1.37131739855475
run1_p003_crop_01_8734_siA1A2_X2	8734	eIF4A3-eGFP	siA1A2_A3	2597	ana_telo	18	1.44357976653696
run1_p003_crop_01_8734_siA1A2_X2	8734	eIF4A3-eGFP	siA1A2_A3	2735	ana_telo	21	1.52028904947193
run1_p003_crop_01_8734_siA1A2_X2	8734	eIF4A3-eGFP	siA1A2_A3	2918	ana_telo	24	1.62201222901612
run1_p003_crop_01_8734_siA1A2_X2	8734	eIF4A3-eGFP	siA1A2_A3	3067	ana_telo	27	1.70483602001112
run1_p003_crop_01_8734_siA1A2_X2	8734	eIF4A3-eGFP	siA1A2_A3	3299	ana_telo	30	1.83379655364091
run1_p003_crop_01_8734_siA1A2_X2	8734	eIF4A3-eGFP	siA1A2_A3	3388	ana_telo	33	1.88326848249027
run1_p003_crop_01_8734_siA1A2_X2	8734	eIF4A3-eGFP	siA1A2_A3	3601	ana_telo	36	2.00166759310728
run1_p003_crop_01_8734_siA1A2_X2	8734	eIF4A3-eGFP	siA1A2_A3	3708	ana_telo	39	2.06114508060033
run1_p003_crop_01_8734_siA1A2_X2	8734	eIF4A3-eGFP	siA1A2_A3	3787	ana_telo	42	2.10505836575875
run1_p003_crop_01_8734_siA1A2_X2	8734	eIF4A3-eGFP	siA1A2_A3	3865	ana_telo	45	2.14841578654808
run1_p003_crop_01_8734_siA1A2_X2	8734	eIF4A3-eGFP	siA1A2_A3	3913	ana_telo	48	2.17509727626459
run1_p003_crop_01_8734_siA1A2_X2	8734	eIF4A3-eGFP	siA1A2_A3	3990	ana_telo	51	2.21789883268483
run1_p003_crop_01_8734_siA1A2_X2	8734	eIF4A3-eGFP	siA1A2_A3	4113	ana_telo	54	2.28627015008338
run1_p003_crop_01_8734_siA1A2_X2	8734	eIF4A3-eGFP	siA1A2_A3	4251	ana_telo	57	2.36297943301834
run1_p003_crop_01_8734_siA1A2_X2	8734	eIF4A3-eGFP	siA1A2_A3	4336	ana_telo	60	2.41022790439133
run1_p003_crop_01_8734_siA1A2_X2	8734	eIF4A3-eGFP	siA1A2_A3	4330	ana_telo	63	2.40689271817676
run1_p003_crop_01_8734_siA1A2_X2	8734	eIF4A3-eGFP	siA1A2_A3	4305	ana_telo	66	2.39299610894942
run1_p003_crop_01_8734_siA1A2_X2	8734	eIF4A3-eGFP	siA1A2_A3	4498	ana_telo	69	2.50027793218455
run1_p003_crop_01_8734_siA1A2_X2	8734	eIF4A3-eGFP	siA1A2_A3	4487	ana_telo	72	2.49416342412451
run1_p003_crop_01_8734_siA1A2_X2	8734	eIF4A3-eGFP	siA1A2_A3	4484	ana_telo	75	2.49249583101723
run1_p003_crop_01_8734_siA1A2_X2	8734	eIF4A3-eGFP	siA1A2_A3	4541	ana_telo	78	2.52418010005559
run1_p003_crop_01_8734_siA1A2_X2	8734	eIF4A3-eGFP	siA1A2_A3	4586	ana_telo	81	2.54919399666481
run1_p003_crop_01_8734_siA1A2_X2	8734	eIF4A3-eGFP	siA1A2_A3	4552	ana_telo	84	2.53029460811562
run2_p016_crop_02_siA1A2_GFP_XY1	1040	GFP	siA1A2_GFP	3765	meta	-6	1.63766855154415
run2_p016_crop_02_siA1A2_GFP_XY1	1040	GFP	siA1A2_GFP	5070	early_ana	-3	2.20530665506742
run2_p016_crop_02_siA1A2_GFP_XY1	1040	GFP	siA1A2_GFP	2299	ana_telo	0	1
run2_p016_crop_02_siA1A2_GFP_XY1	1040	GFP	siA1A2_GFP	2286	ana_telo	3	0.994345367551109
run2_p016_crop_02_siA1A2_GFP_XY1	1040	GFP	siA1A2_GFP	2274	ana_telo	6	0.989125706829056
run2_p016_crop_02_siA1A2_GFP_XY1	1040	GFP	siA1A2_GFP	2385	ana_telo	9	1.03740756850805
run2_p016_crop_02_siA1A2_GFP_XY1	1040	GFP	siA1A2_GFP	2576	ana_telo	12	1.12048716833406
run2_p016_crop_02_siA1A2_GFP_XY1	1040	GFP	siA1A2_GFP	2911	ana_telo	15	1.26620269682471
run2_p016_crop_02_siA1A2_GFP_XY2	1040	GFP	siA1A2_GFP	3765	meta	-6	2.14163822525597
run2_p016_crop_02_siA1A2_GFP_XY2	1040	GFP	siA1A2_GFP	5070	early_ana	-3	2.8839590443686
run2_p016_crop_02_siA1A2_GFP_XY2	1040	GFP	siA1A2_GFP	1758	ana_telo	0	1
run2_p016_crop_02_siA1A2_GFP_XY2	1040	GFP	siA1A2_GFP	1744	ana_telo	3	0.992036405005688
run2_p016_crop_02_siA1A2_GFP_XY2	1040	GFP	siA1A2_GFP	1874	ana_telo	6	1.06598407281001
run2_p016_crop_02_siA1A2_GFP_XY2	1040	GFP	siA1A2_GFP	1998	ana_telo	9	1.13651877133106
run2_p016_crop_02_siA1A2_GFP_XY2	1040	GFP	siA1A2_GFP	2150	ana_telo	12	1.22298065984073
run2_p016_crop_02_siA1A2_GFP_XY2	1040	GFP	siA1A2_GFP	2294	ana_telo	15	1.30489192263936
run2_p016_crop_02_siA1A2_GFP_XY2	1040	GFP	siA1A2_GFP	2392	ana_telo	18	1.36063708759955
run2_p016_crop_02_siA1A2_GFP_XY2	1040	GFP	siA1A2_GFP	2516	ana_telo	21	1.43117178612059
run2_p016_crop_02_siA1A2_GFP_XY2	1040	GFP	siA1A2_GFP	2647	ana_telo	24	1.50568828213879
run2_p016_crop_02_siA1A2_GFP_XY2	1040	GFP	siA1A2_GFP	2805	ana_telo	27	1.59556313993174
run2_p016_crop_02_siA1A2_GFP_XY2	1040	GFP	siA1A2_GFP	2902	ana_telo	30	1.65073947667804
run2_p016_crop_02_siA1A2_GFP_XY2	1040	GFP	siA1A2_GFP	3076	ana_telo	33	1.74971558589306
run2_p016_crop_02_siA1A2_GFP_XY2	1040	GFP	siA1A2_GFP	3183	ana_telo	36	1.81058020477816
run2_p016_crop_02_siA1A2_GFP_XY2	1040	GFP	siA1A2_GFP	3262	ana_telo	39	1.85551763367463
run2_p016_crop_02_siA1A2_GFP_XY2	1040	GFP	siA1A2_GFP	3318	ana_telo	42	1.88737201365188
run2_p016_crop_02_siA1A2_GFP_XY2	1040	GFP	siA1A2_GFP	3406	ana_telo	45	1.93742889647327
run2_p016_crop_02_siA1A2_GFP_XY2	1040	GFP	siA1A2_GFP	3481	ana_telo	48	1.98009101251422
run2_p016_crop_02_siA1A2_GFP_XY2	1040	GFP	siA1A2_GFP	3568	ana_telo	51	2.02957906712173
run2_p016_crop_02_siA1A2_GFP_XY2	1040	GFP	siA1A2_GFP	3678	ana_telo	54	2.09215017064846
run2_p016_crop_02_siA1A2_GFP_XY2	1040	GFP	siA1A2_GFP	3795	ana_telo	57	2.15870307167235
run2_p016_crop_02_siA1A2_GFP_XY2	1040	GFP	siA1A2_GFP	3776	ana_telo	60	2.14789533560865
run2_p016_crop_02_siA1A2_GFP_XY2	1040	GFP	siA1A2_GFP	3807	ana_telo	63	2.16552901023891
run2_p016_crop_02_siA1A2_GFP_XY2	1040	GFP	siA1A2_GFP	3806	ana_telo	66	2.16496018202503
run2_p016_crop_02_siA1A2_GFP_XY2	1040	GFP	siA1A2_GFP	3938	ana_telo	69	2.24004550625711
run2_p016_crop_02_siA1A2_GFP_XY2	1040	GFP	siA1A2_GFP	3925	ana_telo	72	2.23265073947668
run2_p016_crop_02_siA1A2_GFP_XY2	1040	GFP	siA1A2_GFP	3987	ana_telo	75	2.2679180887372
run2_p016_crop_02_siA1A2_GFP_XY2	1040	GFP	siA1A2_GFP	4025	ana_telo	78	2.28953356086462
run2_p016_crop_02_siA1A2_GFP_XY2	1040	GFP	siA1A2_GFP	4019	ana_telo	81	2.28612059158134
run2_p016_crop_02_siA1A2_GFP_XY2	1040	GFP	siA1A2_GFP	3956	ana_telo	84	2.25028441410694
run2_p016_crop_03_siA1A2_GFP_XY1	1040	GFP	siA1A2_GFP	3745	meta	-3	1.58016877637131
run2_p016_crop_03_siA1A2_GFP_XY1	1040	GFP	siA1A2_GFP	2370	ana_telo	0	1
run2_p016_crop_03_siA1A2_GFP_XY1	1040	GFP	siA1A2_GFP	2218	ana_telo	3	0.935864978902954
run2_p016_crop_03_siA1A2_GFP_XY1	1040	GFP	siA1A2_GFP	2174	ana_telo	6	0.917299578059072
run2_p016_crop_03_siA1A2_GFP_XY1	1040	GFP	siA1A2_GFP	1947	ana_telo	9	0.821518987341772
run2_p016_crop_03_siA1A2_GFP_XY1	1040	GFP	siA1A2_GFP	2121	ana_telo	12	0.894936708860759
run2_p016_crop_03_siA1A2_GFP_XY1	1040	GFP	siA1A2_GFP	2209	ana_telo	15	0.932067510548523
run2_p016_crop_03_siA1A2_GFP_XY1	1040	GFP	siA1A2_GFP	2300	ana_telo	18	0.970464135021097
run2_p016_crop_03_siA1A2_GFP_XY1	1040	GFP	siA1A2_GFP	2253	ana_telo	21	0.950632911392405
run2_p016_crop_03_siA1A2_GFP_XY1	1040	GFP	siA1A2_GFP	2300	ana_telo	24	0.970464135021097
run2_p016_crop_03_siA1A2_GFP_XY1	1040	GFP	siA1A2_GFP	2321	ana_telo	27	0.979324894514768
run2_p016_crop_03_siA1A2_GFP_XY1	1040	GFP	siA1A2_GFP	2373	ana_telo	30	1.00126582278481
run2_p016_crop_03_siA1A2_GFP_XY1	1040	GFP	siA1A2_GFP	2440	ana_telo	33	1.0295358649789
run2_p016_crop_03_siA1A2_GFP_XY1	1040	GFP	siA1A2_GFP	2479	ana_telo	36	1.04599156118143
run2_p016_crop_03_siA1A2_GFP_XY1	1040	GFP	siA1A2_GFP	2505	ana_telo	39	1.05696202531646
run2_p016_crop_03_siA1A2_GFP_XY1	1040	GFP	siA1A2_GFP	2489	ana_telo	42	1.05021097046413
run2_p016_crop_03_siA1A2_GFP_XY1	1040	GFP	siA1A2_GFP	2504	ana_telo	45	1.05654008438819
run2_p016_crop_03_siA1A2_GFP_XY1	1040	GFP	siA1A2_GFP	2577	ana_telo	48	1.0873417721519
run2_p016_crop_03_siA1A2_GFP_XY1	1040	GFP	siA1A2_GFP	2620	ana_telo	51	1.10548523206751
run2_p016_crop_03_siA1A2_GFP_XY1	1040	GFP	siA1A2_GFP	2704	ana_telo	54	1.14092827004219
run2_p016_crop_03_siA1A2_GFP_XY1	1040	GFP	siA1A2_GFP	2678	ana_telo	57	1.12995780590717
run2_p016_crop_03_siA1A2_GFP_XY1	1040	GFP	siA1A2_GFP	2827	ana_telo	60	1.19282700421941
run2_p016_crop_03_siA1A2_GFP_XY1	1040	GFP	siA1A2_GFP	2867	ana_telo	63	1.20970464135021
run2_p016_crop_03_siA1A2_GFP_XY1	1040	GFP	siA1A2_GFP	2907	ana_telo	66	1.22658227848101
run2_p016_crop_03_siA1A2_GFP_XY1	1040	GFP	siA1A2_GFP	2983	ana_telo	69	1.25864978902954
run2_p016_crop_03_siA1A2_GFP_XY1	1040	GFP	siA1A2_GFP	2991	ana_telo	72	1.2620253164557
run2_p016_crop_03_siA1A2_GFP_XY1	1040	GFP	siA1A2_GFP	3082	ana_telo	75	1.30042194092827
run2_p016_crop_03_siA1A2_GFP_XY1	1040	GFP	siA1A2_GFP	3144	ana_telo	78	1.32658227848101
run2_p016_crop_03_siA1A2_GFP_XY1	1040	GFP	siA1A2_GFP	3126	ana_telo	81	1.31898734177215
run2_p016_crop_03_siA1A2_GFP_XY1	1040	GFP	siA1A2_GFP	3166	ana_telo	84	1.33586497890295
run2_p016_crop_03_siA1A2_GFP_XY1	1040	GFP	siA1A2_GFP	3173	ana_telo	87	1.33881856540084
run2_p016_crop_03_siA1A2_GFP_XY2	1040	GFP	siA1A2_GFP	3745	meta	-3	1.83578431372549
run2_p016_crop_03_siA1A2_GFP_XY2	1040	GFP	siA1A2_GFP	2040	ana_telo	0	1
run2_p016_crop_03_siA1A2_GFP_XY2	1040	GFP	siA1A2_GFP	2163	ana_telo	3	1.06029411764706
run2_p016_crop_03_siA1A2_GFP_XY2	1040	GFP	siA1A2_GFP	2130	ana_telo	6	1.04411764705882
run2_p016_crop_03_siA1A2_GFP_XY2	1040	GFP	siA1A2_GFP	1973	ana_telo	9	0.967156862745098
run2_p016_crop_03_siA1A2_GFP_XY2	1040	GFP	siA1A2_GFP	2170	ana_telo	12	1.06372549019608
run2_p016_crop_03_siA1A2_GFP_XY2	1040	GFP	siA1A2_GFP	2235	ana_telo	15	1.09558823529412
run2_p016_crop_03_siA1A2_GFP_XY2	1040	GFP	siA1A2_GFP	2333	ana_telo	18	1.14362745098039
run2_p016_crop_03_siA1A2_GFP_XY2	1040	GFP	siA1A2_GFP	2390	ana_telo	21	1.17156862745098
run2_p016_crop_03_siA1A2_GFP_XY2	1040	GFP	siA1A2_GFP	2553	ana_telo	24	1.25147058823529
run2_p016_crop_03_siA1A2_GFP_XY2	1040	GFP	siA1A2_GFP	2626	ana_telo	27	1.28725490196078
run2_p016_crop_03_siA1A2_GFP_XY2	1040	GFP	siA1A2_GFP	2635	ana_telo	30	1.29166666666667
run2_p016_crop_03_siA1A2_GFP_XY2	1040	GFP	siA1A2_GFP	2683	ana_telo	33	1.31519607843137
run2_p016_crop_03_siA1A2_GFP_XY2	1040	GFP	siA1A2_GFP	2662	ana_telo	36	1.30490196078431
run2_p016_crop_03_siA1A2_GFP_XY2	1040	GFP	siA1A2_GFP	2713	ana_telo	39	1.32990196078431
run2_p016_crop_03_siA1A2_GFP_XY2	1040	GFP	siA1A2_GFP	2583	ana_telo	42	1.26617647058824
run2_p016_crop_03_siA1A2_GFP_XY2	1040	GFP	siA1A2_GFP	2624	ana_telo	45	1.28627450980392
run2_p016_crop_03_siA1A2_GFP_XY2	1040	GFP	siA1A2_GFP	2714	ana_telo	48	1.33039215686275
run2_p016_crop_03_siA1A2_GFP_XY2	1040	GFP	siA1A2_GFP	2690	ana_telo	51	1.31862745098039
run2_p016_crop_03_siA1A2_GFP_XY2	1040	GFP	siA1A2_GFP	2791	ana_telo	54	1.36813725490196
run2_p016_crop_03_siA1A2_GFP_XY2	1040	GFP	siA1A2_GFP	2782	ana_telo	57	1.36372549019608
run2_p016_crop_03_siA1A2_GFP_XY2	1040	GFP	siA1A2_GFP	2839	ana_telo	60	1.39166666666667
run2_p016_crop_03_siA1A2_GFP_XY2	1040	GFP	siA1A2_GFP	2885	ana_telo	63	1.41421568627451
run2_p016_crop_03_siA1A2_GFP_XY2	1040	GFP	siA1A2_GFP	2876	ana_telo	66	1.40980392156863
run2_p016_crop_03_siA1A2_GFP_XY2	1040	GFP	siA1A2_GFP	2879	ana_telo	69	1.41127450980392
run2_p016_crop_03_siA1A2_GFP_XY2	1040	GFP	siA1A2_GFP	2874	ana_telo	72	1.40882352941176
run2_p016_crop_03_siA1A2_GFP_XY2	1040	GFP	siA1A2_GFP	2962	ana_telo	75	1.45196078431373
run2_p016_crop_03_siA1A2_GFP_XY2	1040	GFP	siA1A2_GFP	3039	ana_telo	78	1.48970588235294
run2_p016_crop_03_siA1A2_GFP_XY2	1040	GFP	siA1A2_GFP	3129	ana_telo	81	1.53382352941176
run2_p016_crop_03_siA1A2_GFP_XY2	1040	GFP	siA1A2_GFP	3189	ana_telo	84	1.56323529411765
run2_p016_crop_03_siA1A2_GFP_XY2	1040	GFP	siA1A2_GFP	3241	ana_telo	87	1.58872549019608
run2_p016_crop_04_siA1A2_GFP_XY1	1040	GFP	siA1A2_GFP	4616	meta	-6	1.61511546536039
run2_p016_crop_04_siA1A2_GFP_XY1	1040	GFP	siA1A2_GFP	6241	early_ana	-3	2.18369489153254
run2_p016_crop_04_siA1A2_GFP_XY1	1040	GFP	siA1A2_GFP	2858	ana_telo	0	1
run2_p016_crop_04_siA1A2_GFP_XY1	1040	GFP	siA1A2_GFP	2738	ana_telo	3	0.958012596221134
run2_p016_crop_04_siA1A2_GFP_XY1	1040	GFP	siA1A2_GFP	3045	ana_telo	6	1.06543037088873
run2_p016_crop_04_siA1A2_GFP_XY1	1040	GFP	siA1A2_GFP	3232	ana_telo	9	1.13086074177747
run2_p016_crop_04_siA1A2_GFP_XY1	1040	GFP	siA1A2_GFP	3161	ana_telo	12	1.10601819454164
run2_p016_crop_04_siA1A2_GFP_XY1	1040	GFP	siA1A2_GFP	3167	ana_telo	15	1.10811756473058
run2_p016_crop_04_siA1A2_GFP_XY1	1040	GFP	siA1A2_GFP	3051	ana_telo	18	1.06752974107768
run2_p016_crop_04_siA1A2_GFP_XY1	1040	GFP	siA1A2_GFP	3217	ana_telo	21	1.12561231630511
run2_p016_crop_04_siA1A2_GFP_XY1	1040	GFP	siA1A2_GFP	3503	ana_telo	24	1.22568229531141
run2_p016_crop_04_siA1A2_GFP_XY1	1040	GFP	siA1A2_GFP	3430	ana_telo	27	1.2001399580126
run2_p016_crop_04_siA1A2_GFP_XY1	1040	GFP	siA1A2_GFP	3884	ana_telo	30	1.35899230230931
run2_p016_crop_04_siA1A2_GFP_XY1	1040	GFP	siA1A2_GFP	4183	ana_telo	33	1.46361091672498
run2_p016_crop_04_siA1A2_GFP_XY1	1040	GFP	siA1A2_GFP	4199	ana_telo	36	1.46920923722883
run2_p016_crop_04_siA1A2_GFP_XY1	1040	GFP	siA1A2_GFP	4343	ana_telo	39	1.51959412176347
run2_p016_crop_04_siA1A2_GFP_XY1	1040	GFP	siA1A2_GFP	4662	ana_telo	42	1.63121063680896
run2_p016_crop_04_siA1A2_GFP_XY1	1040	GFP	siA1A2_GFP	4639	ana_telo	45	1.62316305108467
run2_p016_crop_04_siA1A2_GFP_XY1	1040	GFP	siA1A2_GFP	4802	ana_telo	48	1.68019594121763
run2_p016_crop_04_siA1A2_GFP_XY1	1040	GFP	siA1A2_GFP	4744	ana_telo	51	1.65990202939118
run2_p016_crop_04_siA1A2_GFP_XY1	1040	GFP	siA1A2_GFP	4919	ana_telo	54	1.72113365990203
run2_p016_crop_04_siA1A2_GFP_XY1	1040	GFP	siA1A2_GFP	4990	ana_telo	57	1.74597620713786
run2_p017_crop_01_siA1A2_GFP_XY1	1040	GFP	siA1A2_GFP	3747	meta	-3	1.69470827679783
run2_p017_crop_01_siA1A2_GFP_XY1	1040	GFP	siA1A2_GFP	2211	ana_telo	0	1
run2_p017_crop_01_siA1A2_GFP_XY1	1040	GFP	siA1A2_GFP	2159	ana_telo	3	0.976481230212573
run2_p017_crop_01_siA1A2_GFP_XY1	1040	GFP	siA1A2_GFP	2178	ana_telo	6	0.985074626865672
run2_p017_crop_01_siA1A2_GFP_XY1	1040	GFP	siA1A2_GFP	2158	ana_telo	9	0.9760289461782
run2_p017_crop_01_siA1A2_GFP_XY1	1040	GFP	siA1A2_GFP	2129	ana_telo	12	0.962912709181366
run2_p017_crop_01_siA1A2_GFP_XY1	1040	GFP	siA1A2_GFP	2287	ana_telo	15	1.03437358661239
run2_p017_crop_01_siA1A2_GFP_XY1	1040	GFP	siA1A2_GFP	2536	ana_telo	18	1.14699231117142
run2_p017_crop_01_siA1A2_GFP_XY1	1040	GFP	siA1A2_GFP	2696	ana_telo	21	1.21935775667119
run2_p017_crop_01_siA1A2_GFP_XY1	1040	GFP	siA1A2_GFP	2860	ana_telo	24	1.29353233830846
run2_p017_crop_01_siA1A2_GFP_XY1	1040	GFP	siA1A2_GFP	3027	ana_telo	27	1.36906377204885
run2_p017_crop_01_siA1A2_GFP_XY1	1040	GFP	siA1A2_GFP	3196	ana_telo	30	1.44549977385798
run2_p017_crop_01_siA1A2_GFP_XY1	1040	GFP	siA1A2_GFP	3464	ana_telo	33	1.5667118950701
run2_p017_crop_01_siA1A2_GFP_XY1	1040	GFP	siA1A2_GFP	3578	ana_telo	36	1.61827227498869
run2_p017_crop_01_siA1A2_GFP_XY1	1040	GFP	siA1A2_GFP	3838	ana_telo	39	1.73586612392583
run2_p017_crop_01_siA1A2_GFP_XY1	1040	GFP	siA1A2_GFP	4100	ana_telo	42	1.85436454093171
run2_p017_crop_01_siA1A2_GFP_XY1	1040	GFP	siA1A2_GFP	4213	ana_telo	45	1.90547263681592
run2_p017_crop_01_siA1A2_GFP_XY1	1040	GFP	siA1A2_GFP	4434	ana_telo	48	2.00542740841248
run2_p017_crop_01_siA1A2_GFP_XY1	1040	GFP	siA1A2_GFP	4659	ana_telo	51	2.10719131614654
run2_p017_crop_01_siA1A2_GFP_XY1	1040	GFP	siA1A2_GFP	4718	ana_telo	54	2.13387607417458
run2_p017_crop_01_siA1A2_GFP_XY1	1040	GFP	siA1A2_GFP	4778	ana_telo	57	2.161013116237
run2_p017_crop_01_siA1A2_GFP_XY1	1040	GFP	siA1A2_GFP	4856	ana_telo	60	2.19629127091814
run2_p017_crop_01_siA1A2_GFP_XY1	1040	GFP	siA1A2_GFP	4928	ana_telo	63	2.22885572139303
run2_p017_crop_01_siA1A2_GFP_XY1	1040	GFP	siA1A2_GFP	4927	ana_telo	66	2.22840343735866
run2_p017_crop_01_siA1A2_GFP_XY1	1040	GFP	siA1A2_GFP	5083	ana_telo	69	2.29895974672094
run2_p017_crop_01_siA1A2_GFP_XY1	1040	GFP	siA1A2_GFP	5064	ana_telo	72	2.29036635006784
run2_p017_crop_01_siA1A2_GFP_XY1	1040	GFP	siA1A2_GFP	5140	ana_telo	75	2.32473993668024
run2_p017_crop_01_siA1A2_GFP_XY1	1040	GFP	siA1A2_GFP	5168	ana_telo	78	2.3374038896427
run2_p017_crop_01_siA1A2_GFP_XY1	1040	GFP	siA1A2_GFP	5133	ana_telo	81	2.32157394843962
run2_p017_crop_01_siA1A2_GFP_XY1	1040	GFP	siA1A2_GFP	5246	ana_telo	84	2.37268204432384
run2_p017_crop_01_siA1A2_GFP_XY1	1040	GFP	siA1A2_GFP	5220	ana_telo	87	2.36092265943012
run2_p017_crop_01_siA1A2_GFP_XY2	1040	GFP	siA1A2_GFP	3747	meta	-3	1.78683834048641
run2_p017_crop_01_siA1A2_GFP_XY2	1040	GFP	siA1A2_GFP	2097	ana_telo	0	1
run2_p017_crop_01_siA1A2_GFP_XY2	1040	GFP	siA1A2_GFP	1895	ana_telo	3	0.903671912255603
run2_p017_crop_01_siA1A2_GFP_XY2	1040	GFP	siA1A2_GFP	1813	ana_telo	6	0.864568431092036
run2_p017_crop_01_siA1A2_GFP_XY2	1040	GFP	siA1A2_GFP	1862	ana_telo	9	0.887935145445875
run2_p017_crop_01_siA1A2_GFP_XY2	1040	GFP	siA1A2_GFP	2047	ana_telo	12	0.976156413924654
run2_p017_crop_01_siA1A2_GFP_XY2	1040	GFP	siA1A2_GFP	2423	ana_telo	15	1.15546018121125
run2_p017_crop_01_siA1A2_GFP_XY2	1040	GFP	siA1A2_GFP	3127	ana_telo	18	1.49117787315212
run3_p001_crop_01_siCTRL_GFP_XY1	1040	GFP	siCTRL_GFP	2931	meta	-3	1.21921797004992
run3_p001_crop_01_siCTRL_GFP_XY1	1040	GFP	siCTRL_GFP	2404	ana_telo	0	1
run3_p001_crop_01_siCTRL_GFP_XY1	1040	GFP	siCTRL_GFP	1657	ana_telo	3	0.689267886855241
run3_p001_crop_01_siCTRL_GFP_XY1	1040	GFP	siCTRL_GFP	1645	ana_telo	6	0.684276206322795
run3_p001_crop_01_siCTRL_GFP_XY1	1040	GFP	siCTRL_GFP	1950	ana_telo	9	0.811148086522463
run3_p001_crop_01_siCTRL_GFP_XY1	1040	GFP	siCTRL_GFP	2847	ana_telo	12	1.1842762063228
run3_p001_crop_01_siCTRL_GFP_XY1	1040	GFP	siCTRL_GFP	3552	ana_telo	15	1.47753743760399
run3_p001_crop_01_siCTRL_GFP_XY1	1040	GFP	siCTRL_GFP	4055	ana_telo	18	1.68677204658902
run3_p001_crop_01_siCTRL_GFP_XY1	1040	GFP	siCTRL_GFP	4578	ana_telo	21	1.90432612312812
run3_p001_crop_01_siCTRL_GFP_XY1	1040	GFP	siCTRL_GFP	4883	ana_telo	24	2.03119800332779
run3_p001_crop_01_siCTRL_GFP_XY1	1040	GFP	siCTRL_GFP	5126	ana_telo	27	2.13227953410982
run3_p001_crop_01_siCTRL_GFP_XY1	1040	GFP	siCTRL_GFP	5407	ana_telo	30	2.24916805324459
run3_p001_crop_01_siCTRL_GFP_XY1	1040	GFP	siCTRL_GFP	5496	ana_telo	33	2.28618968386023
run3_p001_crop_01_siCTRL_GFP_XY1	1040	GFP	siCTRL_GFP	5718	ana_telo	36	2.37853577371048
run3_p001_crop_01_siCTRL_GFP_XY1	1040	GFP	siCTRL_GFP	5785	ana_telo	39	2.40640599001664
run3_p001_crop_01_siCTRL_GFP_XY1	1040	GFP	siCTRL_GFP	5881	ana_telo	42	2.44633943427621
run3_p001_crop_01_siCTRL_GFP_XY1	1040	GFP	siCTRL_GFP	5972	ana_telo	45	2.48419301164725
run3_p001_crop_01_siCTRL_GFP_XY1	1040	GFP	siCTRL_GFP	6031	ana_telo	48	2.50873544093178
run3_p001_crop_01_siCTRL_GFP_XY1	1040	GFP	siCTRL_GFP	6121	ana_telo	51	2.54617304492512
run3_p001_crop_01_siCTRL_GFP_XY1	1040	GFP	siCTRL_GFP	6313	ana_telo	54	2.62603993344426
run3_p001_crop_01_siCTRL_GFP_XY1	1040	GFP	siCTRL_GFP	6298	ana_telo	57	2.6198003327787
run3_p001_crop_01_siCTRL_GFP_XY1	1040	GFP	siCTRL_GFP	6491	ana_telo	60	2.70008319467554
run3_p001_crop_01_siCTRL_GFP_XY1	1040	GFP	siCTRL_GFP	6534	ana_telo	63	2.71797004991681
run3_p001_crop_01_siCTRL_GFP_XY1	1040	GFP	siCTRL_GFP	6537	ana_telo	66	2.71921797004992
run3_p001_crop_01_siCTRL_GFP_XY1	1040	GFP	siCTRL_GFP	6646	ana_telo	69	2.76455906821963
run3_p001_crop_01_siCTRL_GFP_XY1	1040	GFP	siCTRL_GFP	6575	ana_telo	72	2.73502495840266
run3_p001_crop_01_siCTRL_GFP_XY1	1040	GFP	siCTRL_GFP	6774	ana_telo	75	2.81780366056572
run3_p001_crop_01_siCTRL_GFP_XY1	1040	GFP	siCTRL_GFP	6718	ana_telo	78	2.79450915141431
run3_p001_crop_01_siCTRL_GFP_XY1	1040	GFP	siCTRL_GFP	6794	ana_telo	81	2.8261231281198
run3_p001_crop_01_siCTRL_GFP_XY1	1040	GFP	siCTRL_GFP	6865	ana_telo	84	2.85565723793677
run3_p001_crop_01_siCTRL_GFP_XY2	1040	GFP	siCTRL_GFP	2931	meta	-3	1.3851606805293
run3_p001_crop_01_siCTRL_GFP_XY2	1040	GFP	siCTRL_GFP	2116	ana_telo	0	1
run3_p001_crop_01_siCTRL_GFP_XY2	1040	GFP	siCTRL_GFP	1581	ana_telo	3	0.747164461247637
run3_p001_crop_01_siCTRL_GFP_XY2	1040	GFP	siCTRL_GFP	1547	ana_telo	6	0.73109640831758
run3_p001_crop_01_siCTRL_GFP_XY2	1040	GFP	siCTRL_GFP	1779	ana_telo	9	0.840737240075614
run3_p001_crop_01_siCTRL_GFP_XY2	1040	GFP	siCTRL_GFP	2578	ana_telo	12	1.21833648393195
run3_p001_crop_01_siCTRL_GFP_XY2	1040	GFP	siCTRL_GFP	2895	ana_telo	15	1.36814744801512
run3_p001_crop_01_siCTRL_GFP_XY2	1040	GFP	siCTRL_GFP	3230	ana_telo	18	1.52646502835539
run3_p001_crop_01_siCTRL_GFP_XY2	1040	GFP	siCTRL_GFP	3401	ana_telo	21	1.60727788279773
run3_p001_crop_01_siCTRL_GFP_XY2	1040	GFP	siCTRL_GFP	3500	ana_telo	24	1.65406427221172
run3_p001_crop_01_siCTRL_GFP_XY2	1040	GFP	siCTRL_GFP	3718	ana_telo	27	1.75708884688091
run3_p001_crop_01_siCTRL_GFP_XY2	1040	GFP	siCTRL_GFP	3881	ana_telo	30	1.83412098298677
run3_p001_crop_01_siCTRL_GFP_XY2	1040	GFP	siCTRL_GFP	4070	ana_telo	33	1.9234404536862
run3_p001_crop_01_siCTRL_GFP_XY2	1040	GFP	siCTRL_GFP	4157	ana_telo	36	1.96455576559546
run3_p001_crop_01_siCTRL_GFP_XY2	1040	GFP	siCTRL_GFP	4357	ana_telo	39	2.05907372400756
run3_p001_crop_01_siCTRL_GFP_XY2	1040	GFP	siCTRL_GFP	4411	ana_telo	42	2.08459357277883
run3_p001_crop_01_siCTRL_GFP_XY2	1040	GFP	siCTRL_GFP	4615	ana_telo	45	2.18100189035917
run3_p001_crop_01_siCTRL_GFP_XY2	1040	GFP	siCTRL_GFP	4819	ana_telo	48	2.27741020793951
run3_p001_crop_01_siCTRL_GFP_XY2	1040	GFP	siCTRL_GFP	5004	ana_telo	51	2.3648393194707
run3_p001_crop_01_siCTRL_GFP_XY2	1040	GFP	siCTRL_GFP	5029	ana_telo	54	2.37665406427221
run3_p001_crop_01_siCTRL_GFP_XY2	1040	GFP	siCTRL_GFP	5070	ana_telo	57	2.39603024574669
run3_p001_crop_01_siCTRL_GFP_XY2	1040	GFP	siCTRL_GFP	5231	ana_telo	60	2.47211720226843
run3_p001_crop_01_siCTRL_GFP_XY2	1040	GFP	siCTRL_GFP	5330	ana_telo	63	2.51890359168242
run3_p001_crop_01_siCTRL_GFP_XY2	1040	GFP	siCTRL_GFP	5380	ana_telo	66	2.54253308128544
run3_p001_crop_01_siCTRL_GFP_XY2	1040	GFP	siCTRL_GFP	5411	ana_telo	69	2.55718336483932
run3_p001_crop_01_siCTRL_GFP_XY2	1040	GFP	siCTRL_GFP	5398	ana_telo	72	2.55103969754253
run3_p001_crop_01_siCTRL_GFP_XY2	1040	GFP	siCTRL_GFP	5493	ana_telo	75	2.59593572778828
run3_p001_crop_01_siCTRL_GFP_XY2	1040	GFP	siCTRL_GFP	5652	ana_telo	78	2.6710775047259
run3_p001_crop_01_siCTRL_GFP_XY2	1040	GFP	siCTRL_GFP	5720	ana_telo	81	2.70321361058601
run3_p001_crop_01_siCTRL_GFP_XY2	1040	GFP	siCTRL_GFP	5850	ana_telo	84	2.76465028355388
run3_p001_crop_02_siCTRL_GFP_XY1	1040	GFP	siCTRL_GFP	4055	meta	-6	1.89309056956116
run3_p001_crop_02_siCTRL_GFP_XY1	1040	GFP	siCTRL_GFP	5241	early_ana	-3	2.44677871148459
run3_p001_crop_02_siCTRL_GFP_XY1	1040	GFP	siCTRL_GFP	2142	ana_telo	0	1
run3_p001_crop_02_siCTRL_GFP_XY1	1040	GFP	siCTRL_GFP	1934	ana_telo	3	0.902894491129785
run3_p001_crop_02_siCTRL_GFP_XY1	1040	GFP	siCTRL_GFP	2187	ana_telo	6	1.02100840336134
run3_p001_crop_02_siCTRL_GFP_XY1	1040	GFP	siCTRL_GFP	2734	ana_telo	9	1.27637721755369
run3_p001_crop_02_siCTRL_GFP_XY1	1040	GFP	siCTRL_GFP	3062	ana_telo	12	1.42950513538749
run3_p001_crop_02_siCTRL_GFP_XY1	1040	GFP	siCTRL_GFP	3441	ana_telo	15	1.60644257703081
run3_p001_crop_02_siCTRL_GFP_XY1	1040	GFP	siCTRL_GFP	3737	ana_telo	18	1.74463118580766
run3_p001_crop_02_siCTRL_GFP_XY1	1040	GFP	siCTRL_GFP	4059	ana_telo	21	1.89495798319328
run3_p001_crop_02_siCTRL_GFP_XY1	1040	GFP	siCTRL_GFP	4237	ana_telo	24	1.9780578898226
run3_p001_crop_02_siCTRL_GFP_XY1	1040	GFP	siCTRL_GFP	4400	ana_telo	27	2.05415499533147
run3_p001_crop_02_siCTRL_GFP_XY1	1040	GFP	siCTRL_GFP	4590	ana_telo	30	2.14285714285714
run3_p001_crop_02_siCTRL_GFP_XY1	1040	GFP	siCTRL_GFP	4762	ana_telo	33	2.22315592903828
run3_p001_crop_02_siCTRL_GFP_XY1	1040	GFP	siCTRL_GFP	4840	ana_telo	36	2.25957049486461
run3_p001_crop_02_siCTRL_GFP_XY1	1040	GFP	siCTRL_GFP	4951	ana_telo	39	2.31139122315593
run3_p001_crop_02_siCTRL_GFP_XY1	1040	GFP	siCTRL_GFP	5060	ana_telo	42	2.36227824463119
run3_p001_crop_02_siCTRL_GFP_XY1	1040	GFP	siCTRL_GFP	5173	ana_telo	45	2.41503267973856
run3_p001_crop_02_siCTRL_GFP_XY1	1040	GFP	siCTRL_GFP	5262	ana_telo	48	2.45658263305322
run3_p001_crop_02_siCTRL_GFP_XY1	1040	GFP	siCTRL_GFP	5224	ana_telo	51	2.43884220354809
run3_p001_crop_02_siCTRL_GFP_XY1	1040	GFP	siCTRL_GFP	5309	ana_telo	54	2.47852474323063
run3_p001_crop_02_siCTRL_GFP_XY1	1040	GFP	siCTRL_GFP	5414	ana_telo	57	2.52754435107376
run3_p001_crop_02_siCTRL_GFP_XY1	1040	GFP	siCTRL_GFP	5403	ana_telo	60	2.52240896358543
run1_p004_crop_01_8734_siA1A2_X	8734	eIF4A3-eGFP	siA1A2_A3	3499	meta	-3	1.66381359961959
run1_p004_crop_01_8734_siA1A2_X	8734	eIF4A3-eGFP	siA1A2_A3	2103	ana_telo	0	1
run1_p004_crop_01_8734_siA1A2_X	8734	eIF4A3-eGFP	siA1A2_A3	1872	ana_telo	3	0.890156918687589
run1_p004_crop_01_8734_siA1A2_X	8734	eIF4A3-eGFP	siA1A2_A3	2039	ana_telo	6	0.969567284831194
run1_p004_crop_01_8734_siA1A2_X	8734	eIF4A3-eGFP	siA1A2_A3	2306	ana_telo	9	1.09652876842606
run1_p004_crop_01_8734_siA1A2_X	8734	eIF4A3-eGFP	siA1A2_A3	2798	ana_telo	12	1.33048026628626
run1_p004_crop_01_8734_siA1A2_X	8734	eIF4A3-eGFP	siA1A2_A3	3274	ana_telo	15	1.55682358535426
run1_p004_crop_01_8734_siA1A2_X	8734	eIF4A3-eGFP	siA1A2_A3	3729	ana_telo	18	1.77318116975749
run1_p004_crop_01_8734_siA1A2_X	8734	eIF4A3-eGFP	siA1A2_A3	4049	ana_telo	21	1.92534474560152
run1_p004_crop_01_8734_siA1A2_X	8734	eIF4A3-eGFP	siA1A2_A3	4231	ana_telo	24	2.01188777936281
run1_p004_crop_01_8734_siA1A2_X	8734	eIF4A3-eGFP	siA1A2_A3	4224	ana_telo	27	2.00855920114123
run1_p004_crop_01_8734_siA1A2_X	8734	eIF4A3-eGFP	siA1A2_A3	4341	ana_telo	30	2.0641940085592
run1_p004_crop_01_8734_siA1A2_X	8734	eIF4A3-eGFP	siA1A2_A3	4528	ana_telo	33	2.15311459819306
run1_p004_crop_01_8734_siA1A2_X	8734	eIF4A3-eGFP	siA1A2_A3	4707	ana_telo	36	2.23823109843081
run1_p004_crop_01_8734_siA1A2_X	8734	eIF4A3-eGFP	siA1A2_A3	4726	ana_telo	39	2.24726581074655
run1_p004_crop_01_8734_siA1A2_X	8734	eIF4A3-eGFP	siA1A2_A3	4692	ana_telo	42	2.23109843081312
run1_p004_crop_01_8734_siA1A2_X	8734	eIF4A3-eGFP	siA1A2_A3	4769	ana_telo	45	2.26771279125059
run1_p004_crop_01_8734_siA1A2_X	8734	eIF4A3-eGFP	siA1A2_A3	4846	ana_telo	48	2.30432715168806
run1_p004_crop_01_8734_siA1A2_X	8734	eIF4A3-eGFP	siA1A2_A3	4925	ana_telo	51	2.34189253447456
run1_p004_crop_01_8734_siA1A2_X	8734	eIF4A3-eGFP	siA1A2_A3	4811	ana_telo	54	2.28768426058012
run1_p004_crop_01_8734_siA1A2_X	8734	eIF4A3-eGFP	siA1A2_A3	4891	ana_telo	57	2.32572515454113
run1_p004_crop_01_8734_siA1A2_X	8734	eIF4A3-eGFP	siA1A2_A3	4829	ana_telo	60	2.29624346172135
run1_p004_crop_01_8734_siA1A2_X	8734	eIF4A3-eGFP	siA1A2_A3	4866	ana_telo	63	2.31383737517832
run3_p002_crop_01_siCTRL_GFP_XY1	1040	GFP	siCTRL_GFP	4114	meta	-6	1.87939698492462
run3_p002_crop_01_siCTRL_GFP_XY1	1040	GFP	siCTRL_GFP	5932	early_ana	-3	2.70991320237551
run3_p002_crop_01_siCTRL_GFP_XY1	1040	GFP	siCTRL_GFP	2189	ana_telo	0	1
run3_p002_crop_01_siCTRL_GFP_XY1	1040	GFP	siCTRL_GFP	2190	ana_telo	3	1.00045682960256
run3_p002_crop_01_siCTRL_GFP_XY1	1040	GFP	siCTRL_GFP	2173	ana_telo	6	0.992690726359068
run3_p002_crop_01_siCTRL_GFP_XY1	1040	GFP	siCTRL_GFP	2819	ana_telo	9	1.28780264961169
run3_p002_crop_01_siCTRL_GFP_XY2	1040	GFP	siCTRL_GFP	4114	meta	-6	1.93054903801032
run3_p002_crop_01_siCTRL_GFP_XY2	1040	GFP	siCTRL_GFP	5932	early_ana	-3	2.78366963866729
run3_p002_crop_01_siCTRL_GFP_XY2	1040	GFP	siCTRL_GFP	2131	ana_telo	0	1
run3_p002_crop_01_siCTRL_GFP_XY2	1040	GFP	siCTRL_GFP	2027	ana_telo	3	0.951196621304552
run3_p002_crop_01_siCTRL_GFP_XY2	1040	GFP	siCTRL_GFP	2234	ana_telo	6	1.04833411543876
run3_p002_crop_01_siCTRL_GFP_XY2	1040	GFP	siCTRL_GFP	2500	ana_telo	9	1.1731581417175
run3_p003_crop_01_siCTRL_GFP_XY1	1040	GFP	siCTRL_GFP	4755	early_ana	-3	2.00042069835928
run3_p003_crop_01_siCTRL_GFP_XY1	1040	GFP	siCTRL_GFP	2377	ana_telo	0	1
run3_p003_crop_01_siCTRL_GFP_XY1	1040	GFP	siCTRL_GFP	2326	ana_telo	3	0.978544383676904
run3_p003_crop_01_siCTRL_GFP_XY1	1040	GFP	siCTRL_GFP	2372	ana_telo	6	0.997896508203618
run3_p003_crop_01_siCTRL_GFP_XY1	1040	GFP	siCTRL_GFP	2564	ana_telo	9	1.07867059318469
run3_p003_crop_01_siCTRL_GFP_XY1	1040	GFP	siCTRL_GFP	2923	ana_telo	12	1.22970130416491
run3_p003_crop_01_siCTRL_GFP_XY1	1040	GFP	siCTRL_GFP	3597	ana_telo	15	1.51325199831721
run3_p003_crop_01_siCTRL_GFP_XY1	1040	GFP	siCTRL_GFP	3902	ana_telo	18	1.64156499789651
run3_p003_crop_01_siCTRL_GFP_XY1	1040	GFP	siCTRL_GFP	4375	ana_telo	21	1.84055532183424
run3_p003_crop_01_siCTRL_GFP_XY1	1040	GFP	siCTRL_GFP	4981	ana_telo	24	2.09549852755574
run3_p003_crop_01_siCTRL_GFP_XY1	1040	GFP	siCTRL_GFP	5601	ana_telo	27	2.35633151030711
run3_p003_crop_01_siCTRL_GFP_XY1	1040	GFP	siCTRL_GFP	5844	ana_telo	30	2.45856121161127
run3_p003_crop_01_siCTRL_GFP_XY1	1040	GFP	siCTRL_GFP	6091	ana_telo	33	2.56247370635255
run3_p003_crop_01_siCTRL_GFP_XY1	1040	GFP	siCTRL_GFP	6381	ana_telo	36	2.6844762305427
run3_p003_crop_01_siCTRL_GFP_XY1	1040	GFP	siCTRL_GFP	6490	ana_telo	39	2.73033235170383
run3_p003_crop_01_siCTRL_GFP_XY1	1040	GFP	siCTRL_GFP	6678	ana_telo	42	2.80942364324779
run3_p003_crop_01_siCTRL_GFP_XY1	1040	GFP	siCTRL_GFP	6891	ana_telo	45	2.89903239377366
run3_p003_crop_01_siCTRL_GFP_XY1	1040	GFP	siCTRL_GFP	6478	ana_telo	48	2.72528397139251
run3_p003_crop_01_siCTRL_GFP_XY1	1040	GFP	siCTRL_GFP	6679	ana_telo	51	2.80984434160707
run3_p003_crop_01_siCTRL_GFP_XY1	1040	GFP	siCTRL_GFP	6696	ana_telo	54	2.81699621371477
run3_p003_crop_01_siCTRL_GFP_XY1	1040	GFP	siCTRL_GFP	6644	ana_telo	57	2.79511989903239
run3_p003_crop_01_siCTRL_GFP_XY1	1040	GFP	siCTRL_GFP	6793	ana_telo	60	2.85780395456458
run3_p003_crop_01_siCTRL_GFP_XY1	1040	GFP	siCTRL_GFP	6789	ana_telo	63	2.85612116112747
run3_p003_crop_01_siCTRL_GFP_XY2	1040	GFP	siCTRL_GFP	4755	early_ana	-3	1.95679012345679
run3_p003_crop_01_siCTRL_GFP_XY2	1040	GFP	siCTRL_GFP	2430	ana_telo	0	1
run3_p003_crop_01_siCTRL_GFP_XY2	1040	GFP	siCTRL_GFP	2510	ana_telo	3	1.03292181069959
run3_p003_crop_01_siCTRL_GFP_XY2	1040	GFP	siCTRL_GFP	2287	ana_telo	6	0.941152263374486
run3_p003_crop_01_siCTRL_GFP_XY2	1040	GFP	siCTRL_GFP	2531	ana_telo	9	1.04156378600823
run3_p003_crop_01_siCTRL_GFP_XY2	1040	GFP	siCTRL_GFP	2825	ana_telo	12	1.16255144032922
run3_p003_crop_02_siCTRL_GFP_XY1	1040	GFP	siCTRL_GFP	3606	meta	-6	1.66790009250694
run3_p003_crop_02_siCTRL_GFP_XY1	1040	GFP	siCTRL_GFP	6119	early_ana	-3	2.83024976873266
run3_p003_crop_02_siCTRL_GFP_XY1	1040	GFP	siCTRL_GFP	2162	ana_telo	0	1
run3_p003_crop_02_siCTRL_GFP_XY1	1040	GFP	siCTRL_GFP	1974	ana_telo	3	0.91304347826087
run3_p003_crop_02_siCTRL_GFP_XY1	1040	GFP	siCTRL_GFP	2038	ana_telo	6	0.942645698427382
run3_p003_crop_02_siCTRL_GFP_XY1	1040	GFP	siCTRL_GFP	2157	ana_telo	9	0.997687326549491
run3_p003_crop_02_siCTRL_GFP_XY1	1040	GFP	siCTRL_GFP	2212	ana_telo	12	1.02312673450509
run3_p003_crop_02_siCTRL_GFP_XY1	1040	GFP	siCTRL_GFP	2384	ana_telo	15	1.10268270120259
run3_p003_crop_02_siCTRL_GFP_XY1	1040	GFP	siCTRL_GFP	2465	ana_telo	18	1.14014801110083
run3_p003_crop_02_siCTRL_GFP_XY1	1040	GFP	siCTRL_GFP	2648	ana_telo	21	1.22479185938945
run3_p003_crop_02_siCTRL_GFP_XY1	1040	GFP	siCTRL_GFP	2643	ana_telo	24	1.22247918593895
run3_p003_crop_02_siCTRL_GFP_XY1	1040	GFP	siCTRL_GFP	2737	ana_telo	27	1.26595744680851
run3_p003_crop_02_siCTRL_GFP_XY1	1040	GFP	siCTRL_GFP	2948	ana_telo	30	1.36355226641998
run3_p003_crop_02_siCTRL_GFP_XY1	1040	GFP	siCTRL_GFP	3204	ana_telo	33	1.48196114708603
run3_p003_crop_02_siCTRL_GFP_XY1	1040	GFP	siCTRL_GFP	3339	ana_telo	36	1.54440333024977
run3_p003_crop_02_siCTRL_GFP_XY1	1040	GFP	siCTRL_GFP	3438	ana_telo	39	1.59019426456984
run3_p003_crop_02_siCTRL_GFP_XY1	1040	GFP	siCTRL_GFP	3729	ana_telo	42	1.72479185938945
run3_p003_crop_02_siCTRL_GFP_XY1	1040	GFP	siCTRL_GFP	4001	ana_telo	45	1.85060129509713
run3_p003_crop_02_siCTRL_GFP_XY2	1040	GFP	siCTRL_GFP	3606	meta	-6	1.77635467980296
run3_p003_crop_02_siCTRL_GFP_XY2	1040	GFP	siCTRL_GFP	6119	early_ana	-3	3.01428571428571
run3_p003_crop_02_siCTRL_GFP_XY2	1040	GFP	siCTRL_GFP	2030	ana_telo	0	1
run3_p003_crop_02_siCTRL_GFP_XY2	1040	GFP	siCTRL_GFP	1917	ana_telo	3	0.944334975369458
run3_p003_crop_02_siCTRL_GFP_XY2	1040	GFP	siCTRL_GFP	2041	ana_telo	6	1.00541871921182
run3_p003_crop_02_siCTRL_GFP_XY2	1040	GFP	siCTRL_GFP	1933	ana_telo	9	0.952216748768473
run3_p003_crop_02_siCTRL_GFP_XY2	1040	GFP	siCTRL_GFP	2002	ana_telo	12	0.986206896551724
run3_p003_crop_02_siCTRL_GFP_XY2	1040	GFP	siCTRL_GFP	2106	ana_telo	15	1.03743842364532
run3_p003_crop_02_siCTRL_GFP_XY2	1040	GFP	siCTRL_GFP	2242	ana_telo	18	1.10443349753695
run3_p003_crop_02_siCTRL_GFP_XY2	1040	GFP	siCTRL_GFP	2403	ana_telo	21	1.18374384236453
run3_p003_crop_02_siCTRL_GFP_XY2	1040	GFP	siCTRL_GFP	2504	ana_telo	24	1.23349753694581
run3_p003_crop_02_siCTRL_GFP_XY2	1040	GFP	siCTRL_GFP	2645	ana_telo	27	1.30295566502463
run3_p003_crop_02_siCTRL_GFP_XY2	1040	GFP	siCTRL_GFP	2791	ana_telo	30	1.37487684729064
run3_p003_crop_02_siCTRL_GFP_XY2	1040	GFP	siCTRL_GFP	3037	ana_telo	33	1.49605911330049
run3_p003_crop_02_siCTRL_GFP_XY2	1040	GFP	siCTRL_GFP	3000	ana_telo	36	1.47783251231527
run3_p003_crop_02_siCTRL_GFP_XY2	1040	GFP	siCTRL_GFP	3188	ana_telo	39	1.57044334975369
run3_p003_crop_02_siCTRL_GFP_XY2	1040	GFP	siCTRL_GFP	3248	ana_telo	42	1.6
run3_p003_crop_02_siCTRL_GFP_XY2	1040	GFP	siCTRL_GFP	3380	ana_telo	45	1.66502463054187
run3_p004_crop_01_siCTRL_GFP_XY1	1040	GFP	siCTRL_GFP	3975	meta	-3	1.61782661782662
run3_p004_crop_01_siCTRL_GFP_XY1	1040	GFP	siCTRL_GFP	2457	ana_telo	0	1
run3_p004_crop_01_siCTRL_GFP_XY1	1040	GFP	siCTRL_GFP	2663	ana_telo	3	1.08384208384208
run3_p004_crop_01_siCTRL_GFP_XY1	1040	GFP	siCTRL_GFP	2622	ana_telo	6	1.06715506715507
run3_p004_crop_01_siCTRL_GFP_XY1	1040	GFP	siCTRL_GFP	2784	ana_telo	9	1.13308913308913
run3_p004_crop_01_siCTRL_GFP_XY1	1040	GFP	siCTRL_GFP	2874	ana_telo	12	1.16971916971917
run3_p004_crop_01_siCTRL_GFP_XY1	1040	GFP	siCTRL_GFP	3010	ana_telo	15	1.22507122507123
run3_p004_crop_01_siCTRL_GFP_XY1	1040	GFP	siCTRL_GFP	3252	ana_telo	18	1.32356532356532
run3_p004_crop_01_siCTRL_GFP_XY1	1040	GFP	siCTRL_GFP	3632	ana_telo	21	1.47822547822548
run3_p004_crop_01_siCTRL_GFP_XY1	1040	GFP	siCTRL_GFP	3860	ana_telo	24	1.57102157102157
run3_p004_crop_01_siCTRL_GFP_XY1	1040	GFP	siCTRL_GFP	4150	ana_telo	27	1.68905168905169
run3_p004_crop_01_siCTRL_GFP_XY2	1040	GFP	siCTRL_GFP	3975	meta	-3	1.57675525585085
run3_p004_crop_01_siCTRL_GFP_XY2	1040	GFP	siCTRL_GFP	2521	ana_telo	0	1
run3_p004_crop_01_siCTRL_GFP_XY2	1040	GFP	siCTRL_GFP	2301	ana_telo	3	0.912733042443475
run3_p004_crop_01_siCTRL_GFP_XY2	1040	GFP	siCTRL_GFP	2262	ana_telo	6	0.897262990876636
run3_p004_crop_01_siCTRL_GFP_XY2	1040	GFP	siCTRL_GFP	2316	ana_telo	9	0.918683062276874
run3_p004_crop_01_siCTRL_GFP_XY2	1040	GFP	siCTRL_GFP	2448	ana_telo	12	0.971043236810789
run3_p004_crop_01_siCTRL_GFP_XY2	1040	GFP	siCTRL_GFP	2493	ana_telo	15	0.988893296310988
run3_p004_crop_01_siCTRL_GFP_XY2	1040	GFP	siCTRL_GFP	2633	ana_telo	18	1.04442681475605
run3_p004_crop_01_siCTRL_GFP_XY2	1040	GFP	siCTRL_GFP	2948	ana_telo	21	1.16937723125744
run3_p004_crop_01_siCTRL_GFP_XY2	1040	GFP	siCTRL_GFP	3183	ana_telo	24	1.26259420864736
run3_p004_crop_01_siCTRL_GFP_XY2	1040	GFP	siCTRL_GFP	3479	ana_telo	27	1.38000793335978
run3_p004_crop_01_siCTRL_GFP_XY2	1040	GFP	siCTRL_GFP	3749	ana_telo	30	1.48710829036097
run3_p004_crop_01_siCTRL_GFP_XY2	1040	GFP	siCTRL_GFP	4084	ana_telo	33	1.61999206664022
run3_p004_crop_01_siCTRL_GFP_XY2	1040	GFP	siCTRL_GFP	4096	ana_telo	36	1.62475208250694
run3_p004_crop_01_siCTRL_GFP_XY2	1040	GFP	siCTRL_GFP	4394	ana_telo	39	1.74295914319714
run3_p004_crop_01_siCTRL_GFP_XY2	1040	GFP	siCTRL_GFP	4459	ana_telo	42	1.76874256247521
run3_p004_crop_01_siCTRL_GFP_XY2	1040	GFP	siCTRL_GFP	4604	ana_telo	45	1.82625942086474
run3_p004_crop_01_siCTRL_GFP_XY2	1040	GFP	siCTRL_GFP	4771	ana_telo	48	1.89250297500992
run3_p004_crop_01_siCTRL_GFP_XY2	1040	GFP	siCTRL_GFP	4799	ana_telo	51	1.90360967869893
run3_p004_crop_01_siCTRL_GFP_XY2	1040	GFP	siCTRL_GFP	4852	ana_telo	54	1.92463308211027
run3_p004_crop_01_siCTRL_GFP_XY2	1040	GFP	siCTRL_GFP	4755	ana_telo	57	1.88615628718762
run3_p004_crop_01_siCTRL_GFP_XY2	1040	GFP	siCTRL_GFP	4820	ana_telo	60	1.91193970646569
run3_p004_crop_01_siCTRL_GFP_XY2	1040	GFP	siCTRL_GFP	4912	ana_telo	63	1.94843316144387
run3_p004_crop_01_siCTRL_GFP_XY2	1040	GFP	siCTRL_GFP	4969	ana_telo	66	1.97104323681079
run3_p004_crop_01_siCTRL_GFP_XY2	1040	GFP	siCTRL_GFP	5047	ana_telo	69	2.00198333994447
run3_p004_crop_01_siCTRL_GFP_XY2	1040	GFP	siCTRL_GFP	5032	ana_telo	72	1.99603332011107
run3_p004_crop_01_siCTRL_GFP_XY2	1040	GFP	siCTRL_GFP	5047	ana_telo	75	2.00198333994447
run3_p004_crop_01_siCTRL_GFP_XY2	1040	GFP	siCTRL_GFP	5347	ana_telo	78	2.12098373661246
run3_p004_crop_01_siCTRL_GFP_XY2	1040	GFP	siCTRL_GFP	5402	ana_telo	81	2.14280047600159
run3_p004_crop_01_siCTRL_GFP_XY2	1040	GFP	siCTRL_GFP	5487	ana_telo	84	2.17651725505752
run3_p004_crop_01_siCTRL_GFP_XY2	1040	GFP	siCTRL_GFP	5581	ana_telo	87	2.21380404601349
run3_p004_crop_02_siCTRL_GFP_XY1	1040	GFP	siCTRL_GFP	4006	meta	-6	1.75394045534151
run3_p004_crop_02_siCTRL_GFP_XY1	1040	GFP	siCTRL_GFP	5154	early_ana	-3	2.25656742556918
run3_p004_crop_02_siCTRL_GFP_XY1	1040	GFP	siCTRL_GFP	2284	ana_telo	0	1
run3_p004_crop_02_siCTRL_GFP_XY1	1040	GFP	siCTRL_GFP	2091	ana_telo	3	0.915499124343257
run3_p004_crop_02_siCTRL_GFP_XY1	1040	GFP	siCTRL_GFP	2053	ana_telo	6	0.898861646234676
run3_p004_crop_02_siCTRL_GFP_XY1	1040	GFP	siCTRL_GFP	2303	ana_telo	9	1.00831873905429
run3_p004_crop_02_siCTRL_GFP_XY1	1040	GFP	siCTRL_GFP	2749	ana_telo	12	1.20359019264448
run3_p004_crop_02_siCTRL_GFP_XY1	1040	GFP	siCTRL_GFP	2988	ana_telo	15	1.30823117338003
run3_p004_crop_02_siCTRL_GFP_XY1	1040	GFP	siCTRL_GFP	3099	ana_telo	18	1.35683012259194
run3_p004_crop_02_siCTRL_GFP_XY1	1040	GFP	siCTRL_GFP	3312	ana_telo	21	1.45008756567426
run3_p004_crop_02_siCTRL_GFP_XY1	1040	GFP	siCTRL_GFP	3590	ana_telo	24	1.57180385288967
run3_p004_crop_02_siCTRL_GFP_XY1	1040	GFP	siCTRL_GFP	3685	ana_telo	27	1.61339754816112
run3_p005_crop_01_siCTRL_GFP_XY1	1040	GFP	siCTRL_GFP	7278	early_ana	-3	2.61422413793103
run3_p005_crop_01_siCTRL_GFP_XY1	1040	GFP	siCTRL_GFP	2784	ana_telo	0	1
run3_p005_crop_01_siCTRL_GFP_XY1	1040	GFP	siCTRL_GFP	2582	ana_telo	3	0.927442528735632
run3_p005_crop_01_siCTRL_GFP_XY1	1040	GFP	siCTRL_GFP	2789	ana_telo	6	1.00179597701149
run3_p005_crop_01_siCTRL_GFP_XY1	1040	GFP	siCTRL_GFP	3020	ana_telo	9	1.08477011494253
run3_p005_crop_01_siCTRL_GFP_XY1	1040	GFP	siCTRL_GFP	3333	ana_telo	12	1.19719827586207
run3_p005_crop_01_siCTRL_GFP_XY1	1040	GFP	siCTRL_GFP	3783	ana_telo	15	1.35883620689655
run3_p005_crop_01_siCTRL_GFP_XY1	1040	GFP	siCTRL_GFP	4213	ana_telo	18	1.51329022988506
run3_p005_crop_01_siCTRL_GFP_XY1	1040	GFP	siCTRL_GFP	4544	ana_telo	21	1.63218390804598
run3_p005_crop_01_siCTRL_GFP_XY1	1040	GFP	siCTRL_GFP	4786	ana_telo	24	1.7191091954023
run3_p005_crop_01_siCTRL_GFP_XY1	1040	GFP	siCTRL_GFP	4849	ana_telo	27	1.74173850574713
run3_p005_crop_01_siCTRL_GFP_XY1	1040	GFP	siCTRL_GFP	5014	ana_telo	30	1.80100574712644
run3_p005_crop_01_siCTRL_GFP_XY1	1040	GFP	siCTRL_GFP	5097	ana_telo	33	1.83081896551724
run3_p005_crop_01_siCTRL_GFP_XY1	1040	GFP	siCTRL_GFP	5092	ana_telo	36	1.82902298850575
run3_p005_crop_01_siCTRL_GFP_XY1	1040	GFP	siCTRL_GFP	5380	ana_telo	39	1.93247126436782
run3_p005_crop_01_siCTRL_GFP_XY1	1040	GFP	siCTRL_GFP	5541	ana_telo	42	1.99030172413793
run3_p005_crop_01_siCTRL_GFP_XY1	1040	GFP	siCTRL_GFP	5544	ana_telo	45	1.99137931034483
run3_p005_crop_01_siCTRL_GFP_XY1	1040	GFP	siCTRL_GFP	5450	ana_telo	48	1.95761494252874
run3_p005_crop_01_siCTRL_GFP_XY1	1040	GFP	siCTRL_GFP	5672	ana_telo	51	2.03735632183908
run3_p005_crop_01_siCTRL_GFP_XY1	1040	GFP	siCTRL_GFP	5631	ana_telo	54	2.02262931034483
run3_p005_crop_01_siCTRL_GFP_XY1	1040	GFP	siCTRL_GFP	5589	ana_telo	57	2.00754310344828
run3_p005_crop_01_siCTRL_GFP_XY1	1040	GFP	siCTRL_GFP	5616	ana_telo	60	2.01724137931034
run3_p005_crop_01_siCTRL_GFP_XY1	1040	GFP	siCTRL_GFP	5676	ana_telo	63	2.03879310344828
run3_p005_crop_01_siCTRL_GFP_XY1	1040	GFP	siCTRL_GFP	5744	ana_telo	66	2.0632183908046
run3_p005_crop_01_siCTRL_GFP_XY1	1040	GFP	siCTRL_GFP	5912	ana_telo	69	2.1235632183908
run3_p005_crop_01_siCTRL_GFP_XY1	1040	GFP	siCTRL_GFP	5900	ana_telo	72	2.11925287356322
run3_p005_crop_01_siCTRL_GFP_XY1	1040	GFP	siCTRL_GFP	6096	ana_telo	75	2.18965517241379
run3_p005_crop_01_siCTRL_GFP_XY1	1040	GFP	siCTRL_GFP	6138	ana_telo	78	2.20474137931034
run3_p005_crop_01_siCTRL_GFP_XY1	1040	GFP	siCTRL_GFP	6174	ana_telo	81	2.2176724137931
run3_p005_crop_01_siCTRL_GFP_XY1	1040	GFP	siCTRL_GFP	6146	ana_telo	84	2.20761494252874
run1_p004_crop_02_8734_siA1A2_X	8734	eIF4A3-eGFP	siA1A2_A3	3147	meta	-3	1.66244057052298
run1_p004_crop_02_8734_siA1A2_X	8734	eIF4A3-eGFP	siA1A2_A3	1893	ana_telo	0	1
run1_p004_crop_02_8734_siA1A2_X	8734	eIF4A3-eGFP	siA1A2_A3	1688	ana_telo	3	0.891706286318014
run1_p004_crop_02_8734_siA1A2_X	8734	eIF4A3-eGFP	siA1A2_A3	1776	ana_telo	6	0.938193343898574
run1_p004_crop_02_8734_siA1A2_X	8734	eIF4A3-eGFP	siA1A2_A3	2210	ana_telo	9	1.16745905969361
run1_p004_crop_02_8734_siA1A2_X	8734	eIF4A3-eGFP	siA1A2_A3	2842	ana_telo	12	1.5013206550449
run1_p004_crop_02_8734_siA1A2_X	8734	eIF4A3-eGFP	siA1A2_A3	3400	ana_telo	15	1.79609086106709
run1_p004_crop_02_8734_siA1A2_X	8734	eIF4A3-eGFP	siA1A2_A3	3724	ana_telo	18	1.96724775488642
run1_p004_crop_02_8734_siA1A2_X	8734	eIF4A3-eGFP	siA1A2_A3	4189	ana_telo	21	2.21288959323825
run1_p004_crop_02_8734_siA1A2_X	8734	eIF4A3-eGFP	siA1A2_A3	4572	ana_telo	24	2.41521394611727
run1_p004_crop_02_8734_siA1A2_X	8734	eIF4A3-eGFP	siA1A2_A3	4741	ana_telo	27	2.50449022715267
run1_p004_crop_02_8734_siA1A2_X	8734	eIF4A3-eGFP	siA1A2_A3	4939	ana_telo	30	2.60908610670893
run1_p004_crop_02_8734_siA1A2_X	8734	eIF4A3-eGFP	siA1A2_A3	5058	ana_telo	33	2.67194928684628
run1_p004_crop_02_8734_siA1A2_X	8734	eIF4A3-eGFP	siA1A2_A3	5052	ana_telo	36	2.66877971473851
run3_p005_crop_01_siCTRL_GFP_XY2	1040	GFP	siCTRL_GFP	7278	meta	-3	2.68066298342541
run3_p005_crop_01_siCTRL_GFP_XY2	1040	GFP	siCTRL_GFP	2715	ana_telo	0	1
run3_p005_crop_01_siCTRL_GFP_XY2	1040	GFP	siCTRL_GFP	2798	ana_telo	3	1.03057090239411
run3_p005_crop_01_siCTRL_GFP_XY2	1040	GFP	siCTRL_GFP	2754	ana_telo	6	1.01436464088398
run3_p005_crop_01_siCTRL_GFP_XY2	1040	GFP	siCTRL_GFP	2787	ana_telo	9	1.02651933701657
run3_p005_crop_01_siCTRL_GFP_XY2	1040	GFP	siCTRL_GFP	3005	ana_telo	12	1.10681399631676
run3_p005_crop_01_siCTRL_GFP_XY2	1040	GFP	siCTRL_GFP	3456	ana_telo	15	1.27292817679558
run3_p005_crop_01_siCTRL_GFP_XY2	1040	GFP	siCTRL_GFP	3901	ana_telo	18	1.43683241252302
run3_p005_crop_01_siCTRL_GFP_XY2	1040	GFP	siCTRL_GFP	4335	ana_telo	21	1.59668508287293
run3_p005_crop_01_siCTRL_GFP_XY2	1040	GFP	siCTRL_GFP	4601	ana_telo	24	1.69465930018416
run3_p005_crop_01_siCTRL_GFP_XY2	1040	GFP	siCTRL_GFP	4916	ana_telo	27	1.81068139963168
run3_p005_crop_01_siCTRL_GFP_XY2	1040	GFP	siCTRL_GFP	5081	ana_telo	30	1.87145488029466
run3_p005_crop_01_siCTRL_GFP_XY2	1040	GFP	siCTRL_GFP	5299	ana_telo	33	1.95174953959484
run3_p005_crop_01_siCTRL_GFP_XY2	1040	GFP	siCTRL_GFP	5493	ana_telo	36	2.0232044198895
run3_p005_crop_01_siCTRL_GFP_XY2	1040	GFP	siCTRL_GFP	5649	ana_telo	39	2.08066298342541
run3_p005_crop_01_siCTRL_GFP_XY2	1040	GFP	siCTRL_GFP	5841	ana_telo	42	2.15138121546961
run3_p005_crop_01_siCTRL_GFP_XY2	1040	GFP	siCTRL_GFP	5806	ana_telo	45	2.13848987108656
run3_p005_crop_01_siCTRL_GFP_XY2	1040	GFP	siCTRL_GFP	5884	ana_telo	48	2.16721915285451
run3_p005_crop_01_siCTRL_GFP_XY2	1040	GFP	siCTRL_GFP	5985	ana_telo	51	2.20441988950276
run3_p005_crop_01_siCTRL_GFP_XY2	1040	GFP	siCTRL_GFP	5989	ana_telo	54	2.20589318600368
run3_p005_crop_01_siCTRL_GFP_XY2	1040	GFP	siCTRL_GFP	5984	ana_telo	57	2.20405156537753
run3_p005_crop_01_siCTRL_GFP_XY2	1040	GFP	siCTRL_GFP	5929	ana_telo	60	2.18379373848987
run3_p005_crop_01_siCTRL_GFP_XY2	1040	GFP	siCTRL_GFP	5997	ana_telo	63	2.20883977900552
run3_p005_crop_01_siCTRL_GFP_XY2	1040	GFP	siCTRL_GFP	6024	ana_telo	66	2.21878453038674
run3_p005_crop_01_siCTRL_GFP_XY2	1040	GFP	siCTRL_GFP	6146	ana_telo	69	2.26372007366483
run3_p005_crop_01_siCTRL_GFP_XY2	1040	GFP	siCTRL_GFP	6073	ana_telo	72	2.23683241252302
run3_p005_crop_01_siCTRL_GFP_XY2	1040	GFP	siCTRL_GFP	6141	ana_telo	75	2.26187845303867
run3_p005_crop_01_siCTRL_GFP_XY2	1040	GFP	siCTRL_GFP	6148	ana_telo	78	2.26445672191529
run3_p005_crop_01_siCTRL_GFP_XY2	1040	GFP	siCTRL_GFP	6225	ana_telo	81	2.29281767955801
run3_p005_crop_01_siCTRL_GFP_XY2	1040	GFP	siCTRL_GFP	6215	ana_telo	84	2.28913443830571
run3_p005_crop_02_siCTRL_GFP_XY1	1040	GFP	siCTRL_GFP	4092	meta	-6	1.574451712197
run3_p005_crop_02_siCTRL_GFP_XY1	1040	GFP	siCTRL_GFP	5243	early_ana	-3	2.01731435167372
run3_p005_crop_02_siCTRL_GFP_XY1	1040	GFP	siCTRL_GFP	2599	ana_telo	0	1
run3_p005_crop_02_siCTRL_GFP_XY1	1040	GFP	siCTRL_GFP	2298	ana_telo	3	0.884186225471335
run3_p005_crop_02_siCTRL_GFP_XY1	1040	GFP	siCTRL_GFP	2219	ana_telo	6	0.853789919199692
run3_p005_crop_02_siCTRL_GFP_XY1	1040	GFP	siCTRL_GFP	2217	ana_telo	9	0.853020392458638
run3_p005_crop_02_siCTRL_GFP_XY1	1040	GFP	siCTRL_GFP	2343	ana_telo	12	0.901500577145056
run3_p005_crop_02_siCTRL_GFP_XY1	1040	GFP	siCTRL_GFP	2457	ana_telo	15	0.945363601385148
run3_p005_crop_02_siCTRL_GFP_XY1	1040	GFP	siCTRL_GFP	2615	ana_telo	18	1.00615621392843
run3_p005_crop_02_siCTRL_GFP_XY1	1040	GFP	siCTRL_GFP	2869	ana_telo	21	1.10388611004232
run3_p005_crop_02_siCTRL_GFP_XY1	1040	GFP	siCTRL_GFP	3230	ana_telo	24	1.24278568680262
run3_p005_crop_02_siCTRL_GFP_XY1	1040	GFP	siCTRL_GFP	3641	ana_telo	27	1.40092343208927
run3_p005_crop_02_siCTRL_GFP_XY1	1040	GFP	siCTRL_GFP	3782	ana_telo	30	1.45517506733359
run3_p005_crop_02_siCTRL_GFP_XY1	1040	GFP	siCTRL_GFP	3719	ana_telo	33	1.43093497499038
run3_p005_crop_02_siCTRL_GFP_XY1	1040	GFP	siCTRL_GFP	4023	ana_telo	36	1.54790303963063
run3_p005_crop_02_siCTRL_GFP_XY1	1040	GFP	siCTRL_GFP	4268	ana_telo	39	1.64217006540977
run3_p005_crop_02_siCTRL_GFP_XY1	1040	GFP	siCTRL_GFP	4402	ana_telo	42	1.69372835706041
run3_p005_crop_02_siCTRL_GFP_XY1	1040	GFP	siCTRL_GFP	4518	ana_telo	45	1.73836090804155
run3_p005_crop_02_siCTRL_GFP_XY1	1040	GFP	siCTRL_GFP	4665	ana_telo	48	1.79492112350904
run3_p005_crop_02_siCTRL_GFP_XY1	1040	GFP	siCTRL_GFP	4788	ana_telo	51	1.84224701808388
run3_p005_crop_02_siCTRL_GFP_XY1	1040	GFP	siCTRL_GFP	4799	ana_telo	54	1.84647941515968
run3_p005_crop_02_siCTRL_GFP_XY1	1040	GFP	siCTRL_GFP	4993	ana_telo	57	1.92112350904194
run3_p005_crop_02_siCTRL_GFP_XY1	1040	GFP	siCTRL_GFP	5092	ana_telo	60	1.95921508272412
run3_p005_crop_02_siCTRL_GFP_XY1	1040	GFP	siCTRL_GFP	5198	ana_telo	63	2
run3_p005_crop_02_siCTRL_GFP_XY1	1040	GFP	siCTRL_GFP	5287	ana_telo	66	2.03424393997691
run3_p005_crop_02_siCTRL_GFP_XY1	1040	GFP	siCTRL_GFP	5501	ana_telo	69	2.11658330126972
run3_p005_crop_02_siCTRL_GFP_XY1	1040	GFP	siCTRL_GFP	5623	ana_telo	72	2.16352443247403
run3_p005_crop_02_siCTRL_GFP_XY2	1040	GFP	siCTRL_GFP	4092	meta	-6	1.73316391359593
run3_p005_crop_02_siCTRL_GFP_XY2	1040	GFP	siCTRL_GFP	5243	early_ana	-3	2.22066920796273
run3_p005_crop_02_siCTRL_GFP_XY2	1040	GFP	siCTRL_GFP	2361	ana_telo	0	1
run3_p005_crop_02_siCTRL_GFP_XY2	1040	GFP	siCTRL_GFP	2177	ana_telo	3	0.922066920796273
run3_p005_crop_02_siCTRL_GFP_XY2	1040	GFP	siCTRL_GFP	2187	ana_telo	6	0.926302414231258
run3_p005_crop_02_siCTRL_GFP_XY2	1040	GFP	siCTRL_GFP	2276	ana_telo	9	0.963998305802626
run3_p005_crop_02_siCTRL_GFP_XY2	1040	GFP	siCTRL_GFP	2389	ana_telo	12	1.01185938161796
run3_p005_crop_02_siCTRL_GFP_XY2	1040	GFP	siCTRL_GFP	2643	ana_telo	15	1.11944091486658
run3_p005_crop_02_siCTRL_GFP_XY2	1040	GFP	siCTRL_GFP	2803	ana_telo	18	1.18720880982634
run3_p005_crop_02_siCTRL_GFP_XY2	1040	GFP	siCTRL_GFP	3063	ana_telo	21	1.29733163913596
run3_p005_crop_02_siCTRL_GFP_XY2	1040	GFP	siCTRL_GFP	3282	ana_telo	24	1.39008894536213
run3_p005_crop_02_siCTRL_GFP_XY2	1040	GFP	siCTRL_GFP	3446	ana_telo	27	1.45955103769589
run3_p005_crop_02_siCTRL_GFP_XY2	1040	GFP	siCTRL_GFP	3639	ana_telo	30	1.54129606099111
run3_p005_crop_02_siCTRL_GFP_XY2	1040	GFP	siCTRL_GFP	3429	ana_telo	33	1.45235069885642
run3_p005_crop_02_siCTRL_GFP_XY2	1040	GFP	siCTRL_GFP	3853	ana_telo	36	1.63193562049979
run3_p005_crop_02_siCTRL_GFP_XY2	1040	GFP	siCTRL_GFP	4161	ana_telo	39	1.76238881829733
run3_p005_crop_02_siCTRL_GFP_XY2	1040	GFP	siCTRL_GFP	4364	ana_telo	42	1.84836933502753
run3_p005_crop_02_siCTRL_GFP_XY2	1040	GFP	siCTRL_GFP	4454	ana_telo	45	1.8864887759424
run3_p005_crop_02_siCTRL_GFP_XY2	1040	GFP	siCTRL_GFP	4660	ana_telo	48	1.97373994070309
run3_p005_crop_02_siCTRL_GFP_XY2	1040	GFP	siCTRL_GFP	4895	ana_telo	51	2.07327403642524
run3_p005_crop_02_siCTRL_GFP_XY2	1040	GFP	siCTRL_GFP	5012	ana_telo	54	2.12282930961457
run3_p005_crop_02_siCTRL_GFP_XY2	1040	GFP	siCTRL_GFP	5169	ana_telo	57	2.18932655654384
run3_p005_crop_02_siCTRL_GFP_XY2	1040	GFP	siCTRL_GFP	5277	ana_telo	60	2.23506988564168
run3_p005_crop_02_siCTRL_GFP_XY2	1040	GFP	siCTRL_GFP	5299	ana_telo	63	2.24438797119864
run3_p005_crop_02_siCTRL_GFP_XY2	1040	GFP	siCTRL_GFP	5189	ana_telo	66	2.19779754341381
run3_p005_crop_02_siCTRL_GFP_XY2	1040	GFP	siCTRL_GFP	5142	ana_telo	69	2.17789072426938
run3_p005_crop_02_siCTRL_GFP_XY2	1040	GFP	siCTRL_GFP	5167	ana_telo	72	2.18847945785684
run3_p005_crop_04_siCTRL_GFP_XY1	1040	GFP	siCTRL_GFP	4279	meta	-15	1.52712348322627
run3_p005_crop_04_siCTRL_GFP_XY1	1040	GFP	siCTRL_GFP	4381	meta	-12	1.56352605281941
run3_p005_crop_04_siCTRL_GFP_XY1	1040	GFP	siCTRL_GFP	4425	meta	-9	1.57922912205567
run3_p005_crop_04_siCTRL_GFP_XY1	1040	GFP	siCTRL_GFP	4425	meta	-6	1.57922912205567
run3_p005_crop_04_siCTRL_GFP_XY1	1040	GFP	siCTRL_GFP	5435	early_ana	-3	1.93968593861527
run3_p005_crop_04_siCTRL_GFP_XY1	1040	GFP	siCTRL_GFP	2802	ana_telo	0	1
run3_p005_crop_04_siCTRL_GFP_XY1	1040	GFP	siCTRL_GFP	1957	ana_telo	3	0.698429693076374
run3_p005_crop_04_siCTRL_GFP_XY1	1040	GFP	siCTRL_GFP	1638	ana_telo	6	0.58458244111349
run3_p005_crop_04_siCTRL_GFP_XY1	1040	GFP	siCTRL_GFP	1919	ana_telo	9	0.684867951463241
run3_p005_crop_04_siCTRL_GFP_XY1	1040	GFP	siCTRL_GFP	2266	ana_telo	12	0.80870806566738
run3_p005_crop_04_siCTRL_GFP_XY1	1040	GFP	siCTRL_GFP	2881	ana_telo	15	1.02819414703783
run3_p005_crop_04_siCTRL_GFP_XY1	1040	GFP	siCTRL_GFP	3138	ana_telo	18	1.11991434689507
run3_p005_crop_04_siCTRL_GFP_XY1	1040	GFP	siCTRL_GFP	3229	ana_telo	21	1.15239114917916
run3_p005_crop_04_siCTRL_GFP_XY2	1040	GFP	siCTRL_GFP	4279	meta	-15	1.67344544387955
run3_p005_crop_04_siCTRL_GFP_XY2	1040	GFP	siCTRL_GFP	4381	meta	-12	1.71333594055534
run3_p005_crop_04_siCTRL_GFP_XY2	1040	GFP	siCTRL_GFP	4425	meta	-9	1.73054360578803
run3_p005_crop_04_siCTRL_GFP_XY2	1040	GFP	siCTRL_GFP	4425	meta	-6	1.73054360578803
run3_p005_crop_04_siCTRL_GFP_XY2	1040	GFP	siCTRL_GFP	5435	early_ana	-3	2.12553773953852
run3_p005_crop_04_siCTRL_GFP_XY2	1040	GFP	siCTRL_GFP	2557	ana_telo	0	1
run3_p005_crop_04_siCTRL_GFP_XY2	1040	GFP	siCTRL_GFP	1901	ana_telo	3	0.743449354712554
run3_p005_crop_04_siCTRL_GFP_XY2	1040	GFP	siCTRL_GFP	1623	ana_telo	6	0.634728197105984
run3_p005_crop_04_siCTRL_GFP_XY2	1040	GFP	siCTRL_GFP	1983	ana_telo	9	0.775518185373485
run3_p005_crop_04_siCTRL_GFP_XY2	1040	GFP	siCTRL_GFP	2357	ana_telo	12	0.921783339851388
run3_p005_crop_04_siCTRL_GFP_XY2	1040	GFP	siCTRL_GFP	3258	ana_telo	15	1.27414939382088
run3_p005_crop_04_siCTRL_GFP_XY2	1040	GFP	siCTRL_GFP	3927	ana_telo	18	1.53578412201799
run3_p005_crop_04_siCTRL_GFP_XY2	1040	GFP	siCTRL_GFP	4056	ana_telo	21	1.58623386781384
run3_p006_crop_01_siA1A2_GFP_XY1	1040	GFP	siA1A2_GFP	3233	meta	-3	1.61973947895792
run3_p006_crop_01_siA1A2_GFP_XY1	1040	GFP	siA1A2_GFP	1996	ana_telo	0	1
run3_p006_crop_01_siA1A2_GFP_XY1	1040	GFP	siA1A2_GFP	2045	ana_telo	3	1.02454909819639
run3_p006_crop_01_siA1A2_GFP_XY1	1040	GFP	siA1A2_GFP	2063	ana_telo	6	1.03356713426854
run3_p006_crop_01_siA1A2_GFP_XY1	1040	GFP	siA1A2_GFP	2353	ana_telo	9	1.17885771543086
run3_p006_crop_01_siA1A2_GFP_XY1	1040	GFP	siA1A2_GFP	2765	ana_telo	12	1.38527054108216
run3_p006_crop_01_siA1A2_GFP_XY1	1040	GFP	siA1A2_GFP	3211	ana_telo	15	1.60871743486974
run3_p006_crop_01_siA1A2_GFP_XY1	1040	GFP	siA1A2_GFP	3604	ana_telo	18	1.80561122244489
run3_p006_crop_01_siA1A2_GFP_XY1	1040	GFP	siA1A2_GFP	3812	ana_telo	21	1.90981963927856
run3_p006_crop_01_siA1A2_GFP_XY1	1040	GFP	siA1A2_GFP	4005	ana_telo	24	2.0065130260521
run3_p006_crop_01_siA1A2_GFP_XY1	1040	GFP	siA1A2_GFP	4161	ana_telo	27	2.08466933867735
run3_p006_crop_01_siA1A2_GFP_XY1	1040	GFP	siA1A2_GFP	4322	ana_telo	30	2.16533066132265
run3_p006_crop_01_siA1A2_GFP_XY1	1040	GFP	siA1A2_GFP	4405	ana_telo	33	2.20691382765531
run3_p006_crop_01_siA1A2_GFP_XY1	1040	GFP	siA1A2_GFP	4488	ana_telo	36	2.24849699398798
run3_p006_crop_01_siA1A2_GFP_XY1	1040	GFP	siA1A2_GFP	4559	ana_telo	39	2.28406813627255
run3_p006_crop_01_siA1A2_GFP_XY1	1040	GFP	siA1A2_GFP	4767	ana_telo	42	2.38827655310621
run3_p006_crop_01_siA1A2_GFP_XY1	1040	GFP	siA1A2_GFP	4953	ana_telo	45	2.4814629258517
run3_p006_crop_01_siA1A2_GFP_XY1	1040	GFP	siA1A2_GFP	5111	ana_telo	48	2.56062124248497
run3_p006_crop_01_siA1A2_GFP_XY1	1040	GFP	siA1A2_GFP	5127	ana_telo	51	2.5686372745491
run3_p006_crop_01_siA1A2_GFP_XY1	1040	GFP	siA1A2_GFP	5266	ana_telo	54	2.63827655310621
run3_p006_crop_01_siA1A2_GFP_XY1	1040	GFP	siA1A2_GFP	5429	ana_telo	57	2.71993987975952
run3_p006_crop_01_siA1A2_GFP_XY1	1040	GFP	siA1A2_GFP	5511	ana_telo	60	2.76102204408818
run3_p006_crop_01_siA1A2_GFP_XY1	1040	GFP	siA1A2_GFP	5382	ana_telo	63	2.69639278557114
run3_p006_crop_01_siA1A2_GFP_XY1	1040	GFP	siA1A2_GFP	5358	ana_telo	66	2.68436873747495
run3_p006_crop_01_siA1A2_GFP_XY1	1040	GFP	siA1A2_GFP	5303	ana_telo	69	2.65681362725451
run3_p006_crop_01_siA1A2_GFP_XY1	1040	GFP	siA1A2_GFP	5368	ana_telo	72	2.68937875751503
run3_p006_crop_01_siA1A2_GFP_XY1	1040	GFP	siA1A2_GFP	5389	ana_telo	75	2.6998997995992
run3_p006_crop_01_siA1A2_GFP_XY1	1040	GFP	siA1A2_GFP	5500	ana_telo	78	2.75551102204409
run3_p006_crop_01_siA1A2_GFP_XY1	1040	GFP	siA1A2_GFP	5368	ana_telo	81	2.68937875751503
run3_p006_crop_01_siA1A2_GFP_XY1	1040	GFP	siA1A2_GFP	5336	ana_telo	84	2.67334669338677
run3_p006_crop_01_siA1A2_GFP_XY1	1040	GFP	siA1A2_GFP	5372	ana_telo	87	2.69138276553106
run3_p006_crop_01_siA1A2_GFP_XY2	1040	GFP	siA1A2_GFP	3233	meta	-3	1.43944790739092
run3_p006_crop_01_siA1A2_GFP_XY2	1040	GFP	siA1A2_GFP	2246	ana_telo	0	1
run3_p006_crop_01_siA1A2_GFP_XY2	1040	GFP	siA1A2_GFP	2260	ana_telo	3	1.00623330365093
run3_p006_crop_01_siA1A2_GFP_XY2	1040	GFP	siA1A2_GFP	2232	ana_telo	6	0.993766696349065
run3_p006_crop_01_siA1A2_GFP_XY2	1040	GFP	siA1A2_GFP	2656	ana_telo	9	1.18254674977738
run3_p006_crop_01_siA1A2_GFP_XY2	1040	GFP	siA1A2_GFP	3292	ana_telo	12	1.46571682991986
run3_p006_crop_01_siA1A2_GFP_XY2	1040	GFP	siA1A2_GFP	3595	ana_telo	15	1.60062333036509
run3_p006_crop_01_siA1A2_GFP_XY2	1040	GFP	siA1A2_GFP	3840	ana_telo	18	1.70970614425646
run3_p006_crop_01_siA1A2_GFP_XY2	1040	GFP	siA1A2_GFP	3949	ana_telo	21	1.75823686553874
run3_p006_crop_01_siA1A2_GFP_XY2	1040	GFP	siA1A2_GFP	4075	ana_telo	24	1.81433659839715
run3_p006_crop_01_siA1A2_GFP_XY2	1040	GFP	siA1A2_GFP	4250	ana_telo	27	1.89225289403384
run3_p006_crop_01_siA1A2_GFP_XY2	1040	GFP	siA1A2_GFP	4321	ana_telo	30	1.92386464826358
run3_p006_crop_01_siA1A2_GFP_XY2	1040	GFP	siA1A2_GFP	4510	ana_telo	33	2.0080142475512
run3_p006_crop_01_siA1A2_GFP_XY2	1040	GFP	siA1A2_GFP	4618	ana_telo	36	2.05609973285841
run3_p006_crop_01_siA1A2_GFP_XY2	1040	GFP	siA1A2_GFP	4709	ana_telo	39	2.09661620658949
run3_p006_crop_01_siA1A2_GFP_XY2	1040	GFP	siA1A2_GFP	4781	ana_telo	42	2.1286731967943
run3_p006_crop_01_siA1A2_GFP_XY2	1040	GFP	siA1A2_GFP	4940	ana_telo	45	2.19946571682992
run3_p006_crop_01_siA1A2_GFP_XY2	1040	GFP	siA1A2_GFP	5001	ana_telo	48	2.22662511130899
run3_p006_crop_01_siA1A2_GFP_XY2	1040	GFP	siA1A2_GFP	4926	ana_telo	51	2.19323241317898
run3_p006_crop_01_siA1A2_GFP_XY2	1040	GFP	siA1A2_GFP	4969	ana_telo	54	2.21237756010686
run3_p006_crop_01_siA1A2_GFP_XY2	1040	GFP	siA1A2_GFP	5175	ana_telo	57	2.30409617097061
run3_p006_crop_01_siA1A2_GFP_XY2	1040	GFP	siA1A2_GFP	5149	ana_telo	60	2.29252003561888
run3_p006_crop_01_siA1A2_GFP_XY2	1040	GFP	siA1A2_GFP	5125	ana_telo	63	2.28183437221728
run3_p006_crop_01_siA1A2_GFP_XY2	1040	GFP	siA1A2_GFP	5224	ana_telo	66	2.32591273374889
run3_p006_crop_01_siA1A2_GFP_XY2	1040	GFP	siA1A2_GFP	5452	ana_telo	69	2.42742653606411
run3_p006_crop_01_siA1A2_GFP_XY2	1040	GFP	siA1A2_GFP	5458	ana_telo	72	2.43009795191451
run3_p006_crop_01_siA1A2_GFP_XY2	1040	GFP	siA1A2_GFP	5653	ana_telo	75	2.51691896705254
run3_p006_crop_01_siA1A2_GFP_XY2	1040	GFP	siA1A2_GFP	5711	ana_telo	78	2.54274265360641
run3_p006_crop_01_siA1A2_GFP_XY2	1040	GFP	siA1A2_GFP	5687	ana_telo	81	2.53205699020481
run3_p006_crop_01_siA1A2_GFP_XY2	1040	GFP	siA1A2_GFP	5771	ana_telo	84	2.56945681211042
run3_p006_crop_01_siA1A2_GFP_XY2	1040	GFP	siA1A2_GFP	5817	ana_telo	87	2.58993766696349
run3_p007_crop_01_siA1A2_GFP_XY1	1040	GFP	siA1A2_GFP	3775	meta	-3	1.62996545768567
run3_p007_crop_01_siA1A2_GFP_XY1	1040	GFP	siA1A2_GFP	2316	ana_telo	0	1
run3_p007_crop_01_siA1A2_GFP_XY1	1040	GFP	siA1A2_GFP	1903	ana_telo	3	0.82167530224525
run3_p007_crop_01_siA1A2_GFP_XY1	1040	GFP	siA1A2_GFP	1941	ana_telo	6	0.838082901554404
run3_p007_crop_01_siA1A2_GFP_XY1	1040	GFP	siA1A2_GFP	2531	ana_telo	9	1.09283246977547
run3_p007_crop_01_siA1A2_GFP_XY1	1040	GFP	siA1A2_GFP	3194	ana_telo	12	1.37910189982729
run3_p007_crop_01_siA1A2_GFP_XY1	1040	GFP	siA1A2_GFP	3813	ana_telo	15	1.64637305699482
run3_p007_crop_01_siA1A2_GFP_XY1	1040	GFP	siA1A2_GFP	4191	ana_telo	18	1.80958549222798
run3_p007_crop_01_siA1A2_GFP_XY1	1040	GFP	siA1A2_GFP	4893	ana_telo	21	2.11269430051813
run3_p007_crop_01_siA1A2_GFP_XY2	1040	GFP	siA1A2_GFP	3775	meta	-3	1.92111959287532
run3_p007_crop_01_siA1A2_GFP_XY2	1040	GFP	siA1A2_GFP	1965	ana_telo	0	1
run3_p007_crop_01_siA1A2_GFP_XY2	1040	GFP	siA1A2_GFP	1911	ana_telo	3	0.972519083969466
run3_p007_crop_01_siA1A2_GFP_XY2	1040	GFP	siA1A2_GFP	2066	ana_telo	6	1.05139949109415
run3_p007_crop_01_siA1A2_GFP_XY2	1040	GFP	siA1A2_GFP	2762	ana_telo	9	1.40559796437659
run3_p007_crop_01_siA1A2_GFP_XY2	1040	GFP	siA1A2_GFP	3241	ana_telo	12	1.64936386768448
run3_p007_crop_01_siA1A2_GFP_XY2	1040	GFP	siA1A2_GFP	3605	ana_telo	15	1.83460559796438
run3_p007_crop_01_siA1A2_GFP_XY2	1040	GFP	siA1A2_GFP	4085	ana_telo	18	2.07888040712468
run3_p007_crop_01_siA1A2_GFP_XY2	1040	GFP	siA1A2_GFP	4403	ana_telo	21	2.24071246819338
run3_p007_crop_01_siA1A2_GFP_XY2	1040	GFP	siA1A2_GFP	4853	ana_telo	24	2.46972010178117
run3_p007_crop_01_siA1A2_GFP_XY2	1040	GFP	siA1A2_GFP	5167	ana_telo	27	2.6295165394402
run3_p009_crop_01_siA1A2_GFP_XY1	1040	GFP	siA1A2_GFP	6159	meta	-6	2.00292682926829
run3_p009_crop_01_siA1A2_GFP_XY1	1040	GFP	siA1A2_GFP	5596	early_ana	-3	1.81983739837398
run3_p009_crop_01_siA1A2_GFP_XY1	1040	GFP	siA1A2_GFP	3075	ana_telo	0	1
run3_p009_crop_01_siA1A2_GFP_XY1	1040	GFP	siA1A2_GFP	3021	ana_telo	3	0.982439024390244
run3_p009_crop_01_siA1A2_GFP_XY1	1040	GFP	siA1A2_GFP	3225	ana_telo	6	1.04878048780488
run3_p009_crop_01_siA1A2_GFP_XY1	1040	GFP	siA1A2_GFP	3382	ana_telo	9	1.09983739837398
run3_p009_crop_01_siA1A2_GFP_XY1	1040	GFP	siA1A2_GFP	3697	ana_telo	12	1.20227642276423
run1_p004_crop_03_8734_siA1A2_X1	8734	eIF4A3-eGFP	siA1A2_A3	2807	meta	-3	1.21620450606586
run1_p004_crop_03_8734_siA1A2_X1	8734	eIF4A3-eGFP	siA1A2_A3	2308	ana_telo	0	1
run1_p004_crop_03_8734_siA1A2_X1	8734	eIF4A3-eGFP	siA1A2_A3	2091	ana_telo	3	0.905979202772964
run1_p004_crop_03_8734_siA1A2_X1	8734	eIF4A3-eGFP	siA1A2_A3	1856	ana_telo	6	0.804159445407279
run1_p004_crop_03_8734_siA1A2_X1	8734	eIF4A3-eGFP	siA1A2_A3	1508	ana_telo	9	0.653379549393414
run1_p004_crop_03_8734_siA1A2_X1	8734	eIF4A3-eGFP	siA1A2_A3	1567	ana_telo	12	0.67894280762565
run1_p004_crop_03_8734_siA1A2_X1	8734	eIF4A3-eGFP	siA1A2_A3	1855	ana_telo	15	0.803726169844021
run1_p004_crop_03_8734_siA1A2_X1	8734	eIF4A3-eGFP	siA1A2_A3	2010	ana_telo	18	0.870883882149047
run1_p004_crop_03_8734_siA1A2_X1	8734	eIF4A3-eGFP	siA1A2_A3	2346	ana_telo	21	1.01646447140381
run1_p004_crop_03_8734_siA1A2_X1	8734	eIF4A3-eGFP	siA1A2_A3	2585	ana_telo	24	1.12001733102253
run1_p004_crop_03_8734_siA1A2_X1	8734	eIF4A3-eGFP	siA1A2_A3	2638	ana_telo	27	1.14298093587522
run1_p004_crop_03_8734_siA1A2_X1	8734	eIF4A3-eGFP	siA1A2_A3	2920	ana_telo	30	1.26516464471404
run1_p004_crop_03_8734_siA1A2_X1	8734	eIF4A3-eGFP	siA1A2_A3	3071	ana_telo	33	1.33058925476603
run1_p004_crop_03_8734_siA1A2_X1	8734	eIF4A3-eGFP	siA1A2_A3	3347	ana_telo	36	1.4501733102253
run1_p004_crop_03_8734_siA1A2_X1	8734	eIF4A3-eGFP	siA1A2_A3	3537	ana_telo	39	1.53249566724437
run1_p004_crop_03_8734_siA1A2_X1	8734	eIF4A3-eGFP	siA1A2_A3	3741	ana_telo	42	1.62088388214905
run1_p004_crop_03_8734_siA1A2_X1	8734	eIF4A3-eGFP	siA1A2_A3	3894	ana_telo	45	1.68717504332756
run1_p004_crop_03_8734_siA1A2_X1	8734	eIF4A3-eGFP	siA1A2_A3	3971	ana_telo	48	1.72053726169844
run1_p004_crop_03_8734_siA1A2_X1	8734	eIF4A3-eGFP	siA1A2_A3	4033	ana_telo	51	1.74740034662045
run1_p004_crop_03_8734_siA1A2_X1	8734	eIF4A3-eGFP	siA1A2_A3	4098	ana_telo	54	1.77556325823224
run1_p004_crop_03_8734_siA1A2_X1	8734	eIF4A3-eGFP	siA1A2_A3	4172	ana_telo	57	1.80762564991334
run1_p004_crop_03_8734_siA1A2_X1	8734	eIF4A3-eGFP	siA1A2_A3	4172	ana_telo	60	1.80762564991334
run1_p004_crop_03_8734_siA1A2_X1	8734	eIF4A3-eGFP	siA1A2_A3	4231	ana_telo	63	1.83318890814558
run1_p004_crop_03_8734_siA1A2_X1	8734	eIF4A3-eGFP	siA1A2_A3	4501	ana_telo	66	1.9501733102253
run1_p004_crop_03_8734_siA1A2_X1	8734	eIF4A3-eGFP	siA1A2_A3	4487	ana_telo	69	1.94410745233969
run1_p004_crop_03_8734_siA1A2_X1	8734	eIF4A3-eGFP	siA1A2_A3	4591	ana_telo	72	1.98916811091854
run1_p004_crop_03_8734_siA1A2_X1	8734	eIF4A3-eGFP	siA1A2_A3	4763	ana_telo	75	2.06369150779896
run3_p009_crop_01_siA1A2_GFP_XY2	1040	GFP	siA1A2_GFP	6159	meta	-6	1.97784200385356
run3_p009_crop_01_siA1A2_GFP_XY2	1040	GFP	siA1A2_GFP	5596	early_ana	-3	1.79704560051381
run3_p009_crop_01_siA1A2_GFP_XY2	1040	GFP	siA1A2_GFP	3114	ana_telo	0	1
run3_p009_crop_01_siA1A2_GFP_XY2	1040	GFP	siA1A2_GFP	2915	ana_telo	3	0.936095054592164
run3_p009_crop_01_siA1A2_GFP_XY2	1040	GFP	siA1A2_GFP	3378	ana_telo	6	1.08477842003854
run3_p009_crop_01_siA1A2_GFP_XY2	1040	GFP	siA1A2_GFP	3503	ana_telo	9	1.12491971740527
run3_p009_crop_01_siA1A2_GFP_XY2	1040	GFP	siA1A2_GFP	3829	ana_telo	12	1.2296082209377
run3_p009_crop_01_siA1A2_GFP_XY2	1040	GFP	siA1A2_GFP	4277	ana_telo	15	1.37347463070006
run3_p009_crop_01_siA1A2_GFP_XY2	1040	GFP	siA1A2_GFP	4548	ana_telo	18	1.46050096339114
run3_p009_crop_01_siA1A2_GFP_XY2	1040	GFP	siA1A2_GFP	4699	ana_telo	21	1.50899165061015
run3_p009_crop_01_siA1A2_GFP_XY2	1040	GFP	siA1A2_GFP	4674	ana_telo	24	1.5009633911368
run3_p009_crop_01_siA1A2_GFP_XY2	1040	GFP	siA1A2_GFP	4552	ana_telo	27	1.46178548490687
run3_p009_crop_01_siA1A2_GFP_XY2	1040	GFP	siA1A2_GFP	4564	ana_telo	30	1.46563904945408
run3_p009_crop_01_siA1A2_GFP_XY2	1040	GFP	siA1A2_GFP	4795	ana_telo	33	1.5398201669878
run3_p009_crop_01_siA1A2_GFP_XY2	1040	GFP	siA1A2_GFP	4928	ana_telo	36	1.582530507386
run1_p004_crop_03_8734_siA1A2_X2	8734	eIF4A3-eGFP	siA1A2_A3	2807	meta	-3	1.29354838709677
run1_p004_crop_03_8734_siA1A2_X2	8734	eIF4A3-eGFP	siA1A2_A3	2170	ana_telo	0	1
run1_p004_crop_03_8734_siA1A2_X2	8734	eIF4A3-eGFP	siA1A2_A3	2055	ana_telo	3	0.947004608294931
run1_p004_crop_03_8734_siA1A2_X2	8734	eIF4A3-eGFP	siA1A2_A3	1809	ana_telo	6	0.833640552995392
run1_p004_crop_03_8734_siA1A2_X2	8734	eIF4A3-eGFP	siA1A2_A3	1545	ana_telo	9	0.711981566820276
run1_p004_crop_03_8734_siA1A2_X2	8734	eIF4A3-eGFP	siA1A2_A3	1711	ana_telo	12	0.788479262672811
run1_p004_crop_03_8734_siA1A2_X2	8734	eIF4A3-eGFP	siA1A2_A3	2139	ana_telo	15	0.985714285714286
run1_p004_crop_03_8734_siA1A2_X2	8734	eIF4A3-eGFP	siA1A2_A3	2220	ana_telo	18	1.02304147465438
run1_p004_crop_03_8734_siA1A2_X2	8734	eIF4A3-eGFP	siA1A2_A3	2513	ana_telo	21	1.15806451612903
run1_p004_crop_03_8734_siA1A2_X2	8734	eIF4A3-eGFP	siA1A2_A3	2794	ana_telo	24	1.28755760368664
run1_p004_crop_03_8734_siA1A2_X2	8734	eIF4A3-eGFP	siA1A2_A3	2863	ana_telo	27	1.31935483870968
run1_p004_crop_03_8734_siA1A2_X2	8734	eIF4A3-eGFP	siA1A2_A3	3036	ana_telo	30	1.39907834101382
run1_p004_crop_03_8734_siA1A2_X2	8734	eIF4A3-eGFP	siA1A2_A3	3206	ana_telo	33	1.47741935483871
run1_p004_crop_03_8734_siA1A2_X2	8734	eIF4A3-eGFP	siA1A2_A3	3418	ana_telo	36	1.57511520737327
run1_p004_crop_03_8734_siA1A2_X2	8734	eIF4A3-eGFP	siA1A2_A3	3547	ana_telo	39	1.63456221198157
run1_p004_crop_03_8734_siA1A2_X2	8734	eIF4A3-eGFP	siA1A2_A3	3706	ana_telo	42	1.70783410138249
run1_p004_crop_03_8734_siA1A2_X2	8734	eIF4A3-eGFP	siA1A2_A3	3872	ana_telo	45	1.78433179723502
run1_p004_crop_03_8734_siA1A2_X2	8734	eIF4A3-eGFP	siA1A2_A3	3988	ana_telo	48	1.83778801843318
run1_p004_crop_03_8734_siA1A2_X2	8734	eIF4A3-eGFP	siA1A2_A3	4068	ana_telo	51	1.87465437788018
run1_p004_crop_03_8734_siA1A2_X2	8734	eIF4A3-eGFP	siA1A2_A3	4173	ana_telo	54	1.92304147465438
run1_p004_crop_03_8734_siA1A2_X2	8734	eIF4A3-eGFP	siA1A2_A3	4241	ana_telo	57	1.95437788018433
run1_p004_crop_03_8734_siA1A2_X2	8734	eIF4A3-eGFP	siA1A2_A3	4232	ana_telo	60	1.95023041474654
run1_p004_crop_03_8734_siA1A2_X2	8734	eIF4A3-eGFP	siA1A2_A3	4228	ana_telo	63	1.94838709677419
run1_p004_crop_03_8734_siA1A2_X2	8734	eIF4A3-eGFP	siA1A2_A3	4239	ana_telo	66	1.95345622119816
run1_p004_crop_03_8734_siA1A2_X2	8734	eIF4A3-eGFP	siA1A2_A3	4278	ana_telo	69	1.97142857142857
run1_p004_crop_03_8734_siA1A2_X2	8734	eIF4A3-eGFP	siA1A2_A3	4327	ana_telo	72	1.99400921658986
run1_p004_crop_03_8734_siA1A2_X2	8734	eIF4A3-eGFP	siA1A2_A3	4432	ana_telo	75	2.04239631336406
run1_p004_crop_04_8734_siA1A2_X	8734	eIF4A3-eGFP	siA1A2_A3	3095	meta	-3	1.48726573762614
run1_p004_crop_04_8734_siA1A2_X	8734	eIF4A3-eGFP	siA1A2_A3	2081	ana_telo	0	1
run1_p004_crop_04_8734_siA1A2_X	8734	eIF4A3-eGFP	siA1A2_A3	1777	ana_telo	3	0.853916386352715
run1_p004_crop_04_8734_siA1A2_X	8734	eIF4A3-eGFP	siA1A2_A3	1850	ana_telo	6	0.888995675156175
run1_p004_crop_04_8734_siA1A2_X	8734	eIF4A3-eGFP	siA1A2_A3	2105	ana_telo	9	1.01153291686689
run1_p004_crop_04_8734_siA1A2_X	8734	eIF4A3-eGFP	siA1A2_A3	2734	ana_telo	12	1.31379144641999
run1_p004_crop_04_8734_siA1A2_X	8734	eIF4A3-eGFP	siA1A2_A3	3521	ana_telo	15	1.69197501201346
run1_p004_crop_04_8734_siA1A2_X	8734	eIF4A3-eGFP	siA1A2_A3	4038	ana_telo	18	1.9404132628544
run1_p004_crop_04_8734_siA1A2_X	8734	eIF4A3-eGFP	siA1A2_A3	4335	ana_telo	21	2.08313310908217
run1_p004_crop_04_8734_siA1A2_X	8734	eIF4A3-eGFP	siA1A2_A3	4520	ana_telo	24	2.17203267659779
p001_crop01_siCtrl-GFP_XY1	NA	NA	siCTRL_GFP	3784	meta	-9	1.46666666666667
p001_crop01_siCtrl-GFP_XY1	NA	NA	siCTRL_GFP	4246	early_ana	-6	1.64573643410853
p001_crop01_siCtrl-GFP_XY1	NA	NA	siCTRL_GFP	6975	early_ana	-3	2.70348837209302
p001_crop01_siCtrl-GFP_XY1	NA	NA	siCTRL_GFP	2580	ana_telo	0	1
p001_crop01_siCtrl-GFP_XY1	NA	NA	siCTRL_GFP	1840	ana_telo	3	0.713178294573643
p001_crop01_siCtrl-GFP_XY1	NA	NA	siCTRL_GFP	1975	ana_telo	6	0.765503875968992
p001_crop01_siCtrl-GFP_XY2	NA	NA	siCTRL_GFP	3784	meta	-9	1.69534050179211
p001_crop01_siCtrl-GFP_XY2	NA	NA	siCTRL_GFP	4246	early_ana	-6	1.90232974910394
p001_crop01_siCtrl-GFP_XY2	NA	NA	siCTRL_GFP	6975	early_ana	-3	3.125
p001_crop01_siCtrl-GFP_XY2	NA	NA	siCTRL_GFP	2232	ana_telo	0	1
p001_crop01_siCtrl-GFP_XY2	NA	NA	siCTRL_GFP	1895	ana_telo	3	0.849014336917563
p001_crop01_siCtrl-GFP_XY2	NA	NA	siCTRL_GFP	2150	ana_telo	6	0.96326164874552
p005_crop01_siCtrl-GFP_XY1	NA	NA	siCTRL_GFP	3484	meta	-3	1.59889857732905
p005_crop01_siCtrl-GFP_XY1	NA	NA	siCTRL_GFP	2179	ana_telo	0	1
p005_crop01_siCtrl-GFP_XY1	NA	NA	siCTRL_GFP	2035	ana_telo	3	0.933914639743001
p005_crop01_siCtrl-GFP_XY1	NA	NA	siCTRL_GFP	1891	ana_telo	6	0.867829279486003
p005_crop01_siCtrl-GFP_XY1	NA	NA	siCTRL_GFP	1938	ana_telo	9	0.889398806792106
p005_crop01_siCtrl-GFP_XY1	NA	NA	siCTRL_GFP	2119	ana_telo	12	0.972464433226251
p005_crop01_siCtrl-GFP_XY1	NA	NA	siCTRL_GFP	2403	ana_telo	15	1.10279944928866
p005_crop01_siCtrl-GFP_XY1	NA	NA	siCTRL_GFP	2608	ana_telo	18	1.19687930243231
p005_crop01_siCtrl-GFP_XY1	NA	NA	siCTRL_GFP	2960	ana_telo	21	1.35842129417164
p005_crop01_siCtrl-GFP_XY1	NA	NA	siCTRL_GFP	3259	ana_telo	24	1.49564020192749
p005_crop01_siCtrl-GFP_XY1	NA	NA	siCTRL_GFP	3539	ana_telo	27	1.62413951353832
p005_crop01_siCtrl-GFP_XY1	NA	NA	siCTRL_GFP	3779	ana_telo	30	1.73428178063332
p005_crop01_siCtrl-GFP_XY1	NA	NA	siCTRL_GFP	4000	ana_telo	33	1.83570445158329
p005_crop01_siCtrl-GFP_XY1	NA	NA	siCTRL_GFP	3994	ana_telo	36	1.83295089490592
p005_crop01_siCtrl-GFP_XY1	NA	NA	siCTRL_GFP	4159	ana_telo	39	1.90867370353373
p005_crop01_siCtrl-GFP_XY1	NA	NA	siCTRL_GFP	4365	ana_telo	42	2.00321248279027
p005_crop01_siCtrl-GFP_XY1	NA	NA	siCTRL_GFP	4445	ana_telo	45	2.03992657182194
p005_crop01_siCtrl-GFP_XY1	NA	NA	siCTRL_GFP	4433	ana_telo	48	2.03441945846719
p005_crop01_siCtrl-GFP_XY1	NA	NA	siCTRL_GFP	4582	ana_telo	51	2.10279944928866
p005_crop01_siCtrl-GFP_XY1	NA	NA	siCTRL_GFP	4811	ana_telo	54	2.20789352914181
p005_crop01_siCtrl-GFP_XY1	NA	NA	siCTRL_GFP	4929	ana_telo	57	2.26204681046352
p005_crop01_siCtrl-GFP_XY1	NA	NA	siCTRL_GFP	5076	ana_telo	60	2.3295089490592
p005_crop01_siCtrl-GFP_XY1	NA	NA	siCTRL_GFP	5272	ana_telo	63	2.41945846718678
p005_crop01_siCtrl-GFP_XY1	NA	NA	siCTRL_GFP	5313	ana_telo	66	2.43827443781551
p005_crop01_siCtrl-GFP_XY1	NA	NA	siCTRL_GFP	5314	ana_telo	69	2.43873336392841
p005_crop01_siCtrl-GFP_XY1	NA	NA	siCTRL_GFP	5386	ana_telo	72	2.47177604405691
p005_crop01_siCtrl-GFP_XY1	NA	NA	siCTRL_GFP	5372	ana_telo	75	2.46535107847637
p005_crop01_siCtrl-GFP_XY1	NA	NA	siCTRL_GFP	5463	ana_telo	78	2.50711335474989
p005_crop01_siCtrl-GFP_XY1	NA	NA	siCTRL_GFP	5649	ana_telo	81	2.59247361174851
p005_crop01_siCtrl-GFP_XY1	NA	NA	siCTRL_GFP	5709	ana_telo	84	2.62000917852226
p005_crop01_siCtrl-GFP_XY1	NA	NA	siCTRL_GFP	5821	ana_telo	87	2.67140890316659
p005_crop01_siCtrl-GFP_XY2	NA	NA	siCTRL_GFP	3484	meta	-3	1.59816513761468
p005_crop01_siCtrl-GFP_XY2	NA	NA	siCTRL_GFP	2180	ana_telo	0	1
p005_crop01_siCtrl-GFP_XY2	NA	NA	siCTRL_GFP	1920	ana_telo	3	0.880733944954128
p005_crop01_siCtrl-GFP_XY2	NA	NA	siCTRL_GFP	1864	ana_telo	6	0.855045871559633
p005_crop01_siCtrl-GFP_XY2	NA	NA	siCTRL_GFP	1924	ana_telo	9	0.88256880733945
p005_crop01_siCtrl-GFP_XY2	NA	NA	siCTRL_GFP	2138	ana_telo	12	0.980733944954128
p005_crop01_siCtrl-GFP_XY2	NA	NA	siCTRL_GFP	2405	ana_telo	15	1.10321100917431
p005_crop01_siCtrl-GFP_XY2	NA	NA	siCTRL_GFP	2735	ana_telo	18	1.2545871559633
p005_crop01_siCtrl-GFP_XY2	NA	NA	siCTRL_GFP	3197	ana_telo	21	1.46651376146789
p005_crop01_siCtrl-GFP_XY2	NA	NA	siCTRL_GFP	3355	ana_telo	24	1.53899082568807
p005_crop01_siCtrl-GFP_XY2	NA	NA	siCTRL_GFP	3725	ana_telo	27	1.70871559633028
p005_crop01_siCtrl-GFP_XY2	NA	NA	siCTRL_GFP	3870	ana_telo	30	1.77522935779817
p005_crop01_siCtrl-GFP_XY2	NA	NA	siCTRL_GFP	4087	ana_telo	33	1.87477064220183
p005_crop01_siCtrl-GFP_XY2	NA	NA	siCTRL_GFP	4385	ana_telo	36	2.01146788990826
p005_crop01_siCtrl-GFP_XY2	NA	NA	siCTRL_GFP	4659	ana_telo	39	2.13715596330275
p005_crop01_siCtrl-GFP_XY2	NA	NA	siCTRL_GFP	4724	ana_telo	42	2.16697247706422
p005_crop01_siCtrl-GFP_XY2	NA	NA	siCTRL_GFP	4837	ana_telo	45	2.21880733944954
p005_crop01_siCtrl-GFP_XY2	NA	NA	siCTRL_GFP	5028	ana_telo	48	2.30642201834862
p005_crop01_siCtrl-GFP_XY2	NA	NA	siCTRL_GFP	5112	ana_telo	51	2.34495412844037
p005_crop01_siCtrl-GFP_XY2	NA	NA	siCTRL_GFP	5120	ana_telo	54	2.34862385321101
p005_crop01_siCtrl-GFP_XY2	NA	NA	siCTRL_GFP	5266	ana_telo	57	2.41559633027523
p005_crop01_siCtrl-GFP_XY2	NA	NA	siCTRL_GFP	5353	ana_telo	60	2.45550458715596
p005_crop01_siCtrl-GFP_XY2	NA	NA	siCTRL_GFP	5448	ana_telo	63	2.49908256880734
p005_crop01_siCtrl-GFP_XY2	NA	NA	siCTRL_GFP	5469	ana_telo	66	2.50871559633028
p005_crop01_siCtrl-GFP_XY2	NA	NA	siCTRL_GFP	5456	ana_telo	69	2.50275229357798
p005_crop01_siCtrl-GFP_XY2	NA	NA	siCTRL_GFP	5461	ana_telo	72	2.50504587155963
p005_crop01_siCtrl-GFP_XY2	NA	NA	siCTRL_GFP	5438	ana_telo	75	2.49449541284404
p005_crop01_siCtrl-GFP_XY2	NA	NA	siCTRL_GFP	5550	ana_telo	78	2.54587155963303
p005_crop01_siCtrl-GFP_XY2	NA	NA	siCTRL_GFP	5776	ana_telo	81	2.64954128440367
p005_crop01_siCtrl-GFP_XY2	NA	NA	siCTRL_GFP	5795	ana_telo	84	2.65825688073395
p005_crop01_siCtrl-GFP_XY2	NA	NA	siCTRL_GFP	5903	ana_telo	87	2.70779816513761
run1_p004_crop_04_8734_siA1A2_X2	8734	eIF4A3-eGFP	siA1A2_A3	3095	meta	-3	1.4951690821256
run1_p004_crop_04_8734_siA1A2_X2	8734	eIF4A3-eGFP	siA1A2_A3	2070	ana_telo	0	1
run1_p004_crop_04_8734_siA1A2_X2	8734	eIF4A3-eGFP	siA1A2_A3	1795	ana_telo	3	0.867149758454106
run1_p004_crop_04_8734_siA1A2_X2	8734	eIF4A3-eGFP	siA1A2_A3	1817	ana_telo	6	0.877777777777778
run1_p004_crop_04_8734_siA1A2_X2	8734	eIF4A3-eGFP	siA1A2_A3	1876	ana_telo	9	0.906280193236715
run1_p004_crop_04_8734_siA1A2_X2	8734	eIF4A3-eGFP	siA1A2_A3	2311	ana_telo	12	1.11642512077295
run1_p004_crop_04_8734_siA1A2_X2	8734	eIF4A3-eGFP	siA1A2_A3	3072	ana_telo	15	1.48405797101449
p005_crop02_siCtrl-GFP_XY1	NA	NA	siCTRL_GFP	3265	meta	-3	1.82810750279955
p005_crop02_siCtrl-GFP_XY1	NA	NA	siCTRL_GFP	1786	ana_telo	0	1
p005_crop02_siCtrl-GFP_XY1	NA	NA	siCTRL_GFP	1608	ana_telo	3	0.9003359462486
p005_crop02_siCtrl-GFP_XY1	NA	NA	siCTRL_GFP	1598	ana_telo	6	0.894736842105263
p005_crop02_siCtrl-GFP_XY1	NA	NA	siCTRL_GFP	2107	ana_telo	9	1.17973124300112
p005_crop02_siCtrl-GFP_XY1	NA	NA	siCTRL_GFP	3020	ana_telo	12	1.69092945128779
p005_crop02_siCtrl-GFP_XY1	NA	NA	siCTRL_GFP	3728	ana_telo	15	2.08734602463606
p005_crop02_siCtrl-GFP_XY1	NA	NA	siCTRL_GFP	4216	ana_telo	18	2.36058230683091
p005_crop02_siCtrl-GFP_XY1	NA	NA	siCTRL_GFP	4499	ana_telo	21	2.51903695408735
p005_crop02_siCtrl-GFP_XY1	NA	NA	siCTRL_GFP	4759	ana_telo	24	2.66461366181411
p005_crop02_siCtrl-GFP_XY1	NA	NA	siCTRL_GFP	4979	ana_telo	27	2.78779395296753
p005_crop02_siCtrl-GFP_XY1	NA	NA	siCTRL_GFP	5187	ana_telo	30	2.90425531914894
p005_crop02_siCtrl-GFP_XY1	NA	NA	siCTRL_GFP	5233	ana_telo	33	2.93001119820829
p005_crop02_siCtrl-GFP_XY1	NA	NA	siCTRL_GFP	5223	ana_telo	36	2.92441209406495
p005_crop02_siCtrl-GFP_XY1	NA	NA	siCTRL_GFP	5108	ana_telo	39	2.86002239641657
p005_crop02_siCtrl-GFP_XY1	NA	NA	siCTRL_GFP	5045	ana_telo	42	2.82474804031355
p005_crop02_siCtrl-GFP_XY1	NA	NA	siCTRL_GFP	5087	ana_telo	45	2.84826427771557
p005_crop02_siCtrl-GFP_XY1	NA	NA	siCTRL_GFP	5019	ana_telo	48	2.81019036954087
p005_crop02_siCtrl-GFP_XY1	NA	NA	siCTRL_GFP	5099	ana_telo	51	2.85498320268757
p005_crop02_siCtrl-GFP_XY1	NA	NA	siCTRL_GFP	5186	ana_telo	54	2.9036954087346
p005_crop02_siCtrl-GFP_XY1	NA	NA	siCTRL_GFP	5349	ana_telo	57	2.994960806271
p005_crop02_siCtrl-GFP_XY1	NA	NA	siCTRL_GFP	5377	ana_telo	60	3.01063829787234
p005_crop02_siCtrl-GFP_XY1	NA	NA	siCTRL_GFP	5458	ana_telo	63	3.05599104143337
p005_crop02_siCtrl-GFP_XY2	NA	NA	siCTRL_GFP	3265	meta	-3	1.79494227597581
p005_crop02_siCtrl-GFP_XY2	NA	NA	siCTRL_GFP	1819	ana_telo	0	1
p005_crop02_siCtrl-GFP_XY2	NA	NA	siCTRL_GFP	1753	ana_telo	3	0.963716327652556
p005_crop02_siCtrl-GFP_XY2	NA	NA	siCTRL_GFP	1759	ana_telo	6	0.967014843320506
p005_crop02_siCtrl-GFP_XY2	NA	NA	siCTRL_GFP	2090	ana_telo	9	1.14898295766905
p005_crop02_siCtrl-GFP_XY2	NA	NA	siCTRL_GFP	2714	ana_telo	12	1.49202858713579
p005_crop02_siCtrl-GFP_XY2	NA	NA	siCTRL_GFP	3297	ana_telo	15	1.81253435953821
p005_crop02_siCtrl-GFP_XY2	NA	NA	siCTRL_GFP	3713	ana_telo	18	2.04123144584937
p005_crop02_siCtrl-GFP_XY2	NA	NA	siCTRL_GFP	4176	ana_telo	21	2.2957669048928
p005_crop02_siCtrl-GFP_XY2	NA	NA	siCTRL_GFP	4551	ana_telo	24	2.50192413413964
p005_crop02_siCtrl-GFP_XY2	NA	NA	siCTRL_GFP	4796	ana_telo	27	2.63661352391424
p005_crop02_siCtrl-GFP_XY2	NA	NA	siCTRL_GFP	4912	ana_telo	30	2.70038482682793
p005_crop02_siCtrl-GFP_XY2	NA	NA	siCTRL_GFP	5061	ana_telo	33	2.78229796591534
p005_crop02_siCtrl-GFP_XY2	NA	NA	siCTRL_GFP	5007	ana_telo	36	2.75261132490379
p005_crop02_siCtrl-GFP_XY2	NA	NA	siCTRL_GFP	4991	ana_telo	39	2.74381528312259
p005_crop02_siCtrl-GFP_XY2	NA	NA	siCTRL_GFP	4999	ana_telo	42	2.74821330401319
p005_crop02_siCtrl-GFP_XY2	NA	NA	siCTRL_GFP	4936	ana_telo	45	2.71357888949973
p005_crop02_siCtrl-GFP_XY2	NA	NA	siCTRL_GFP	4973	ana_telo	48	2.73391973611875
p005_crop02_siCtrl-GFP_XY2	NA	NA	siCTRL_GFP	5027	ana_telo	51	2.76360637713029
p005_crop02_siCtrl-GFP_XY2	NA	NA	siCTRL_GFP	5136	ana_telo	54	2.82352941176471
p005_crop02_siCtrl-GFP_XY2	NA	NA	siCTRL_GFP	5093	ana_telo	57	2.79989004947774
p005_crop02_siCtrl-GFP_XY2	NA	NA	siCTRL_GFP	5136	ana_telo	60	2.82352941176471
p005_crop02_siCtrl-GFP_XY2	NA	NA	siCTRL_GFP	5262	ana_telo	63	2.89279824079164
p006_crop01_siA1A2-GFP_XY1	NA	NA	siA1A2_GFP	3213	meta	-6	1.38253012048193
p006_crop01_siA1A2-GFP_XY1	NA	NA	siA1A2_GFP	5483	early_ana	-3	2.35929432013769
p006_crop01_siA1A2-GFP_XY1	NA	NA	siA1A2_GFP	2324	ana_telo	0	1
p006_crop01_siA1A2-GFP_XY1	NA	NA	siA1A2_GFP	2634	ana_telo	3	1.13339070567986
p006_crop01_siA1A2-GFP_XY1	NA	NA	siA1A2_GFP	2299	ana_telo	6	0.989242685025818
p006_crop01_siA1A2-GFP_XY1	NA	NA	siA1A2_GFP	2210	ana_telo	9	0.950946643717728
p006_crop01_siA1A2-GFP_XY1	NA	NA	siA1A2_GFP	2383	ana_telo	12	1.02538726333907
p006_crop01_siA1A2-GFP_XY1	NA	NA	siA1A2_GFP	2667	ana_telo	15	1.14759036144578
p006_crop01_siA1A2-GFP_XY1	NA	NA	siA1A2_GFP	2961	ana_telo	18	1.27409638554217
p006_crop01_siA1A2-GFP_XY1	NA	NA	siA1A2_GFP	3526	ana_telo	21	1.51721170395869
p006_crop01_siA1A2-GFP_XY1	NA	NA	siA1A2_GFP	4061	ana_telo	24	1.7474182444062
p006_crop01_siA1A2-GFP_XY2	NA	NA	siA1A2_GFP	3213	meta	-6	1.90909090909091
p006_crop01_siA1A2-GFP_XY2	NA	NA	siA1A2_GFP	5483	early_ana	-3	3.25787284610814
p006_crop01_siA1A2-GFP_XY2	NA	NA	siA1A2_GFP	1683	ana_telo	0	1
p006_crop01_siA1A2-GFP_XY2	NA	NA	siA1A2_GFP	1713	ana_telo	3	1.01782531194296
p006_crop01_siA1A2-GFP_XY2	NA	NA	siA1A2_GFP	1558	ana_telo	6	0.925727866904338
p006_crop01_siA1A2-GFP_XY2	NA	NA	siA1A2_GFP	1846	ana_telo	9	1.09685086155674
p006_crop01_siA1A2-GFP_XY2	NA	NA	siA1A2_GFP	2115	ana_telo	12	1.25668449197861
p006_crop01_siA1A2-GFP_XY2	NA	NA	siA1A2_GFP	2505	ana_telo	15	1.48841354723708
p006_crop01_siA1A2-GFP_XY2	NA	NA	siA1A2_GFP	2974	ana_telo	18	1.767082590612
p006_crop01_siA1A2-GFP_XY2	NA	NA	siA1A2_GFP	3284	ana_telo	21	1.95127748068925
p006_crop01_siA1A2-GFP_XY2	NA	NA	siA1A2_GFP	3421	ana_telo	24	2.03267973856209
p006_crop01_siA1A2-GFP_XY2	NA	NA	siA1A2_GFP	3543	ana_telo	27	2.10516934046346
p006_crop01_siA1A2-GFP_XY2	NA	NA	siA1A2_GFP	3552	ana_telo	30	2.11051693404635
p006_crop01_siA1A2-GFP_XY2	NA	NA	siA1A2_GFP	3711	ana_telo	33	2.20499108734403
p006_crop01_siA1A2-GFP_XY2	NA	NA	siA1A2_GFP	3703	ana_telo	36	2.20023767082591
p006_crop01_siA1A2-GFP_XY2	NA	NA	siA1A2_GFP	3741	ana_telo	39	2.22281639928699
p006_crop01_siA1A2-GFP_XY2	NA	NA	siA1A2_GFP	3737	ana_telo	42	2.22043969102793
p006_crop01_siA1A2-GFP_XY2	NA	NA	siA1A2_GFP	3758	ana_telo	45	2.232917409388
p006_crop01_siA1A2-GFP_XY2	NA	NA	siA1A2_GFP	3853	ana_telo	48	2.2893642305407
p006_crop01_siA1A2-GFP_XY2	NA	NA	siA1A2_GFP	3932	ana_telo	51	2.33630421865716
p006_crop01_siA1A2-GFP_XY2	NA	NA	siA1A2_GFP	3945	ana_telo	54	2.34402852049911
p006_crop01_siA1A2-GFP_XY2	NA	NA	siA1A2_GFP	4035	ana_telo	57	2.39750445632799
p006_crop01_siA1A2-GFP_XY2	NA	NA	siA1A2_GFP	4115	ana_telo	60	2.44503862150921
p006_crop01_siA1A2-GFP_XY2	NA	NA	siA1A2_GFP	4257	ana_telo	63	2.52941176470588
p006_crop01_siA1A2-GFP_XY2	NA	NA	siA1A2_GFP	4385	ana_telo	66	2.60546642899584
p006_crop01_siA1A2-GFP_XY2	NA	NA	siA1A2_GFP	4450	ana_telo	69	2.64408793820559
p006_crop01_siA1A2-GFP_XY2	NA	NA	siA1A2_GFP	4362	ana_telo	72	2.59180035650624
p006_crop01_siA1A2-GFP_XY2	NA	NA	siA1A2_GFP	4331	ana_telo	75	2.57338086749851
p006_crop01_siA1A2-GFP_XY2	NA	NA	siA1A2_GFP	4316	ana_telo	78	2.56446821152704
p006_crop01_siA1A2-GFP_XY2	NA	NA	siA1A2_GFP	4570	ana_telo	81	2.71538918597742
p006_crop01_siA1A2-GFP_XY2	NA	NA	siA1A2_GFP	4531	ana_telo	84	2.69221628045157
p007_crop01_siA1A2-GFP_XY1.ome	NA	NA	siA1A2_GFP	6823	meta	-6	1.69137332672286
p007_crop01_siA1A2-GFP_XY1.ome	NA	NA	siA1A2_GFP	7580	early_ana	-3	1.87902825979177
p007_crop01_siA1A2-GFP_XY1.ome	NA	NA	siA1A2_GFP	4034	ana_telo	0	1
p007_crop01_siA1A2-GFP_XY1.ome	NA	NA	siA1A2_GFP	3904	ana_telo	3	0.96777392166584
p007_crop01_siA1A2-GFP_XY1.ome	NA	NA	siA1A2_GFP	4278	ana_telo	6	1.06048587010412
p007_crop01_siA1A2-GFP_XY1.ome	NA	NA	siA1A2_GFP	4407	ana_telo	9	1.09246405552801
p007_crop01_siA1A2-GFP_XY1.ome	NA	NA	siA1A2_GFP	4248	ana_telo	12	1.05304908279623
p007_crop01_siA1A2-GFP_XY1.ome	NA	NA	siA1A2_GFP	4238	ana_telo	15	1.0505701536936
p007_crop01_siA1A2-GFP_XY1.ome	NA	NA	siA1A2_GFP	4389	ana_telo	18	1.08800198314328
p007_crop01_siA1A2-GFP_XY1.ome	NA	NA	siA1A2_GFP	4646	ana_telo	21	1.15171046108081
p007_crop01_siA1A2-GFP_XY1.ome	NA	NA	siA1A2_GFP	4819	ana_telo	24	1.19459593455627
p007_crop01_siA1A2-GFP_XY1.ome	NA	NA	siA1A2_GFP	4989	ana_telo	27	1.23673772930094
p007_crop01_siA1A2-GFP_XY1.ome	NA	NA	siA1A2_GFP	5331	ana_telo	30	1.32151710461081
p007_crop01_siA1A2-GFP_XY1.ome02	NA	NA	siA1A2_GFP	6823	meta	-6	1.99912100791093
p007_crop01_siA1A2-GFP_XY1.ome02	NA	NA	siA1A2_GFP	7580	early_ana	-3	2.22092001171989
p007_crop01_siA1A2-GFP_XY1.ome02	NA	NA	siA1A2_GFP	3413	ana_telo	0	1
p007_crop01_siA1A2-GFP_XY1.ome02	NA	NA	siA1A2_GFP	3264	ana_telo	3	0.956343392909464
p007_crop01_siA1A2-GFP_XY1.ome02	NA	NA	siA1A2_GFP	3953	ana_telo	6	1.15821857603282
p007_crop01_siA1A2-GFP_XY1.ome02	NA	NA	siA1A2_GFP	4601	ana_telo	9	1.34808086727219
p007_crop01_siA1A2-GFP_XY1.ome02	NA	NA	siA1A2_GFP	4843	ana_telo	12	1.41898622912394
p007_crop01_siA1A2-GFP_XY1.ome02	NA	NA	siA1A2_GFP	4949	ana_telo	15	1.45004394960445
p007_crop01_siA1A2-GFP_XY1.ome02	NA	NA	siA1A2_GFP	5272	ana_telo	18	1.54468209786112
p007_crop01_siA1A2-GFP_XY1.ome02	NA	NA	siA1A2_GFP	5717	ana_telo	21	1.67506592440668
p007_crop01_siA1A2-GFP_XY1.ome02	NA	NA	siA1A2_GFP	6040	ana_telo	24	1.76970407266335
p007_crop01_siA1A2-GFP_XY1.ome02	NA	NA	siA1A2_GFP	6395	ana_telo	27	1.87371813653677
p007_crop01_siA1A2-GFP_XY1.ome02	NA	NA	siA1A2_GFP	6757	ana_telo	30	1.97978318195136
p007_crop01_siA1A2-GFP_XY1.ome02	NA	NA	siA1A2_GFP	6956	ana_telo	33	2.03808965719309
p007_crop01_siA1A2-GFP_XY1.ome02	NA	NA	siA1A2_GFP	6953	ana_telo	36	2.03721066510401
p007_crop01_siA1A2-GFP_XY1.ome02	NA	NA	siA1A2_GFP	7469	ana_telo	39	2.18839730442426
p007_crop01_siA1A2-GFP_XY1.ome02	NA	NA	siA1A2_GFP	7548	ana_telo	42	2.21154409610314
p007_crop01_siA1A2-GFP_XY1.ome02	NA	NA	siA1A2_GFP	7853	ana_telo	45	2.30090829182537
p007_crop01_siA1A2-GFP_XY1.ome02	NA	NA	siA1A2_GFP	7802	ana_telo	48	2.28596542631116
p007_crop03_siA1A2-GFP_XY1.ome_	NA	NA	siA1A2_GFP	4630	meta	-6	1.50129701686122
p007_crop03_siA1A2-GFP_XY1.ome_	NA	NA	siA1A2_GFP	4751	early_ana	-3	1.5405317769131
p007_crop03_siA1A2-GFP_XY1.ome_	NA	NA	siA1A2_GFP	3084	ana_telo	0	1
p007_crop03_siA1A2-GFP_XY1.ome_	NA	NA	siA1A2_GFP	2713	ana_telo	3	0.87970168612192
p007_crop03_siA1A2-GFP_XY1.ome_	NA	NA	siA1A2_GFP	2582	ana_telo	6	0.837224383916991
p007_crop03_siA1A2-GFP_XY1.ome_	NA	NA	siA1A2_GFP	2470	ana_telo	9	0.800907911802853
p007_crop03_siA1A2-GFP_XY1.ome_	NA	NA	siA1A2_GFP	2551	ana_telo	12	0.827172503242542
p007_crop03_siA1A2-GFP_XY1.ome_	NA	NA	siA1A2_GFP	2842	ana_telo	15	0.921530479896239
p007_crop03_siA1A2-GFP_XY1.ome_	NA	NA	siA1A2_GFP	3329	ana_telo	18	1.07944228274968
p007_crop03_siA1A2-GFP_XY1.ome_	NA	NA	siA1A2_GFP	3644	ana_telo	21	1.18158236057069
p007_crop03_siA1A2-GFP_XY1.ome_	NA	NA	siA1A2_GFP	3889	ana_telo	24	1.26102464332036
p007_crop03_siA1A2-GFP_XY1.ome_	NA	NA	siA1A2_GFP	4052	ana_telo	27	1.31387808041505
p007_crop03_siA1A2-GFP_XY1.ome_	NA	NA	siA1A2_GFP	4178	ana_telo	30	1.35473411154345
p007_crop03_siA1A2-GFP_XY1.ome_	NA	NA	siA1A2_GFP	4437	ana_telo	33	1.43871595330739
p007_crop03_siA1A2-GFP_XY1.ome_	NA	NA	siA1A2_GFP	4567	ana_telo	36	1.48086900129702
p007_crop03_siA1A2-GFP_XY1.ome_	NA	NA	siA1A2_GFP	4639	ana_telo	39	1.50421530479896
p008_crop01_siA1A2-GFP_XY1.ome_	NA	NA	siA1A2_GFP	3312	meta	-6	1.6752655538695
p008_crop01_siA1A2-GFP_XY1.ome_	NA	NA	siA1A2_GFP	5906	early_ana	-3	2.98735457764289
p008_crop01_siA1A2-GFP_XY1.ome_	NA	NA	siA1A2_GFP	1977	ana_telo	0	1
p008_crop01_siA1A2-GFP_XY1.ome_	NA	NA	siA1A2_GFP	1796	ana_telo	3	0.908447142134547
p008_crop01_siA1A2-GFP_XY1.ome_	NA	NA	siA1A2_GFP	1583	ana_telo	6	0.800708143651998
p008_crop01_siA1A2-GFP_XY1.ome_	NA	NA	siA1A2_GFP	1899	ana_telo	9	0.960546282245827
p008_crop01_siA1A2-GFP_XY1.ome_	NA	NA	siA1A2_GFP	2132	ana_telo	12	1.07840161861406
p008_crop01_siA1A2-GFP_XY1.ome_	NA	NA	siA1A2_GFP	2532	ana_telo	15	1.28072837632777
p008_crop01_siA1A2-GFP_XY1.ome_	NA	NA	siA1A2_GFP	3023	ana_telo	18	1.52908447142135
p008_crop01_siA1A2-GFP_XY1.ome_	NA	NA	siA1A2_GFP	3309	ana_telo	21	1.67374810318665
p008_crop01_siA1A2-GFP_XY1.ome_	NA	NA	siA1A2_GFP	3464	ana_telo	24	1.75214972180071
p008_crop01_siA1A2-GFP_XY1.ome_	NA	NA	siA1A2_GFP	3551	ana_telo	27	1.79615579160344
p008_crop01_siA1A2-GFP_XY1.ome_	NA	NA	siA1A2_GFP	3513	ana_telo	30	1.77693474962064
p008_crop01_siA1A2-GFP_XY1.ome_	NA	NA	siA1A2_GFP	3707	ana_telo	33	1.87506322711179
p008_crop01_siA1A2-GFP_XY1.ome_	NA	NA	siA1A2_GFP	3683	ana_telo	36	1.86292362164896
p008_crop01_siA1A2-GFP_XY1.ome_	NA	NA	siA1A2_GFP	3752	ana_telo	39	1.89782498735458
p008_crop01_siA1A2-GFP_XY1.ome_	NA	NA	siA1A2_GFP	3777	ana_telo	42	1.91047040971168
p008_crop01_siA1A2-GFP_XY1.ome_	NA	NA	siA1A2_GFP	3737	ana_telo	45	1.89023773394031
p008_crop01_siA1A2-GFP_XY1.ome_	NA	NA	siA1A2_GFP	3846	ana_telo	48	1.9453717754173
p008_crop01_siA1A2-GFP_XY1.ome_	NA	NA	siA1A2_GFP	3894	ana_telo	51	1.96965098634294
p008_crop01_siA1A2-GFP_XY1.ome_	NA	NA	siA1A2_GFP	3927	ana_telo	54	1.98634294385432
p008_crop01_siA1A2-GFP_XY1.ome_	NA	NA	siA1A2_GFP	4050	ana_telo	57	2.04855842185129
p008_crop01_siA1A2-GFP_XY1.ome_	NA	NA	siA1A2_GFP	4123	ana_telo	60	2.08548305513404
p008_crop01_siA1A2-GFP_XY1.ome_	NA	NA	siA1A2_GFP	4238	ana_telo	63	2.14365199797673
p008_crop01_siA1A2-GFP_XY1.ome_	NA	NA	siA1A2_GFP	4375	ana_telo	66	2.21294891249368
p008_crop01_siA1A2-GFP_XY1.ome_	NA	NA	siA1A2_GFP	4437	ana_telo	69	2.2443095599393
p008_crop01_siA1A2-GFP_XY1.ome_	NA	NA	siA1A2_GFP	4342	ana_telo	72	2.1962569549823
p008_crop01_siA1A2-GFP_XY1.ome_	NA	NA	siA1A2_GFP	4290	ana_telo	75	2.16995447647951
p008_crop01_siA1A2-GFP_XY1.ome_	NA	NA	siA1A2_GFP	4291	ana_telo	78	2.1704602933738
p008_crop01_siA1A2-GFP_XY1.ome_	NA	NA	siA1A2_GFP	4573	ana_telo	81	2.31310065756196
p008_crop01_siA1A2-GFP_XY1.ome_	NA	NA	siA1A2_GFP	4520	ana_telo	84	2.2862923621649
p010_crop01_siA1A2-GFP_XY1.ome_	NA	NA	siA1A2_GFP	3270	meta	-6	1.51109057301294
p010_crop01_siA1A2-GFP_XY1.ome_	NA	NA	siA1A2_GFP	4314	early_ana	-3	1.99353049907579
p010_crop01_siA1A2-GFP_XY1.ome_	NA	NA	siA1A2_GFP	2164	ana_telo	0	1
p010_crop01_siA1A2-GFP_XY1.ome_	NA	NA	siA1A2_GFP	1722	ana_telo	3	0.795748613678373
p010_crop01_siA1A2-GFP_XY1.ome_	NA	NA	siA1A2_GFP	1915	ana_telo	6	0.884935304990758
p010_crop01_siA1A2-GFP_XY1.ome_	NA	NA	siA1A2_GFP	2081	ana_telo	9	0.961645101663586
p010_crop01_siA1A2-GFP_XY1.ome_	NA	NA	siA1A2_GFP	2736	ana_telo	12	1.26432532347505
p010_crop01_siA1A2-GFP_XY1.ome_	NA	NA	siA1A2_GFP	3171	ana_telo	15	1.46534195933457
p010_crop01_siA1A2-GFP_XY1.ome_	NA	NA	siA1A2_GFP	3514	ana_telo	18	1.62384473197782
p010_crop01_siA1A2-GFP_XY1.ome_	NA	NA	siA1A2_GFP	3837	ana_telo	21	1.77310536044362
p010_crop01_siA1A2-GFP_XY1.ome_	NA	NA	siA1A2_GFP	4011	ana_telo	24	1.85351201478743
p010_crop01_siA1A2-GFP_XY1.ome_	NA	NA	siA1A2_GFP	4172	ana_telo	27	1.9279112754159
p010_crop01_siA1A2-GFP_XY1.ome_	NA	NA	siA1A2_GFP	4368	ana_telo	30	2.0184842883549
p010_crop01_siA1A2-GFP_XY1.ome_	NA	NA	siA1A2_GFP	4438	ana_telo	33	2.05083179297597
p010_crop01_siA1A2-GFP_XY1.ome_	NA	NA	siA1A2_GFP	4382	ana_telo	36	2.02495378927911
p010_crop01_siA1A2-GFP_XY1.ome_	NA	NA	siA1A2_GFP	4444	ana_telo	39	2.05360443622921
p010_crop01_siA1A2-GFP_XY1.ome_	NA	NA	siA1A2_GFP	4577	ana_telo	42	2.11506469500924
p010_crop01_siA1A2-GFP_XY1.ome_	NA	NA	siA1A2_GFP	4563	ana_telo	45	2.10859519408503
p010_crop01_siA1A2-GFP_XY1.ome_	NA	NA	siA1A2_GFP	4538	ana_telo	48	2.09704251386322
p010_crop01_siA1A2-GFP_XY1.ome_	NA	NA	siA1A2_GFP	4666	ana_telo	51	2.15619223659889
p010_crop01_siA1A2-GFP_XY1.ome_02	NA	NA	siA1A2_GFP	3270	meta	-6	1.44562334217507
p010_crop01_siA1A2-GFP_XY1.ome_02	NA	NA	siA1A2_GFP	4314	early_ana	-3	1.90716180371353
p010_crop01_siA1A2-GFP_XY1.ome_02	NA	NA	siA1A2_GFP	2262	ana_telo	0	1
p010_crop01_siA1A2-GFP_XY1.ome_02	NA	NA	siA1A2_GFP	1927	ana_telo	3	0.851900972590628
p010_crop01_siA1A2-GFP_XY1.ome_02	NA	NA	siA1A2_GFP	2046	ana_telo	6	0.904509283819629
p010_crop01_siA1A2-GFP_XY1.ome_02	NA	NA	siA1A2_GFP	2122	ana_telo	9	0.938107869142352
p010_crop01_siA1A2-GFP_XY1.ome_02	NA	NA	siA1A2_GFP	2804	ana_telo	12	1.23961096374889
p010_crop01_siA1A2-GFP_XY1.ome_02	NA	NA	siA1A2_GFP	3195	ana_telo	15	1.41246684350133
p010_crop01_siA1A2-GFP_XY1.ome_02	NA	NA	siA1A2_GFP	3383	ana_telo	18	1.49557913351017
p010_crop01_siA1A2-GFP_XY1.ome_02	NA	NA	siA1A2_GFP	3696	ana_telo	21	1.63395225464191
p010_crop01_siA1A2-GFP_XY1.ome_02	NA	NA	siA1A2_GFP	3959	ana_telo	24	1.75022104332449
p010_crop01_siA1A2-GFP_XY1.ome_02	NA	NA	siA1A2_GFP	4279	ana_telo	27	1.89168877099912
p010_crop01_siA1A2-GFP_XY1.ome_02	NA	NA	siA1A2_GFP	4456	ana_telo	30	1.96993810786914
p010_crop01_siA1A2-GFP_XY1.ome_02	NA	NA	siA1A2_GFP	4530	ana_telo	33	2.0026525198939
p010_crop01_siA1A2-GFP_XY1.ome_02	NA	NA	siA1A2_GFP	4607	ana_telo	36	2.03669319186561
p010_crop01_siA1A2-GFP_XY1.ome_02	NA	NA	siA1A2_GFP	4738	ana_telo	39	2.0946065428824
p010_crop01_siA1A2-GFP_XY1.ome_02	NA	NA	siA1A2_GFP	4891	ana_telo	42	2.16224580017683
run1_p001_crop_01_8734_siA1A2_XY2.ome	8734	eIF4A3-eGFP	siA1A2_A3	2962	meta	-6	1.63375620518478
run1_p001_crop_01_8734_siA1A2_XY2.ome	8734	eIF4A3-eGFP	siA1A2_A3	4092	early_ana	-3	2.25703254274683
run1_p001_crop_01_8734_siA1A2_XY2.ome	8734	eIF4A3-eGFP	siA1A2_A3	1813	ana_telo	0	1
run1_p001_crop_01_8734_siA1A2_XY2.ome	8734	eIF4A3-eGFP	siA1A2_A3	1735	ana_telo	3	0.956977385548814
run1_p001_crop_01_8734_siA1A2_XY2.ome	8734	eIF4A3-eGFP	siA1A2_A3	1715	ana_telo	6	0.945945945945946
run1_p001_crop_01_8734_siA1A2_XY2.ome	8734	eIF4A3-eGFP	siA1A2_A3	1734	ana_telo	9	0.956425813568671
run1_p001_crop_01_8734_siA1A2_XY2.ome	8734	eIF4A3-eGFP	siA1A2_A3	1916	ana_telo	12	1.05681191395477
run1_p001_crop_01_8734_siA1A2_XY2.ome	8734	eIF4A3-eGFP	siA1A2_A3	2083	ana_telo	15	1.14892443463872
run1_p001_crop_01_8734_siA1A2_XY2.ome	8734	eIF4A3-eGFP	siA1A2_A3	2106	ana_telo	18	1.16161059018202
run1_p001_crop_01_8734_siA1A2_XY2.ome	8734	eIF4A3-eGFP	siA1A2_A3	2238	ana_telo	21	1.23441809156095
run1_p001_crop_01_8734_siA1A2_XY2.ome	8734	eIF4A3-eGFP	siA1A2_A3	2340	ana_telo	24	1.29067843353558
run1_p001_crop_01_8734_siA1A2_XY2.ome	8734	eIF4A3-eGFP	siA1A2_A3	2505	ana_telo	27	1.38168781025924
run1_p001_crop_01_8734_siA1A2_XY2.ome	8734	eIF4A3-eGFP	siA1A2_A3	2653	ana_telo	30	1.46332046332046
run1_p001_crop_01_8734_siA1A2_XY2.ome	8734	eIF4A3-eGFP	siA1A2_A3	2756	ana_telo	33	1.52013237727523
run1_p001_crop_01_8734_siA1A2_XY2.ome	8734	eIF4A3-eGFP	siA1A2_A3	2940	ana_telo	36	1.62162162162162
run1_p001_crop_01_8734_siA1A2_XY2.ome	8734	eIF4A3-eGFP	siA1A2_A3	3168	ana_telo	39	1.74738003309432
run1_p001_crop_01_8734_siA1A2_XY2.ome	8734	eIF4A3-eGFP	siA1A2_A3	3408	ana_telo	42	1.87975730832874
run1_p001_crop_01_8734_siA1A2_XY2.ome	8734	eIF4A3-eGFP	siA1A2_A3	3595	ana_telo	45	1.98290126861555
run1_p001_crop_01_8734_siA1A2_XY2.ome	8734	eIF4A3-eGFP	siA1A2_A3	3631	ana_telo	48	2.00275785990072
run1_p001_crop_01_8734_siA1A2_XY2.ome	8734	eIF4A3-eGFP	siA1A2_A3	3745	ana_telo	51	2.06563706563707
run1_p001_crop_01_8734_siA1A2_XY2.ome	8734	eIF4A3-eGFP	siA1A2_A3	3876	ana_telo	54	2.13789299503585
run1_p001_crop_01_8734_siA1A2_XY2.ome	8734	eIF4A3-eGFP	siA1A2_A3	3890	ana_telo	57	2.14561500275786
run1_p001_crop_01_8734_siA1A2_XY2.ome	8734	eIF4A3-eGFP	siA1A2_A3	4059	ana_telo	60	2.2388306674021
run1_p001_crop_01_8734_siA1A2_XY2.ome	8734	eIF4A3-eGFP	siA1A2_A3	3989	ana_telo	63	2.20022062879206
run1_p001_crop_01_8734_siA1A2_XY2.ome	8734	eIF4A3-eGFP	siA1A2_A3	3915	ana_telo	66	2.15940430226145
run1_p001_crop_01_8734_siA1A2_XY2.ome	8734	eIF4A3-eGFP	siA1A2_A3	3949	ana_telo	69	2.17815774958632
run1_p001_crop_01_8734_siA1A2_XY2.ome	8734	eIF4A3-eGFP	siA1A2_A3	3986	ana_telo	72	2.19856591285163
run1_p001_crop_01_8734_siA1A2_XY2.ome	8734	eIF4A3-eGFP	siA1A2_A3	4019	ana_telo	75	2.21676778819636
run1_p001_crop_01_8734_siA1A2_XY2.ome	8734	eIF4A3-eGFP	siA1A2_A3	4048	ana_telo	78	2.23276337562052
run1_p001_crop_01_8734_siA1A2_XY2.ome	8734	eIF4A3-eGFP	siA1A2_A3	4056	ana_telo	81	2.23717595146167
run1_p001_crop_01_8734_siA1A2_XY2.ome	8734	eIF4A3-eGFP	siA1A2_A3	3983	ana_telo	84	2.1969111969112
run1_p005_crop_01_siCTRL+GFP_XY	1040	GFP	siCTRL_GFP	3416	meta	-6	1.93103448275862
run1_p005_crop_01_siCTRL+GFP_XY	1040	GFP	siCTRL_GFP	5496	early_ana	-3	3.10684002261165
run1_p005_crop_01_siCTRL+GFP_XY	1040	GFP	siCTRL_GFP	1769	ana_telo	0	1
run1_p005_crop_01_siCTRL+GFP_XY	1040	GFP	siCTRL_GFP	1746	ana_telo	3	0.986998304126625
run1_p005_crop_01_siCTRL+GFP_XY	1040	GFP	siCTRL_GFP	1757	ana_telo	6	0.993216506500848
run1_p005_crop_01_siCTRL+GFP_XY	1040	GFP	siCTRL_GFP	2062	ana_telo	9	1.1656302996043
run1_p005_crop_01_siCTRL+GFP_XY	1040	GFP	siCTRL_GFP	2592	ana_telo	12	1.46523459581685
run1_p005_crop_01_siCTRL+GFP_XY	1040	GFP	siCTRL_GFP	3071	ana_telo	15	1.736009044658
run1_p005_crop_01_siCTRL+GFP_XY	1040	GFP	siCTRL_GFP	3624	ana_telo	18	2.04861503674392
run1_p005_crop_01_siCTRL+GFP_XY	1040	GFP	siCTRL_GFP	3948	ana_telo	21	2.23176936122103
run1_p005_crop_01_siCTRL+GFP_XY	1040	GFP	siCTRL_GFP	4338	ana_telo	24	2.45223289994347
run1_p005_crop_01_siCTRL+GFP_XY	1040	GFP	siCTRL_GFP	4695	ana_telo	27	2.65404183154324
run1_p005_crop_01_siCTRL+GFP_XY	1040	GFP	siCTRL_GFP	4972	ana_telo	30	2.81062747314867
run1_p005_crop_01_siCTRL+GFP_XY	1040	GFP	siCTRL_GFP	5190	ana_telo	33	2.93386093838327
run1_p005_crop_01_siCTRL+GFP_XY	1040	GFP	siCTRL_GFP	5710	ana_telo	36	3.22781232334652
run1_p005_crop_01_siCTRL+GFP_XY	1040	GFP	siCTRL_GFP	5863	ana_telo	39	3.31430186546071
run1_p005_crop_01_siCTRL+GFP_XY	1040	GFP	siCTRL_GFP	5892	ana_telo	42	3.33069530808366
run1_p005_crop_01_siCTRL+GFP_XY	1040	GFP	siCTRL_GFP	6034	ana_telo	45	3.41096664782363
run1_p005_crop_01_siCTRL+GFP_XY	1040	GFP	siCTRL_GFP	5877	ana_telo	48	3.32221594120972
run1_p005_crop_01_siCTRL+GFP_XY	1040	GFP	siCTRL_GFP	5939	ana_telo	51	3.35726399095534
run1_p005_crop_01_siCTRL+GFP_XY	1040	GFP	siCTRL_GFP	6092	ana_telo	54	3.44375353306953
run1_p005_crop_01_siCTRL+GFP_XY	1040	GFP	siCTRL_GFP	6341	ana_telo	57	3.58451102317694
p011_crop01_siA1A2-A3_XY1.ome_2	NA	NA	siA1A2_GFP-A3	3476	meta	-6	1.89841616602949
p011_crop01_siA1A2-A3_XY1.ome_2	NA	NA	siA1A2_GFP-A3	4825	early_ana	-3	2.63517203713818
p011_crop01_siA1A2-A3_XY1.ome_2	NA	NA	siA1A2_GFP-A3	1831	ana_telo	0	1
p011_crop01_siA1A2-A3_XY1.ome_2	NA	NA	siA1A2_GFP-A3	1729	ana_telo	3	0.944292736209721
p011_crop01_siA1A2-A3_XY1.ome_2	NA	NA	siA1A2_GFP-A3	1903	ana_telo	6	1.0393227744402
p011_crop01_siA1A2-A3_XY1.ome_2	NA	NA	siA1A2_GFP-A3	2302	ana_telo	9	1.25723648279629
p011_crop01_siA1A2-A3_XY1.ome_2	NA	NA	siA1A2_GFP-A3	2707	ana_telo	12	1.47842708902239
p011_crop01_siA1A2-A3_XY1.ome_2	NA	NA	siA1A2_GFP-A3	3034	ana_telo	15	1.65701802293829
p011_crop01_siA1A2-A3_XY1.ome_2	NA	NA	siA1A2_GFP-A3	3403	ana_telo	18	1.85854724194429
p011_crop01_siA1A2-A3_XY1.ome_2	NA	NA	siA1A2_GFP-A3	3833	ana_telo	21	2.09339158929547
p011_crop01_siA1A2-A3_XY1.ome_2	NA	NA	siA1A2_GFP-A3	4167	ana_telo	24	2.27580557072638
p011_crop01_siA1A2-A3_XY1.ome_2	NA	NA	siA1A2_GFP-A3	4399	ana_telo	27	2.40251228836701
p011_crop01_siA1A2-A3_XY1.ome_2	NA	NA	siA1A2_GFP-A3	4591	ana_telo	30	2.50737302020754
p011_crop01_siA1A2-A3_XY1.ome_2	NA	NA	siA1A2_GFP-A3	4741	ana_telo	33	2.58929546695795
p011_crop01_siA1A2-A3_XY1.ome_2	NA	NA	siA1A2_GFP-A3	5141	ana_telo	36	2.80775532495904
p011_crop01_siA1A2-A3_XY1.ome_2	NA	NA	siA1A2_GFP-A3	5227	ana_telo	39	2.85472419442927
p011_crop01_siA1A2-A3_XY1.ome_2	NA	NA	siA1A2_GFP-A3	5343	ana_telo	42	2.91807755324959
p011_crop01_siA1A2-A3_XY1.ome_2	NA	NA	siA1A2_GFP-A3	5370	ana_telo	45	2.93282359366466
p011_crop01_siA1A2-A3_XY1.ome_2	NA	NA	siA1A2_GFP-A3	5404	ana_telo	48	2.95139268159476
p011_crop01_siA1A2-A3_XY1.ome_2	NA	NA	siA1A2_GFP-A3	5586	ana_telo	51	3.05079191698525
p011_crop01_siA1A2-A3_XY1.ome_2	NA	NA	siA1A2_GFP-A3	5833	ana_telo	54	3.18569087930093
p011_crop01_siA1A2-A3_XY1.ome_2	NA	NA	siA1A2_GFP-A3	5720	ana_telo	57	3.12397596941562
p011_crop01_siA1A2-A3_XY1.ome_2	NA	NA	siA1A2_GFP-A3	5486	ana_telo	60	2.99617695248498
p011_crop01_siA1A2-A3_XY1.ome_2	NA	NA	siA1A2_GFP-A3	5391	ana_telo	63	2.94429273620972
p011_crop01_siA1A2-A3_XY1.ome_2	NA	NA	siA1A2_GFP-A3	5459	ana_telo	66	2.98143091206991
p011_crop01_siA1A2-A3_XY1.ome_2	NA	NA	siA1A2_GFP-A3	5473	ana_telo	69	2.98907700709995
p011_crop01_siA1A2-A3_XY1.ome_2	NA	NA	siA1A2_GFP-A3	5506	ana_telo	72	3.00709994538504
p011_crop01_siA1A2-A3_XY1.ome_2	NA	NA	siA1A2_GFP-A3	5361	ana_telo	75	2.92790824685964
p011_crop01_siA1A2-A3_XY1.ome_2	NA	NA	siA1A2_GFP-A3	5336	ana_telo	78	2.91425450573457
p011_crop01_siA1A2-A3_XY1.ome_2	NA	NA	siA1A2_GFP-A3	5389	ana_telo	81	2.94320043691972
p011_crop01_siA1A2-A3_XY1.ome_1	NA	NA	siA1A2_GFP-A3	3476	meta	-6	1.91094007696537
p011_crop01_siA1A2-A3_XY1.ome_1	NA	NA	siA1A2_GFP-A3	4825	early_ana	-3	2.65255634964266
p011_crop01_siA1A2-A3_XY1.ome_1	NA	NA	siA1A2_GFP-A3	1819	ana_telo	0	1
p011_crop01_siA1A2-A3_XY1.ome_1	NA	NA	siA1A2_GFP-A3	1743	ana_telo	3	0.958218801539307
p011_crop01_siA1A2-A3_XY1.ome_1	NA	NA	siA1A2_GFP-A3	1889	ana_telo	6	1.03848268279274
p011_crop01_siA1A2-A3_XY1.ome_1	NA	NA	siA1A2_GFP-A3	2155	ana_telo	9	1.18471687740517
p011_crop01_siA1A2-A3_XY1.ome_1	NA	NA	siA1A2_GFP-A3	2458	ana_telo	12	1.35129191863661
p011_crop01_siA1A2-A3_XY1.ome_1	NA	NA	siA1A2_GFP-A3	2654	ana_telo	15	1.45904343045629
p011_crop01_siA1A2-A3_XY1.ome_1	NA	NA	siA1A2_GFP-A3	2879	ana_telo	18	1.5827377680044
p011_crop01_siA1A2-A3_XY1.ome_1	NA	NA	siA1A2_GFP-A3	3161	ana_telo	21	1.73776800439802
p011_crop01_siA1A2-A3_XY1.ome_1	NA	NA	siA1A2_GFP-A3	3462	ana_telo	24	1.90324354040682
p011_crop01_siA1A2-A3_XY1.ome_1	NA	NA	siA1A2_GFP-A3	3741	ana_telo	27	2.05662451896647
p011_crop01_siA1A2-A3_XY1.ome_1	NA	NA	siA1A2_GFP-A3	3849	ana_telo	30	2.11599780098955
p011_crop01_siA1A2-A3_XY1.ome_1	NA	NA	siA1A2_GFP-A3	4091	ana_telo	33	2.24903793293018
p011_crop01_siA1A2-A3_XY1.ome_1	NA	NA	siA1A2_GFP-A3	4226	ana_telo	36	2.32325453545904
p011_crop01_siA1A2-A3_XY1.ome_1	NA	NA	siA1A2_GFP-A3	4447	ana_telo	39	2.44474986256185
p011_crop01_siA1A2-A3_XY1.ome_1	NA	NA	siA1A2_GFP-A3	4718	ana_telo	42	2.5937328202309
p011_crop01_siA1A2-A3_XY1.ome_1	NA	NA	siA1A2_GFP-A3	4837	ana_telo	45	2.65915338097856
p011_crop01_siA1A2-A3_XY1.ome_1	NA	NA	siA1A2_GFP-A3	4980	ana_telo	48	2.73776800439802
p011_crop01_siA1A2-A3_XY1.ome_1	NA	NA	siA1A2_GFP-A3	5027	ana_telo	51	2.76360637713029
p011_crop01_siA1A2-A3_XY1.ome_1	NA	NA	siA1A2_GFP-A3	5109	ana_telo	54	2.80868609125893
p011_crop01_siA1A2-A3_XY1.ome_1	NA	NA	siA1A2_GFP-A3	5178	ana_telo	57	2.84661902144035
p011_crop01_siA1A2-A3_XY1.ome_1	NA	NA	siA1A2_GFP-A3	5095	ana_telo	60	2.80098955470038
p011_crop01_siA1A2-A3_XY1.ome_1	NA	NA	siA1A2_GFP-A3	5156	ana_telo	63	2.8345244639912
p011_crop01_siA1A2-A3_XY1.ome_1	NA	NA	siA1A2_GFP-A3	5049	ana_telo	66	2.77570093457944
p011_crop01_siA1A2-A3_XY1.ome_1	NA	NA	siA1A2_GFP-A3	5167	ana_telo	69	2.84057174271578
p011_crop01_siA1A2-A3_XY1.ome_1	NA	NA	siA1A2_GFP-A3	5190	ana_telo	72	2.85321605277625
p011_crop01_siA1A2-A3_XY1.ome_1	NA	NA	siA1A2_GFP-A3	5230	ana_telo	75	2.87520615722925
p011_crop01_siA1A2-A3_XY1.ome_1	NA	NA	siA1A2_GFP-A3	5219	ana_telo	78	2.86915887850467
p011_crop01_siA1A2-A3_XY1.ome_1	NA	NA	siA1A2_GFP-A3	5304	ana_telo	81	2.91588785046729
p012_crop01_siA1A2-A3_XY1.ome_1	NA	NA	siA1A2_GFP-A3	3527	meta	-6	1.87208067940552
p012_crop01_siA1A2-A3_XY1.ome_1	NA	NA	siA1A2_GFP-A3	5279	early_ana	-3	2.802016985138
p012_crop01_siA1A2-A3_XY1.ome_1	NA	NA	siA1A2_GFP-A3	1884	ana_telo	0	1
p012_crop01_siA1A2-A3_XY1.ome_1	NA	NA	siA1A2_GFP-A3	1842	ana_telo	3	0.977707006369427
p012_crop01_siA1A2-A3_XY1.ome_1	NA	NA	siA1A2_GFP-A3	1744	ana_telo	6	0.925690021231423
p012_crop01_siA1A2-A3_XY1.ome_1	NA	NA	siA1A2_GFP-A3	1803	ana_telo	9	0.957006369426752
p012_crop01_siA1A2-A3_XY1.ome_1	NA	NA	siA1A2_GFP-A3	2020	ana_telo	12	1.07218683651805
p012_crop01_siA1A2-A3_XY1.ome_1	NA	NA	siA1A2_GFP-A3	2236	ana_telo	15	1.18683651804671
p012_crop01_siA1A2-A3_XY1.ome_1	NA	NA	siA1A2_GFP-A3	2506	ana_telo	18	1.33014861995754
p012_crop01_siA1A2-A3_XY1.ome_1	NA	NA	siA1A2_GFP-A3	2793	ana_telo	21	1.48248407643312
p012_crop01_siA1A2-A3_XY1.ome_1	NA	NA	siA1A2_GFP-A3	3007	ana_telo	24	1.59607218683652
p012_crop01_siA1A2-A3_XY1.ome_1	NA	NA	siA1A2_GFP-A3	3266	ana_telo	27	1.73354564755839
p012_crop01_siA1A2-A3_XY1.ome_1	NA	NA	siA1A2_GFP-A3	3430	ana_telo	30	1.82059447983015
p012_crop01_siA1A2-A3_XY1.ome_1	NA	NA	siA1A2_GFP-A3	3522	ana_telo	33	1.86942675159236
p012_crop01_siA1A2-A3_XY1.ome_1	NA	NA	siA1A2_GFP-A3	3610	ana_telo	36	1.91613588110403
p012_crop01_siA1A2-A3_XY1.ome_1	NA	NA	siA1A2_GFP-A3	3729	ana_telo	39	1.97929936305732
p012_crop01_siA1A2-A3_XY1.ome_1	NA	NA	siA1A2_GFP-A3	3761	ana_telo	42	1.99628450106157
p012_crop01_siA1A2-A3_XY1.ome_1	NA	NA	siA1A2_GFP-A3	3827	ana_telo	45	2.03131634819533
p012_crop01_siA1A2-A3_XY1.ome_1	NA	NA	siA1A2_GFP-A3	3980	ana_telo	48	2.11252653927813
p012_crop01_siA1A2-A3_XY1.ome_1	NA	NA	siA1A2_GFP-A3	3929	ana_telo	51	2.08545647558386
p012_crop01_siA1A2-A3_XY1.ome_1	NA	NA	siA1A2_GFP-A3	4078	ana_telo	54	2.16454352441614
p012_crop01_siA1A2-A3_XY1.ome_1	NA	NA	siA1A2_GFP-A3	4076	ana_telo	57	2.16348195329087
p012_crop01_siA1A2-A3_XY1.ome_1	NA	NA	siA1A2_GFP-A3	4086	ana_telo	60	2.1687898089172
p012_crop01_siA1A2-A3_XY1.ome_1	NA	NA	siA1A2_GFP-A3	4176	ana_telo	63	2.21656050955414
p012_crop01_siA1A2-A3_XY1.ome_1	NA	NA	siA1A2_GFP-A3	4260	ana_telo	66	2.26114649681529
p012_crop01_siA1A2-A3_XY1.ome_1	NA	NA	siA1A2_GFP-A3	4180	ana_telo	69	2.21868365180467
p012_crop01_siA1A2-A3_XY1.ome_1	NA	NA	siA1A2_GFP-A3	4152	ana_telo	72	2.20382165605096
p012_crop01_siA1A2-A3_XY1.ome_1	NA	NA	siA1A2_GFP-A3	4233	ana_telo	75	2.2468152866242
p012_crop01_siA1A2-A3_XY1.ome_1	NA	NA	siA1A2_GFP-A3	4317	ana_telo	78	2.29140127388535
p012_crop01_siA1A2-A3_XY1.ome_1	NA	NA	siA1A2_GFP-A3	4271	ana_telo	81	2.26698513800425
p012_crop01_siA1A2-A3_XY1.ome_1	NA	NA	siA1A2_GFP-A3	4145	ana_telo	84	2.20010615711253
p013_crop01_siA1A2-A3_XY1.ome_1	NA	NA	siA1A2_GFP-A3	3777	meta	-6	1.73575367647059
p013_crop01_siA1A2-A3_XY1.ome_1	NA	NA	siA1A2_GFP-A3	4656	early_ana	-3	2.13970588235294
p013_crop01_siA1A2-A3_XY1.ome_1	NA	NA	siA1A2_GFP-A3	2176	ana_telo	0	1
p013_crop01_siA1A2-A3_XY1.ome_1	NA	NA	siA1A2_GFP-A3	2069	ana_telo	3	0.950827205882353
p013_crop01_siA1A2-A3_XY1.ome_1	NA	NA	siA1A2_GFP-A3	2236	ana_telo	6	1.02757352941176
p013_crop01_siA1A2-A3_XY1.ome_1	NA	NA	siA1A2_GFP-A3	2383	ana_telo	9	1.09512867647059
p013_crop01_siA1A2-A3_XY1.ome_1	NA	NA	siA1A2_GFP-A3	2540	ana_telo	12	1.16727941176471
p013_crop01_siA1A2-A3_XY1.ome_1	NA	NA	siA1A2_GFP-A3	2698	ana_telo	15	1.23988970588235
p013_crop01_siA1A2-A3_XY1.ome_1	NA	NA	siA1A2_GFP-A3	2799	ana_telo	18	1.28630514705882
p013_crop01_siA1A2-A3_XY1.ome_1	NA	NA	siA1A2_GFP-A3	2905	ana_telo	21	1.33501838235294
p013_crop01_siA1A2-A3_XY1.ome_1	NA	NA	siA1A2_GFP-A3	3030	ana_telo	24	1.39246323529412
[truncated: 2,705 more rows]
