# Supplementary material for: The DEAD-box helicase eIF4A1/2 acts as RNA chaperone during mitotic exit enabling chromatin decondensation
Source: Nat Commun. 2025 Mar 11;16:2434. doi: 10.1038/s41467-025-57592-1 (PMC11897408; doi:10.1038/s41467-025-57592-1)
Supplement: Supplementary file 8 — Source Data [file 41467_2025_57592_MOESM8_ESM.zip › source_data_figS1.xlsx]

## Sheet: S1A-C
V1	exp	prometaphase	metaphase	anaphase
si4A1-A	exp1	9	21	9
si4A1-A	exp1	9	15	3
si4A1-A	exp1	9	15	3
si4A1-A	exp1	6	0	0
si4A1-A	exp1	6	0	0
si4A1-A	exp1	6	18	9
si4A1-A	exp1	6	12	9
si4A1-A	exp1	9	9	9
si4A1-A	exp1	9	24	0
si4A1-A	exp1	9	24	0
si4A1-A	exp1	9	6	6
si4A1-A	exp1	9	12	9
si4A1-A	exp1	9	12	3
si4A1-A	exp1	3	0	0
si4A1-A	exp1	3	0	0
si4A1-A	exp1	15	12	6
si4A1-A	exp1	15	12	9
si4A1-A	exp1	9	18	9
si4A1-A	exp1	6	12	6
si4A1-A	exp1	12	0	18
si4A1-A	exp1	12	0	9
si4A1-A	exp1	6	21	9
si4A1-A	exp1	6	21	12
si4A1-A	exp1	12	0	0
si4A1-A	exp1	12	0	0
si4A1-A	exp1	12	9	9
si4A1-A	exp1	3	0	0
si4A1-A	exp1	3	0	0
si4A1-A	exp1	6	15	6
si4A1-A	exp1	6	15	6
si4A1-A	exp1	3	0	0
si4A1-A	exp1	3	0	0
si4A1-A	exp1	6	12	6
si4A1-A	exp1	6	12	15
si4A1-A	exp1	15	24	6
si4A1-A	exp1	9	12	9
si4A1-A	exp1	9	12	9
si4A1-A	exp1	12	0	9
si4A1-A	exp1	12	12	0
si4A1-A	exp1	12	21	6
si4A1-A	exp1	9	12	9
si4A1-A	exp1	3	0	0
si4A1-A	exp1	3	24	6
si4A1-A	exp1	12	21	0
si4A1-A	exp1	6	0	0
si4A1-A	exp1	6	0	0
si4A1-A	exp1	12	9	12
si4A1-A	exp1	12	9	9
si4A1-A	exp1	9	12	6
si4A1-A	exp1	9	12	9
si4A1-A	exp2	9	12	15
si4A1-A	exp2	9	12	12
si4A1-A	exp2	3	24	12
si4A1-A	exp2	3	24	9
si4A1-A	exp2	12	15	9
si4A1-A	exp2	12	15	9
si4A1-A	exp2	3	18	6
si4A1-A	exp2	3	18	3
si4A1-A	exp2	12	21	9
si4A1-A	exp2	12	21	9
si4A1-A	exp2	9	18	6
si4A1-A	exp2	9	18	9
si4A1-A	exp2	21	0	9
si4A1-A	exp2	21	0	6
si4A1-A	exp2	9	21	9
si4A1-A	exp2	9	21	9
si4A1-A	exp2	6	18	12
si4A1-A	exp2	18	12	12
si4A1-A	exp2	18	12	12
si4A1-A	exp2	12	12	9
si4A1-A	exp2	12	12	12
si4A1-A	exp2	9	18	9
si4A1-A	exp2	9	18	9
si4A1-A	exp2	12	18	12
si4A1-A	exp2	12	18	9
si4A1-A	exp2	12	12	9
si4A1-A	exp2	12	12	12
si4A1-A	exp2	6	18	12
si4A1-A	exp2	6	18	12
si4A1-A	exp2	15	9	6
si4A1-A	exp2	15	9	6
si4A1-A	exp2	15	21	12
si4A1-A	exp2	9	21	12
si4A1-A	exp2	9	21	9
si4A1-A	exp2	12	21	9
si4A1-A	exp2	12	21	9
si4A1-A	exp2	15	15	9
si4A1-A	exp2	15	15	9
si4A1-A	exp2	12	21	9
si4A1-A	exp2	12	21	9
si4A1-A	exp2	9	15	6
si4A1-A	exp2	9	15	12
si4A1-A	exp2	6	18	9
si4A1-A	exp2	6	18	9
si4A1-A	exp2	12	15	12
si4A1-A	exp2	15	0	9
si4A1-A	exp2	12	21	9
si4A1-A	exp2	12	21	9
si4A1-A	exp2	9	15	12
si4A1-A	exp2	9	15	15
si4A1-A	exp2	9	15	9
si4A1-A	exp2	9	15	21
si4A1-A	exp2	9	12	12
si4A1-A	exp2	9	12	9
si4A1-A	exp2	6	27	9
si4A1-A	exp2	6	27	12
si4A1-A	exp2	6	18	12
si4A1-A	exp2	6	18	12
si4A1-A	exp2	0	21	6
si4A1-A	exp2	0	21	9
si4A1-A	exp2	9	0	0
si4A1-A	exp2	15	15	9
si4A1-A	exp2	12	15	12
si4A1-A	exp2	12	18	6
si4A1-A	exp2	6	0	36
si4A1-A	exp2	6	27	12
si4A1-A	exp2	6	27	12
si4A1-A	exp2	6	21	12
si4A1-A	exp2	6	21	9
si4A1-A	exp2	12	12	9
si4A1-A	exp2	12	12	9
si4A1-A	exp2	12	15	12
si4A1-A	exp2	12	15	9
si4A1-A	exp4	6	18	9
si4A1-A	exp4	6	12	0
si4A1-A	exp4	6	12	0
si4A1-A	exp4	24	12	9
si4A1-A	exp4	24	12	9
si4A1-A	exp4	15	12	6
si4A1-A	exp4	15	12	15
si4A1-A	exp4	12	15	0
si4A1-A	exp4	12	15	0
si4A1-A	exp4	6	18	12
si4A1-A	exp4	6	18	9
si4A1-A	exp4	12	15	0
si4A1-A	exp4	12	15	9
si4A1-A	exp4	9	15	9
si4A1-A	exp4	9	15	6
si4A1-A	exp4	6	12	9
si4A1-A	exp4	12	12	9
si4A1-A	exp4	12	12	9
si4A1-A	exp4	9	0	30
si4A1-A	exp4	9	0	24
si4A1-A	exp4	9	15	9
si4A1-A	exp4	12	15	9
si4A1-A	exp4	12	15	12
si4A1-A	exp4	3	0	0
si4A1-A	exp4	6	0	0
si4A1-A	exp4	9	9	12
si4A1-A	exp4	9	21	0
si4A1-A	exp4	9	21	0
si4A1-A	exp4	6	15	15
si4A1-A	exp4	6	15	15
si4A1-A	exp4	3	21	0
si4A1-A	exp4	3	21	0
si4A1-A	exp4	9	0	0
si4A1-A	exp4	9	0	0
si4A1-A	exp4	12	27	6
si4A1-A	exp4	12	27	6
si4A1-A	exp4	12	15	9
si4A1-A	exp4	12	15	9
si4A1-A	exp4	9	15	9
si4A1-A	exp4	9	15	9
si4A1-A	exp4	9	15	6
si4A1-A	exp4	6	0	0
si4A1-A	exp4	6	18	9
si4A1-A	exp4	6	18	9
si4A1-A	exp4	9	9	9
si4A1-A	exp4	9	9	6
si4A1-A	exp4	12	15	15
si4A1-A	exp4	12	15	9
si4A1-A	exp4	9	0	0
si4A1-A	exp4	9	0	0
si4A1-A	exp4	18	9	12
si4A1-A	exp4	18	9	9
si4A1-A	exp4	15	12	9
si4A1-A	exp4	15	12	12
si4A1-A	exp4	12	0	0
si4A1-A	exp4	6	0	0
si4A1-A	exp4	3	15	9
si4A1-A	exp4	9	21	9
si4A1-A	exp4	9	21	9
si4A1-A	exp4	6	15	9
si4A1-A	exp4	6	15	9
si4A1-A	exp4	12	15	9
si4A1-A	exp4	12	15	9
si4A1-B	exp1	9	9	9
si4A1-B	exp1	9	9	9
si4A1-B	exp1	9	21	3
si4A1-B	exp1	9	21	3
si4A1-B	exp1	9	24	6
si4A1-B	exp1	3	0	0
si4A1-B	exp1	3	0	0
si4A1-B	exp1	3	24	3
si4A1-B	exp1	3	24	3
si4A1-B	exp1	3	0	0
si4A1-B	exp1	3	0	0
si4A1-B	exp1	6	18	9
si4A1-B	exp1	6	18	6
si4A1-B	exp1	12	0	0
si4A1-B	exp1	12	0	0
si4A1-B	exp1	6	0	0
si4A1-B	exp1	6	0	0
si4A1-B	exp1	9	12	9
si4A1-B	exp1	9	12	9
si4A1-B	exp1	12	15	6
si4A1-B	exp1	12	15	0
si4A1-B	exp1	6	0	0
si4A1-B	exp1	12	0	0
si4A1-B	exp1	12	0	0
si4A1-B	exp1	9	6	3
si4A1-B	exp1	6	0	0
si4A1-B	exp1	9	9	6
si4A1-B	exp1	9	9	12
si4A1-B	exp1	9	24	9
si4A1-B	exp1	9	24	15
si4A1-B	exp1	12	15	3
si4A1-B	exp1	12	15	9
si4A1-B	exp1	12	12	9
si4A1-B	exp1	12	12	12
si4A1-B	exp1	18	18	9
si4A1-B	exp1	12	12	15
si4A1-B	exp1	3	0	0
si4A1-B	exp1	3	0	0
si4A1-B	exp1	9	12	3
si4A1-B	exp1	9	12	3
si4A1-B	exp1	9	12	3
si4A1-B	exp1	9	0	0
si4A1-B	exp2	12	15	9
si4A1-B	exp2	12	12	3
si4A1-B	exp2	9	15	9
si4A1-B	exp2	9	15	9
si4A1-B	exp2	9	15	9
si4A1-B	exp2	9	15	6
si4A1-B	exp2	6	18	6
si4A1-B	exp2	6	18	6
si4A1-B	exp2	18	9	12
si4A1-B	exp2	18	9	12
si4A1-B	exp2	15	27	9
si4A1-B	exp2	15	27	12
si4A1-B	exp2	9	12	0
si4A1-B	exp2	9	12	0
si4A1-B	exp2	12	21	0
si4A1-B	exp2	12	21	9
si4A1-B	exp2	12	18	3
si4A1-B	exp2	9	18	6
si4A1-B	exp2	9	18	9
si4A1-B	exp2	9	18	3
si4A1-B	exp2	9	18	9
si4A1-B	exp2	9	15	6
si4A1-B	exp2	9	15	9
si4A1-B	exp2	9	0	0
si4A1-B	exp2	9	0	0
si4A1-B	exp2	3	0	0
si4A1-B	exp2	3	0	0
si4A1-B	exp2	6	0	0
si4A1-B	exp2	6	18	9
si4A1-B	exp2	6	18	9
si4A1-B	exp2	12	0	12
si4A1-B	exp2	12	0	15
si4A1-B	exp2	30	0	6
si4A1-B	exp2	30	0	0
si4A1-B	exp4	12	12	3
si4A1-B	exp4	12	12	3
si4A1-B	exp4	6	0	0
si4A1-B	exp4	6	0	0
si4A1-B	exp4	12	15	12
si4A1-B	exp4	12	3	3
si4A1-B	exp4	15	9	6
si4A1-B	exp4	15	15	9
si4A1-B	exp4	15	15	9
si4A1-B	exp4	6	18	9
si4A1-B	exp4	6	18	9
si4A1-B	exp4	9	15	6
si4A1-B	exp4	9	15	6
si4A1-B	exp4	6	0	0
si4A1-B	exp4	6	0	0
si4A1-B	exp4	3	15	12
si4A1-B	exp4	9	12	15
si4A1-B	exp4	9	12	6
si4A1-B	exp4	6	15	9
si4A1-B	exp4	12	18	9
si4A1-B	exp4	3	15	12
si4A1-B	exp4	9	18	15
si4A1-B	exp4	9	18	6
si4A1-B	exp4	9	12	12
si4A1-B	exp4	9	15	3
si4A1-B	exp4	6	18	15
si4A1-B	exp4	6	18	9
si4A1-B	exp4	6	18	6
si4A1-B	exp4	3	15	9
si4A1-B	exp4	3	15	12
si4A1-B	exp4	6	15	9
si4A1-B	exp4	12	18	6
si4A1-B	exp4	12	18	9
si4A1-B	exp4	6	18	12
si4A1-B	exp4	3	15	3
si4A1-B	exp4	3	15	9
si4A1-B	exp4	6	0	0
si4A1-B	exp4	6	0	0
si4A1-B	exp4	6	15	9
si4A1-B	exp4	6	15	9
si4A1-B	exp4	9	12	0
si4A1-B	exp4	6	15	9
si4A1-B	exp4	6	15	9
si4A1-B	exp4	15	18	12
si4A1-B	exp4	15	18	12
si4A1-B	exp4	9	15	6
si4A1-B	exp4	6	15	9
si4A1-B	exp4	6	15	6
si4A1-B	exp4	15	9	6
si4A1-B	exp4	12	18	12
si4A1-B	exp4	12	18	9
si4A1-B	exp4	12	15	6
si4A1-B	exp4	3	12	9
si4A1-B	exp4	9	15	15
si4A1-B	exp4	9	15	6
si4A1-B	exp4	6	12	9
si4A1-B	exp4	6	12	9
si4A1-B	exp4	9	15	9
si4A1-B	exp4	9	15	9
si4A1-B	exp4	6	15	9
si4A1-B	exp4	6	15	12
si4A1-B	exp4	12	18	9
si4A1-B	exp4	12	18	12
si4A1-B	exp4	12	9	6
si4A1-B	exp4	12	9	9
si4A1-B	exp4	9	15	12
si4A1-B	exp4	9	15	12
si4A1-B	exp4	6	15	12
si4A1-B	exp4	6	15	6
si4A1-B	exp4	12	12	9
si4A1-B	exp4	12	12	9
si4A1-B	exp4	9	15	12
si4A1-B	exp4	9	9	12
si4A1-B	exp4	9	9	9
si4A1-B	exp4	12	12	9
si4A1-B	exp4	12	12	6
si4A1-B	exp4	6	0	0
si4A1-B	exp4	9	15	6
si4A1-B	exp4	6	18	9
si4A1-B	exp4	6	0	0
si4A1-B	exp4	6	0	0
si4A1-C	exp1	6	12	6
si4A1-C	exp1	6	12	6
si4A1-C	exp1	12	15	12
si4A1-C	exp1	12	15	3
si4A1-C	exp1	15	12	6
si4A1-C	exp1	15	12	3
si4A1-C	exp1	15	12	9
si4A1-C	exp1	15	12	6
si4A1-C	exp1	9	12	12
si4A1-C	exp1	9	12	12
si4A1-C	exp1	6	0	9
si4A1-C	exp1	6	0	6
si4A1-C	exp1	9	12	6
si4A1-C	exp1	9	12	0
si4A1-C	exp1	9	12	0
si4A1-C	exp1	9	9	9
si4A1-C	exp1	12	15	6
si4A1-C	exp1	12	15	6
si4A1-C	exp2	6	21	6
si4A1-C	exp2	6	21	12
si4A1-C	exp2	12	18	9
si4A1-C	exp2	12	18	12
si4A1-C	exp2	18	6	15
si4A1-C	exp2	18	6	15
si4A1-C	exp2	6	24	12
si4A1-C	exp2	6	24	15
si4A1-C	exp2	15	15	6
si4A1-C	exp2	15	15	6
si4A1-C	exp2	21	3	24
si4A1-C	exp2	21	3	48
si4A1-C	exp2	9	0	0
si4A1-C	exp2	9	0	0
si4A1-C	exp2	9	21	15
si4A1-C	exp2	9	21	9
si4A1-C	exp2	12	18	12
si4A1-C	exp2	12	18	9
si4A1-C	exp2	9	21	6
si4A1-C	exp2	9	21	9
si4A1-C	exp2	6	15	0
si4A1-C	exp2	6	15	6
si4A1-C	exp2	9	15	3
si4A1-C	exp2	9	15	12
si4A1-C	exp2	6	0	0
si4A1-C	exp2	6	0	0
si4A1-C	exp2	12	12	3
si4A1-C	exp2	12	15	6
si4A1-C	exp2	12	15	15
si4A1-C	exp2	12	15	12
si4A1-C	exp2	6	6	18
si4A1-C	exp2	6	21	12
si4A1-C	exp2	6	21	9
si4A1-C	exp2	12	18	9
si4A1-C	exp2	12	18	6
si4A1-C	exp2	12	3	24
si4A1-C	exp2	12	3	24
si4A1-C	exp2	3	0	0
si4A1-C	exp2	3	0	0
si4A1-C	exp2	12	12	12
si4A1-C	exp2	9	15	12
si4A1-C	exp2	9	15	9
si4A1-C	exp2	15	15	15
si4A1-C	exp2	15	15	9
si4A1-C	exp2	12	0	0
si4A1-C	exp2	12	0	0
si4A1-C	exp2	6	0	0
si4A1-C	exp2	3	0	0
si4A1-C	exp2	12	15	6
si4A1-C	exp2	12	15	6
si4A1-C	exp2	15	24	6
si4A1-C	exp2	15	24	6
si4A1-C	exp2	9	12	15
si4A1-C	exp2	9	12	15
si4A1-C	exp4	6	15	12
si4A1-C	exp4	15	18	9
si4A1-C	exp4	15	18	9
si4A1-C	exp4	15	6	9
si4A1-C	exp4	15	6	6
si4A1-C	exp4	15	12	18
si4A1-C	exp4	15	12	15
si4A1-C	exp4	6	15	9
si4A1-C	exp4	6	15	9
si4A1-C	exp4	12	3	9
si4A1-C	exp4	6	12	0
si4A1-C	exp4	12	21	6
si4A1-C	exp4	12	21	12
si4A1-C	exp4	3	15	12
si4A1-C	exp4	3	15	6
si4A1-C	exp4	9	15	9
si4A1-C	exp4	9	12	12
si4A1-C	exp4	9	12	9
si4A1-C	exp4	27	15	9
si4A1-C	exp4	12	6	3
si4A1-C	exp4	15	15	9
si4A1-C	exp4	15	15	12
si4A1-C	exp4	3	0	0
si4A1-C	exp4	27	0	0
si4A1-C	exp4	27	0	0
si4A1-C	exp4	9	18	12
si4A1-C	exp4	9	18	6
si4A1-C	exp4	15	0	0
si4A1-C	exp4	15	0	0
si4A1-C	exp4	3	15	12
si4A1-C	exp4	3	15	12
si4A1-C	exp4	12	15	9
si4A1-C	exp4	12	15	9
si4A1-C	exp4	15	12	15
si4A1-C	exp4	15	15	6
si4A1-C	exp4	15	15	6
si4A1-C	exp4	6	27	6
si4A1-C	exp4	12	12	15
si4A1-C	exp4	12	12	6
si4A1-C	exp4	18	0	0
si4A1-C	exp4	18	0	0
si4A1-C	exp4	12	12	6
si4A1-C	exp4	12	12	12
si4A1-C	exp4	9	18	12
si4A1-C	exp4	9	18	12
si4A1-C	exp4	6	6	18
si4A1-C	exp4	9	12	9
si4A1-C	exp4	9	18	0
si4A1-C	exp4	15	3	21
si4A1-C	exp4	15	3	21
si4A1-C	exp4	18	12	15
si4A1-C	exp4	12	0	0
si4A1-C	exp4	15	21	9
si4A1-C	exp4	15	21	9
si4A1-C	exp4	6	0	0
si4A1-C	exp4	6	0	0
si4A1-C	exp4	18	15	9
si4A1-C	exp4	18	18	3
si4A1-C	exp4	3	21	6
si4A1-C	exp4	3	21	12
si4A1-C	exp4	18	0	0
si4A1-C	exp4	18	0	0
si4A1-C	exp4	12	9	9
si4A1-C	exp4	9	18	9
si4A1-C	exp4	9	15	6
si4A1-C	exp4	9	15	9
si4A2-B	exp1	12	15	6
si4A2-B	exp1	12	15	9
si4A2-B	exp1	9	12	9
si4A2-B	exp1	9	21	9
si4A2-B	exp1	9	21	6
si4A2-B	exp1	15	12	0
si4A2-B	exp1	15	12	6
si4A2-B	exp1	9	15	3
si4A2-B	exp1	9	15	6
si4A2-B	exp1	9	15	9
si4A2-B	exp1	9	15	6
si4A2-B	exp1	12	15	3
si4A2-B	exp1	9	12	3
si4A2-B	exp1	9	12	3
si4A2-B	exp1	9	12	6
si4A2-B	exp1	9	9	0
si4A2-B	exp1	15	12	9
si4A2-B	exp1	15	12	9
si4A2-B	exp1	15	0	0
si4A2-B	exp1	9	12	6
si4A2-B	exp1	9	12	9
si4A2-B	exp1	6	15	6
si4A2-B	exp1	6	15	6
si4A2-B	exp1	9	9	9
si4A2-B	exp1	9	9	6
si4A2-B	exp1	15	15	6
si4A2-B	exp1	9	12	9
si4A2-B	exp1	9	12	6
si4A2-B	exp1	9	21	6
si4A2-B	exp1	9	21	9
si4A2-B	exp1	9	12	6
si4A2-B	exp1	9	12	9
si4A2-B	exp1	15	12	0
si4A2-B	exp1	15	12	9
si4A2-B	exp1	6	12	9
si4A2-B	exp1	6	12	6
si4A2-B	exp1	12	15	9
si4A2-B	exp1	12	15	9
si4A2-B	exp2	9	18	9
si4A2-B	exp2	9	18	9
si4A2-B	exp2	9	21	6
si4A2-B	exp2	9	21	6
si4A2-B	exp2	9	15	9
si4A2-B	exp2	9	15	12
si4A2-B	exp2	15	21	6
si4A2-B	exp2	15	21	6
si4A2-B	exp2	9	18	3
si4A2-B	exp2	6	33	6
si4A2-B	exp2	6	33	9
si4A2-B	exp2	3	0	3
si4A2-B	exp2	3	0	0
si4A2-B	exp2	24	12	6
si4A2-B	exp2	24	12	3
si4A2-B	exp2	12	9	6
si4A2-B	exp2	12	9	6
si4A2-B	exp2	9	21	9
si4A2-B	exp2	9	21	9
si4A2-B	exp2	9	12	9
si4A2-B	exp2	9	12	9
si4A2-B	exp2	9	15	9
si4A2-B	exp2	9	15	12
si4A2-B	exp2	3	0	0
si4A2-B	exp2	3	0	0
si4A2-B	exp2	9	18	9
si4A2-B	exp2	9	18	6
si4A2-B	exp2	18	15	9
si4A2-B	exp2	18	15	6
si4A2-B	exp2	12	12	3
si4A2-B	exp2	12	12	9
si4A2-B	exp2	9	12	3
si4A2-B	exp2	9	12	9
si4A2-B	exp2	12	15	6
si4A2-B	exp2	12	15	9
si4A2-B	exp2	9	15	0
si4A2-B	exp2	9	24	3
si4A2-B	exp2	9	24	6
si4A2-B	exp2	9	12	9
si4A2-B	exp2	9	12	9
si4A2-B	exp2	18	15	9
si4A2-B	exp2	18	15	9
si4A2-B	exp2	9	21	9
si4A2-B	exp2	9	21	9
si4A2-B	exp4	9	12	9
si4A2-B	exp4	9	12	9
si4A2-B	exp4	9	12	12
si4A2-B	exp4	9	12	12
si4A2-B	exp4	12	12	9
si4A2-B	exp4	12	12	15
si4A2-B	exp4	9	12	9
si4A2-B	exp4	9	12	12
si4A2-B	exp4	6	12	9
si4A2-B	exp4	18	15	6
si4A2-B	exp4	18	15	12
si4A2-B	exp4	6	12	9
si4A2-B	exp4	6	12	12
si4A2-B	exp4	9	18	6
si4A2-B	exp4	12	12	9
si4A2-B	exp4	12	12	9
si4A2-B	exp4	12	21	9
si4A2-B	exp4	9	15	9
si4A2-B	exp4	9	15	9
si4A2-B	exp4	9	18	12
si4A2-B	exp4	6	15	9
si4A2-B	exp4	9	12	9
si4A2-B	exp4	9	12	9
si4A2-B	exp4	9	12	6
si4A2-B	exp4	9	12	12
si4A2-B	exp4	9	12	9
si4A2-B	exp4	12	15	9
si4A2-B	exp4	12	15	9
si4A2-B	exp4	9	24	6
si4A2-B	exp4	9	24	6
si4A2-B	exp4	9	12	6
si4A2-B	exp4	9	18	6
si4A2-B	exp4	9	18	9
si4A2-B	exp4	6	12	9
si4A2-B	exp4	9	15	6
si4A2-B	exp4	9	15	12
si4A2-B	exp4	12	9	9
si4A2-B	exp4	15	12	6
si4A2-B	exp4	15	12	9
si4A2-B	exp4	6	15	6
si4A2-B	exp4	9	24	6
si4A2-B	exp4	9	24	6
si4A2-B	exp4	9	18	6
si4A2-B	exp4	9	18	9
si4A2-B	exp4	9	15	9
si4A2-B	exp4	9	15	12
si4A2-B	exp4	9	15	9
si4A2-B	exp4	9	15	15
si4A2-B	exp4	9	15	6
si4A2-B	exp4	9	15	6
si4A2-B	exp4	9	15	9
si4A2-B	exp4	9	15	9
si4A2-B	exp4	9	15	12
si4A2-B	exp4	9	15	9
si4A2-B	exp4	9	21	9
si4A2-B	exp4	9	21	9
si4A2-B	exp4	12	24	9
si4A2-B	exp4	12	24	15
si4A2-B+si4A1-A	exp1	12	15	12
si4A2-B+si4A1-A	exp1	12	15	12
si4A2-B+si4A1-A	exp1	6	3	30
si4A2-B+si4A1-A	exp1	6	0	0
si4A2-B+si4A1-A	exp1	6	21	12
si4A2-B+si4A1-A	exp1	6	21	12
si4A2-B+si4A1-A	exp1	15	0	3
si4A2-B+si4A1-A	exp1	15	0	6
si4A2-B+si4A1-A	exp1	12	15	9
si4A2-B+si4A1-A	exp1	12	15	9
si4A2-B+si4A1-A	exp1	12	18	12
si4A2-B+si4A1-A	exp1	12	18	12
si4A2-B+si4A1-A	exp1	6	0	0
si4A2-B+si4A1-A	exp1	6	0	0
si4A2-B+si4A1-A	exp1	6	0	0
si4A2-B+si4A1-A	exp1	6	21	12
si4A2-B+si4A1-A	exp1	6	21	12
si4A2-B+si4A1-A	exp1	12	21	9
si4A2-B+si4A1-A	exp1	9	18	9
si4A2-B+si4A1-A	exp1	9	24	6
si4A2-B+si4A1-A	exp1	9	24	12
si4A2-B+si4A1-A	exp1	6	30	3
si4A2-B+si4A1-A	exp1	12	15	9
si4A2-B+si4A1-A	exp1	6	18	15
si4A2-B+si4A1-A	exp1	6	18	30
si4A2-B+si4A1-A	exp1	9	15	9
si4A2-B+si4A1-A	exp1	9	15	6
si4A2-B+si4A1-A	exp1	9	18	18
si4A2-B+si4A1-A	exp1	9	18	6
si4A2-B+si4A1-A	exp1	12	12	15
si4A2-B+si4A1-A	exp1	12	12	12
si4A2-B+si4A1-A	exp1	3	0	0
si4A2-B+si4A1-A	exp1	18	9	9
si4A2-B+si4A1-A	exp1	18	9	15
si4A2-B+si4A1-A	exp1	9	24	12
si4A2-B+si4A1-A	exp1	9	24	18
si4A2-B+si4A1-A	exp1	15	21	9
si4A2-B+si4A1-A	exp1	15	21	9
si4A2-B+si4A1-A	exp1	3	0	0
si4A2-B+si4A1-A	exp1	3	0	0
si4A2-B+si4A1-A	exp1	9	6	12
si4A2-B+si4A1-A	exp1	9	3	3
si4A2-B+si4A1-A	exp1	6	12	9
si4A2-B+si4A1-A	exp2	18	21	15
si4A2-B+si4A1-A	exp2	18	21	12
si4A2-B+si4A1-A	exp2	12	9	3
si4A2-B+si4A1-A	exp2	12	24	6
si4A2-B+si4A1-A	exp2	24	0	0
si4A2-B+si4A1-A	exp2	24	0	0
si4A2-B+si4A1-A	exp2	12	18	15
si4A2-B+si4A1-A	exp2	12	18	12
si4A2-B+si4A1-A	exp2	6	0	0
si4A2-B+si4A1-A	exp2	6	0	0
si4A2-B+si4A1-A	exp2	3	3	3
si4A2-B+si4A1-A	exp2	3	3	3
si4A2-B+si4A1-A	exp2	12	21	12
si4A2-B+si4A1-A	exp2	12	21	9
si4A2-B+si4A1-A	exp2	18	0	0
si4A2-B+si4A1-A	exp2	18	0	9
si4A2-B+si4A1-A	exp2	9	18	15
si4A2-B+si4A1-A	exp2	9	18	15
si4A2-B+si4A1-A	exp2	6	21	39
si4A2-B+si4A1-A	exp2	15	12	0
si4A2-B+si4A1-A	exp2	15	15	12
si4A2-B+si4A1-A	exp2	15	0	0
si4A2-B+si4A1-A	exp2	15	0	0
si4A2-B+si4A1-A	exp2	6	24	3
si4A2-B+si4A1-A	exp2	51	0	9
si4A2-B+si4A1-A	exp2	51	0	6
si4A2-B+si4A1-A	exp2	33	0	0
si4A2-B+si4A1-A	exp4	12	15	12
si4A2-B+si4A1-A	exp4	12	15	9
si4A2-B+si4A1-A	exp4	12	12	9
si4A2-B+si4A1-A	exp4	12	12	6
si4A2-B+si4A1-A	exp4	18	0	0
si4A2-B+si4A1-A	exp4	21	15	9
si4A2-B+si4A1-A	exp4	21	15	9
si4A2-B+si4A1-A	exp4	6	3	45
si4A2-B+si4A1-A	exp4	15	15	6
si4A2-B+si4A1-A	exp4	15	21	12
si4A2-B+si4A1-A	exp4	12	6	21
si4A2-B+si4A1-A	exp4	9	18	9
si4A2-B+si4A1-A	exp4	9	18	12
si4A2-B+si4A1-A	exp4	9	15	9
si4A2-B+si4A1-A	exp4	9	15	6
si4A2-B+si4A1-A	exp4	33	3	12
si4A2-B+si4A1-A	exp4	33	3	15
si4A2-B+si4A1-A	exp4	15	12	18
si4A2-B+si4A1-A	exp4	15	12	15
si4A2-B+si4A1-A	exp4	15	24	12
si4A2-B+si4A1-A	exp4	15	24	9
si4A2-B+si4A1-A	exp4	9	3	30
si4A2-B+si4A1-A	exp4	9	0	0
si4A2-B+si4A1-A	exp4	12	18	9
si4A2-B+si4A1-A	exp4	12	18	6
si4A2-B+si4A1-A	exp4	12	18	9
si4A2-B+si4A1-A	exp4	12	18	9
si4A2-B+si4A1-A	exp4	6	18	12
si4A2-B+si4A1-A	exp4	6	18	12
si4A2-B+si4A1-A	exp4	18	27	12
si4A2-B+si4A1-A	exp4	18	15	9
si4A2-B+si4A1-A	exp4	18	15	9
si4A2-B+si4A1-A	exp4	24	9	9
si4A2-B+si4A1-A	exp4	24	9	9
si4A2-B+si4A1-A	exp4	12	24	12
si4A2-B+si4A1-A	exp4	12	24	15
si4A2-B+si4A1-A	exp4	15	18	21
si4A2-B+si4A1-A	exp4	15	18	18
si4A2-B+si4A1-A	exp4	24	3	12
si4A2-B+si4A1-A	exp4	24	3	9
si4A2-B+si4A1-A	exp4	18	30	15
si4A2-B+si4A1-A	exp4	18	30	18
si4A2-B+si4A1-A	exp4	18	18	18
si4A2-B+si4A1-A	exp4	18	18	9
si4A2-B+si4A1-A	exp4	12	3	27
si4A2-B+si4A1-A	exp4	12	3	42
si4A2-B+si4A1-A	exp4	51	15	12
si4A2-B+si4A1-A	exp4	6	0	0
si4A2-B+si4A1-A	exp4	6	0	0
si4A2-B+si4A1-A	exp4	12	3	54
si4A2-B+si4A1-A	exp4	12	3	48
si4A2-B+si4A1-A	exp4	45	18	12
si4A2-B+si4A1-A	exp4	15	18	9
si4A2-B+si4A1-A	exp4	15	18	9
si4A2-B+si4A1-A	exp4	9	9	36
si4A2-B+si4A1-A	exp4	9	9	36
si4A2-B+si4A1-A	exp4	9	21	12
si4A2-B+si4A1-A	exp4	15	18	15
si4A2-B+si4A1-A	exp4	12	15	9
si4A2-B+si4A1-A	exp4	12	15	9
siCtrl	exp1	9	15	6
siCtrl	exp1	9	15	3
siCtrl	exp1	9	15	6
siCtrl	exp1	9	15	6
siCtrl	exp1	9	15	0
siCtrl	exp1	9	15	6
siCtrl	exp1	9	18	6
siCtrl	exp1	9	18	6
siCtrl	exp1	9	18	9
siCtrl	exp1	9	15	3
siCtrl	exp1	12	12	9
siCtrl	exp1	6	15	6
siCtrl	exp1	12	12	6
siCtrl	exp1	12	12	3
siCtrl	exp1	6	24	9
siCtrl	exp1	6	24	9
siCtrl	exp1	9	12	3
siCtrl	exp1	6	0	0
siCtrl	exp1	6	18	12
siCtrl	exp1	6	18	6
siCtrl	exp1	6	12	6
siCtrl	exp1	9	12	6
siCtrl	exp1	9	12	9
siCtrl	exp1	12	12	9
siCtrl	exp1	12	12	3
siCtrl	exp1	3	15	9
siCtrl	exp1	3	15	9
siCtrl	exp1	3	15	6
siCtrl	exp1	3	12	0
siCtrl	exp1	9	9	9
siCtrl	exp1	9	9	3
siCtrl	exp1	6	15	9
siCtrl	exp1	6	15	3
siCtrl	exp1	6	15	3
siCtrl	exp1	6	12	0
siCtrl	exp1	6	12	3
siCtrl	exp1	12	12	3
siCtrl	exp1	12	12	6
siCtrl	exp1	6	15	6
siCtrl	exp1	6	15	9
siCtrl	exp1	3	0	0
siCtrl	exp1	3	0	0
siCtrl	exp1	3	0	0
siCtrl	exp1	3	0	0
siCtrl	exp1	6	15	3
siCtrl	exp1	9	15	6
siCtrl	exp1	9	15	6
siCtrl	exp1	9	0	0
siCtrl	exp1	9	0	0
siCtrl	exp1	9	12	9
siCtrl	exp1	9	12	9
siCtrl	exp1	9	15	6
siCtrl	exp1	6	12	0
siCtrl	exp1	6	12	6
siCtrl	exp1	3	12	6
siCtrl	exp1	3	12	6
siCtrl	exp1	6	15	6
siCtrl	exp1	6	12	6
siCtrl	exp1	6	12	6
siCtrl	exp1	6	15	9
siCtrl	exp1	6	15	6
siCtrl	exp1	6	15	6
siCtrl	exp1	6	15	6
siCtrl	exp1	9	15	6
siCtrl	exp1	12	15	3
siCtrl	exp1	12	15	6
siCtrl	exp1	6	12	3
siCtrl	exp1	6	12	3
siCtrl	exp1	6	15	9
siCtrl	exp1	6	15	9
siCtrl	exp1	9	12	3
siCtrl	exp1	9	12	12
siCtrl	exp1	6	9	9
siCtrl	exp1	6	9	0
siCtrl	exp1	6	6	6
siCtrl	exp1	6	6	6
siCtrl	exp1	6	9	6
siCtrl	exp1	9	9	0
siCtrl	exp1	9	9	0
siCtrl	exp1	9	9	6
siCtrl	exp1	9	9	6
siCtrl	exp1	3	15	9
siCtrl	exp1	3	15	0
siCtrl	exp1	9	18	9
siCtrl	exp1	21	0	0
siCtrl	exp1	21	0	0
siCtrl	exp1	6	18	3
siCtrl	exp1	6	18	9
siCtrl	exp1	3	12	9
siCtrl	exp1	3	18	3
siCtrl	exp1	12	15	9
siCtrl	exp1	12	15	9
siCtrl	exp1	9	12	3
siCtrl	exp1	9	12	3
siCtrl	exp1	3	18	6
siCtrl	exp1	6	15	0
siCtrl	exp1	6	15	0
siCtrl	exp1	15	9	0
siCtrl	exp1	15	9	0
siCtrl	exp1	6	12	6
siCtrl	exp1	6	12	6
siCtrl	exp1	6	18	6
siCtrl	exp1	6	18	9
siCtrl	exp1	9	0	0
siCtrl	exp1	9	0	0
siCtrl	exp1	3	0	9
siCtrl	exp1	9	9	6
siCtrl	exp1	6	9	6
siCtrl	exp1	6	9	6
siCtrl	exp1	9	9	6
siCtrl	exp1	9	9	6
siCtrl	exp1	6	12	9
siCtrl	exp1	9	15	9
siCtrl	exp1	9	15	9
siCtrl	exp1	3	18	9
siCtrl	exp1	3	18	3
siCtrl	exp1	6	9	12
siCtrl	exp1	6	9	12
siCtrl	exp1	9	18	6
siCtrl	exp1	39	0	0
siCtrl	exp2	6	21	9
siCtrl	exp2	6	21	9
siCtrl	exp2	18	12	9
siCtrl	exp2	12	12	6
siCtrl	exp2	12	12	9
siCtrl	exp2	9	15	6
siCtrl	exp2	9	15	9
siCtrl	exp2	15	6	9
siCtrl	exp2	15	6	9
siCtrl	exp2	9	12	9
siCtrl	exp2	9	12	9
siCtrl	exp2	12	18	9
siCtrl	exp2	12	12	3
siCtrl	exp2	15	12	15
siCtrl	exp2	15	12	12
siCtrl	exp2	9	12	6
siCtrl	exp2	15	15	6
siCtrl	exp2	15	15	6
siCtrl	exp2	6	18	6
siCtrl	exp2	12	18	9
siCtrl	exp2	12	18	9
siCtrl	exp2	6	21	9
siCtrl	exp2	6	21	9
siCtrl	exp2	6	15	6
siCtrl	exp2	6	15	6
siCtrl	exp2	6	21	6
siCtrl	exp2	6	21	6
siCtrl	exp2	9	18	6
siCtrl	exp2	9	18	9
siCtrl	exp2	9	12	9
siCtrl	exp2	9	12	6
siCtrl	exp2	12	12	6
siCtrl	exp2	12	12	9
siCtrl	exp2	18	0	6
siCtrl	exp2	18	0	9
siCtrl	exp2	6	15	6
siCtrl	exp2	6	15	6
siCtrl	exp2	12	18	9
siCtrl	exp2	12	18	9
siCtrl	exp2	15	12	6
siCtrl	exp2	12	18	6
siCtrl	exp2	12	18	6
siCtrl	exp2	15	9	9
siCtrl	exp2	15	9	9
siCtrl	exp2	12	15	9
siCtrl	exp2	12	15	6
siCtrl	exp2	12	18	6
siCtrl	exp2	12	18	6
siCtrl	exp2	6	21	6
siCtrl	exp2	6	21	6
siCtrl	exp2	6	15	9
siCtrl	exp2	6	15	9
siCtrl	exp2	9	27	6
siCtrl	exp2	9	27	6
siCtrl	exp2	6	15	9
siCtrl	exp2	6	15	9
siCtrl	exp2	15	12	12
siCtrl	exp2	9	15	9
siCtrl	exp2	9	15	9
siCtrl	exp2	9	18	9
siCtrl	exp2	9	18	9
siCtrl	exp2	9	15	12
siCtrl	exp2	9	18	6
siCtrl	exp2	6	21	6
siCtrl	exp2	6	21	6
siCtrl	exp2	12	21	9
siCtrl	exp2	12	21	9
siCtrl	exp2	9	18	9
siCtrl	exp2	9	18	9
siCtrl	exp2	9	21	9
siCtrl	exp2	9	21	9
siCtrl	exp2	24	3	9
siCtrl	exp2	24	3	6
siCtrl	exp2	12	15	9
siCtrl	exp2	12	15	9
siCtrl	exp2	12	15	6
siCtrl	exp2	12	15	6
siCtrl	exp2	15	15	6
siCtrl	exp2	9	12	9
siCtrl	exp2	9	9	9
siCtrl	exp2	9	9	9
siCtrl	exp2	12	21	9
siCtrl	exp2	12	21	9
siCtrl	exp2	12	21	9
siCtrl	exp2	12	21	9
siCtrl	exp2	12	12	6
siCtrl	exp2	12	12	6
siCtrl	exp2	9	15	6
siCtrl	exp2	9	15	6
siCtrl	exp2	15	21	9
siCtrl	exp2	15	21	9
siCtrl	exp2	9	24	6
siCtrl	exp2	9	24	6
siCtrl	exp2	6	18	6
siCtrl	exp2	6	18	6
siCtrl	exp2	12	24	9
siCtrl	exp2	9	24	9
siCtrl	exp2	9	24	9
siCtrl	exp2	33	12	6
siCtrl	exp2	33	12	6
siCtrl	exp2	9	15	6
siCtrl	exp4	6	15	12
siCtrl	exp4	6	15	12
siCtrl	exp4	9	12	0
siCtrl	exp4	9	12	0
siCtrl	exp4	12	12	9
siCtrl	exp4	12	12	9
siCtrl	exp4	6	12	6
siCtrl	exp4	6	12	9
siCtrl	exp4	3	0	0
siCtrl	exp4	3	0	0
siCtrl	exp4	9	21	9
siCtrl	exp4	9	21	12
siCtrl	exp4	6	15	9
siCtrl	exp4	6	15	12
siCtrl	exp4	9	9	9
siCtrl	exp4	9	9	12
siCtrl	exp4	12	12	6
siCtrl	exp4	12	12	9
siCtrl	exp4	9	12	0
siCtrl	exp4	9	12	0
siCtrl	exp4	3	15	6
siCtrl	exp4	3	15	12
siCtrl	exp4	12	15	9
siCtrl	exp4	12	15	9
siCtrl	exp4	3	0	0
siCtrl	exp4	3	0	0
siCtrl	exp4	6	21	12
siCtrl	exp4	6	21	9
siCtrl	exp4	6	15	9
siCtrl	exp4	6	15	9
siCtrl	exp4	9	12	9
siCtrl	exp4	9	12	6
siCtrl	exp4	6	18	9
siCtrl	exp4	6	18	3
siCtrl	exp4	3	15	0
siCtrl	exp4	3	15	6
siCtrl	exp4	9	15	9
siCtrl	exp4	9	15	9
siCtrl	exp4	3	15	9
siCtrl	exp4	9	12	9
siCtrl	exp4	9	12	9
siCtrl	exp4	18	15	9
siCtrl	exp4	9	12	9
siCtrl	exp4	9	12	9
siCtrl	exp4	12	15	6
siCtrl	exp4	12	15	9
siCtrl	exp4	6	18	9
siCtrl	exp4	6	0	0
siCtrl	exp4	6	0	0
siCtrl	exp4	9	21	12
siCtrl	exp4	9	21	9
siCtrl	exp4	9	18	9
siCtrl	exp4	9	18	9
siCtrl	exp4	9	15	12
siCtrl	exp4	9	30	0
siCtrl	exp4	9	30	6
siCtrl	exp4	3	12	6
siCtrl	exp4	3	12	9
siCtrl	exp4	6	9	6
siCtrl	exp4	6	9	12
siCtrl	exp4	18	6	6
siCtrl	exp4	18	6	6
siCtrl	exp4	3	12	3
siCtrl	exp4	3	12	3
siCtrl	exp4	9	15	9
siCtrl	exp4	9	15	12
siCtrl	exp4	3	12	3
siCtrl	exp4	3	12	3
siCtrl	exp4	6	9	9
siCtrl	exp4	6	9	0
siCtrl	exp4	9	15	9
siCtrl	exp4	9	15	9
siCtrl	exp4	9	18	9
siCtrl	exp4	9	18	6
siCtrl	exp4	12	18	6
siCtrl	exp4	12	18	6
siCtrl	exp4	9	9	9
siCtrl	exp4	9	9	12
siCtrl	exp4	6	0	0
siCtrl	exp4	6	0	0
siCtrl	exp4	3	12	9
siCtrl	exp4	3	18	9
siCtrl	exp4	3	18	9
siCtrl	exp4	6	15	0
siCtrl	exp4	6	15	6
siCtrl	exp4	3	21	9
siCtrl	exp4	6	15	3
siCtrl	exp4	6	12	0
siCtrl	exp4	9	12	0
siCtrl	exp4	9	12	3
siCtrl	exp4	3	0	0
siCtrl	exp4	3	0	0
siCtrl	exp4	3	18	9
siCtrl	exp4	6	15	12
siCtrl	exp4	6	15	12
siCtrl	exp4	6	12	12
siCtrl	exp4	6	12	12
siCtrl	exp4	9	12	9
siCtrl	exp4	9	12	6
siCtrl	exp4	3	15	9
siCtrl	exp4	3	15	9
siCtrl	exp4	6	12	9
siCtrl	exp4	6	12	6
siCtrl	exp4	6	15	6
siCtrl	exp4	6	15	6
siCtrl	exp4	6	18	9
siCtrl	exp4	6	18	9
siCtrl	exp4	6	15	9
siCtrl	exp4	6	15	3
siCtrl	exp4	6	12	9
siCtrl	exp4	6	12	6
siCtrl	exp4	9	15	9
siCtrl	exp4	9	15	9
siCtrl	exp4	9	15	0
siCtrl	exp4	9	15	0
siCtrl	exp4	12	18	9
siCtrl	exp4	12	18	9
siCtrl	exp4	6	45	6
siCtrl	exp4	9	12	9
siCtrl	exp4	9	12	9
siCtrl	exp4	3	15	9
siCtrl	exp4	3	15	9
siCtrl	exp4	9	12	6
siCtrl	exp4	9	12	6
siCtrl	exp4	6	18	6
siCtrl	exp4	6	18	3
siCtrl	exp4	6	18	6
siCtrl	exp4	6	18	6
siCtrl	exp4	9	12	6
siCtrl	exp4	9	12	6
siCtrl	exp4	9	12	3
siCtrl	exp4	9	12	3
siCtrl	exp4	6	15	6
siCtrl	exp4	6	15	6
siCtrl	exp4	9	9	12
siCtrl	exp4	9	9	15
siCtrl	exp4	6	12	9
siCtrl	exp4	6	12	9
siCtrl	exp4	6	9	9
siCtrl	exp4	6	9	6
siCtrl	exp4	6	15	9
siCtrl	exp4	9	9	6
siCtrl	exp4	9	9	9
siCtrl	exp4	12	15	9
siCtrl	exp4	12	15	6
siCtrl	exp4	9	12	12
siCtrl	exp4	9	12	6
siCtrl	exp4	3	0	0
siCtrl	exp4	6	12	9
siCtrl	exp4	3	18	0
siCtrl	exp4	3	18	0
siCtrl	exp4	9	12	12
siCtrl	exp4	9	12	9
siCtrl	exp4	0	27	9
siCtrl	exp4	0	27	6
siCtrl	exp4	6	15	6
siCtrl	exp4	6	15	9
siCtrl	exp4	6	12	9
siCtrl	exp4	6	12	12
siCtrl	exp4	9	12	9
siCtrl	exp4	9	12	9
siCtrl	exp4	6	24	9
siCtrl	exp4	6	24	9
siCtrl	exp4	9	12	3
siCtrl	exp4	9	12	6
siCtrl	exp4	9	15	9
siCtrl	exp4	9	15	12
siCtrl	exp4	9	12	9
siCtrl	exp4	9	12	6
siCtrl	exp4	9	12	9
siCtrl	exp4	9	12	6
siCtrl	exp4	9	18	9
siCtrl	exp4	9	18	12
siCtrl	exp4	6	3	3
siCtrl	exp4	9	18	6
siCtrl	exp4	9	18	3
siCtrl	exp4	9	15	6
siCtrl	exp4	9	15	6
siCtrl	exp4	3	12	9
siCtrl	exp4	3	18	9
siCtrl	exp4	3	18	9
siCtrl	exp4	9	15	12
siCtrl	exp4	9	15	9
siCtrl	exp4	3	12	3
siCtrl	exp4	3	15	6
siCtrl	exp4	9	15	9
siCtrl	exp4	9	12	6
siCtrl	exp4	9	12	3
siCtrl	exp4	9	12	6
siCtrl	exp4	9	12	9
siCtrl	exp4	6	15	9
siCtrl	exp4	6	15	9
siCtrl	exp4	6	15	6
siCtrl	exp4	6	12	6
siCtrl	exp4	6	12	3
siCtrl	exp4	3	15	9
siCtrl	exp4	3	15	9
siCtrl	exp4	6	12	15
siCtrl	exp4	6	6	9
siCtrl	exp4	6	6	12
siCtrl	exp4	6	15	9
siCtrl	exp4	6	15	9
siCtrl	exp4	6	18	6
siCtrl	exp4	6	18	6
siCtrl	exp4	6	18	9
siCtrl	exp4	6	18	9
siCtrl	exp4	6	15	15
siCtrl	exp4	9	18	12
siCtrl	exp4	9	18	15
siCtrl	exp4	3	18	6
siCtrl	exp4	3	18	6
siPP2A	exp1	15	9	18
siPP2A	exp1	12	12	18
siPP2A	exp1	12	12	15
siPP2A	exp1	21	21	9
siPP2A	exp1	21	18	33
siPP2A	exp1	33	9	0
siPP2A	exp1	15	6	24
siPP2A	exp1	15	6	18
siPP2A	exp1	12	9	21
siPP2A	exp1	15	9	6
siPP2A	exp1	15	9	0
siPP2A	exp1	12	15	21
siPP2A	exp1	12	18	18
siPP2A	exp1	24	15	21
siPP2A	exp1	24	15	24
siPP2A	exp1	18	9	18
siPP2A	exp1	33	24	21
siPP2A	exp1	33	24	12
siPP2A	exp1	15	9	21
siPP2A	exp1	15	9	18
siPP2A	exp1	12	9	12
siPP2A	exp1	12	9	9
siPP2A	exp1	9	18	18
siPP2A	exp1	9	18	15
siPP2A	exp1	15	12	0
siPP2A	exp1	15	12	0
siPP2A	exp1	18	9	0
siPP2A	exp1	18	9	0
siPP2A	exp1	21	12	15
siPP2A	exp1	21	12	24
siPP2A	exp1	6	24	0
siPP2A	exp1	6	24	9
siPP2A	exp1	15	12	0
siPP2A	exp1	15	12	0
siPP2A	exp1	15	9	9
siPP2A	exp1	9	18	3
siPP2A	exp1	9	18	9
siPP2A	exp1	12	9	6
siPP2A	exp1	12	9	0
siPP2A	exp1	6	3	0
siPP2A	exp1	6	3	0
siPP2A	exp1	18	15	12
siPP2A	exp1	18	15	21
siPP2A	exp1	15	15	3
siPP2A	exp1	15	15	15
siPP2A	exp1	3	0	0
siPP2A	exp1	15	9	21
siPP2A	exp1	15	0	0
siPP2A	exp1	15	0	0
siPP2A	exp1	9	15	0
siPP2A	exp1	9	15	18
siPP2A	exp1	12	12	3
siPP2A	exp1	12	9	0
siPP2A	exp1	3	27	39
siPP2A	exp1	3	27	6
siPP2A	exp1	15	18	21
siPP2A	exp1	15	18	18
siPP2A	exp1	15	15	24
siPP2A	exp1	15	15	15
siPP2A	exp1	12	15	0
siPP2A	exp1	12	18	21
siPP2A	exp1	15	12	18
siPP2A	exp1	15	12	18
siPP2A	exp1	6	0	0
siPP2A	exp1	6	0	0
siPP2A	exp1	12	15	15
siPP2A	exp1	12	15	15
siPP2A	exp1	3	0	0
siPP2A	exp1	3	0	0
siPP2A	exp1	18	9	0
siPP2A	exp1	9	12	30
siPP2A	exp1	9	12	24
siPP2A	exp1	12	21	3
siPP2A	exp1	12	18	0
siPP2A	exp1	15	18	21
siPP2A	exp1	15	18	21
siPP2A	exp1	3	0	0
siPP2A	exp2	12	9	21
siPP2A	exp2	12	9	15
siPP2A	exp2	24	18	18
siPP2A	exp2	24	18	24
siPP2A	exp2	0	3	42
siPP2A	exp2	0	3	39
siPP2A	exp2	9	27	21
siPP2A	exp2	9	27	24
siPP2A	exp2	30	18	42
siPP2A	exp2	30	18	39
siPP2A	exp2	18	9	15
siPP2A	exp2	18	9	21
siPP2A	exp2	18	15	21
siPP2A	exp2	18	15	21
siPP2A	exp2	21	12	0
siPP2A	exp2	21	12	0
siPP2A	exp2	9	15	24
siPP2A	exp2	9	15	21
siPP2A	exp2	21	18	36
siPP2A	exp2	21	24	30
siPP2A	exp2	6	15	18
siPP2A	exp2	6	15	21
siPP2A	exp2	12	12	15
siPP2A	exp2	12	12	15
siPP2A	exp2	9	9	6
siPP2A	exp2	9	9	15
siPP2A	exp2	12	15	18
siPP2A	exp2	12	15	18
siPP2A	exp2	18	15	6
siPP2A	exp2	18	15	24
siPP2A	exp2	30	30	24
siPP2A	exp2	30	30	27
siPP2A	exp2	12	21	18
siPP2A	exp2	12	21	21
siPP2A	exp2	15	15	24
siPP2A	exp2	21	18	30
siPP2A	exp2	21	18	36
siPP2A	exp2	21	12	36
siPP2A	exp2	21	18	24
siPP2A	exp2	15	12	30
siPP2A	exp2	15	12	24
siPP2A	exp2	15	15	18
siPP2A	exp2	15	18	18
siPP2A	exp2	15	18	21
siPP2A	exp2	15	18	18
siPP2A	exp2	6	21	24
siPP2A	exp2	6	21	24
siPP2A	exp2	15	18	18
siPP2A	exp2	15	18	18
siPP2A	exp2	30	18	30
siPP2A	exp2	30	18	30
siPP2A	exp2	18	0	0
siPP2A	exp2	18	0	0
siPP2A	exp2	15	21	15
siPP2A	exp2	21	21	30
siPP2A	exp2	21	21	27
siPP2A	exp2	27	15	18
siPP2A	exp2	21	18	27
siPP2A	exp2	21	18	24
siPP2A	exp2	15	6	24
siPP2A	exp2	15	6	21
siPP2A	exp2	27	18	0
siPP2A	exp2	27	21	9
siPP2A	exp2	21	9	21
siPP2A	exp2	21	9	18
siPP2A	exp4	15	15	12
siPP2A	exp4	15	15	15
siPP2A	exp4	15	21	18
siPP2A	exp4	15	21	3
siPP2A	exp4	24	9	12
siPP2A	exp4	24	9	18
siPP2A	exp4	27	6	21
siPP2A	exp4	27	6	12
siPP2A	exp4	21	12	9
siPP2A	exp4	21	12	0
siPP2A	exp4	15	18	6
siPP2A	exp4	18	12	15
siPP2A	exp4	12	12	12
siPP2A	exp4	12	12	12
siPP2A	exp4	15	15	18
siPP2A	exp4	9	24	21
siPP2A	exp4	18	18	21
siPP2A	exp4	18	18	21
siPP2A	exp4	15	15	18
siPP2A	exp4	15	15	18
siPP2A	exp4	12	18	15
siPP2A	exp4	12	18	18
siPP2A	exp4	15	9	18
siPP2A	exp4	15	18	12
siPP2A	exp4	15	18	15
siPP2A	exp4	27	6	21
siPP2A	exp4	27	6	18
siPP2A	exp4	21	9	12
siPP2A	exp4	21	9	21
siPP2A	exp4	18	12	0
siPP2A	exp4	18	12	3
siPP2A	exp4	15	15	0
siPP2A	exp4	12	12	0
siPP2A	exp4	21	9	15
siPP2A	exp4	21	9	0
siPP2A	exp4	15	12	15
siPP2A	exp4	15	12	15
siPP2A	exp4	15	15	21
siPP2A	exp4	15	15	21
siPP2A	exp4	21	15	24
siPP2A	exp4	21	15	24
siPP2A	exp4	18	12	21
siPP2A	exp4	18	12	21
siPP2A	exp4	15	12	6
siPP2A	exp4	15	12	3
siPP2A	exp4	27	24	15
siPP2A	exp4	27	24	12
siPP2A	exp4	24	18	24
siPP2A	exp4	24	12	0
siPP2A	exp4	18	12	21
siPP2A	exp4	18	12	15
siPP2A	exp4	12	15	3
siPP2A	exp4	21	21	24
siPP2A	exp4	21	21	6
siPP2A	exp4	18	9	0
siPP2A	exp4	15	15	21
siPP2A	exp4	15	15	21
siPP2A	exp4	18	18	0
siPP2A	exp4	18	18	0
siPP2A	exp4	15	9	9
siPP2A	exp4	15	9	15
siPP2A	exp4	24	15	9
siPP2A	exp4	24	24	24
siPP2A	exp4	24	24	24
siPP2A	exp4	18	9	21
siPP2A	exp4	21	15	12
siPP2A	exp4	21	15	21
siPP2A	exp4	30	9	18
siPP2A	exp4	18	15	12
siPP2A	exp4	18	15	3
siPP2A	exp4	27	15	12
siPP2A	exp4	15	9	18
siPP2A	exp4	18	15	18
siPP2A	exp4	18	15	12
siPP2A	exp4	15	18	12
siPP2A	exp4	15	18	0
siPP2A	exp4	21	15	18
siPP2A	exp4	21	15	6
siPP2A	exp4	6	21	6
siPP2A	exp4	6	21	12
siPP2A	exp4	27	12	21
siPP2A	exp4	27	12	21
siPP2A	exp4	21	21	21
siPP2A	exp4	21	21	21
siPP2A	exp4	21	12	18
siPP2A	exp4	21	9	21
siPP2A	exp4	18	9	0
siPP2A	exp4	18	9	0
siPP2A	exp4	15	6	15
siPP2A	exp4	15	24	9
siPP2A	exp4	15	24	6
siPP2A	exp4	21	12	21
siPP2A	exp4	33	12	24
siPP2A	exp4	33	12	18
siPP2A	exp4	21	18	24
siPP2A	exp4	21	18	15
siPP2A	exp4	18	9	21
siPP2A	exp4	24	12	21
siPP2A	exp4	24	12	15
siPP2A	exp4	21	18	9
siPP2A	exp4	21	18	24
siPP2A	exp4	18	15	18
siPP2A	exp4	15	0	0
siPP2A	exp4	15	0	0
siPP2A	exp4	12	12	15
siPP2A	exp4	12	12	3
siPP2A	exp4	15	24	15
siPP2A	exp4	18	12	18
siPP2A	exp4	18	12	9
siPP2A	exp4	30	12	3
siPP2A	exp4	21	21	6

## Sheet: S1D
V1	telophase
21B	12		21B	si4A1-B
21B	15		4A-C	si4A2A-C
21B	30		5A-C	si4A3A-C
21B	45
21B	39
21B	45
21B	87
21B	9
21B	27
21B	51
21B	36
21B	45
21B	12
21B	12
21B	15
21B	30
21B	30
21B	15
21B	87
21B	12
21B	0
21B	30
21B	30
21B	30
21B	27
21B	42
21B	78
21B	57
21B	30
21B	69
21B	21
21B	24
21B	21
21B	57
21B	39
21B	39
21B	24
21B	45
21B	30
21B	15
21B	33
21B	45
21B	21
21B	12
21B	33
21B	24
21B	27
21B	99
21B	48
21B	42
21B	24
21B	72
21B	78
21B	45
21B	42
21B	21
21B	18
21B	9
21B	9
21B	24
21B	42
21B	24
21B	42
21B	63
21B	42
21B	21
21B	33
21B	27
21B	15
21B	27
21B	75
21B	39
21B	75
21B	12
21B	21
21B	6
21B	39
21B	60
21B	48
21B	42
21B	18
21B	69
21B	30
21B	21
21B	66
21B	63
21B	60
21B	90
21B	12
21B	6
21B	15
21B	30
21B	12
21B	24
21B	15
21B	6
21B	9
21B	21
21B	12
21B	33
21B	15
21B	48
21B	24
21B	21
21B	15
21B	21
21B	6
21B	39
21B	18
21B	36
21B	3
21B	27
21B	30
21B	78
21B	15
21B	12
21B	36
21B	15
21B	27
21B	39
21B	30
4A	18
4A	0
4A	0
4A	24
4A	6
4A	24
4A	21
4A	12
4A	9
4A	18
4A	30
4A	21
4A	36
4A	15
4A	9
4A	15
4A	9
4A	24
4A	24
4A	18
4A	24
4A	12
4A	18
4A	45
4A	45
4A	12
4A	24
4A	15
4A	27
4A	36
4A	12
4A	24
4A	30
4A	15
4A	24
4A	36
4A	6
4A	36
4A	18
4A	9
4A	18
4A	3
4A	24
4A	24
4A	9
4A	9
4A	54
4A	48
4A	24
4A	9
4A	15
4A	21
4A	12
4A	15
4A	15
4A	15
4A	30
4A	15
4A	15
4A	21
4A	36
4A	36
4A	27
4A	9
4A	63
4A	24
4A	18
4A	15
4A	9
4A	12
4A	15
4A	12
4A	42
4A	42
4A	24
4A	12
4A	21
4A	93
4A	27
4A	24
4A	18
4A	24
4A	48
4A	9
4A	15
4A	15
4A	24
4A	18
4A	6
4A	21
4A	21
4A	33
4A	15
4A	12
4A	27
4A	15
4A	57
4A	42
4A	12
4A	42
4A	12
4A	15
4A	12
4A	24
4A	18
4A	12
4A	39
4A	18
4A	24
4A	18
4A	15
4A	24
4A	27
4A	6
4A	18
4A	36
4A	51
4A	15
4A	9
4A	66
4A	24
4A	30
4A	12
4A	18
4A	9
4A	9
4A	24
4A	18
4A	24
4A	12
4B	27
4B	60
4B	6
4B	12
4B	15
4B	6
4B	15
4B	9
4B	24
4B	27
4B	18
4B	24
4B	9
4B	90
4B	75
4B	18
4B	21
4B	6
4B	6
4B	36
4B	21
4B	9
4B	24
4B	18
4B	18
4B	12
4B	18
4B	6
4B	30
4B	9
4B	30
4B	18
4B	24
4B	39
4B	9
4B	24
4B	3
4B	12
4B	15
4B	21
4B	6
4B	9
4B	6
4B	6
4B	18
4B	21
4B	9
4B	6
4B	15
4B	9
4B	6
4B	9
4B	6
4B	6
4B	39
4B	21
4B	60
4B	21
4B	15
4B	6
4B	12
4B	6
4B	21
4B	21
4B	6
4B	6
4B	18
4B	48
4B	21
4B	42
4B	6
4B	3
4B	12
4B	6
4B	42
4B	24
4B	45
4B	15
4B	27
4B	18
4B	30
4B	9
4B	9
4B	3
4B	12
4B	9
4B	6
4B	12
4B	9
4B	18
4B	12
4B	12
4B	6
4B	9
4B	42
4B	42
4B	12
4B	12
4B	6
4B	15
4B	81
4B	18
4B	48
4B	6
4B	6
4B	3
4B	15
4B	12
4B	15
4B	36
4B	15
4B	39
4B	45
4B	6
4B	15
4B	15
4B	9
4B	15
4B	12
4B	30
4B	3
4B	12
4B	3
4B	15
4B	3
4B	6
4B	3
4B	3
4B	39
4B	36
4B	51
4B	12
4B	9
4B	9
4B	6
4B	9
4B	6
4B	12
4B	9
4B	12
4B	33
4B	21
4B	51
4B	9
4B	33
4B	27
4B	33
4B	18
4B	12
4B	15
4B	27
4B	12
4B	21
4B	6
4B	3
4B	12
4B	12
4B	15
4B	9
4B	6
4B	27
4B	9
4B	9
4B	6
4B	15
4B	6
4B	9
4B	6
4B	6
4B	45
4B	21
4B	9
4B	72
4B	6
4B	3
4B	3
4B	6
4B	12
4B	18
4B	6
4B	12
4B	15
4B	15
4B	33
4B	21
4C	27
4C	15
4C	30
4C	18
4C	3
4C	15
4C	18
4C	39
4C	24
4C	24
4C	30
4C	36
4C	27
4C	42
4C	30
4C	39
4C	18
4C	24
4C	15
4C	12
4C	18
4C	21
4C	15
4C	6
4C	15
4C	12
4C	18
4C	21
4C	15
4C	15
4C	15
4C	15
4C	15
4C	27
4C	39
4C	18
4C	21
4C	45
4C	24
4C	21
4C	18
4C	18
4C	30
4C	27
4C	12
4C	30
4C	39
4C	24
4C	39
4C	12
4C	54
4C	18
4C	15
4C	18
4C	6
4C	33
4C	33
4C	12
4C	9
4C	15
4C	9
4C	18
4C	9
4C	12
4C	18
4C	18
4C	27
4C	6
4C	21
4C	18
4C	9
4C	6
4C	9
4C	27
4C	18
4C	6
4C	18
4C	45
4C	78
4C	15
4C	6
4C	9
4C	51
4C	21
4C	21
4C	18
4C	21
4C	9
4C	24
4C	9
4C	24
4C	33
4C	3
4C	24
4C	24
4C	6
4C	9
4C	3
4C	30
4C	48
4C	57
4C	9
4C	9
4C	33
4C	18
4C	12
4C	15
4C	9
4C	15
4C	27
4C	30
4C	84
4C	57
4C	30
4C	18
4C	21
4C	6
4C	21
4C	15
4C	18
4C	42
4C	36
4C	9
4C	3
4C	15
4C	9
4C	27
4C	39
4C	21
4C	18
4C	18
4C	21
4C	24
4C	15
4C	18
4C	9
4C	9
5A	12
5A	21
5A	12
5A	15
5A	6
5A	24
5A	15
5A	27
5A	18
5A	18
5A	9
5A	6
5A	9
5A	21
5A	6
5A	24
5A	24
5A	3
5A	15
5A	18
5A	9
5A	36
5A	6
5A	6
5A	30
5A	9
5A	15
5A	12
5A	57
5A	36
5A	18
5A	21
5A	18
5A	6
5A	18
5A	3
5A	9
5A	12
5A	9
5A	6
5A	12
5A	15
5A	18
5A	12
5A	9
5A	9
5A	18
5A	27
5A	21
5A	3
5A	15
5A	12
5A	15
5A	18
5A	9
5A	12
5A	9
5A	45
5A	30
5A	51
5A	9
5A	21
5A	12
5A	9
5A	12
5A	9
5A	18
5A	3
5A	12
5A	15
5A	12
5A	21
5A	15
5A	9
5A	45
5A	60
5A	6
5A	42
5A	6
5A	6
5A	30
5A	39
5A	66
5A	24
5A	9
5A	6
5A	6
5A	12
5A	6
5A	9
5A	21
5A	57
5A	54
5A	15
5A	9
5A	12
5A	18
5A	15
5A	21
5A	36
5A	15
5A	18
5A	6
5A	6
5A	18
5A	36
5A	6
5A	12
5A	12
5A	6
5A	24
5A	12
5A	21
5A	24
5A	24
5A	18
5A	51
5A	12
5A	12
5A	9
5A	12
5A	39
5A	15
5A	12
5A	18
5A	30
5A	12
5A	6
5A	15
5A	12
5B	30
5B	15
5B	9
5B	3
5B	21
5B	42
5B	24
5B	24
5B	12
5B	15
5B	18
5B	21
5B	9
5B	15
5B	42
5B	9
5B	33
5B	6
5B	12
5B	12
5B	15
5B	12
5B	15
5B	24
5B	21
5B	30
5B	27
5B	30
5B	6
5B	12
5B	6
5B	21
5B	6
5B	12
5B	18
5B	33
5B	9
5B	12
5B	18
5B	12
5B	27
5B	6
5B	27
5B	15
5B	12
5B	9
5B	12
5B	15
5B	15
5B	3
5B	75
5B	21
5B	27
5B	24
5B	30
5B	6
5B	15
5B	24
5B	24
5B	6
5B	6
5B	45
5B	30
5B	18
5B	12
5B	9
5B	15
5B	6
5B	12
5B	12
5B	18
5B	27
5B	12
5B	24
5B	27
5B	15
5B	18
5B	12
5B	12
5B	75
5B	6
5B	15
5B	12
5B	21
5B	24
5B	42
5B	27
5B	42
5B	21
5B	12
5B	39
5B	33
5B	12
5B	12
5B	18
5B	15
5C	27
5C	12
5C	21
5C	15
5C	21
5C	36
5C	45
5C	42
5C	21
5C	9
5C	33
5C	54
5C	24
5C	30
5C	6
5C	30
5C	18
5C	30
5C	27
5C	24
5C	21
5C	51
5C	15
5C	66
5C	63
5C	21
5C	39
5C	39
5C	15
5C	30
5C	18
5C	63
5C	42
5C	69
5C	33
5C	21
5C	18
5C	24
5C	15
5C	0
5C	27
5C	24
5C	9
5C	45
5C	39
5C	3
5C	6
5C	15
5C	84
5C	63
5C	60
5C	30
5C	39
5C	39
5C	15
5C	39
5C	27
5C	21
5C	27
5C	12
5C	12
5C	24
5C	36
5C	21
5C	51
5C	63
5C	27
5C	21
5C	24
5C	15
5C	24
5C	42
5C	54
5C	48
5C	12
5C	57
5C	12
5C	24
5C	27
5C	39
5C	45
5C	24
5C	24
5C	51
5C	51
5C	21
5C	24
5C	18
5C	51
5C	51
5C	18
5C	9
5C	33
5C	27
5C	15
5C	33
5C	36
5C	57
5C	78
5C	21
5C	30
AllStar_1	18
AllStar_1	6
AllStar_1	27
AllStar_1	42
AllStar_1	9
AllStar_1	15
AllStar_1	15
AllStar_1	6
AllStar_1	45
AllStar_1	72
AllStar_1	33
AllStar_1	12
AllStar_1	27
AllStar_1	18
AllStar_1	3
AllStar_1	24
AllStar_1	15
AllStar_1	15
AllStar_1	27
AllStar_1	18
AllStar_1	21
AllStar_1	36
AllStar_1	24
AllStar_1	21
AllStar_1	12
AllStar_1	15
AllStar_1	3
AllStar_1	33
AllStar_1	27
AllStar_1	30
AllStar_1	33
AllStar_1	12
AllStar_1	6
AllStar_1	15
AllStar_1	15
AllStar_1	9
AllStar_1	9
AllStar_1	18
AllStar_1	24
AllStar_1	27
AllStar_1	33
AllStar_1	15
AllStar_1	15
AllStar_1	12
AllStar_1	15
AllStar_1	9
AllStar_1	33
AllStar_1	21
AllStar_1	24
AllStar_1	9
AllStar_1	45
AllStar_1	18
AllStar_1	9
AllStar_1	18
AllStar_1	18
AllStar_1	48
AllStar_1	27
AllStar_1	30
AllStar_1	3
AllStar_1	3
AllStar_1	27
AllStar_1	18
AllStar_1	33
AllStar_1	9
AllStar_1	15
AllStar_1	39
AllStar_1	18
AllStar_1	15
AllStar_1	12
AllStar_1	9
AllStar_1	12
AllStar_1	21
AllStar_1	57
AllStar_1	18
AllStar_1	15
AllStar_1	18
AllStar_1	3
AllStar_1	9
AllStar_1	3
AllStar_1	12
AllStar_1	12
AllStar_1	21
AllStar_1	6
AllStar_1	21
AllStar_1	24
AllStar_1	9
AllStar_1	6
AllStar_1	15
AllStar_1	18
AllStar_1	18
AllStar_1	24
AllStar_1	27
AllStar_1	21
AllStar_1	66
AllStar_1	60
AllStar_1	24
AllStar_1	15
AllStar_1	21
AllStar_1	42
AllStar_1	9
AllStar_1	15
AllStar_1	18
AllStar_1	6
AllStar_1	39
AllStar_1	27
AllStar_1	6
AllStar_1	69
AllStar_1	39
AllStar_1	33
AllStar_1	24
AllStar_1	30
AllStar_1	12
AllStar_1	24
AllStar_1	51
AllStar_1	15
AllStar_1	12
AllStar_1	9
AllStar_1	6
AllStar_1	30
AllStar_1	54
AllStar_1	18
AllStar_1	21
AllStar_1	18
AllStar_1	21
AllStar_1	51
AllStar_1	33
AllStar_1	30
AllStar_1	0
AllStar_1	3
AllStar_1	27
AllStar_1	9
AllStar_1	27
AllStar_1	15
AllStar_1	9
AllStar_1	9
AllStar_1	12
AllStar_1	24
AllStar_1	21
AllStar_1	15
AllStar_1	15
AllStar_1	39
AllStar_1	18
AllStar_1	9
AllStar_1	15
AllStar_1	42
AllStar_1	36
AllStar_1	15
AllStar_1	15
AllStar_1	9
AllStar_1	33
AllStar_1	24
AllStar_1	21
AllStar_1	24
AllStar_1	21
AllStar_1	33
AllStar_1	6
AllStar_1	12
AllStar_1	6
AllStar_1	15
AllStar_1	69
AllStar_1	33
AllStar_1	51
AllStar_1	21
AllStar_1	9
AllStar_1	12
AllStar_1	42
AllStar_1	18
AllStar_1	21
AllStar_1	12
AllStar_1	15
AllStar_1	3
AllStar_1	30
AllStar_1	15
AllStar_1	51
AllStar_1	3
AllStar_1	18
AllStar_1	21
AllStar_3	12
AllStar_3	15
AllStar_3	15
AllStar_3	18
AllStar_3	12
AllStar_3	6
AllStar_3	24
AllStar_3	12
AllStar_3	9
AllStar_3	33
AllStar_3	9
AllStar_3	15
AllStar_3	9
AllStar_3	6
AllStar_3	6
AllStar_3	12
AllStar_3	9
AllStar_3	24
AllStar_3	15
AllStar_3	12
AllStar_3	18
AllStar_3	12
AllStar_3	12
AllStar_3	12
AllStar_3	21
AllStar_3	15
AllStar_3	3
AllStar_3	27
AllStar_3	9
AllStar_3	18
AllStar_3	18
AllStar_3	9
AllStar_3	15
AllStar_3	6
AllStar_3	39
AllStar_3	18
AllStar_3	15
AllStar_3	30
AllStar_3	12
AllStar_3	21
AllStar_3	15
AllStar_3	15
AllStar_3	12
AllStar_3	18
AllStar_3	15
AllStar_3	27
AllStar_3	24
AllStar_3	42
AllStar_3	12
AllStar_3	24
AllStar_3	12
AllStar_3	24
AllStar_3	48
AllStar_3	9
AllStar_3	3
AllStar_3	12
AllStar_3	45
AllStar_3	9
AllStar_3	21
AllStar_3	24
AllStar_3	21
AllStar_3	24
AllStar_3	9
AllStar_3	9
AllStar_3	3
AllStar_3	9
AllStar_3	9
AllStar_3	18
AllStar_3	18
AllStar_3	9
AllStar_3	48
AllStar_3	39
AllStar_3	3
AllStar_3	33
AllStar_3	18
AllStar_3	27
AllStar_3	27
AllStar_3	15
AllStar_3	15
AllStar_3	18
AllStar_3	15
AllStar_3	9
AllStar_3	9
AllStar_3	6
AllStar_3	12
AllStar_3	9
AllStar_3	12
AllStar_3	18
AllStar_3	33
AllStar_3	6
AllStar_3	18
AllStar_3	12
AllStar_3	9
AllStar_3	3
AllStar_3	9
AllStar_3	12
AllStar_3	12
AllStar_3	9
AllStar_3	6
AllStar_3	15
AllStar_3	15
AllStar_3	15
AllStar_3	3
AllStar_3	6
AllStar_3	15
AllStar_3	15
AllStar_3	36
AllStar_3	21
AllStar_3	48
AllStar_3	39
AllStar_3	6
AllStar_3	3
AllStar_3	9
AllStar_3	24
AllStar_3	21
AllStar_3	12
AllStar_3	18
AllStar_3	48
AllStar_3	12
AllStar_3	9
AllStar_3	9
AllStar_3	12
AllStar_3	12
AllStar_3	24
AllStar_3	15
AllStar_3	15
AllStar_3	66
AllStar_3	12
AllStar_3	12
AllStar_3	36
AllStar_3	30
AllStar_3	12
AllStar_3	21
AllStar_3	18
AllStar_3	12
AllStar_3	12
AllStar_3	15
AllStar_3	15
AllStar_3	24
AllStar_3	30
AllStar_3	21
AllStar_3	9
AllStar_3	60
AllStar_3	15
AllStar_3	9
AllStar_3	6
AllStar_3	18
AllStar_3	12
AllStar_3	18
AllStar_3	15
AllStar_3	6
AllStar_3	12
AllStar_3	18
AllStar_3	24
AllStar_3	21
AllStar_3	9
AllStar_3	33
AllStar_3	21
AllStar_3	24
AllStar_3	15
AllStar_3	12
AllStar_3	57
AllStar_3	6
AllStar_3	6
AllStar_3	18
AllStar_3	18
AllStar_3	24
AllStar_3	42
AllStar_3	12
AllStar_3	6
AllStar_3	18
AllStar_3	9
AllStar_3	24
AllStar_3	27
AllStar_3	9
AllStar_3	9
AllStar_3	21
AllStar_3	18
AllStar_3	15
AllStar_3	15
AllStar_3	6
AllStar_3	9
AllStar_3	6
AllStar_3	3
AllStar_3	15
AllStar_3	21
AllStar_3	18
AllStar_3	15
AllStar_3	9
AllStar_3	15
AllStar_3	21
AllStar_3	6
AllStar_3	9
AllStar_3	9
AllStar_3	27
AllStar_3	45
AllStar_3	30
AllStar_3	24
AllStar_3	12
AllStar_3	9
AllStar_3	33
AllStar_3	21
AllStar_3	9
AllStar_3	12
AllStar_3	18
AllStar_3	15
AllStar_3	3
AllStar_3	51
AllStar_3	27
AllStar_3	24
AllStar_3	21
AllStar_4	18
AllStar_4	18
AllStar_4	12
AllStar_4	27
AllStar_4	21
AllStar_4	21
AllStar_4	54
AllStar_4	6
AllStar_4	18
AllStar_4	45
AllStar_4	12
AllStar_4	3
AllStar_4	9
AllStar_4	12
AllStar_4	9
AllStar_4	15
AllStar_4	15
AllStar_4	15
AllStar_4	18
AllStar_4	15
AllStar_4	21
AllStar_4	15
AllStar_4	6
AllStar_4	24
AllStar_4	30
AllStar_4	15
AllStar_4	9
AllStar_4	27
AllStar_4	15
AllStar_4	18
AllStar_4	12
AllStar_4	24
AllStar_4	30
AllStar_4	18
AllStar_4	66
AllStar_4	18
AllStar_4	54
AllStar_4	12
AllStar_4	24
AllStar_4	9
AllStar_4	18
AllStar_4	15
AllStar_4	12
AllStar_4	15
AllStar_4	18
AllStar_4	6
AllStar_4	9
AllStar_4	6
AllStar_4	21
AllStar_4	6
AllStar_4	39
AllStar_4	84
AllStar_4	15
AllStar_4	27
AllStar_4	6
AllStar_4	9
AllStar_4	30
AllStar_4	18
AllStar_4	42
AllStar_4	57
AllStar_4	30
AllStar_4	27
AllStar_4	21
AllStar_4	21
AllStar_4	12
AllStar_4	15
AllStar_4	21
AllStar_4	15
AllStar_4	27
AllStar_4	15
AllStar_4	30
AllStar_4	18
AllStar_4	48
AllStar_4	87
AllStar_4	60
AllStar_4	18
AllStar_4	21
AllStar_4	18
AllStar_4	24
AllStar_4	30
AllStar_4	42
AllStar_4	12
AllStar_4	6
AllStar_4	21
AllStar_4	15
AllStar_4	18
AllStar_4	15
AllStar_4	27
AllStar_4	42
AllStar_4	9
AllStar_4	24
AllStar_4	33
AllStar_4	51
AllStar_4	24
AllStar_4	30
AllStar_4	12
AllStar_4	24
AllStar_4	15
AllStar_4	9
AllStar_4	24
AllStar_4	9
AllStar_4	6
AllStar_4	15
AllStar_4	12
AllStar_4	27
AllStar_4	21
AllStar_4	9
AllStar_4	6
AllStar_4	75
AllStar_4	51
AllStar_4	12
AllStar_4	18
AllStar_4	15
AllStar_4	9
AllStar_4	12
AllStar_4	9
AllStar_4	24
AllStar_4	9
AllStar_4	60
AllStar_4	9
AllStar_4	15
AllStar_4	6
AllStar_4	15
AllStar_4	18
AllStar_4	12
AllStar_4	21
AllStar_4	3
AllStar_4	12
AllStar_4	6
AllStar_4	6
AllStar_4	75
AllStar_4	75
AllStar_4	9
AllStar_4	9
AllStar_4	9
AllStar_4	24
AllStar_4	27
AllStar_4	15
AllStar_4	12
AllStar_4	33
AllStar_4	33
AllStar_4	12
AllStar_4	18
AllStar_4	18
AllStar_4	12
AllStar_4	15
AllStar_4	6
AllStar_4	90
AllStar_4	12
AllStar_4	24
AllStar_4	33
AllStar_4	6
AllStar_4	15
AllStar_4	9
AllStar_4	12
AllStar_4	15
AllStar_4	42
AllStar_4	18
AllStar_4	9
AllStar_4	24
AllStar_4	27
AllStar_4	63
AllStar_4	6
AllStar_4	15
AllStar_4	12
AllStar_4	9
AllStar_4	15
AllStar_4	33
AllStar_4	21
AllStar_4	3
AllStar_4	48
AllStar_4	27
AllStar_4	30
AllStar_4	6
AllStar_4	18
AllStar_4	12
AllStar_4	12
AllStar_4	9
AllStar_4	12
AllStar_4	15
AllStar_4	75
AllStar_4	96
AllStar_4	9
AllStar_4	6
AllStar_4	12
AllStar_4	18
AllStar_4	12
AllStar_4	18
AllStar_4	18
AllStar_4	24
PP2A_1	21
PP2A_1	27
PP2A_1	27
PP2A_1	30
PP2A_1	21
PP2A_1	30
PP2A_1	57
PP2A_1	33
PP2A_1	48
PP2A_1	27
PP2A_1	9
PP2A_1	12
PP2A_1	27
PP2A_1	15
PP2A_1	30
PP2A_1	51
PP2A_1	33
PP2A_1	42
PP2A_1	15
PP2A_1	39
PP2A_1	21
PP2A_1	21
PP2A_1	15
PP2A_1	15
PP2A_1	21
PP2A_1	12
PP2A_1	27
PP2A_1	24
PP2A_1	12
PP2A_1	24
PP2A_1	9
PP2A_1	30
PP2A_1	57
PP2A_1	18
PP2A_1	15
PP2A_1	45
PP2A_1	12
PP2A_1	12
PP2A_1	30
PP2A_1	42
PP2A_1	39
PP2A_1	45
PP2A_1	24
PP2A_1	18
PP2A_1	24
PP2A_1	39
PP2A_1	24
PP2A_1	84
PP2A_1	18
PP2A_1	18
PP2A_1	9
PP2A_1	42
PP2A_1	51
PP2A_1	42
PP2A_1	24
PP2A_1	15
PP2A_1	21
PP2A_1	36
PP2A_1	48
PP2A_1	51
PP2A_1	39
PP2A_1	18
PP2A_1	27
PP2A_1	18
PP2A_1	18
PP2A_1	18
PP2A_1	15
PP2A_1	45
PP2A_1	6
PP2A_1	15
PP2A_1	51
PP2A_1	63
PP2A_1	24
PP2A_1	9
PP2A_1	6
PP2A_1	9
PP2A_1	9
PP2A_1	27
PP2A_1	33
PP2A_1	12
PP2A_1	27
PP2A_1	12
PP2A_1	60
PP2A_1	63
PP2A_1	24
PP2A_1	15
PP2A_1	9
PP2A_1	21
PP2A_1	27
PP2A_1	45
PP2A_1	9
PP2A_1	9
PP2A_1	18
PP2A_1	27
PP2A_1	24
PP2A_1	33
PP2A_1	42
PP2A_1	9
PP2A_1	30
PP2A_1	21
PP2A_1	39
PP2A_1	75
PP2A_1	69
PP2A_1	30
PP2A_1	3
PP2A_1	72
PP2A_1	27
PP2A_1	33
PP2A_1	15
PP2A_1	21
PP2A_1	15
PP2A_1	42
PP2A_1	15
PP2A_1	15
PP2A_1	27
PP2A_1	48
PP2A_1	51
PP2A_1	9
PP2A_1	33
PP2A_1	9
PP2A_1	9
PP2A_1	18
PP2A_1	24
PP2A_1	33
PP2A_1	33
PP2A_1	51
PP2A_1	24
PP2A_1	63
PP2A_1	57
PP2A_1	42
PP2A_1	18
PP2A_1	27
PP2A_1	72
PP2A_1	36
PP2A_1	30
PP2A_1	33
PP2A_1	3
PP2A_1	18
PP2A_1	15
PP2A_1	15
PP2A_1	33
PP2A_1	33
PP2A_1	33
PP2A_1	21
PP2A_1	39
PP2A_1	33
PP2A_1	36
PP2A_1	24
PP2A_1	21
PP2A_1	24
PP2A_1	42
PP2A_1	54
PP2A_1	18
PP2A_1	3
PP2A_1	24
PP2A_1	21
PP2A_1	18
PP2A_1	12
PP2A_1	9
PP2A_1	12
PP2A_1	51
PP2A_1	60
PP2A_1	12
PP2A_1	12
PP2A_1	12
PP2A_1	81
PP2A_1	69
PP2A_1	57
PP2A_1	9
PP2A_1	12
PP2A_1	15
PP2A_1	30
PP2A_1	21
PP2A_1	27
PP2A_1	39
PP2A_1	30
PP2A_1	12
PP2A_1	21
PP2A_1	21
PP2A_1	15
PP2A_1	12
PP2A_1	15
PP2A_1	33
PP2A_1	33
PP2A_1	27
PP2A_1	36
PP2A_1	36
PP2A_1	9
PP2A_1	48
PP2A_1	36
PP2A_2	18
PP2A_2	36
PP2A_2	27
PP2A_2	27
PP2A_2	30
PP2A_2	27
PP2A_2	12
PP2A_2	6
PP2A_2	6
PP2A_2	6
PP2A_2	12
PP2A_2	15
PP2A_2	39
PP2A_2	33
PP2A_2	21
PP2A_2	9
PP2A_2	36
PP2A_2	24
PP2A_2	21
PP2A_2	12
PP2A_2	21
PP2A_2	21
PP2A_2	36
PP2A_2	63
PP2A_2	63
PP2A_2	18
PP2A_2	12
PP2A_2	27
PP2A_2	9
PP2A_2	12
PP2A_2	24
PP2A_2	36
PP2A_2	9
PP2A_2	9
PP2A_2	9
PP2A_2	9
PP2A_2	15
PP2A_2	3
PP2A_2	12
PP2A_2	33
PP2A_2	9
PP2A_2	15
PP2A_2	39
PP2A_2	60
PP2A_2	21
PP2A_2	33
PP2A_2	18
PP2A_2	9
PP2A_2	45
PP2A_2	21
PP2A_2	36
PP2A_2	24
PP2A_2	18
PP2A_2	9
PP2A_2	27
PP2A_2	12
PP2A_2	21
PP2A_2	24
PP2A_2	33
PP2A_2	21
PP2A_2	24
PP2A_2	15
PP2A_2	54
PP2A_2	66
PP2A_2	36
PP2A_2	45
PP2A_2	15
PP2A_2	39
PP2A_2	48
PP2A_2	9
PP2A_2	9
PP2A_2	24
PP2A_2	30
PP2A_2	18
PP2A_2	18
PP2A_2	9
PP2A_2	36
PP2A_2	9
PP2A_2	21
PP2A_2	12
PP2A_2	21
PP2A_2	48
PP2A_2	21
PP2A_2	63
PP2A_2	21
PP2A_2	18
PP2A_2	15
PP2A_2	6
PP2A_2	9
PP2A_2	24
PP2A_2	6
PP2A_2	3
PP2A_2	24
PP2A_2	21
PP2A_2	9
PP2A_2	18
PP2A_2	15
PP2A_2	9
PP2A_2	54
PP2A_2	36
PP2A_2	51
PP2A_2	30
PP2A_2	12
PP2A_2	9
PP2A_2	27
PP2A_2	30
PP2A_2	9
PP2A_2	27
PP2A_2	18
PP2A_2	15
PP2A_2	21
PP2A_2	18
PP2A_2	30
PP2A_2	42
PP2A_2	21
PP2A_2	54
PP2A_2	27
PP2A_2	39
PP2A_2	24
PP2A_2	12
PP2A_2	33
PP2A_2	9
PP2A_2	21
PP2A_2	21
PP2A_2	15
PP2A_2	6
PP2A_2	18
PP2A_2	39
PP2A_2	39
PP2A_2	21
PP2A_2	66
PP2A_2	15
PP2A_2	39
PP2A_2	18
PP2A_2	36
PP2A_2	18
PP2A_2	33
PP2A_2	9
PP2A_2	24
PP2A_2	18
PP2A_2	15
PP2A_2	51
PP2A_2	33
PP2A_2	9
PP2A_2	6
PP2A_2	30
PP2A_2	57
PP2A_2	27
PP2A_2	15
PP2A_2	18
PP2A_2	33
PP2A_2	9
PP2A_2	27
PP2A_2	12
PP2A_2	15
PP2A_2	48
PP2A_2	36
PP2A_2	39
PP2A_2	12
PP2A_2	21
PP2A_2	30
PP2A_2	21
PP2A_2	27
PP2A_2	24
PP2A_2	9
PP2A_2	15
PP2A_2	27
PP2A_2	30
PP2A_2	45
PP2A_2	18
PP2A_2	15
PP2A_3	27
PP2A_3	30
PP2A_3	15
PP2A_3	15
PP2A_3	51
PP2A_3	27
PP2A_3	24
PP2A_3	21
PP2A_3	21
PP2A_3	30
PP2A_3	48
PP2A_3	39
PP2A_3	15
PP2A_3	24
PP2A_3	15
PP2A_3	21
PP2A_3	21
PP2A_3	15
PP2A_3	27
PP2A_3	9
PP2A_3	12
PP2A_3	30
PP2A_3	24
PP2A_3	18
PP2A_3	24
PP2A_3	30
PP2A_3	18
PP2A_3	30
PP2A_3	57
PP2A_3	27
PP2A_3	36
PP2A_3	36
PP2A_3	33
PP2A_3	24
PP2A_3	18
PP2A_3	12
PP2A_3	6
PP2A_3	21
PP2A_3	15
PP2A_3	33
PP2A_3	42
PP2A_3	12
PP2A_3	18
PP2A_3	9
PP2A_3	18
PP2A_3	12
PP2A_3	27
PP2A_3	27
PP2A_3	33
PP2A_3	75
PP2A_3	27
PP2A_3	15
PP2A_3	18
PP2A_3	27
PP2A_3	15
PP2A_3	27
PP2A_3	18
PP2A_3	21
PP2A_3	15
PP2A_3	9
PP2A_3	27
PP2A_3	33
PP2A_3	9
PP2A_3	18
PP2A_3	45
PP2A_3	9
PP2A_3	30
PP2A_3	30
PP2A_3	15
PP2A_3	39
PP2A_3	90
PP2A_3	9
PP2A_3	12
PP2A_3	12
PP2A_3	15
PP2A_3	36
PP2A_3	18
PP2A_3	18
PP2A_3	9
PP2A_3	30
PP2A_3	36
PP2A_3	57
PP2A_3	51
PP2A_3	9
PP2A_3	21
PP2A_3	15
PP2A_3	12
PP2A_3	18
PP2A_3	36
PP2A_3	24
PP2A_3	6
PP2A_3	3
PP2A_3	15
PP2A_3	21
PP2A_3	48
PP2A_3	45
PP2A_3	15
PP2A_3	21
PP2A_3	12
PP2A_3	24
PP2A_3	6
PP2A_3	6
PP2A_3	51
PP2A_3	27
PP2A_3	18
PP2A_3	12
PP2A_3	33
PP2A_3	6
PP2A_3	21
PP2A_3	15
PP2A_3	12
PP2A_3	30
PP2A_3	42
PP2A_3	36
PP2A_3	45
PP2A_3	42
PP2A_3	45
PP2A_3	39
PP2A_3	3
PP2A_3	3

## Sheet: S1E
OligoID	-29	-28	-27	-26	-25	-24	-23	-22	-21	-20	-19	-18	-17	-16	-15	-14	-13	-12	-11	-10	-9	-8	-7	-6	-5	-4	-3	-2	-1	0	1	2	3	4	5	6	7	8	9	10	11	12	13	14	15	-14	-13	-12	-11
21B	NaN	NaN	NaN	NaN	NaN	NaN	NaN	NaN	NaN	NaN	NaN	NaN	NaN	NaN	NaN	18354	45934	35855	45812	45995	31837	45661	45781	42826	45781	45904	45934	45873	33664	45692	41365	41334	17899	10959	45810	17899	43466	44927	NaN	NaN	NaN	NaN	NaN	NaN	NaN	NaN	NaN	NaN	NaN
21B	NaN	NaN	NaN	NaN	NaN	NaN	NaN	NaN	NaN	NaN	NaN	NaN	NaN	NaN	NaN	45753	18384	12905	16558	19845	43952	14366	16193	22037	16193	18019	18749	17654	46508	15097	20210	43922	2.00	27395	28157	2.00	21551	23743	NaN	NaN	NaN	NaN	NaN	NaN	NaN	NaN	NaN	NaN	NaN
21B	NaN	NaN	NaN	NaN	NaN	NaN	NaN	NaN	NaN	NaN	NaN	NaN	NaN	29707	45778	27515	22037	23498	23132	25689	26785	28246	43221	22767	24593	42491	45843	22767	6.00	30376	31472	45659	41306	42036	31048	28856	2.00	NaN	NaN	NaN	NaN	NaN	NaN	NaN	NaN	NaN	NaN	NaN	NaN
21B	NaN	NaN	NaN	NaN	NaN	NaN	NaN	NaN	NaN	NaN	NaN	NaN	NaN	31898	11079	29707	24228	25689	25324	27881	28976	30437	45413	24959	26785	44317	45996	24959	45844	31837	32933	45718	42036	42767	31778	29587	45690	NaN	NaN	NaN	NaN	NaN	NaN	NaN	NaN	NaN	NaN	NaN	NaN
21B	NaN	NaN	NaN	NaN	NaN	NaN	NaN	NaN	NaN	NaN	NaN	NaN	NaN	NaN	45936	35916	32629	41791	46905	45997	45078	35916	45694	45906	30803	33359	36281	26420	31533	26785	26785	45721	20515	31444	45872	45659	24838	NaN	NaN	NaN	NaN	NaN	NaN	NaN	NaN	NaN	NaN	NaN	NaN
21B	NaN	NaN	NaN	NaN	NaN	NaN	NaN	NaN	NaN	NaN	NaN	NaN	NaN	NaN	23498	19480	16193	24593	29342	23863	27515	19480	20576	22767	14732	16923	19845	46874	15097	47239	47239	23468	46813	23408	30713	31048	20090	NaN	NaN	NaN	NaN	NaN	NaN	NaN	NaN	NaN	NaN	NaN	NaN
21B	NaN	NaN	NaN	NaN	NaN	NaN	NaN	NaN	NaN	NaN	NaN	NaN	NaN	NaN	NaN	44713	11110	45444	15493	11110	45444	16224	43252	13667	43252	11841	43252	22767	20576	32629	28976	43556	15766	35462	22313	14277	13940	45811	NaN	NaN	NaN	NaN	NaN	NaN	NaN	NaN	NaN	NaN	NaN
21B	NaN	NaN	NaN	NaN	NaN	NaN	NaN	NaN	NaN	NaN	NaN	NaN	NaN	NaN	NaN	20911	22737	21276	26024	22737	21276	26755	19815	24563	19815	23468	19815	41365	45873	11780	45748	45841	18660	43132	33239	27395	17564	45689	NaN	NaN	NaN	NaN	NaN	NaN	NaN	NaN	NaN	NaN	NaN
21B	NaN	NaN	NaN	NaN	NaN	NaN	NaN	NaN	NaN	NaN	NaN	NaN	NaN	30803	12571	36281	16954	33725	32629	6.00	34820	28611	34455	32264	30072	30803	35186	13302	24959	30803	23132	43525	19756	16103	45932	33604	23743	NaN	NaN	NaN	NaN	NaN	NaN	NaN	NaN	NaN	NaN	NaN	NaN
21B	NaN	NaN	NaN	NaN	NaN	NaN	NaN	NaN	NaN	NaN	NaN	NaN	NaN	16893	30773	20911	34060	19085	18354	21276	19815	15067	19450	17989	16528	16893	20180	31503	12510	16893	11049	15738	34335	31413	21916	17168	46023	NaN	NaN	NaN	NaN	NaN	NaN	NaN	NaN	NaN	NaN	NaN	NaN
21B	NaN	NaN	NaN	NaN	NaN	NaN	NaN	NaN	NaN	NaN	NaN	NaN	NaN	NaN	31138	31868	45721	32234	30773	35886	29312	30773	26390	35156	45662	43952	23102	45935	26390	35886	28915	21947	20852	20121	18660	45963	30682	26299	NaN	NaN	NaN	NaN	NaN	NaN	NaN	NaN	NaN	NaN	NaN
21B	NaN	NaN	NaN	NaN	NaN	NaN	NaN	NaN	NaN	NaN	NaN	NaN	NaN	NaN	19115	19845	26420	20210	18749	24228	16923	18749	13271	23498	25689	33725	46508	29342	13636	24593	11414	35096	34001	32905	31444	14642	45932	35065	NaN	NaN	NaN	NaN	NaN	NaN	NaN	NaN	NaN	NaN	NaN
21B	NaN	NaN	NaN	NaN	NaN	NaN	NaN	NaN	NaN	NaN	NaN	NaN	26054	30072	28611	26785	25689	25324	24959	26054	20210	30072	30072	29342	21306	20576	20210	19480	19845	21337	33695	45717	46419	29952	29952	20455	16438	NaN	NaN	NaN	NaN	NaN	NaN	NaN	NaN	NaN	NaN	NaN	NaN
21B	NaN	NaN	NaN	NaN	NaN	NaN	NaN	NaN	NaN	NaN	NaN	NaN	27181	31929	30468	27912	26816	26451	25720	27181	20607	31564	31929	31199	21337	20972	20607	19511	20241	27942	29707	30376	24869	42036	42036	31048	25934	NaN	NaN	NaN	NaN	NaN	NaN	NaN	NaN	NaN	NaN	NaN	NaN
21B	NaN	NaN	NaN	NaN	NaN	NaN	NaN	NaN	NaN	NaN	NaN	35551	32264	36281	45694	30803	35551	45722	45906	31168	32994	32264	32994	31168	32264	16558	36251	32234	11079	31503	45352	45811	21217	21582	45871	23743	NaN	NaN	NaN	NaN	NaN	NaN	NaN	NaN	NaN	NaN	NaN	NaN	NaN
21B	NaN	NaN	NaN	NaN	NaN	NaN	NaN	NaN	NaN	NaN	NaN	26785	23132	27150	28246	22037	26420	28611	30803	22402	23863	23498	23863	22402	23132	44682	28581	24563	45874	24198	45933	34001	17199	17564	2.00	21186	NaN	NaN	NaN	NaN	NaN	NaN	NaN	NaN	NaN	NaN	NaN	NaN	NaN
21B	NaN	NaN	NaN	NaN	NaN	NaN	NaN	NaN	NaN	NaN	NaN	NaN	NaN	NaN	15888	19176	12966	15158	28976	21702	14427	34121	11871	24654	42217	44440	41852	43252	20546	16528	45383	29252	24108	13881	23743	45963	12086	23043	NaN	NaN	NaN	NaN	NaN	NaN	NaN	NaN	NaN	NaN	NaN
21B	NaN	NaN	NaN	NaN	NaN	NaN	NaN	NaN	NaN	NaN	NaN	NaN	NaN	NaN	20972	23894	18415	20241	45996	30437	19511	41426	17319	28642	44013	42217	44013	17288	45720	34029	27454	17199	16803	44562	16803	31778	45810	11720	NaN	NaN	NaN	NaN	NaN	NaN	NaN	NaN	NaN	NaN	NaN
21B	NaN	NaN	NaN	NaN	NaN	NaN	NaN	NaN	NaN	NaN	NaN	NaN	NaN	NaN	NaN	NaN	NaN	25294	24563	23833	26390	26390	26390	24563	23468	22737	21276	17258	11414	12145	34425	44256	23774	32509	30682	41671	16834	28856	22282	NaN	NaN	NaN	NaN	NaN	NaN	NaN	NaN	NaN	NaN
21B	NaN	NaN	NaN	NaN	NaN	NaN	NaN	NaN	NaN	NaN	NaN	NaN	NaN	NaN	NaN	NaN	NaN	41365	45995	45934	42826	42461	42461	45995	45934	45873	45751	34759	29281	30011	13241	30348	12451	24473	22647	32143	42767	21186	15342	NaN	NaN	NaN	NaN	NaN	NaN	NaN	NaN	NaN	NaN
21B	NaN	NaN	NaN	NaN	NaN	NaN	NaN	NaN	NaN	NaN	NaN	NaN	NaN	NaN	43556	13606	42095	44652	42826	43922	15067	45017	42461	42461	43191	41730	43922	45965	22341	23802	28185	41306	25934	21551	35065	43862	21551	NaN	NaN	NaN	NaN	NaN	NaN	NaN	NaN	NaN	NaN	NaN	NaN
21B	NaN	NaN	NaN	NaN	NaN	NaN	NaN	NaN	NaN	NaN	NaN	NaN	NaN	NaN	44287	14336	42826	45383	43556	44652	16163	45748	43191	43191	43922	42461	44652	41365	23071	24532	28915	41671	26299	21916	35431	44228	21916	NaN	NaN	NaN	NaN	NaN	NaN	NaN	NaN	NaN	NaN	NaN	NaN
21B	NaN	NaN	NaN	NaN	NaN	NaN	NaN	NaN	NaN	NaN	NaN	NaN	NaN	NaN	NaN	NaN	NaN	NaN	NaN	NaN	NaN	24898	32568	45720	33664	24532	15766	21245	27820	45873	18688	46813	35096	14642	24869	30348	21582	13181	46419	22647	27760	NaN	NaN	NaN	NaN	NaN	NaN	NaN	30317
21B	NaN	NaN	NaN	NaN	NaN	NaN	NaN	NaN	NaN	NaN	NaN	NaN	NaN	NaN	NaN	NaN	NaN	NaN	NaN	NaN	NaN	45750	44256	12114	45352	45719	30348	35096	45964	13210	32905	25965	16469	35796	44228	12451	41671	34700	32143	12055	16438	NaN	NaN	NaN	NaN	NaN	NaN	NaN	18629
21B	NaN	NaN	NaN	NaN	NaN	NaN	NaN	NaN	NaN	NaN	NaN	NaN	NaN	NaN	41699	42064	45933	31809	45994	45872	45780	34731	34731	31809	33635	35462	33635	33635	33635	45750	24139	32143	25204	21916	24473	42736	0.91	0.93	NaN	NaN	NaN	NaN	NaN	NaN	NaN	NaN	NaN	NaN	NaN
21B	NaN	NaN	NaN	NaN	NaN	NaN	NaN	NaN	NaN	NaN	NaN	NaN	NaN	NaN	29252	29618	28157	20486	28522	27426	26330	23043	23043	20852	22313	23774	22313	22313	22313	25965	13912	24838	18629	15707	17899	45748	0.81	0.83	NaN	NaN	NaN	NaN	NaN	NaN	NaN	NaN	NaN	NaN	NaN
21B	NaN	NaN	NaN	NaN	NaN	NaN	NaN	NaN	NaN	NaN	NaN	NaN	NaN	NaN	NaN	NaN	NaN	NaN	NaN	NaN	NaN	NaN	NaN	35490	31837	30011	30376	33298	41365	28946	24167	45780	43497	2.00	29587	2.00	45963	33239	25934	18629	12420	46753	NaN	NaN	NaN	NaN	NaN	NaN	45292
21B	NaN	NaN	NaN	NaN	NaN	NaN	NaN	NaN	NaN	NaN	NaN	NaN	NaN	NaN	NaN	NaN	NaN	NaN	NaN	NaN	NaN	NaN	NaN	22282	20821	20090	20090	21186	24838	34335	17533	45292	0.89	0.81	0.73	0.81	0.86	0.77	0.69	0.61	0.54	0.52	NaN	NaN	NaN	NaN	NaN	NaN	0.50
21B	NaN	NaN	NaN	NaN	NaN	NaN	NaN	NaN	NaN	NaN	NaN	NaN	NaN	NaN	NaN	NaN	NaN	NaN	NaN	45845	42552	35947	45937	45968	45968	28976	45937	35582	46569	45755	30437	21245	45994	45691	23408	21582	34335	21916	2.00	45871	20090	NaN	NaN	NaN	NaN	NaN	NaN	NaN	NaN
21B	NaN	NaN	NaN	NaN	NaN	NaN	NaN	NaN	NaN	NaN	NaN	NaN	NaN	NaN	NaN	NaN	NaN	NaN	NaN	30468	33756	27181	31564	31929	31929	21671	31564	26816	45723	27942	23132	16862	45660	33635	20121	18295	31778	20090	33970	45659	18264	NaN	NaN	NaN	NaN	NaN	NaN	NaN	NaN
21B	NaN	NaN	NaN	NaN	NaN	NaN	NaN	NaN	NaN	NaN	NaN	NaN	NaN	NaN	NaN	NaN	NaN	16193	21306	20210	15097	14001	16558	18749	46508	45996	28946	16193	16193	45966	46447	45932	33970	35431	36161	21551	43466	18994	21916	NaN	NaN	NaN	NaN	NaN	NaN	NaN	NaN	NaN	NaN
21B	NaN	NaN	NaN	NaN	NaN	NaN	NaN	NaN	NaN	NaN	NaN	NaN	NaN	NaN	NaN	NaN	NaN	22767	27881	26785	21671	20576	22767	25324	16193	46874	34790	22402	22767	46874	13575	42767	36161	45718	45779	23377	44927	20821	23743	NaN	NaN	NaN	NaN	NaN	NaN	NaN	NaN	NaN	NaN
21B	NaN	NaN	NaN	NaN	NaN	NaN	NaN	NaN	NaN	NaN	NaN	NaN	NaN	NaN	NaN	NaN	NaN	NaN	NaN	NaN	NaN	NaN	NaN	NaN	16893	46478	46113	46113	12875	13241	13940	19054	45719	45932	34700	25204	18994	18994	17168	44562	25569	45659	32509	NaN	NaN	NaN	NaN	33970	35065
21B	NaN	NaN	NaN	NaN	NaN	NaN	NaN	NaN	NaN	NaN	NaN	NaN	NaN	NaN	NaN	NaN	NaN	NaN	NaN	NaN	NaN	NaN	NaN	NaN	46813	41699	41334	41334	43891	44256	17564	21582	44958	19725	15707	45292	45992	45992	45870	0.90	45658	17533	14246	NaN	NaN	NaN	NaN	15342	16072
21B	NaN	NaN	NaN	NaN	NaN	NaN	NaN	NaN	NaN	NaN	NaN	NaN	NaN	NaN	NaN	16193	17654	29312	31503	24563	30773	24929	24198	23468	26024	23102	20546	17258	18719	23833	33298	31079	32874	19360	47119	11324	17168	44927	16438	NaN	NaN	NaN	NaN	NaN	NaN	NaN	NaN	NaN	NaN
21B	NaN	NaN	NaN	NaN	NaN	NaN	NaN	NaN	NaN	NaN	NaN	NaN	NaN	NaN	NaN	47239	12175	24563	26755	19815	26024	20180	19815	18719	21276	18719	16163	12875	13971	19450	29646	28522	31048	17533	46023	46753	15707	43831	14977	NaN	NaN	NaN	NaN	NaN	NaN	NaN	NaN	NaN	NaN
21B	NaN	NaN	NaN	NaN	NaN	NaN	NaN	NaN	NaN	NaN	NaN	NaN	NaN	NaN	NaN	45782	34060	34060	34425	32234	34790	5.00	45693	34425	32599	33695	29312	13606	45383	25659	45812	15738	45779	45871	16438	19725	45292	16803	NaN	NaN	NaN	NaN	NaN	NaN	NaN	NaN	NaN	NaN	NaN
21B	NaN	NaN	NaN	NaN	NaN	NaN	NaN	NaN	NaN	NaN	NaN	NaN	NaN	NaN	NaN	41365	45720	45720	45751	36220	45781	45904	45965	45751	4.00	45692	34029	21245	17227	31107	11749	36161	24838	25569	43466	46023	45689	43831	NaN	NaN	NaN	NaN	NaN	NaN	NaN	NaN	NaN	NaN	NaN
21B	NaN	NaN	NaN	NaN	NaN	NaN	NaN	NaN	NaN	NaN	NaN	30072	26420	23132	30072	28611	22402	22402	27881	24593	24228	25689	24959	27881	22402	18749	11810	15097	44317	28216	44287	17227	31444	24869	20121	45749	NaN	NaN	NaN	NaN	NaN	NaN	NaN	NaN	NaN	NaN	NaN	NaN	NaN
21B	NaN	NaN	NaN	NaN	NaN	NaN	NaN	NaN	NaN	NaN	NaN	33725	29707	26420	33725	32264	26054	25689	31533	27881	27881	29342	28246	31533	26054	22402	15097	18384	11079	31138	46844	19054	33270	26330	21582	45840	NaN	NaN	NaN	NaN	NaN	NaN	NaN	NaN	NaN	NaN	NaN	NaN	NaN
21B	NaN	NaN	NaN	NaN	NaN	NaN	NaN	NaN	NaN	NaN	NaN	NaN	NaN	NaN	27515	22402	27150	25324	24228	23132	25324	24228	24228	24228	24593	45722	14732	47239	47270	36251	45904	34366	21947	33604	29952	33604	33970	30317	NaN	NaN	NaN	NaN	NaN	NaN	NaN	NaN	NaN	NaN	NaN
21B	NaN	NaN	NaN	NaN	NaN	NaN	NaN	NaN	NaN	NaN	NaN	NaN	NaN	NaN	42887	45722	42522	45967	45875	45753	45967	45844	45844	45844	45906	17685	29342	25324	27546	13271	14702	42430	28887	45810	34700	45810	45840	35431	NaN	NaN	NaN	NaN	NaN	NaN	NaN	NaN	NaN	NaN	NaN
21B	NaN	NaN	NaN	NaN	NaN	NaN	NaN	NaN	NaN	NaN	NaN	NaN	NaN	NaN	NaN	5.00	34790	31138	25659	20546	31503	20180	30773	19815	20546	17624	20180	16528	32234	26390	43525	46054	11355	32874	25569	27395	28856	24108	NaN	NaN	NaN	NaN	NaN	NaN	NaN	NaN	NaN	NaN	NaN
21B	NaN	NaN	NaN	NaN	NaN	NaN	NaN	NaN	NaN	NaN	NaN	NaN	NaN	NaN	NaN	45721	35886	32234	26755	21641	32599	21276	32234	20911	21641	18719	21276	17624	33329	27485	44256	46784	12086	33239	25934	27760	29221	24838	NaN	NaN	NaN	NaN	NaN	NaN	NaN	NaN	NaN	NaN	NaN
21B	NaN	NaN	NaN	NaN	NaN	NaN	NaN	NaN	NaN	NaN	NaN	NaN	NaN	33329	45721	36251	30773	24929	30042	22007	27485	13971	18354	13241	26390	27485	16163	26390	23102	45752	32599	11749	19756	45779	35431	25204	17168	NaN	NaN	NaN	NaN	NaN	NaN	NaN	NaN	NaN	NaN	NaN	NaN
21B	NaN	NaN	NaN	NaN	NaN	NaN	NaN	NaN	NaN	NaN	NaN	NaN	NaN	45413	13636	12175	42491	5.00	42125	33329	45843	24929	29312	23833	45752	45843	27120	45752	34425	14001	44682	20149	26330	43497	45932	29221	20455	NaN	NaN	NaN	NaN	NaN	NaN	NaN	NaN	NaN	NaN	NaN	NaN
21B	NaN	NaN	NaN	NaN	NaN	NaN	NaN	NaN	NaN	NaN	NaN	NaN	45874	45752	45996	45874	45843	5.00	45721	45693	45843	45693	45813	42125	45693	5.00	33695	31503	34425	45874	45905	32905	44958	35431	24473	45292	NaN	NaN	NaN	NaN	NaN	NaN	NaN	NaN	NaN	NaN	NaN	NaN	NaN
21B	NaN	NaN	NaN	NaN	NaN	NaN	NaN	NaN	NaN	NaN	NaN	NaN	28216	26755	29677	28216	27851	25294	26390	26390	27851	26390	27485	30773	26390	25294	22737	20546	23468	28216	28581	26330	45932	31048	20821	42370	NaN	NaN	NaN	NaN	NaN	NaN	NaN	NaN	NaN	NaN	NaN	NaN	NaN
21B	NaN	NaN	NaN	NaN	NaN	NaN	NaN	NaN	NaN	NaN	NaN	NaN	22007	21276	21641	24198	24198	25294	26755	24563	24563	18354	17624	20180	23468	45720	21610	45872	12479	42430	34366	42401	15008	32143	34335	27030	21186	NaN	NaN	NaN	NaN	NaN	NaN	NaN	NaN	NaN	NaN	NaN	NaN
21B	NaN	NaN	NaN	NaN	NaN	NaN	NaN	NaN	NaN	NaN	NaN	NaN	22737	22372	22737	25294	25294	26024	27851	25659	25659	19450	18354	21276	24563	45812	22341	45933	13210	43160	35096	42767	15738	32509	35065	27760	21551	NaN	NaN	NaN	NaN	NaN	NaN	NaN	NaN	NaN	NaN	NaN	NaN
21B	NaN	NaN	NaN	NaN	NaN	NaN	NaN	NaN	NaN	NaN	NaN	NaN	26085	20241	21702	20972	17319	14763	16589	13667	45844	35551	45078	43983	45722	28976	31898	30072	45694	45906	25355	20546	12844	26330	25965	23043	NaN	NaN	NaN	NaN	NaN	NaN	NaN	NaN	NaN	NaN	NaN	NaN	NaN
21B	NaN	NaN	NaN	NaN	NaN	NaN	NaN	NaN	NaN	NaN	NaN	NaN	16589	47270	12206	11475	44348	41791	43617	45997	30437	27150	35916	35186	28976	20576	23498	21671	28976	30803	15858	13971	44621	22313	21947	19025	NaN	NaN	NaN	NaN	NaN	NaN	NaN	NaN	NaN	NaN	NaN	NaN	NaN
21B	NaN	NaN	NaN	NaN	NaN	NaN	NaN	NaN	NaN	NaN	NaN	NaN	NaN	NaN	NaN	NaN	NaN	NaN	NaN	NaN	NaN	NaN	NaN	NaN	NaN	NaN	NaN	0.58	0.58	0.63	0.67	0.67	0.72	0.75	0.75	0.71	0.68	0.65	0.69	0.62	0.67	0.74	0.70	0.74	NaN	NaN	0.73	0.69	0.70
21B	NaN	NaN	NaN	NaN	NaN	NaN	NaN	NaN	NaN	NaN	NaN	NaN	NaN	NaN	NaN	NaN	NaN	NaN	NaN	NaN	NaN	NaN	NaN	NaN	NaN	NaN	NaN	0.57	0.57	0.62	0.66	0.66	0.71	0.74	0.74	0.70	0.67	0.64	0.68	0.61	0.66	0.73	0.69	0.73	NaN	NaN	0.71	0.68	0.69
21B	NaN	NaN	NaN	NaN	NaN	NaN	NaN	NaN	NaN	NaN	NaN	31533	31168	26785	22037	20941	20210	20576	21671	25689	27515	22402	28246	23863	43586	45813	45693	45905	31107	45781	17227	45903	35462	28126	15342	23743	NaN	NaN	NaN	NaN	NaN	NaN	NaN	NaN	NaN	NaN	NaN	NaN	NaN
21B	NaN	NaN	NaN	NaN	NaN	NaN	NaN	NaN	NaN	NaN	NaN	47270	46905	42156	45663	35916	35186	35551	6.00	45997	42887	45694	43617	45814	20941	15827	14001	17288	41730	12875	26359	11749	43525	32874	18994	28126	NaN	NaN	NaN	NaN	NaN	NaN	NaN	NaN	NaN	NaN	NaN	NaN	NaN
21B	NaN	NaN	NaN	NaN	NaN	NaN	NaN	NaN	NaN	NaN	NaN	NaN	NaN	NaN	NaN	29677	41760	45782	45721	32599	32599	45752	41395	11079	46143	16558	12540	22037	11079	45047	12510	42430	16103	12086	31048	15008	27061	42036	NaN	NaN	NaN	NaN	NaN	NaN	NaN	NaN	NaN	NaN	NaN
21B	NaN	NaN	NaN	NaN	NaN	NaN	NaN	NaN	NaN	NaN	NaN	NaN	NaN	NaN	NaN	11049	22007	19085	18354	13971	13606	18719	22007	27120	26024	32234	28581	45662	27485	24929	32203	30348	43497	45902	23743	42401	16469	33604	NaN	NaN	NaN	NaN	NaN	NaN	NaN	NaN	NaN	NaN	NaN
21B	NaN	NaN	NaN	NaN	NaN	NaN	NaN	NaN	NaN	NaN	NaN	29312	28581	30407	27120	30042	29677	13971	25294	26755	34394	24563	26024	35125	35490	45692	32933	45017	46844	45661	45661	13912	32509	32143	23377	20090	NaN	NaN	NaN	NaN	NaN	NaN	NaN	NaN	NaN	NaN	NaN	NaN	NaN
21B	NaN	NaN	NaN	NaN	NaN	NaN	NaN	NaN	NaN	NaN	NaN	17258	16163	17989	15067	17989	17624	45842	13241	14702	24532	12875	13971	24898	25263	27454	23071	34394	36220	26724	26724	44593	27760	27395	19360	16072	NaN	NaN	NaN	NaN	NaN	NaN	NaN	NaN	NaN	NaN	NaN	NaN	NaN
21B	NaN	NaN	NaN	NaN	NaN	NaN	NaN	NaN	NaN	NaN	NaN	16893	45017	14336	13606	12510	45383	11780	12875	11780	11414	13606	46844	22372	12510	17989	44652	46113	15797	32234	16862	11720	45810	13547	20486	27760	NaN	NaN	NaN	NaN	NaN	NaN	NaN	NaN	NaN	NaN	NaN	NaN	NaN
21B	NaN	NaN	NaN	NaN	NaN	NaN	NaN	NaN	NaN	NaN	NaN	45812	31107	36220	35855	34759	31472	34029	35125	34029	33664	35490	32568	43556	34759	45904	30742	31837	45751	16163	42064	45963	31778	42401	12086	21916	NaN	NaN	NaN	NaN	NaN	NaN	NaN	NaN	NaN	NaN	NaN	NaN	NaN
21B	NaN	NaN	NaN	NaN	NaN	NaN	NaN	NaN	NaN	NaN	NaN	NaN	21306	23132	20210	12540	20941	20210	22767	19115	19480	17288	14732	12905	43221	43221	45721	32599	45047	30773	41730	29618	33635	44593	31413	35431	21186	NaN	NaN	NaN	NaN	NaN	NaN	NaN	NaN	NaN	NaN	NaN	NaN
21B	NaN	NaN	NaN	NaN	NaN	NaN	NaN	NaN	NaN	NaN	NaN	NaN	43586	45413	42491	35521	43221	42491	45047	41395	42125	45905	45693	35886	30042	30042	24929	20180	31503	18354	31107	22313	26330	45840	26665	30317	17168	NaN	NaN	NaN	NaN	NaN	NaN	NaN	NaN	NaN	NaN	NaN	NaN
21B	NaN	NaN	NaN	NaN	NaN	NaN	NaN	NaN	NaN	NaN	NaN	NaN	NaN	16862	42795	42430	46447	43891	43160	42795	41699	11749	16132	13940	45872	42795	45872	35462	3.00	26330	45780	46054	25569	20090	22647	17533	42736	NaN	NaN	NaN	NaN	NaN	NaN	NaN	NaN	NaN	NaN	NaN	NaN
21B	NaN	NaN	NaN	NaN	NaN	NaN	NaN	NaN	NaN	NaN	NaN	NaN	NaN	45662	21641	21641	27120	23468	22372	21641	20180	29677	36251	32599	16893	22007	16893	11049	12510	34029	15432	46447	16834	45689	12816	41671	25204	NaN	NaN	NaN	NaN	NaN	NaN	NaN	NaN	NaN	NaN	NaN	NaN
21B	NaN	NaN	NaN	NaN	NaN	NaN	NaN	NaN	NaN	NaN	NaN	NaN	NaN	NaN	NaN	NaN	NaN	NaN	NaN	33695	30773	32599	23833	29677	31503	34425	45693	30773	23833	23468	34425	36192	14642	31413	36161	36161	45840	35431	26299	24108	NaN	NaN	NaN	NaN	NaN	NaN	NaN	NaN	NaN
21B	NaN	NaN	NaN	NaN	NaN	NaN	NaN	NaN	NaN	NaN	NaN	NaN	NaN	NaN	NaN	NaN	NaN	NaN	NaN	33695	30773	32599	23833	29677	31503	34425	45693	30773	23833	23468	34425	36192	14642	31413	36161	36161	45840	35431	26299	24108	NaN	NaN	NaN	NaN	NaN	NaN	NaN	NaN	NaN
21B	NaN	NaN	NaN	NaN	NaN	NaN	NaN	NaN	NaN	NaN	NaN	NaN	NaN	NaN	NaN	NaN	NaN	NaN	NaN	NaN	NaN	NaN	NaN	36220	45842	45751	30376	31837	34394	42095	45750	45840	36161	22647	12785	13150	45931	43831	47119	46023	45292	45839	NaN	NaN	NaN	NaN	NaN	NaN	45992
21B	NaN	NaN	NaN	NaN	NaN	NaN	NaN	NaN	NaN	NaN	NaN	NaN	NaN	NaN	NaN	NaN	NaN	NaN	NaN	NaN	NaN	NaN	NaN	18354	21641	20546	12145	13241	16528	25294	15766	12451	45323	30317	19360	19360	45292	13150	16438	15707	14611	44197	NaN	NaN	NaN	NaN	NaN	NaN	46388
21B	NaN	NaN	NaN	NaN	NaN	NaN	NaN	NaN	NaN	NaN	NaN	28277	30468	47270	27181	41426	34820	45844	42522	41791	45809	45078	32264	33359	45906	45663	32264	22402	31898	12936	46508	45933	13547	25204	28491	28126	NaN	NaN	NaN	NaN	NaN	NaN	NaN	NaN	NaN	NaN	NaN	NaN	NaN
21B	NaN	NaN	NaN	NaN	NaN	NaN	NaN	NaN	NaN	NaN	NaN	32629	34455	16923	31168	11810	42491	46874	12905	12175	15827	15097	45966	41395	47239	44682	45966	31868	45935	19115	21276	25600	45810	17168	20090	19725	NaN	NaN	NaN	NaN	NaN	NaN	NaN	NaN	NaN	NaN	NaN	NaN	NaN
21B	NaN	NaN	NaN	NaN	NaN	NaN	NaN	NaN	NaN	NaN	34060	45813	41760	45813	41395	45874	5.00	32629	32964	32964	31533	31533	42856	32964	36251	45813	45693	45875	20576	45964	19054	26696	45690	19360	18629	15707	NaN	NaN	NaN	NaN	NaN	NaN	NaN	NaN	NaN	NaN	NaN	NaN	NaN
21B	NaN	NaN	NaN	NaN	NaN	NaN	NaN	NaN	NaN	NaN	32599	45693	45935	45693	45905	45752	35156	30803	31503	31503	29707	29707	45996	31503	34790	45662	35521	45722	18749	45872	17958	25965	2.00	18994	18264	15342	NaN	NaN	NaN	NaN	NaN	NaN	NaN	NaN	NaN	NaN	NaN	NaN	NaN
21B	NaN	NaN	NaN	NaN	NaN	NaN	NaN	NaN	NaN	NaN	NaN	NaN	NaN	NaN	NaN	NaN	NaN	36220	45995	4.00	45781	31472	31107	29281	28915	28915	30742	28185	24898	45661	32933	20121	41306	43862	41671	13181	46419	26665	20455	NaN	NaN	NaN	NaN	NaN	NaN	NaN	NaN	NaN	NaN
21B	NaN	NaN	NaN	NaN	NaN	NaN	NaN	NaN	NaN	NaN	NaN	NaN	NaN	NaN	NaN	NaN	NaN	19784	24167	20149	21610	15766	15401	13575	13210	13575	15036	12479	46447	20515	16862	46054	32509	34700	32874	45932	45690	19725	13881	NaN	NaN	NaN	NaN	NaN	NaN	NaN	NaN	NaN	NaN
21B	NaN	NaN	NaN	NaN	NaN	NaN	NaN	NaN	NaN	NaN	NaN	23102	23833	22007	28216	26755	22007	22737	22737	26024	26755	13971	13241	11414	11049	12145	45383	43922	43556	46113	31503	11383	45963	45810	18994	24838	NaN	NaN	NaN	NaN	NaN	NaN	NaN	NaN	NaN	NaN	NaN	NaN	NaN
21B	NaN	NaN	NaN	NaN	NaN	NaN	NaN	NaN	NaN	NaN	NaN	17258	17624	16163	22007	20546	15797	16893	16528	19815	20546	45017	43922	42461	42095	43191	45904	45781	45751	45965	25294	43891	45749	36161	17168	22647	NaN	NaN	NaN	NaN	NaN	NaN	NaN	NaN	NaN	NaN	NaN	NaN	NaN
21B	NaN	NaN	NaN	NaN	NaN	NaN	NaN	NaN	NaN	NaN	NaN	NaN	NaN	NaN	NaN	NaN	NaN	24563	23102	13241	19815	45965	35855	32933	19085	23833	15797	24929	42856	45781	16497	41306	29952	30682	35065	47150	21186	21186	45658	NaN	NaN	NaN	NaN	NaN	NaN	NaN	NaN	NaN	NaN
21B	NaN	NaN	NaN	NaN	NaN	NaN	NaN	NaN	NaN	NaN	NaN	NaN	NaN	NaN	NaN	NaN	NaN	12510	11414	45812	44652	30011	25628	22706	44287	11780	45995	12875	29312	27820	44256	35796	25204	25934	29952	41306	17168	17168	42736	NaN	NaN	NaN	NaN	NaN	NaN	NaN	NaN	NaN	NaN
21B	NaN	NaN	NaN	NaN	NaN	NaN	NaN	NaN	NaN	NaN	20911	16528	18719	17624	16163	17624	19085	17624	19815	16528	17258	20911	16528	19450	17258	15797	11414	31837	16163	24198	46447	10990	12086	35065	18264	42736	NaN	NaN	NaN	NaN	NaN	NaN	NaN	NaN	NaN	NaN	NaN	NaN	NaN
21B	NaN	NaN	NaN	NaN	NaN	NaN	NaN	NaN	NaN	NaN	17624	13241	15067	14336	12875	14336	15432	14336	16528	13241	13971	17258	12875	16163	13971	12510	44652	28915	12875	20546	43891	46054	47150	33604	17168	42005	NaN	NaN	NaN	NaN	NaN	NaN	NaN	NaN	NaN	NaN	NaN	NaN	NaN
21B	NaN	NaN	NaN	NaN	NaN	NaN	NaN	NaN	NaN	NaN	NaN	NaN	NaN	NaN	NaN	NaN	14336	11414	45748	36220	11780	36220	45995	24167	31837	30376	28915	26359	31472	45720	11414	31809	33604	27395	27760	33239	47119	10959	NaN	NaN	NaN	NaN	NaN	NaN	NaN	NaN	NaN	NaN	NaN
21B	NaN	NaN	NaN	NaN	NaN	NaN	NaN	NaN	NaN	NaN	NaN	NaN	NaN	NaN	NaN	NaN	11079	44317	41760	30042	44682	30042	35886	15432	24563	23102	21276	17989	24563	31868	44317	17227	11720	45963	45993	11355	20090	20821	NaN	NaN	NaN	NaN	NaN	NaN	NaN	NaN	NaN	NaN	NaN
21B	NaN	NaN	NaN	NaN	NaN	NaN	NaN	NaN	NaN	NaN	NaN	NaN	NaN	NaN	28581	21276	34060	27120	29677	28581	30773	26024	26755	30042	35490	27820	27089	34029	20911	46813	43160	25965	11355	44228	28126	20821	17533	28126	NaN	NaN	NaN	NaN	NaN	NaN	NaN	NaN	NaN	NaN	NaN
21B	NaN	NaN	NaN	NaN	NaN	NaN	NaN	NaN	NaN	NaN	NaN	NaN	NaN	NaN	20180	13606	25659	19085	21276	20180	22737	17989	18719	22007	28550	21610	20880	27089	12875	41334	45719	21582	44228	45932	25204	18264	14977	25204	NaN	NaN	NaN	NaN	NaN	NaN	NaN	NaN	NaN	NaN	NaN
21B	NaN	NaN	NaN	NaN	NaN	NaN	NaN	NaN	NaN	NaN	NaN	NaN	NaN	NaN	NaN	45778	31168	14732	42491	29342	45778	32264	18749	45047	26785	25689	25324	15462	16923	21671	15462	47178	45780	17199	10990	23743	32509	15008	NaN	NaN	NaN	NaN	NaN	NaN	NaN	NaN	NaN	NaN	NaN
21B	NaN	NaN	NaN	NaN	NaN	NaN	NaN	NaN	NaN	NaN	NaN	NaN	NaN	NaN	NaN	34425	18384	45843	31138	16558	34060	19115	42856	33329	14001	13271	12905	45935	41395	45778	45905	45903	31809	11720	42401	20090	28126	46054	NaN	NaN	NaN	NaN	NaN	NaN	NaN	NaN	NaN	NaN	NaN
21B	NaN	NaN	NaN	NaN	NaN	NaN	NaN	NaN	NaN	NaN	NaN	15432	16528	18719	17989	15067	19815	17624	44287	11414	13241	14336	16163	17624	45661	43922	35125	34759	11049	45965	12510	28522	42036	20486	21916	46753	NaN	NaN	NaN	NaN	NaN	NaN	NaN	NaN	NaN	NaN	NaN	NaN	NaN
21B	NaN	NaN	NaN	NaN	NaN	NaN	NaN	NaN	NaN	NaN	NaN	15797	16893	19450	18719	15432	20180	17989	44652	11780	13606	14702	16528	17989	45692	44287	35490	35125	11414	45995	12875	28887	42036	20852	21916	47119	NaN	NaN	NaN	NaN	NaN	NaN	NaN	NaN	NaN	NaN	NaN	NaN	NaN
21B	NaN	NaN	NaN	NaN	NaN	NaN	NaN	NaN	NaN	NaN	NaN	42856	47239	15462	41760	46143	42491	45874	45413	43586	45047	47239	13271	16193	14732	42491	16193	16923	46508	11079	27454	29983	45902	35796	27760	18629	NaN	NaN	NaN	NaN	NaN	NaN	NaN	NaN	NaN	NaN	NaN	NaN	NaN
21B	NaN	NaN	NaN	NaN	NaN	NaN	NaN	NaN	NaN	NaN	NaN	23468	27485	31503	22372	26390	23102	20546	25659	24198	25294	27485	29677	32234	30773	23102	32234	32964	26755	27851	13210	19391	32143	28126	21186	12785	NaN	NaN	NaN	NaN	NaN	NaN	NaN	NaN	NaN	NaN	NaN	NaN	NaN
21B	NaN	NaN	NaN	NaN	NaN	NaN	NaN	NaN	NaN	NaN	NaN	45750	45811	45750	3.00	45964	45780	41334	45903	45903	45719	35462	32174	34001	21582	30713	20852	20486	12816	23774	20486	33239	20821	24838	43831	45931	NaN	NaN	NaN	NaN	NaN	NaN	NaN	NaN	NaN	NaN	NaN	NaN	NaN
21B	NaN	NaN	NaN	NaN	NaN	NaN	NaN	NaN	NaN	NaN	NaN	25993	26724	25993	24167	29281	26359	30011	28185	28185	25628	22706	18688	20880	42430	16862	41334	41334	31809	44986	45994	12451	33604	45749	16803	12420	NaN	NaN	NaN	NaN	NaN	NaN	NaN	NaN	NaN	NaN	NaN	NaN	NaN
21B	NaN	NaN	NaN	NaN	NaN	NaN	NaN	NaN	NaN	13606	22737	17989	24228	17654	19480	16923	30072	18749	41395	45813	27485	45813	45662	45905	25324	47239	20941	19815	32964	22402	45903	15373	11383	46844	42767	NaN	NaN	NaN	NaN	NaN	NaN	NaN	NaN	NaN	NaN	NaN	NaN	NaN	NaN
21B	NaN	NaN	NaN	NaN	NaN	NaN	NaN	NaN	NaN	35462	41699	45780	30742	26359	27820	25993	34759	27089	17593	16132	44986	16132	14671	16497	31472	21610	28550	45872	12114	29646	45932	23377	45689	32905	17168	NaN	NaN	NaN	NaN	NaN	NaN	NaN	NaN	NaN	NaN	NaN	NaN	NaN	NaN
21B	NaN	NaN	NaN	NaN	NaN	NaN	NaN	NaN	NaN	NaN	22402	20576	17288	17288	20941	20210	24959	15097	17288	19845	45722	21306	14366	20576	45413	46508	12540	17654	45752	19054	15036	25235	43862	32874	19360	NaN	NaN	NaN	NaN	NaN	NaN	NaN	NaN	NaN	NaN	NaN	NaN	NaN	NaN
21B	NaN	NaN	NaN	NaN	NaN	NaN	NaN	NaN	NaN	NaN	18749	17288	14001	14001	17288	16923	21306	11810	14001	16558	34090	18019	11079	17288	42125	43221	45778	14366	35156	16862	12844	23408	42401	31778	18264	NaN	NaN	NaN	NaN	NaN	NaN	NaN	NaN	NaN	NaN	NaN	NaN	NaN	NaN
4A	NaN	NaN	NaN	NaN	NaN	NaN	NaN	NaN	NaN	NaN	NaN	NaN	NaN	NaN	NaN	NaN	45781	35490	45812	36220	27089	26724	28550	28915	27454	21610	27820	30742	32933	34029	32203	43891	35827	45690	21916	44562	46388	43101	43101	NaN	NaN	NaN	NaN	NaN	NaN	NaN	NaN	NaN	NaN
4A	NaN	NaN	NaN	NaN	NaN	NaN	NaN	NaN	NaN	NaN	NaN	NaN	NaN	NaN	NaN	NaN	16893	13971	17258	14702	45995	45965	42826	43191	41730	34759	42095	45017	11049	12510	46844	19419	47178	44593	27760	12420	14611	10959	10959	NaN	NaN	NaN	NaN	NaN	NaN	NaN	NaN	NaN	NaN
4A	NaN	NaN	NaN	NaN	NaN	NaN	NaN	NaN	NaN	NaN	NaN	NaN	NaN	NaN	NaN	NaN	NaN	NaN	NaN	7.00	35947	32660	33390	45998	45815	41456	42186	41821	7.00	16589	29677	3.00	14277	32143	20455	24473	22647	25934	35431	31048	45840	NaN	NaN	NaN	NaN	NaN	NaN	NaN	NaN
4A	NaN	NaN	NaN	NaN	NaN	NaN	NaN	NaN	NaN	NaN	NaN	NaN	NaN	NaN	NaN	NaN	NaN	NaN	NaN	7.22	7.19	7.10	7.12	7.33	7.28	7.35	7.37	7.36	7.21	6.65	4.96	3.09	2.47	1.94	1.61	1.72	1.67	1.76	2.04	1.91	2.14	NaN	NaN	NaN	NaN	NaN	NaN	NaN	NaN
4A	NaN	NaN	NaN	NaN	NaN	NaN	NaN	NaN	NaN	NaN	NaN	NaN	NaN	NaN	NaN	NaN	NaN	41760	45874	45843	42856	41395	45813	45905	45752	45752	44682	42856	12540	41395	16163	17227	16469	19360	15342	23012	18994	25204	20821	NaN	NaN	NaN	NaN	NaN	NaN	NaN	NaN	NaN	NaN
4A	NaN	NaN	NaN	NaN	NaN	NaN	NaN	NaN	NaN	NaN	NaN	NaN	NaN	NaN	NaN	NaN	NaN	24959	22402	22037	26054	24593	21671	23132	20941	20576	27881	26420	32629	24228	32964	30376	25965	25204	20821	29221	24838	31413	26665	NaN	NaN	NaN	NaN	NaN	NaN	NaN	NaN	NaN	NaN
4A	NaN	NaN	NaN	NaN	NaN	NaN	NaN	NaN	NaN	NaN	NaN	NaN	NaN	NaN	NaN	NaN	NaN	20941	15827	42856	22037	23132	24593	18749	20941	26420	20941	27881	27881	33359	17258	47178	11355	32874	19360	15342	17168	20455	46388	NaN	NaN	NaN	NaN	NaN	NaN	NaN	NaN	NaN	NaN
4A	NaN	NaN	NaN	NaN	NaN	NaN	NaN	NaN	NaN	NaN	NaN	NaN	NaN	NaN	NaN	NaN	NaN	45444	45875	28611	46539	11110	12571	42887	45444	14763	45444	16589	16589	22798	5.00	24898	21217	45993	25934	21551	23743	27395	15342	NaN	NaN	NaN	NaN	NaN	NaN	NaN	NaN	NaN	NaN
4A	NaN	NaN	NaN	NaN	NaN	NaN	NaN	NaN	NaN	NaN	NaN	19845	24593	11110	20241	22767	15128	22037	20941	24959	23863	20210	30072	28246	23863	28976	24228	22433	14001	25628	15401	29587	26299	14246	13150	12055	NaN	NaN	NaN	NaN	NaN	NaN	NaN	NaN	NaN	NaN	NaN	NaN	NaN
4A	NaN	NaN	NaN	NaN	NaN	NaN	NaN	NaN	NaN	NaN	NaN	35886	45905	24593	32629	45782	28246	45721	5.00	45966	45874	36251	45047	43586	45874	43952	45874	34455	30407	11749	45841	22647	20090	45658	44562	43466	NaN	NaN	NaN	NaN	NaN	NaN	NaN	NaN	NaN	NaN	NaN	NaN	NaN
4A	NaN	NaN	NaN	NaN	NaN	NaN	NaN	NaN	NaN	NaN	NaN	NaN	NaN	16528	14336	44287	46844	44287	45748	17989	43556	19815	15067	20546	19815	42095	12510	45748	30042	45843	28550	20486	34335	16072	47119	18994	18264	NaN	NaN	NaN	NaN	NaN	NaN	NaN	NaN	NaN	NaN	NaN	NaN
4A	NaN	NaN	NaN	NaN	NaN	NaN	NaN	NaN	NaN	NaN	NaN	NaN	NaN	45996	45813	31503	34060	31138	32599	42856	30407	45413	45874	45778	45413	28581	5.00	32599	20210	30803	12875	34731	45323	23743	17899	27395	26665	NaN	NaN	NaN	NaN	NaN	NaN	NaN	NaN	NaN	NaN	NaN	NaN
4A	NaN	NaN	NaN	NaN	NaN	NaN	NaN	NaN	NaN	NaN	NaN	NaN	NaN	NaN	NaN	NaN	NaN	NaN	NaN	NaN	NaN	NaN	NaN	NaN	NaN	NaN	23132	27120	15401	17930	32905	45932	25204	24108	22282	16438	29587	2.00	31048	23012	42036	45779	28856	28126	NaN	45993	27395	33970	45323
4A	NaN	NaN	NaN	NaN	NaN	NaN	NaN	NaN	NaN	NaN	NaN	NaN	NaN	NaN	NaN	NaN	NaN	NaN	NaN	NaN	NaN	NaN	NaN	NaN	NaN	NaN	43586	13606	42430	10990	24869	34335	20455	19360	17899	12420	24473	30682	25934	18264	35796	32509	23743	23012	NaN	35065	22282	28491	45840
4A	NaN	NaN	NaN	NaN	NaN	NaN	NaN	NaN	NaN	NaN	NaN	NaN	NaN	NaN	15432	46844	12145	18354	12875	47209	46478	43191	46844	42095	46113	13606	14336	15797	16893	42095	23774	34700	41306	46753	15342	43831	44927	10959	11324	NaN	NaN	NaN	NaN	NaN	NaN	NaN	NaN	NaN	NaN
4A	NaN	NaN	NaN	NaN	NaN	NaN	NaN	NaN	NaN	NaN	NaN	NaN	NaN	NaN	47209	42095	43556	13241	44287	42095	41730	45781	42095	45692	45995	45017	45748	11049	11780	45692	20852	32143	45840	45292	13881	42370	43466	45658	46388	NaN	NaN	NaN	NaN	NaN	NaN	NaN	NaN	NaN	NaN
4A	NaN	NaN	NaN	NaN	NaN	NaN	NaN	NaN	NaN	NaN	NaN	NaN	NaN	NaN	NaN	NaN	NaN	NaN	43252	16193	22402	25324	24959	34090	18050	14366	45413	31868	46844	24898	25993	42767	45963	45659	13516	43466	13150	12055	10959	45658	42736	NaN	NaN	NaN	NaN	NaN	NaN	NaN	NaN
4A	NaN	NaN	NaN	NaN	NaN	NaN	NaN	NaN	NaN	NaN	NaN	NaN	NaN	NaN	NaN	NaN	NaN	NaN	45047	22372	27851	30042	29677	45693	18019	20911	16163	41365	22706	45994	41699	30682	28856	25569	42370	45658	42005	41275	45931	45809	0.99	NaN	NaN	NaN	NaN	NaN	NaN	NaN	NaN
4A	NaN	NaN	NaN	NaN	NaN	NaN	NaN	NaN	NaN	NaN	NaN	NaN	NaN	NaN	NaN	NaN	22007	19085	22007	20180	21641	18719	18719	20911	16528	18354	21276	22372	27120	31868	20911	36192	13547	44228	16438	11689	14246	20090	NaN	NaN	NaN	NaN	NaN	NaN	NaN	NaN	NaN	NaN	NaN
4A	NaN	NaN	NaN	NaN	NaN	NaN	NaN	NaN	NaN	NaN	NaN	NaN	NaN	NaN	NaN	NaN	45413	42125	45413	43221	45047	41760	41760	44317	45843	45996	44682	46143	14732	20210	44317	14671	25965	19025	23743	18264	21551	27760	NaN	NaN	NaN	NaN	NaN	NaN	NaN	NaN	NaN	NaN	NaN
4A	NaN	NaN	NaN	NaN	NaN	NaN	NaN	NaN	NaN	NaN	NaN	16923	14366	16193	12905	12175	41760	45813	14732	12175	14366	16923	12905	41395	16193	42125	16923	13271	13636	16193	20941	11049	42430	43862	45871	29221	NaN	NaN	NaN	NaN	NaN	NaN	NaN	NaN	NaN	NaN	NaN	NaN	NaN
4A	NaN	NaN	NaN	NaN	NaN	NaN	NaN	NaN	NaN	NaN	NaN	32264	29342	31168	27881	26785	19480	16193	29707	26785	29342	31898	27881	19115	31168	19845	32264	28246	28611	31168	36281	23102	14671	13547	45323	34335	NaN	NaN	NaN	NaN	NaN	NaN	NaN	NaN	NaN	NaN	NaN	NaN	NaN
4A	NaN	NaN	NaN	NaN	NaN	NaN	NaN	NaN	NaN	NaN	NaN	NaN	NaN	NaN	NaN	45047	12540	12175	42856	46143	45413	42491	47239	44317	12905	16923	14001	46143	17288	26420	30407	34366	46419	42036	42036	32509	14977	14977	NaN	NaN	NaN	NaN	NaN	NaN	NaN	NaN	NaN	NaN	NaN
4A	NaN	NaN	NaN	NaN	NaN	NaN	NaN	NaN	NaN	NaN	NaN	NaN	NaN	NaN	NaN	42887	47270	46905	45936	43983	43252	45906	45078	41791	11110	15858	12571	43983	16589	27181	25689	17227	24869	19756	19391	44958	24108	24108	NaN	NaN	NaN	NaN	NaN	NaN	NaN	NaN	NaN	NaN	NaN
4A	NaN	NaN	NaN	NaN	NaN	NaN	NaN	NaN	NaN	NaN	NaN	NaN	NaN	29281	30742	26359	31107	27820	29646	27454	27089	27454	22706	23437	19419	17958	20149	19419	19419	21976	44621	34335	29587	33604	15342	47119	43466	45992	NaN	NaN	NaN	NaN	NaN	NaN	NaN	NaN	NaN	NaN	NaN
4A	NaN	NaN	NaN	NaN	NaN	NaN	NaN	NaN	NaN	NaN	NaN	NaN	NaN	29646	31107	26724	31107	28185	30011	27820	27454	27820	23071	23802	19784	18323	20515	19784	19784	21976	44621	34700	29587	33970	15342	10959	43466	45992	NaN	NaN	NaN	NaN	NaN	NaN	NaN	NaN	NaN	NaN	NaN
4A	NaN	NaN	NaN	NaN	NaN	NaN	NaN	NaN	NaN	NaN	NaN	NaN	NaN	NaN	NaN	NaN	NaN	46143	46143	43221	41395	41395	11780	17258	28946	27485	25659	23833	19815	20911	17227	31079	44593	30317	30682	47119	41275	41640	43831	NaN	NaN	NaN	NaN	NaN	NaN	NaN	NaN	NaN	NaN
4A	NaN	NaN	NaN	NaN	NaN	NaN	NaN	NaN	NaN	NaN	NaN	NaN	NaN	NaN	NaN	NaN	NaN	19511	19511	15858	14032	14032	14001	20576	35186	32994	30803	28611	23498	24959	11780	19784	27791	46419	47150	22282	14977	15342	18264	NaN	NaN	NaN	NaN	NaN	NaN	NaN	NaN	NaN	NaN
4A	NaN	NaN	NaN	NaN	NaN	NaN	NaN	NaN	NaN	NaN	NaN	NaN	NaN	NaN	NaN	NaN	NaN	NaN	NaN	NaN	30376	29646	29281	31472	30011	32568	27089	20880	15401	25628	41699	25204	18264	17533	20455	46023	10959	14246	45809	45870	44562	45748	NaN	NaN	NaN	NaN	NaN	NaN	41275
4A	NaN	NaN	NaN	NaN	NaN	NaN	NaN	NaN	NaN	NaN	NaN	NaN	NaN	NaN	NaN	NaN	NaN	NaN	NaN	NaN	26359	25628	25263	27089	25993	28185	22706	17227	11749	21610	45750	23377	16803	16072	18629	44927	46023	12785	45717	45778	43466	45658	NaN	NaN	NaN	NaN	NaN	NaN	45931
4A	NaN	NaN	NaN	NaN	NaN	NaN	NaN	NaN	NaN	NaN	NaN	NaN	NaN	NaN	23833	24198	12875	12145	12145	14702	11780	43556	45748	45383	43556	14702	11780	47209	41365	47209	14671	20486	11720	33239	32874	18629	46753	NaN	NaN	NaN	NaN	NaN	NaN	NaN	NaN	NaN	NaN	NaN	NaN
4A	NaN	NaN	NaN	NaN	NaN	NaN	NaN	NaN	NaN	NaN	NaN	NaN	NaN	NaN	23833	24198	12875	12145	12145	14702	11780	43556	45748	45383	43556	14702	11780	47209	41365	47209	14671	20486	11720	33239	32874	18629	46753	NaN	NaN	NaN	NaN	NaN	NaN	NaN	NaN	NaN	NaN	NaN	NaN
4A	NaN	NaN	NaN	NaN	NaN	NaN	NaN	NaN	NaN	NaN	NaN	NaN	NaN	32203	33664	33664	31107	29646	30742	35855	45661	45842	45812	45720	4.00	34759	34394	41365	34394	31837	30713	44958	44958	18629	10959	16072	45992	18264	NaN	NaN	NaN	NaN	NaN	NaN	NaN	NaN	NaN	NaN	NaN
4A	NaN	NaN	NaN	NaN	NaN	NaN	NaN	NaN	NaN	NaN	NaN	NaN	NaN	13575	14671	14671	12479	11383	12114	16497	17593	19419	19054	18323	17227	15766	15401	21610	15401	13210	16834	34335	33970	11324	41275	45658	0.97	10959	NaN	NaN	NaN	NaN	NaN	NaN	NaN	NaN	NaN	NaN	NaN
4A	NaN	NaN	NaN	NaN	NaN	NaN	NaN	NaN	NaN	NaN	NaN	NaN	NaN	NaN	NaN	NaN	NaN	NaN	NaN	30011	4.00	32203	28915	29646	32203	25263	25263	20880	44986	21976	31079	14642	43862	19360	14611	14611	13150	17168	14246	10959	NaN	NaN	NaN	NaN	NaN	NaN	NaN	NaN	NaN
4A	NaN	NaN	NaN	NaN	NaN	NaN	NaN	NaN	NaN	NaN	NaN	NaN	NaN	NaN	NaN	NaN	NaN	NaN	NaN	45904	46844	42095	45812	45873	42461	34759	34759	30376	16862	31107	45780	20852	12816	23377	18264	18264	16803	20821	17899	14246	NaN	NaN	NaN	NaN	NaN	NaN	NaN	NaN	NaN
4A	NaN	NaN	NaN	NaN	NaN	NaN	NaN	NaN	NaN	NaN	NaN	NaN	NaN	NaN	NaN	45778	12905	11079	35886	45662	47239	46874	16558	11079	16558	20210	15097	16558	26420	32629	42826	28887	35065	21186	13881	11324	16803	29952	NaN	NaN	NaN	NaN	NaN	NaN	NaN	NaN	NaN	NaN	NaN
4A	NaN	NaN	NaN	NaN	NaN	NaN	NaN	NaN	NaN	NaN	NaN	NaN	NaN	NaN	NaN	13271	16923	15097	45905	45966	14732	14366	20576	15097	20576	24593	19480	20941	30803	45694	46113	31079	2.00	22647	14977	12420	17899	31413	NaN	NaN	NaN	NaN	NaN	NaN	NaN	NaN	NaN	NaN	NaN
4A	NaN	NaN	NaN	NaN	NaN	NaN	NaN	NaN	NaN	NaN	NaN	NaN	NaN	NaN	NaN	45778	12540	45996	11810	34425	12905	12175	45662	45413	12540	14732	14366	16193	11810	15827	5.00	32568	44958	42401	16103	2.00	27030	30317	25934	NaN	NaN	NaN	NaN	NaN	NaN	NaN	NaN	NaN	NaN
4A	NaN	NaN	NaN	NaN	NaN	NaN	NaN	NaN	NaN	NaN	NaN	NaN	NaN	NaN	NaN	16558	19845	11810	19115	45996	20576	19480	43952	16193	19845	22037	21671	23498	19115	23132	43586	45751	11355	45323	19756	45871	29221	32874	28126	NaN	NaN	NaN	NaN	NaN	NaN	NaN	NaN	NaN	NaN
4A	NaN	NaN	NaN	NaN	NaN	NaN	NaN	NaN	NaN	NaN	NaN	NaN	NaN	NaN	NaN	42156	45906	46905	46539	44348	43617	11841	13302	47270	13302	11110	17685	20241	29373	13332	22402	16497	28157	17564	45779	17168	23012	21186	NaN	NaN	NaN	NaN	NaN	NaN	NaN	NaN	NaN	NaN	NaN
4A	NaN	NaN	NaN	NaN	NaN	NaN	NaN	NaN	NaN	NaN	NaN	NaN	NaN	NaN	NaN	20241	18415	25720	25355	22798	22068	27181	28642	26085	28642	26451	33390	36312	45839	31229	35916	24898	34731	23774	43497	20821	26665	24838	NaN	NaN	NaN	NaN	NaN	NaN	NaN	NaN	NaN	NaN	NaN
4A	NaN	NaN	NaN	NaN	NaN	NaN	NaN	NaN	NaN	NaN	NaN	NaN	NaN	13697	19906	30498	25385	23559	18445	18080	24654	45876	21367	47300	35947	16984	45754	16619	13697	18080	16558	24139	19756	10990	45690	44228	23043	NaN	NaN	NaN	NaN	NaN	NaN	NaN	NaN	NaN	NaN	NaN	NaN
4A	NaN	NaN	NaN	NaN	NaN	NaN	NaN	NaN	NaN	NaN	NaN	NaN	NaN	25750	31959	42948	45724	35977	30498	30133	45665	14427	33786	22463	47300	29037	12966	28672	25385	30133	25324	28522	23774	14642	45963	11355	27426	NaN	NaN	NaN	NaN	NaN	NaN	NaN	NaN	NaN	NaN	NaN	NaN
4A	NaN	NaN	NaN	NaN	NaN	NaN	NaN	NaN	NaN	NaN	NaN	NaN	NaN	NaN	33664	28185	45995	27820	28915	27820	28915	25993	21245	23802	30011	28915	28550	31472	35490	12510	46082	45690	45871	14611	46388	45962	1.00	45839	45901	NaN	NaN	NaN	NaN	NaN	NaN	NaN	NaN	NaN	NaN
4A	NaN	NaN	NaN	NaN	NaN	NaN	NaN	NaN	NaN	NaN	NaN	NaN	NaN	NaN	20880	15766	27454	15401	16497	15401	16497	13940	46082	11749	17227	16497	16132	18688	22341	34759	35462	30682	32509	46753	42370	45658	0.91	0.97	0.99	NaN	NaN	NaN	NaN	NaN	NaN	NaN	NaN	NaN	NaN
4A	NaN	NaN	NaN	NaN	NaN	NaN	NaN	NaN	NaN	NaN	NaN	NaN	NaN	27120	26390	42856	26755	28216	30773	31503	29677	32964	27851	26390	22372	19085	44287	12145	12510	44287	30011	17930	43497	28491	15342	17168	12055	47119	NaN	NaN	NaN	NaN	NaN	NaN	NaN	NaN	NaN	NaN	NaN
4A	NaN	NaN	NaN	NaN	NaN	NaN	NaN	NaN	NaN	NaN	NaN	NaN	NaN	19450	19085	34425	19450	20911	22737	23833	22007	24929	20546	18719	15067	11780	45720	41730	42095	45720	23802	13912	45932	25569	13150	14611	46388	45292	NaN	NaN	NaN	NaN	NaN	NaN	NaN	NaN	NaN	NaN	NaN
4A	NaN	NaN	NaN	NaN	NaN	NaN	NaN	NaN	NaN	NaN	NaN	NaN	NaN	NaN	NaN	NaN	NaN	NaN	NaN	NaN	NaN	12571	45937	22798	21337	11841	44348	13667	16954	45783	30437	45904	47178	20486	44593	27395	31048	14246	17899	16438	14611	NaN	NaN	NaN	NaN	NaN	NaN	NaN	14611
4A	NaN	NaN	NaN	NaN	NaN	NaN	NaN	NaN	NaN	NaN	NaN	NaN	NaN	NaN	NaN	NaN	NaN	NaN	NaN	NaN	NaN	28277	21367	45845	45695	27181	23163	29373	33025	16954	45078	13606	18688	26696	13547	31413	35431	17533	21916	19725	18264	NaN	NaN	NaN	NaN	NaN	NaN	NaN	18264
4A	NaN	NaN	NaN	NaN	NaN	NaN	NaN	NaN	NaN	NaN	NaN	NaN	13241	14336	12510	12875	13971	13971	12510	11780	45748	45904	4.00	4.00	45720	45904	45995	4.00	34029	28185	16834	20090	16438	25934	45292	22647	22647	NaN	NaN	NaN	NaN	NaN	NaN	NaN	NaN	NaN	NaN	NaN	NaN
4A	NaN	NaN	NaN	NaN	NaN	NaN	NaN	NaN	NaN	NaN	NaN	NaN	18719	19815	17624	18354	19085	19450	17989	17258	14702	45017	41730	41730	42461	45017	46113	41730	45842	32933	19756	21916	17899	28126	46753	24838	24838	NaN	NaN	NaN	NaN	NaN	NaN	NaN	NaN	NaN	NaN	NaN	NaN
4A	NaN	NaN	NaN	NaN	NaN	NaN	NaN	NaN	NaN	NaN	NaN	NaN	NaN	NaN	NaN	NaN	NaN	NaN	NaN	NaN	NaN	NaN	NaN	NaN	NaN	NaN	0.76	0.78	0.79	0.81	0.83	0.85	0.89	0.87	0.91	0.92	0.83	0.84	0.83	0.82	0.84	0.81	0.89	0.84	NaN	NaN	0.81	0.89	0.84
4A	NaN	NaN	NaN	NaN	NaN	NaN	NaN	NaN	NaN	NaN	NaN	NaN	NaN	NaN	NaN	NaN	NaN	NaN	NaN	NaN	NaN	NaN	NaN	NaN	NaN	NaN	46023	10959	11689	12785	13881	14977	17533	16438	18629	18994	13881	14611	14246	13150	14611	12420	17533	14246	NaN	NaN	12420	17533	14246
4A	NaN	NaN	NaN	NaN	NaN	NaN	NaN	NaN	NaN	NaN	NaN	NaN	NaN	NaN	44652	43191	45017	11049	44287	11414	43922	43191	45748	43922	45748	45383	47209	12145	13241	15067	44256	45993	22647	20821	47119	24473	45292	45748	44197	NaN	NaN	NaN	NaN	NaN	NaN	NaN	NaN	NaN	NaN
4A	NaN	NaN	NaN	NaN	NaN	NaN	NaN	NaN	NaN	NaN	NaN	NaN	NaN	NaN	26359	25263	26724	28915	25993	29281	25628	24898	27454	25628	27089	27089	28550	30011	30742	32568	30348	31778	15707	14246	41640	17533	45901	0.91	45839	NaN	NaN	NaN	NaN	NaN	NaN	NaN	NaN	NaN	NaN
4A	NaN	NaN	NaN	NaN	NaN	NaN	NaN	NaN	NaN	NaN	NaN	22463	23193	26481	24654	25750	27942	24654	23193	25385	45839	15158	44013	45815	14032	45937	45876	7.00	44013	35612	23529	45994	36192	27061	41671	32143	NaN	NaN	NaN	NaN	NaN	NaN	NaN	NaN	NaN	NaN	NaN	NaN	NaN
4A	NaN	NaN	NaN	NaN	NaN	NaN	NaN	NaN	NaN	NaN	NaN	35217	35947	45845	45695	45754	45907	45695	35947	45723	23163	28642	21702	16589	30437	18415	17685	15128	21702	47300	45875	31079	26696	18660	35065	26299	NaN	NaN	NaN	NaN	NaN	NaN	NaN	NaN	NaN	NaN	NaN	NaN	NaN
4A	NaN	NaN	NaN	NaN	NaN	NaN	NaN	NaN	NaN	NaN	NaN	23468	27120	28946	24198	26755	31868	30407	31868	31138	26755	28216	29312	25294	25659	26390	27851	27851	31138	43556	45994	22678	45871	43862	42401	45779	NaN	NaN	NaN	NaN	NaN	NaN	NaN	NaN	NaN	NaN	NaN	NaN	NaN
4A	NaN	NaN	NaN	NaN	NaN	NaN	NaN	NaN	NaN	NaN	NaN	20180	23468	25294	20546	23468	28216	26755	28216	27851	23468	24563	25659	21641	22372	22737	24198	24563	27485	45965	45811	20486	45749	42036	45993	45659	NaN	NaN	NaN	NaN	NaN	NaN	NaN	NaN	NaN	NaN	NaN	NaN	NaN
4A	NaN	NaN	NaN	NaN	NaN	NaN	NaN	NaN	NaN	NaN	NaN	NaN	NaN	NaN	NaN	NaN	12236	42186	46204	42186	45754	43282	45907	41821	36281	45907	17715	19176	13728	32356	22402	31472	15008	2.00	32143	43862	19391	20121	NaN	NaN	NaN	NaN	NaN	NaN	NaN	NaN	NaN	NaN	NaN
4A	NaN	NaN	NaN	NaN	NaN	NaN	NaN	NaN	NaN	NaN	NaN	NaN	NaN	NaN	NaN	NaN	41821	35217	45845	35582	31199	7.00	33025	35217	30437	33390	46935	11871	42217	23590	17288	27820	12816	34700	30317	41671	16834	17564	NaN	NaN	NaN	NaN	NaN	NaN	NaN	NaN	NaN	NaN	NaN
4A	NaN	NaN	NaN	NaN	NaN	NaN	NaN	NaN	NaN	NaN	NaN	NaN	NaN	NaN	NaN	NaN	NaN	26390	26755	23833	23102	26390	31503	25659	29312	28216	45047	43221	45413	30072	12875	17199	28856	20821	24108	23377	22282	12785	18629	NaN	NaN	NaN	NaN	NaN	NaN	NaN	NaN	NaN	NaN
4A	NaN	NaN	NaN	NaN	NaN	NaN	NaN	NaN	NaN	NaN	NaN	NaN	NaN	NaN	NaN	NaN	NaN	31138	31503	28216	27851	31138	5.00	30407	34060	33329	14001	11810	14001	35916	17258	19756	30682	22647	25569	24838	24108	14246	20090	NaN	NaN	NaN	NaN	NaN	NaN	NaN	NaN	NaN	NaN
4A	NaN	NaN	NaN	41640	14246	16803	11324	14977	45292	23012	25204	10959	21916	12055	44927	23377	13150	20821	17533	17899	14611	12420	29587	25204	17899	22647	18629	42370	20821	20455	19360	25204	NaN	NaN	NaN	NaN	NaN	NaN	NaN	NaN	NaN	NaN	NaN	NaN	NaN	NaN	NaN	NaN	NaN
4A	NaN	NaN	NaN	10959	21551	24473	17899	22282	14977	31413	33970	17899	29952	18994	14977	31778	19725	28856	25204	25569	21551	19360	45840	33970	25569	31048	26299	12055	28856	28491	27030	33970	NaN	NaN	NaN	NaN	NaN	NaN	NaN	NaN	NaN	NaN	NaN	NaN	NaN	NaN	NaN	NaN	NaN
4A	NaN	NaN	NaN	NaN	NaN	NaN	NaN	NaN	NaN	NaN	NaN	NaN	NaN	NaN	NaN	NaN	28946	29677	26755	42095	24198	34394	44287	26390	42826	28216	28581	25659	32964	41395	19450	44228	43862	28856	29587	21186	29221	26665	19725	NaN	NaN	NaN	NaN	NaN	NaN	NaN	NaN	NaN	NaN
4A	NaN	NaN	NaN	NaN	NaN	NaN	NaN	NaN	NaN	NaN	NaN	NaN	NaN	NaN	NaN	NaN	12145	12875	46478	27454	44287	20515	29281	46113	28185	11414	11780	45383	15797	23468	45904	2.00	36161	22647	23012	15707	23012	20821	14246	NaN	NaN	NaN	NaN	NaN	NaN	NaN	NaN	NaN	NaN
4A	NaN	NaN	NaN	NaN	NaN	NaN	NaN	NaN	NaN	NaN	NaN	34790	15797	20911	18719	19450	23833	22007	24929	25294	24929	25294	26390	24563	25294	27851	43586	43221	11444	16193	43891	45810	16803	11324	43101	45962	NaN	NaN	NaN	NaN	NaN	NaN	NaN	NaN	NaN	NaN	NaN	NaN	NaN
4A	NaN	NaN	NaN	NaN	NaN	NaN	NaN	NaN	NaN	NaN	NaN	45935	20546	25659	23468	24198	28581	27120	29677	30407	29677	30042	31503	29312	30407	32964	12540	12175	16923	21671	11018	45993	18264	12785	44562	41640	NaN	NaN	NaN	NaN	NaN	NaN	NaN	NaN	NaN	NaN	NaN	NaN	NaN
4A	NaN	NaN	NaN	NaN	NaN	NaN	NaN	NaN	NaN	NaN	NaN	NaN	NaN	NaN	16954	11841	13302	46905	15493	47270	46905	15493	11475	14032	12936	46905	47270	46539	47270	12206	45968	43586	35462	44593	21916	17899	16803	NaN	NaN	NaN	NaN	NaN	NaN	NaN	NaN	NaN	NaN	NaN	NaN
4A	NaN	NaN	NaN	NaN	NaN	NaN	NaN	NaN	NaN	NaN	NaN	NaN	NaN	NaN	31533	26785	27881	25324	30072	26054	25324	30072	26420	28611	27881	25324	25689	25324	25689	27150	16589	26024	25235	45690	16438	12785	12055	NaN	NaN	NaN	NaN	NaN	NaN	NaN	NaN	NaN	NaN	NaN	NaN
4A	NaN	NaN	NaN	NaN	NaN	NaN	NaN	NaN	NaN	NaN	NaN	NaN	NaN	NaN	32568	32933	31472	33664	34759	21976	16132	27454	30376	31107	29646	31837	28915	31837	33664	45934	34029	11355	28491	29587	18264	17533	23012	17899	NaN	NaN	NaN	NaN	NaN	NaN	NaN	NaN	NaN	NaN	NaN
4A	NaN	NaN	NaN	NaN	NaN	NaN	NaN	NaN	NaN	NaN	NaN	NaN	NaN	NaN	30742	31107	29646	32203	32933	20515	14671	25993	28915	29281	27820	30011	27454	30376	32203	45781	32568	46784	27760	28856	17533	17168	22282	17533	NaN	NaN	NaN	NaN	NaN	NaN	NaN	NaN	NaN	NaN	NaN
4A	NaN	NaN	NaN	NaN	NaN	NaN	NaN	NaN	NaN	NaN	NaN	NaN	NaN	NaN	30072	11810	45778	11810	47239	46508	45413	42125	45966	43221	45935	45047	14366	43221	11444	12905	42095	45718	43497	16438	25569	23012	20455	19725	NaN	NaN	NaN	NaN	NaN	NaN	NaN	NaN	NaN	NaN	NaN
4A	NaN	NaN	NaN	NaN	NaN	NaN	NaN	NaN	NaN	NaN	NaN	NaN	NaN	NaN	28246	46874	43952	46508	45413	44682	43952	45966	45843	41760	45782	43221	12540	41395	46143	11079	45965	45659	42767	16072	24838	22647	20090	18994	NaN	NaN	NaN	NaN	NaN	NaN	NaN	NaN	NaN	NaN	NaN
4A	NaN	NaN	NaN	NaN	NaN	NaN	NaN	NaN	NaN	NaN	NaN	NaN	NaN	NaN	17989	21276	18719	17258	17258	15067	16528	16893	20546	14702	16528	17258	16893	20546	22007	23468	25659	25600	19025	32174	32509	20090	18629	20821	NaN	NaN	NaN	NaN	NaN	NaN	NaN	NaN	NaN	NaN	NaN
4A	NaN	NaN	NaN	NaN	NaN	NaN	NaN	NaN	NaN	NaN	NaN	NaN	NaN	NaN	21641	24929	22372	20911	20911	18719	19815	20546	24198	18354	20180	20546	20180	24198	25659	26755	29312	27791	20852	34366	33970	21551	19725	21916	NaN	NaN	NaN	NaN	NaN	NaN	NaN	NaN	NaN	NaN	NaN
4B	NaN	NaN	NaN	NaN	NaN	NaN	NaN	NaN	NaN	NaN	NaN	NaN	NaN	NaN	NaN	NaN	NaN	NaN	11475	45078	13302	14397	12936	45444	11841	12571	24228	11110	45078	14397	11841	21245	13181	31413	2.00	17199	45993	23743	16438	NaN	NaN	NaN	NaN	NaN	NaN	NaN	NaN	NaN	NaN
4B	NaN	NaN	NaN	NaN	NaN	NaN	NaN	NaN	NaN	NaN	NaN	NaN	NaN	NaN	NaN	NaN	NaN	NaN	15128	12571	16954	18415	16589	12571	15858	16589	27881	14763	12571	18415	15858	23437	14642	32509	45749	18660	42401	24838	17168	NaN	NaN	NaN	NaN	NaN	NaN	NaN	NaN	NaN	NaN
4B	NaN	NaN	NaN	NaN	NaN	NaN	NaN	NaN	NaN	NaN	NaN	NaN	NaN	18050	26451	24990	22068	22433	22798	28642	27546	23894	24990	11841	11841	12571	12936	46905	15858	25720	34394	27061	30348	23408	18660	29587	46054	NaN	NaN	NaN	NaN	NaN	NaN	NaN	NaN	NaN	NaN	NaN	NaN
4B	NaN	NaN	NaN	NaN	NaN	NaN	NaN	NaN	NaN	NaN	NaN	NaN	NaN	18019	25324	24228	21671	21671	22402	27150	26420	23132	23863	12905	12905	13636	13636	11810	16193	24593	12114	11720	14642	45323	41306	19360	33239	NaN	NaN	NaN	NaN	NaN	NaN	NaN	NaN	NaN	NaN	NaN	NaN
4B	NaN	NaN	NaN	NaN	NaN	NaN	NaN	NaN	NaN	NaN	NaN	NaN	NaN	NaN	NaN	43586	42125	41395	45874	43221	44682	41760	43952	41395	32599	34060	45662	35886	44317	45905	11414	19784	30348	15008	20486	16103	35065	20090	NaN	NaN	NaN	NaN	NaN	NaN	NaN	NaN	NaN	NaN	NaN
4B	NaN	NaN	NaN	NaN	NaN	NaN	NaN	NaN	NaN	NaN	NaN	NaN	NaN	NaN	NaN	11444	46508	45413	43952	11079	12540	45778	11810	45778	5.00	45752	45996	45935	12175	43952	14702	22706	32905	17199	22678	17930	45659	21186	NaN	NaN	NaN	NaN	NaN	NaN	NaN	NaN	NaN	NaN	NaN
4B	NaN	NaN	NaN	NaN	NaN	NaN	NaN	NaN	NaN	NaN	NaN	NaN	NaN	NaN	NaN	NaN	NaN	NaN	NaN	NaN	NaN	NaN	15432	45748	41365	42826	13241	44652	11414	45905	45720	44593	31107	45661	27061	35065	27760	24838	28856	28491	21916	NaN	NaN	NaN	NaN	NaN	NaN	NaN	20455
4B	NaN	NaN	NaN	NaN	NaN	NaN	NaN	NaN	NaN	NaN	NaN	NaN	NaN	NaN	NaN	NaN	NaN	NaN	NaN	NaN	NaN	NaN	45748	45904	35855	45661	43922	45812	42095	32599	31837	41671	25628	31472	23043	32143	25204	22647	26299	25934	19725	NaN	NaN	NaN	NaN	NaN	NaN	NaN	18264
4B	NaN	NaN	NaN	NaN	NaN	NaN	NaN	NaN	NaN	NaN	NaN	NaN	NaN	44682	11810	45935	45782	45693	45874	41760	34060	45966	41395	35156	44682	45662	42125	45752	44317	45413	43191	45841	45749	45659	27395	14246	NaN	NaN	NaN	NaN	NaN	NaN	NaN	NaN	NaN	NaN	NaN	NaN	NaN
4B	NaN	NaN	NaN	NaN	NaN	NaN	NaN	NaN	NaN	NaN	NaN	NaN	NaN	44682	11810	45935	45782	45693	45874	41760	34060	45966	41395	35156	44682	45662	42125	45752	44317	45413	43191	45841	45749	45659	27395	14246	NaN	NaN	NaN	NaN	NaN	NaN	NaN	NaN	NaN	NaN	NaN	NaN	NaN
4B	NaN	NaN	NaN	NaN	NaN	NaN	NaN	NaN	NaN	NaN	NaN	NaN	NaN	NaN	NaN	18019	46143	18019	16923	15827	16193	17654	15097	20210	13636	19480	17288	15462	19115	32264	42125	26359	45811	24504	21217	24139	45993	33970	NaN	NaN	NaN	NaN	NaN	NaN	NaN	NaN	NaN	NaN	NaN
4B	NaN	NaN	NaN	NaN	NaN	NaN	NaN	NaN	NaN	NaN	NaN	NaN	NaN	NaN	NaN	19115	11079	19115	18384	17288	17654	18749	16558	21671	14732	20941	18384	16923	20576	33725	43586	27454	45872	25235	21582	24869	41306	34335	NaN	NaN	NaN	NaN	NaN	NaN	NaN	NaN	NaN	NaN	NaN
4B	NaN	NaN	NaN	NaN	NaN	NaN	NaN	NaN	NaN	NaN	NaN	NaN	NaN	NaN	NaN	NaN	16193	15827	17288	27120	28581	29312	12175	27851	29677	26024	23833	26390	28946	20546	44986	45749	16469	45902	24838	31048	28126	16072	NaN	NaN	NaN	NaN	NaN	NaN	NaN	NaN	NaN	NaN	NaN
4B	NaN	NaN	NaN	NaN	NaN	NaN	NaN	NaN	NaN	NaN	NaN	NaN	NaN	NaN	NaN	NaN	27881	27515	29342	45693	45813	45874	23498	45752	45905	36251	33695	5.00	45843	30042	15401	42401	21947	44593	28491	35065	31778	19360	NaN	NaN	NaN	NaN	NaN	NaN	NaN	NaN	NaN	NaN	NaN
4B	NaN	NaN	NaN	NaN	NaN	NaN	NaN	NaN	NaN	NaN	NaN	NaN	11049	18354	46478	25294	21276	27120	30042	43191	45383	16893	45904	45720	42461	45842	35855	41730	45904	20180	11749	20486	45932	45690	20852	45323	NaN	NaN	NaN	NaN	NaN	NaN	NaN	NaN	NaN	NaN	NaN	NaN	NaN
4B	NaN	NaN	NaN	NaN	NaN	NaN	NaN	NaN	NaN	NaN	NaN	NaN	5.00	45047	35156	16558	12175	18749	22037	31503	34060	43586	27485	25294	30407	26755	22737	29677	27851	47239	31472	35462	16103	12451	36192	22313	NaN	NaN	NaN	NaN	NaN	NaN	NaN	NaN	NaN	NaN	NaN	NaN	NaN
4B	NaN	NaN	NaN	NaN	NaN	NaN	NaN	NaN	NaN	NaN	NaN	NaN	15797	15797	16163	15797	17624	20180	16893	12145	17258	12875	15797	16528	13971	44287	20546	16528	31503	29646	36192	23774	35065	24838	20821	29221	22282	NaN	NaN	NaN	NaN	NaN	NaN	NaN	NaN	NaN	NaN	NaN	NaN
4B	NaN	NaN	NaN	NaN	NaN	NaN	NaN	NaN	NaN	NaN	NaN	NaN	18719	19085	19450	19085	20911	23468	20180	15067	20180	16163	18719	19450	17258	47209	23833	19815	35156	32203	45780	25600	36161	25934	21916	30317	23377	NaN	NaN	NaN	NaN	NaN	NaN	NaN	NaN	NaN	NaN	NaN	NaN
4B	NaN	NaN	NaN	NaN	NaN	NaN	NaN	NaN	NaN	NaN	NaN	NaN	NaN	46174	46174	19511	32994	19146	27150	30803	6.00	42156	32994	45663	33725	25324	35186	32994	33359	27546	45753	15036	17227	45691	31444	13181	45718	NaN	NaN	NaN	NaN	NaN	NaN	NaN	NaN	NaN	NaN	NaN	NaN
4B	NaN	NaN	NaN	NaN	NaN	NaN	NaN	NaN	NaN	NaN	NaN	NaN	NaN	12936	12936	23163	36281	22433	30072	34090	45906	45444	35916	45936	45663	28246	45783	36281	36281	30834	41426	16862	19054	45841	32905	14277	45810	NaN	NaN	NaN	NaN	NaN	NaN	NaN	NaN	NaN	NaN	NaN	NaN
4B	NaN	NaN	NaN	NaN	NaN	NaN	NaN	NaN	NaN	NaN	NaN	NaN	NaN	NaN	35125	43556	31837	45965	45965	32568	31472	32933	32568	43556	43922	12510	18354	42095	43891	34731	29983	29587	14277	20852	21186	23012	18994	NaN	NaN	NaN	NaN	NaN	NaN	NaN	NaN	NaN	NaN	NaN	NaN
4B	NaN	NaN	NaN	NaN	NaN	NaN	NaN	NaN	NaN	NaN	NaN	NaN	NaN	NaN	20546	30042	16893	26755	26755	17624	16163	17624	17258	30042	30042	36251	42856	28216	24898	14671	45352	45871	27426	35096	29952	31778	27395	NaN	NaN	NaN	NaN	NaN	NaN	NaN	NaN	NaN	NaN	NaN	NaN
4B	NaN	NaN	NaN	NaN	NaN	NaN	NaN	NaN	NaN	NaN	NaN	NaN	NaN	NaN	NaN	46844	30011	33298	23071	21976	18688	24898	17227	21610	28550	23437	29281	21245	30376	31472	23043	15008	46419	29252	45993	45659	29221	21916	NaN	NaN	NaN	NaN	NaN	NaN	NaN	NaN	NaN	NaN	NaN
4B	NaN	NaN	NaN	NaN	NaN	NaN	NaN	NaN	NaN	NaN	NaN	NaN	NaN	NaN	NaN	11049	30742	34029	23802	22706	19419	25628	17958	22341	29281	24167	30011	21976	31107	32203	23774	15738	47150	29983	41306	45690	29587	22282	NaN	NaN	NaN	NaN	NaN	NaN	NaN	NaN	NaN	NaN	NaN
4B	NaN	NaN	NaN	NaN	NaN	NaN	NaN	NaN	NaN	NaN	NaN	NaN	NaN	42887	42522	45078	11475	19876	44713	45078	45444	14032	45844	45078	45875	11475	46539	24990	16224	45783	26755	45660	43862	36161	45993	32143	45749	NaN	NaN	NaN	NaN	NaN	NaN	NaN	NaN	NaN	NaN	NaN	NaN
4B	NaN	NaN	NaN	NaN	NaN	NaN	NaN	NaN	NaN	NaN	NaN	NaN	NaN	46905	46174	12571	15493	24259	12206	12571	12936	18050	43252	12571	43252	15493	14032	29373	20607	42522	29677	45811	45323	45690	42036	33604	45871	NaN	NaN	NaN	NaN	NaN	NaN	NaN	NaN	NaN	NaN	NaN	NaN
4B	NaN	NaN	NaN	NaN	NaN	NaN	NaN	NaN	NaN	NaN	19450	24929	23102	23468	26390	23833	25294	23102	23102	24198	20546	24198	45905	23468	24563	23833	20546	43952	24228	24959	14702	22313	45840	14977	28856	NaN	NaN	NaN	NaN	NaN	NaN	NaN	NaN	NaN	NaN	NaN	NaN	NaN	NaN
4B	NaN	NaN	NaN	NaN	NaN	NaN	NaN	NaN	NaN	NaN	45751	43191	41365	41730	44287	42095	43556	41365	41365	42461	45842	42461	19815	41730	42826	41730	45842	23468	45782	45843	34029	11720	30682	46023	21916	NaN	NaN	NaN	NaN	NaN	NaN	NaN	NaN	NaN	NaN	NaN	NaN	NaN	NaN
4B	NaN	NaN	NaN	NaN	NaN	NaN	NaN	NaN	NaN	NaN	NaN	NaN	NaN	NaN	NaN	NaN	NaN	NaN	23468	22007	23102	26024	20180	25294	23468	14702	13241	21276	23468	34060	27485	22706	27791	44228	17199	27426	45689	13912	45659	35065	NaN	NaN	NaN	NaN	NaN	NaN	NaN	NaN	NaN
4B	NaN	NaN	NaN	NaN	NaN	NaN	NaN	NaN	NaN	NaN	NaN	NaN	NaN	NaN	NaN	NaN	NaN	NaN	14702	13241	14702	17258	11780	16528	14702	43191	41730	12875	14702	24929	18719	15766	22678	45932	12451	22313	41306	46054	33239	31413	NaN	NaN	NaN	NaN	NaN	NaN	NaN	NaN	NaN
4B	NaN	NaN	NaN	NaN	NaN	NaN	NaN	NaN	NaN	NaN	NaN	NaN	NaN	23468	23468	12145	29677	15432	45748	11414	22007	12510	43556	45383	26390	43922	26755	22737	21641	22737	43922	17564	34700	26665	19025	13516	14246	NaN	NaN	NaN	NaN	NaN	NaN	NaN	NaN	NaN	NaN	NaN	NaN
4B	NaN	NaN	NaN	NaN	NaN	NaN	NaN	NaN	NaN	NaN	NaN	NaN	NaN	35551	35186	20576	43617	24959	16923	19480	33359	20941	14366	16558	45814	14732	45875	34455	32994	34455	14366	43525	18295	44593	45352	27760	28856	NaN	NaN	NaN	NaN	NaN	NaN	NaN	NaN	NaN	NaN	NaN	NaN
4B	NaN	NaN	NaN	NaN	NaN	NaN	NaN	NaN	NaN	NaN	NaN	NaN	45662	33329	45752	45813	17654	41760	45662	43221	45843	31138	22037	45813	45782	34425	34425	32599	5.00	28946	45842	12816	45690	45963	19391	27030	NaN	NaN	NaN	NaN	NaN	NaN	NaN	NaN	NaN	NaN	NaN	NaN	NaN
4B	NaN	NaN	NaN	NaN	NaN	NaN	NaN	NaN	NaN	NaN	NaN	NaN	45935	45662	41760	42491	21671	45413	45966	46874	42856	34790	26054	42491	42125	45752	45752	36251	45935	32234	42095	14277	45810	42036	21217	28126	NaN	NaN	NaN	NaN	NaN	NaN	NaN	NaN	NaN	NaN	NaN	NaN	NaN
4B	NaN	NaN	NaN	NaN	NaN	NaN	NaN	NaN	NaN	NaN	16954	18780	24259	28642	22068	27546	18415	33390	23529	22433	27912	15493	20241	22433	20607	15493	16954	46539	12571	47270	21276	22313	32874	44228	20455	NaN	NaN	NaN	NaN	NaN	NaN	NaN	NaN	NaN	NaN	NaN	NaN	NaN	NaN
4B	NaN	NaN	NaN	NaN	NaN	NaN	NaN	NaN	NaN	NaN	20607	22433	27912	32660	26085	31564	22068	45723	27546	26451	31929	19511	23894	26451	24259	19146	20972	13667	16589	14397	24198	23774	33970	45323	21186	NaN	NaN	NaN	NaN	NaN	NaN	NaN	NaN	NaN	NaN	NaN	NaN	NaN	NaN
4B	NaN	NaN	NaN	NaN	NaN	NaN	NaN	NaN	NaN	NaN	NaN	NaN	NaN	28307	27211	27211	25020	14793	19541	23559	23193	20637	25385	18080	26846	18445	17715	12236	12966	26481	26390	26330	17564	14642	28126	29221	20090	NaN	NaN	NaN	NaN	NaN	NaN	NaN	NaN	NaN	NaN	NaN	NaN
4B	NaN	NaN	NaN	NaN	NaN	NaN	NaN	NaN	NaN	NaN	NaN	NaN	NaN	20271	18810	18810	16984	43282	11505	15158	15158	12601	17349	46569	18810	46935	46204	45998	41821	18445	21276	23408	14642	12086	26299	27395	18264	NaN	NaN	NaN	NaN	NaN	NaN	NaN	NaN	NaN	NaN	NaN	NaN
4B	NaN	NaN	NaN	NaN	NaN	NaN	NaN	NaN	NaN	NaN	NaN	NaN	NaN	NaN	NaN	27881	20941	31533	30437	18384	29707	31898	26054	30072	22767	30437	27515	14732	26054	19115	26054	24898	22313	45871	33604	45810	32509	11324	NaN	NaN	NaN	NaN	NaN	NaN	NaN	NaN	NaN	NaN	NaN
4B	NaN	NaN	NaN	NaN	NaN	NaN	NaN	NaN	NaN	NaN	NaN	NaN	NaN	NaN	NaN	18719	13241	21276	20546	11414	19815	21641	17258	20180	14702	20546	18354	44652	17258	11780	17258	32174	45749	23012	18264	22282	17533	45689	NaN	NaN	NaN	NaN	NaN	NaN	NaN	NaN	NaN	NaN	NaN
4B	NaN	NaN	NaN	NaN	NaN	NaN	NaN	NaN	NaN	NaN	NaN	NaN	NaN	NaN	26390	23102	27851	24929	25659	26390	26390	23833	24198	23468	19815	24563	20546	27120	26024	23468	18323	45872	27426	30713	30011	25965	42767	NaN	NaN	NaN	NaN	NaN	NaN	NaN	NaN	NaN	NaN	NaN	NaN
4B	NaN	NaN	NaN	NaN	NaN	NaN	NaN	NaN	NaN	NaN	NaN	NaN	NaN	NaN	24198	20911	25659	22737	23468	24198	24198	21641	22372	21276	17989	22372	18354	24929	23833	21276	16862	45750	25965	29618	28185	24869	41671	NaN	NaN	NaN	NaN	NaN	NaN	NaN	NaN	NaN	NaN	NaN	NaN
4B	NaN	NaN	NaN	NaN	NaN	NaN	NaN	NaN	NaN	NaN	NaN	NaN	NaN	NaN	33725	45936	45721	28246	45997	43252	45783	45722	36281	45078	45663	14001	41791	35186	45778	23498	35521	43525	20852	45659	33239	33239	26299	NaN	NaN	NaN	NaN	NaN	NaN	NaN	NaN	NaN	NaN	NaN	NaN
4B	NaN	NaN	NaN	NaN	NaN	NaN	NaN	NaN	NaN	NaN	NaN	NaN	NaN	NaN	42887	12936	45047	45663	14032	15858	11110	46905	45078	18050	46174	22037	14397	43983	17288	32264	42856	11749	24869	45902	36161	36161	28856	NaN	NaN	NaN	NaN	NaN	NaN	NaN	NaN	NaN	NaN	NaN	NaN
4B	NaN	NaN	NaN	NaN	NaN	NaN	NaN	NaN	NaN	NaN	NaN	NaN	NaN	NaN	NaN	NaN	NaN	NaN	NaN	NaN	NaN	NaN	32874	27760	28491	28856	30317	45689	47150	12816	12451	17199	15738	19025	19025	25235	23774	43862	24869	26330	26330	NaN	NaN	NaN	NaN	NaN	NaN	NaN	12086
4B	NaN	NaN	NaN	NaN	NaN	NaN	NaN	NaN	NaN	NaN	NaN	NaN	NaN	NaN	NaN	NaN	NaN	NaN	NaN	NaN	NaN	NaN	0.65	0.60	0.61	0.61	0.63	0.77	0.79	0.81	0.80	0.85	0.83	0.87	0.86	0.92	0.91	0.75	0.92	0.93	0.93	NaN	NaN	NaN	NaN	NaN	NaN	NaN	0.80
4B	NaN	NaN	NaN	NaN	NaN	NaN	NaN	NaN	NaN	NaN	NaN	NaN	27546	24990	11505	42186	19146	23529	45845	19146	7.00	20972	30834	28642	24624	45695	24259	29007	24624	42552	44652	21947	11720	2.00	45718	45690	NaN	NaN	NaN	NaN	NaN	NaN	NaN	NaN	NaN	NaN	NaN	NaN	NaN
4B	NaN	NaN	NaN	NaN	NaN	NaN	NaN	NaN	NaN	NaN	NaN	NaN	24959	22767	42156	45663	18019	21306	34820	17654	32629	19480	27515	25689	22402	33359	22037	26054	22402	45694	20149	43497	35065	24838	25934	25569	NaN	NaN	NaN	NaN	NaN	NaN	NaN	NaN	NaN	NaN	NaN	NaN	NaN
4B	NaN	NaN	NaN	NaN	NaN	NaN	NaN	NaN	NaN	NaN	NaN	15858	45875	45783	19845	35186	29342	45967	29342	30072	22402	19480	31533	22402	16558	22402	23498	17288	29707	45753	30072	12114	19025	45902	27030	16438	NaN	NaN	NaN	NaN	NaN	NaN	NaN	NaN	NaN	NaN	NaN	NaN	NaN
4B	NaN	NaN	NaN	NaN	NaN	NaN	NaN	NaN	NaN	NaN	NaN	19876	43252	42156	23132	45814	32994	44348	32994	33725	25689	22767	35186	25689	19845	25689	26785	20576	33359	41791	33725	13940	20486	45993	27760	17533	NaN	NaN	NaN	NaN	NaN	NaN	NaN	NaN	NaN	NaN	NaN	NaN	NaN
4B	NaN	NaN	NaN	NaN	NaN	NaN	NaN	NaN	NaN	NaN	NaN	NaN	NaN	NaN	29738	27546	42552	34486	22798	45784	27546	30103	26451	27181	29007	27181	24624	36312	25355	14702	42064	33970	27760	24473	29587	21186	22647	16072	NaN	NaN	NaN	NaN	NaN	NaN	NaN	NaN	NaN	NaN	NaN
4B	NaN	NaN	NaN	NaN	NaN	NaN	NaN	NaN	NaN	NaN	NaN	NaN	NaN	NaN	45809	43983	21337	13667	45875	17685	43983	46174	42887	43617	45444	43617	41426	15493	42156	45751	32905	28126	22647	19360	24108	16438	17899	11689	NaN	NaN	NaN	NaN	NaN	NaN	NaN	NaN	NaN	NaN	NaN
4B	NaN	NaN	NaN	NaN	NaN	NaN	NaN	NaN	NaN	NaN	NaN	NaN	NaN	18719	18354	16528	26024	12145	16163	16893	13606	16893	18354	15432	19815	14702	16893	20911	18354	23102	17593	24532	15008	32905	12420	17533	26665	NaN	NaN	NaN	NaN	NaN	NaN	NaN	NaN	NaN	NaN	NaN	NaN
4B	NaN	NaN	NaN	NaN	NaN	NaN	NaN	NaN	NaN	NaN	NaN	NaN	NaN	15827	15097	13271	24593	44682	12540	14001	46143	13636	15097	11810	16923	11079	13636	18384	15462	20941	43556	15432	32905	17958	22647	28856	45871	NaN	NaN	NaN	NaN	NaN	NaN	NaN	NaN	NaN	NaN	NaN	NaN
4B	NaN	NaN	NaN	NaN	NaN	NaN	NaN	NaN	NaN	NaN	NaN	NaN	NaN	NaN	NaN	32964	32599	34790	32599	30773	31868	26755	25294	23833	19450	19815	23468	20546	30407	41365	15766	32540	15738	10990	34335	25934	24838	20455	NaN	NaN	NaN	NaN	NaN	NaN	NaN	NaN	NaN	NaN	NaN
4B	NaN	NaN	NaN	NaN	NaN	NaN	NaN	NaN	NaN	NaN	NaN	NaN	NaN	NaN	NaN	34425	34060	36251	34425	32234	33695	28216	26755	25294	20911	21641	24929	22007	31868	42461	16862	33635	16469	11720	35065	26665	25204	21186	NaN	NaN	NaN	NaN	NaN	NaN	NaN	NaN	NaN	NaN	NaN
4B	NaN	NaN	NaN	NaN	NaN	NaN	NaN	NaN	NaN	NaN	NaN	NaN	NaN	16923	13271	11444	17288	12905	11810	17288	46508	42856	5.00	15097	11810	21276	47239	31868	17288	32933	15766	21217	45810	28856	23743	21551	14246	NaN	NaN	NaN	NaN	NaN	NaN	NaN	NaN	NaN	NaN	NaN	NaN
4B	NaN	NaN	NaN	NaN	NaN	NaN	NaN	NaN	NaN	NaN	NaN	NaN	NaN	26420	22402	20576	26785	22402	20941	26785	19115	15462	45413	24593	20941	29312	19845	45966	26785	45904	21610	25600	42401	31778	26665	24473	16803	NaN	NaN	NaN	NaN	NaN	NaN	NaN	NaN	NaN	NaN	NaN	NaN
4B	NaN	NaN	NaN	NaN	NaN	NaN	NaN	NaN	NaN	NaN	NaN	NaN	NaN	22798	20241	23529	18050	18415	31564	24259	27912	18415	19146	25720	14397	43617	24990	43252	41791	11414	46447	23043	32174	43497	45993	45690	32874	NaN	NaN	NaN	NaN	NaN	NaN	NaN	NaN	NaN	NaN	NaN	NaN
4B	NaN	NaN	NaN	NaN	NaN	NaN	NaN	NaN	NaN	NaN	NaN	NaN	NaN	47270	44713	11475	42887	42887	18780	12206	15493	43252	43617	13667	45844	32264	12571	31898	30437	45904	45933	18295	27061	45871	45659	33604	29221	NaN	NaN	NaN	NaN	NaN	NaN	NaN	NaN	NaN	NaN	NaN	NaN
4B	NaN	NaN	NaN	NaN	NaN	NaN	NaN	NaN	NaN	NaN	NaN	NaN	NaN	NaN	NaN	NaN	NaN	43586	45778	45874	45966	43221	45047	45874	45874	45935	45782	45413	43952	45905	45996	32568	33270	46054	30682	31413	26299	31778	30317	NaN	NaN	NaN	NaN	NaN	NaN	NaN	NaN	NaN	NaN
4B	NaN	NaN	NaN	NaN	NaN	NaN	NaN	NaN	NaN	NaN	NaN	NaN	NaN	NaN	NaN	NaN	NaN	27881	30437	23498	24959	27515	29342	23498	23498	24228	22402	30072	28246	23863	25324	11780	44986	18295	45749	45840	33239	45871	45749	NaN	NaN	NaN	NaN	NaN	NaN	NaN	NaN	NaN	NaN
4B	NaN	NaN	NaN	NaN	NaN	NaN	NaN	NaN	NaN	NaN	NaN	NaN	NaN	NaN	NaN	NaN	NaN	NaN	NaN	NaN	NaN	NaN	NaN	NaN	NaN	NaN	NaN	NaN	41671	21947	45871	0.99	43831	0.88	0.74	0.70	0.77	45809	44197	41275	45992	0.89	0.55	0.69	0.66	0.72	0.73	0.76	0.88
4B	NaN	NaN	NaN	NaN	NaN	NaN	NaN	NaN	NaN	NaN	NaN	NaN	NaN	NaN	NaN	NaN	NaN	NaN	NaN	NaN	NaN	NaN	NaN	NaN	NaN	NaN	NaN	NaN	13150	24108	12055	0.63	0.76	0.56	0.47	0.45	0.49	0.67	0.77	0.72	0.71	0.57	0.35	0.44	0.42	0.46	0.47	0.48	0.56
4B	NaN	NaN	NaN	NaN	NaN	NaN	NaN	NaN	NaN	NaN	NaN	NaN	42491	11079	45935	18384	45413	17654	43586	45843	22737	45813	31503	28216	15797	33329	17624	23102	23498	18354	12479	20486	12816	45871	45963	23012	23743	NaN	NaN	NaN	NaN	NaN	NaN	NaN	NaN	NaN	NaN	NaN	NaN
4B	NaN	NaN	NaN	NaN	NaN	NaN	NaN	NaN	NaN	NaN	NaN	NaN	22372	27120	20546	33329	24929	32599	23468	19450	41365	19085	12510	46113	35125	14336	4.00	41730	45752	45692	35827	47150	45932	31413	32509	16803	17168	NaN	NaN	NaN	NaN	NaN	NaN	NaN	NaN	NaN	NaN	NaN	NaN
4B	NaN	NaN	NaN	NaN	NaN	NaN	NaN	NaN	NaN	NaN	NaN	32325	12966	26115	46569	20271	19541	44774	26481	19906	15523	14427	22828	18080	23559	20637	45815	35582	42552	7.00	34394	30348	45323	29221	28856	32509	NaN	NaN	NaN	NaN	NaN	NaN	NaN	NaN	NaN	NaN	NaN	NaN	NaN
4B	NaN	NaN	NaN	NaN	NaN	NaN	NaN	NaN	NaN	NaN	NaN	44743	27181	45845	24624	33756	33025	19906	45876	33390	29373	28277	36312	31929	7.00	34121	17319	14397	20607	15493	22341	21582	45810	23743	23377	26665	NaN	NaN	NaN	NaN	NaN	NaN	NaN	NaN	NaN	NaN	NaN	NaN	NaN
4B	NaN	NaN	NaN	NaN	NaN	NaN	NaN	NaN	NaN	NaN	NaN	NaN	NaN	NaN	NaN	NaN	NaN	NaN	NaN	NaN	NaN	NaN	NaN	NaN	NaN	43221	45782	35521	45843	12175	27851	11749	18295	29952	41306	17930	32143	28856	18264	21551	14611	21551	18629	NaN	NaN	NaN	23743	45840	45993
4B	NaN	NaN	NaN	NaN	NaN	NaN	NaN	NaN	NaN	NaN	NaN	NaN	NaN	NaN	NaN	NaN	NaN	NaN	NaN	NaN	NaN	NaN	NaN	NaN	NaN	22402	17288	14001	18019	28246	42491	21976	25965	35431	11355	25600	45718	34335	22647	26299	18629	26299	23012	NaN	NaN	NaN	28856	45323	10990
4B	NaN	NaN	NaN	NaN	NaN	NaN	NaN	NaN	NaN	NaN	NaN	NaN	26359	28185	25263	24167	23802	11049	25263	45748	24898	25628	20880	24167	25263	23071	44652	44652	13606	15067	45693	20486	35796	26299	31048	20090	NaN	NaN	NaN	NaN	NaN	NaN	NaN	NaN	NaN	NaN	NaN	NaN	NaN
4B	NaN	NaN	NaN	NaN	NaN	NaN	NaN	NaN	NaN	NaN	NaN	NaN	26359	28185	25263	24167	23802	11049	25263	45748	24898	25628	20880	24167	25263	23071	44652	44652	13606	15067	45693	20486	35796	26299	31048	20090	NaN	NaN	NaN	NaN	NaN	NaN	NaN	NaN	NaN	NaN	NaN	NaN	NaN
4B	NaN	NaN	NaN	NaN	NaN	NaN	NaN	NaN	NaN	NaN	NaN	NaN	NaN	NaN	NaN	NaN	NaN	36251	35521	34790	35521	45905	33329	45874	36251	32599	28216	34790	35886	45782	33664	44228	45810	41671	31048	19360	21916	28126	20455	NaN	NaN	NaN	NaN	NaN	NaN	NaN	NaN	NaN	NaN
4B	NaN	NaN	NaN	NaN	NaN	NaN	NaN	NaN	NaN	NaN	NaN	NaN	NaN	NaN	NaN	NaN	NaN	19115	18749	18019	18384	23132	15827	22767	19480	15097	46874	17654	19115	21671	12510	16469	46784	13547	45749	25569	28126	35065	26665	NaN	NaN	NaN	NaN	NaN	NaN	NaN	NaN	NaN	NaN
4B	NaN	NaN	NaN	NaN	NaN	NaN	NaN	NaN	NaN	NaN	NaN	NaN	NaN	NaN	11871	45474	15888	13697	43647	43647	42552	17715	47300	12966	42917	45968	45907	29007	43282	41821	45813	27820	22678	14277	45963	31778	33604	32143	NaN	NaN	NaN	NaN	NaN	NaN	NaN	NaN	NaN	NaN	NaN
4B	NaN	NaN	NaN	NaN	NaN	NaN	NaN	NaN	NaN	NaN	NaN	NaN	NaN	NaN	45968	45723	44743	42552	36312	35947	35217	46204	45876	41821	35582	33390	32660	21702	35582	34486	33695	23802	19756	11720	45779	29587	31413	30317	NaN	NaN	NaN	NaN	NaN	NaN	NaN	NaN	NaN	NaN	NaN
4B	NaN	NaN	NaN	NaN	NaN	NaN	NaN	NaN	NaN	NaN	NaN	NaN	NaN	NaN	NaN	33725	25324	34090	31898	35551	35186	6.00	16589	15493	33725	34455	33725	35916	45753	14032	35490	19054	45872	22678	24504	45689	25934	33604	NaN	NaN	NaN	NaN	NaN	NaN	NaN	NaN	NaN	NaN	NaN
4B	NaN	NaN	NaN	NaN	NaN	NaN	NaN	NaN	NaN	NaN	NaN	NaN	NaN	NaN	NaN	13271	42125	14001	11444	14732	14732	16193	31168	30072	13271	14001	13271	15097	17288	28611	21976	43525	28887	13547	15373	45749	20090	27030	NaN	NaN	NaN	NaN	NaN	NaN	NaN	NaN	NaN	NaN	NaN
4B	NaN	NaN	NaN	NaN	NaN	NaN	NaN	NaN	NaN	NaN	NaN	NaN	NaN	43252	45078	45444	45967	42522	41426	46174	45444	45444	45936	45875	34820	14001	23498	19845	42156	12936	45996	11383	31809	44593	47150	45749	33970	NaN	NaN	NaN	NaN	NaN	NaN	NaN	NaN	NaN	NaN	NaN	NaN
4B	NaN	NaN	NaN	NaN	NaN	NaN	NaN	NaN	NaN	NaN	NaN	NaN	NaN	31898	33725	34090	29707	31533	30437	34820	34090	34090	29342	28611	24228	45996	13636	46143	31168	45753	31868	42064	26696	45963	43132	34335	30317	NaN	NaN	NaN	NaN	NaN	NaN	NaN	NaN	NaN	NaN	NaN	NaN
4B	NaN	NaN	NaN	NaN	NaN	NaN	NaN	NaN	NaN	NaN	43556	45017	45965	43191	42095	11414	43556	42461	45748	46478	12145	45748	47209	46113	41730	42461	20911	45751	12510	15036	27061	17930	14642	12816	35065	NaN	NaN	NaN	NaN	NaN	NaN	NaN	NaN	NaN	NaN	NaN	NaN	NaN	NaN
4B	NaN	NaN	NaN	NaN	NaN	NaN	NaN	NaN	NaN	NaN	31868	34060	28581	31503	30407	45662	32234	30773	34790	35521	45752	34425	5.00	35156	29677	30773	11810	25659	45782	35490	43525	32905	29252	26696	46784	NaN	NaN	NaN	NaN	NaN	NaN	NaN	NaN	NaN	NaN	NaN	NaN	NaN	NaN
4B	NaN	NaN	NaN	NaN	NaN	NaN	NaN	NaN	NaN	NaN	NaN	41395	13271	17654	23498	46874	11079	16923	15462	12540	12175	13636	14732	11444	15827	16193	43952	12175	45413	46508	41760	41334	34335	45659	32509	20821	NaN	NaN	NaN	NaN	NaN	NaN	NaN	NaN	NaN	NaN	NaN	NaN	NaN
4B	NaN	NaN	NaN	NaN	NaN	NaN	NaN	NaN	NaN	NaN	NaN	45966	12540	16923	22767	46508	46874	16193	14732	12175	11444	13271	14366	11079	15097	15827	43221	11444	44682	46143	45996	45994	33970	2.00	32143	20821	NaN	NaN	NaN	NaN	NaN	NaN	NaN	NaN	NaN	NaN	NaN	NaN	NaN
4B	NaN	NaN	NaN	NaN	NaN	NaN	NaN	NaN	NaN	15432	25659	20546	25294	45813	29312	22737	20546	14702	15432	16163	17258	11780	45383	16163	11414	27851	28946	30042	35886	45935	30713	45932	35065	27030	18994	NaN	NaN	NaN	NaN	NaN	NaN	NaN	NaN	NaN	NaN	NaN	NaN	NaN	NaN
4B	NaN	NaN	NaN	NaN	NaN	NaN	NaN	NaN	NaN	45843	14366	45413	14366	29707	18749	11079	45047	45813	45874	45935	41395	34790	31868	45935	34790	17288	18384	19480	26054	31533	46082	15008	45689	2.00	27030	NaN	NaN	NaN	NaN	NaN	NaN	NaN	NaN	NaN	NaN	NaN	NaN	NaN	NaN
4B	NaN	NaN	NaN	NaN	NaN	NaN	NaN	NaN	NaN	NaN	NaN	15797	43191	45748	43556	43556	43556	43922	45017	45017	13971	43922	45383	44287	45017	12875	43922	45812	20546	13971	21610	45840	26665	42767	27760	23743	NaN	NaN	NaN	NaN	NaN	NaN	NaN	NaN	NaN	NaN	NaN	NaN	NaN
4B	NaN	NaN	NaN	NaN	NaN	NaN	NaN	NaN	NaN	NaN	NaN	43221	32234	35156	32234	32599	32234	33329	34425	34060	45996	32964	34790	33329	34425	45874	32964	27120	12175	45966	43556	15008	45690	19391	45779	33604	NaN	NaN	NaN	NaN	NaN	NaN	NaN	NaN	NaN	NaN	NaN	NaN	NaN
4B	NaN	NaN	NaN	NaN	NaN	NaN	NaN	NaN	NaN	NaN	NaN	NaN	28611	25324	28976	33725	28246	30072	28246	28246	30437	31168	28976	28976	28611	30042	21641	27851	45996	34090	45813	42795	14642	45840	45323	45993	30682	NaN	NaN	NaN	NaN	NaN	NaN	NaN	NaN	NaN	NaN	NaN	NaN
4B	NaN	NaN	NaN	NaN	NaN	NaN	NaN	NaN	NaN	NaN	NaN	NaN	45694	34090	45753	42887	45663	45814	45694	45663	45844	45906	45722	45753	45694	45693	28581	35156	12175	43252	46874	11383	18295	42401	12086	43862	33604	NaN	NaN	NaN	NaN	NaN	NaN	NaN	NaN	NaN	NaN	NaN	NaN
4C	NaN	NaN	NaN	NaN	NaN	NaN	NaN	NaN	NaN	NaN	30468	45078	29373	30468	27912	25720	30834	46539	34455	11841	30468	29373	30468	47270	31564	43983	12936	45663	45694	45783	45936	21306	45047	44256	36192	25965	NaN	NaN	NaN	NaN	NaN	NaN	NaN	NaN	NaN	NaN	NaN	NaN	NaN
4C	NaN	NaN	NaN	NaN	NaN	NaN	NaN	NaN	NaN	NaN	24654	7.00	23193	24289	21732	19176	24654	45754	24624	45907	24289	23193	24654	45815	25750	35217	45998	27181	27912	29007	31199	46174	31898	21976	13210	45750	NaN	NaN	NaN	NaN	NaN	NaN	NaN	NaN	NaN	NaN	NaN	NaN	NaN
4C	NaN	NaN	NaN	NaN	NaN	NaN	NaN	NaN	NaN	NaN	11810	18749	17654	46508	45782	45047	45778	45996	44682	43952	43221	44682	42125	45905	45905	42856	41760	11810	15097	27515	12145	47178	29252	35796	45902	45323	NaN	NaN	NaN	NaN	NaN	NaN	NaN	NaN	NaN	NaN	NaN	NaN	NaN
4C	NaN	NaN	NaN	NaN	NaN	NaN	NaN	NaN	NaN	NaN	17654	24593	23498	15462	43952	14366	14732	46508	13636	12905	12175	13636	11079	45778	45413	11810	47239	17288	20941	33725	16893	14305	32174	45749	42401	11355	NaN	NaN	NaN	NaN	NaN	NaN	NaN	NaN	NaN	NaN	NaN	NaN	NaN
4C	NaN	NaN	NaN	NaN	NaN	NaN	NaN	NaN	NaN	NaN	NaN	NaN	NaN	19480	25324	21671	17288	31168	20576	23498	41760	43586	27881	41760	41760	45778	11810	22402	45694	28976	46478	45903	17593	20121	41671	32143	33239	NaN	NaN	NaN	NaN	NaN	NaN	NaN	NaN	NaN	NaN	NaN	NaN
4C	NaN	NaN	NaN	NaN	NaN	NaN	NaN	NaN	NaN	NaN	NaN	NaN	NaN	20576	26420	22767	18384	32629	21671	24593	42856	44682	28976	42856	42856	46874	12905	23498	45783	30072	47209	45964	18323	20486	42036	32509	33604	NaN	NaN	NaN	NaN	NaN	NaN	NaN	NaN	NaN	NaN	NaN	NaN
4C	NaN	NaN	NaN	NaN	NaN	NaN	NaN	NaN	NaN	NaN	NaN	NaN	11475	45875	12936	42887	29007	11841	42887	45906	43252	45753	42887	46905	42522	46539	41426	34455	5.00	45995	16497	31809	20852	33604	44958	30317	27395	NaN	NaN	NaN	NaN	NaN	NaN	NaN	NaN	NaN	NaN	NaN	NaN
4C	NaN	NaN	NaN	NaN	NaN	NaN	NaN	NaN	NaN	NaN	NaN	NaN	45413	45813	46874	41395	23498	46143	41395	45813	41395	45693	41395	44682	45996	44317	45905	34425	42095	15401	31809	14277	41306	21916	31048	19360	16803	NaN	NaN	NaN	NaN	NaN	NaN	NaN	NaN	NaN	NaN	NaN	NaN
4C	NaN	NaN	NaN	NaN	NaN	NaN	NaN	NaN	NaN	NaN	NaN	NaN	NaN	NaN	NaN	19756	19391	21217	20852	21217	17564	19391	17199	16469	15373	21582	23043	29983	29221	45931	32905	11355	21916	14246	22282	14246	27395	31778	NaN	NaN	NaN	NaN	NaN	NaN	NaN	NaN	NaN	NaN	NaN
4C	NaN	NaN	NaN	NaN	NaN	NaN	NaN	NaN	NaN	NaN	NaN	NaN	NaN	NaN	NaN	45660	36192	45780	45780	45811	34366	3.00	34001	32905	31444	45811	45994	12479	41306	10959	15766	26696	32874	23743	33239	23377	45840	44593	NaN	NaN	NaN	NaN	NaN	NaN	NaN	NaN	NaN	NaN	NaN
4C	NaN	NaN	NaN	NaN	NaN	NaN	NaN	NaN	NaN	NaN	NaN	NaN	NaN	NaN	NaN	19085	12875	19815	12145	12875	17989	11049	17624	13606	15067	45873	16528	16893	24198	18354	27820	12451	45659	45779	42767	45323	35796	33970	NaN	NaN	NaN	NaN	NaN	NaN	NaN	NaN	NaN	NaN	NaN
4C	NaN	NaN	NaN	NaN	NaN	NaN	NaN	NaN	NaN	NaN	NaN	NaN	NaN	NaN	NaN	21671	14366	22767	13271	14366	20576	12175	20210	15097	16923	45782	19115	19115	28611	20941	24198	32905	17930	19756	25235	28522	16469	14277	NaN	NaN	NaN	NaN	NaN	NaN	NaN	NaN	NaN	NaN	NaN
4C	NaN	NaN	NaN	NaN	NaN	NaN	NaN	NaN	23498	11079	16923	16193	15462	15462	16193	15827	18749	15097	19845	22767	20210	15827	21306	14001	18384	45813	14001	22737	15097	14732	20941	26359	35827	2.00	NaN	NaN	NaN	NaN	NaN	NaN	NaN	NaN	NaN	NaN	NaN	NaN	NaN	NaN	NaN
4C	NaN	NaN	NaN	NaN	NaN	NaN	NaN	NaN	17288	41760	11079	46874	46143	46143	46874	46508	12905	45778	13636	16558	14366	46508	15097	44682	12175	32964	44682	17624	45413	45047	14732	22341	32540	34335	NaN	NaN	NaN	NaN	NaN	NaN	NaN	NaN	NaN	NaN	NaN	NaN	NaN	NaN	NaN
4C	NaN	NaN	NaN	NaN	NaN	NaN	NaN	NaN	NaN	25689	23863	18384	28976	25689	20941	28246	27150	31533	33359	26420	31898	35551	32264	32264	35551	31168	27150	11079	22402	15827	23833	21217	23043	11720	46054	NaN	NaN	NaN	NaN	NaN	NaN	NaN	NaN	NaN	NaN	NaN	NaN	NaN	NaN
4C	NaN	NaN	NaN	NaN	NaN	NaN	NaN	NaN	NaN	21671	19845	14366	24593	21671	16923	23863	23132	27150	29342	22037	27515	31533	27881	27881	31168	26785	22767	43586	18384	12175	20546	19391	20852	46419	44593	NaN	NaN	NaN	NaN	NaN	NaN	NaN	NaN	NaN	NaN	NaN	NaN	NaN	NaN
4C	NaN	NaN	NaN	NaN	NaN	NaN	NaN	NaN	NaN	NaN	NaN	NaN	NaN	NaN	NaN	26816	16954	24259	20972	14397	21337	35916	35551	35186	30437	34090	28246	46874	31168	26054	29007	29312	31079	13912	29587	16834	45660	22282	NaN	NaN	NaN	NaN	NaN	NaN	NaN	NaN	NaN	NaN	NaN
4C	NaN	NaN	NaN	NaN	NaN	NaN	NaN	NaN	NaN	NaN	NaN	NaN	NaN	NaN	NaN	21702	11841	19146	16224	46174	16224	31168	31168	30437	26054	29707	23863	43221	26785	21671	23894	25659	28887	12086	28126	15008	34731	20821	NaN	NaN	NaN	NaN	NaN	NaN	NaN	NaN	NaN	NaN	NaN
4C	NaN	NaN	NaN	NaN	NaN	NaN	NaN	29312	31138	42125	45782	42491	45935	45813	41760	45843	35886	42125	34060	36251	44317	45905	45778	43952	42856	45778	43952	42491	45778	42856	34425	45811	12479	16834	NaN	NaN	NaN	NaN	NaN	NaN	NaN	NaN	NaN	NaN	NaN	NaN	NaN	NaN	NaN
4C	NaN	NaN	NaN	NaN	NaN	NaN	NaN	14732	17288	29342	25324	29707	27150	25689	28976	26054	22402	29342	20576	23132	32264	26785	33359	31533	30437	33725	31533	30072	33359	30437	20941	16497	27820	28522	NaN	NaN	NaN	NaN	NaN	NaN	NaN	NaN	NaN	NaN	NaN	NaN	NaN	NaN	NaN
4C	NaN	NaN	NaN	NaN	NaN	NaN	NaN	NaN	NaN	NaN	NaN	NaN	34486	25355	35582	25720	31564	32660	18050	29738	22798	24259	31564	45664	28277	43282	41456	45845	44743	7.00	45907	17593	15766	45780	22678	42036	20455	NaN	NaN	NaN	NaN	NaN	NaN	NaN	NaN	NaN	NaN	NaN	NaN
4C	NaN	NaN	NaN	NaN	NaN	NaN	NaN	NaN	NaN	NaN	NaN	NaN	33756	24624	34851	24624	30834	31564	16954	29007	22068	23529	30834	36312	27546	42186	45937	45754	44013	35582	45815	16862	15401	45750	22313	41671	20090	NaN	NaN	NaN	NaN	NaN	NaN	NaN	NaN	NaN	NaN	NaN	NaN
4C	NaN	NaN	NaN	NaN	NaN	NaN	NaN	NaN	NaN	NaN	NaN	NaN	NaN	11049	13971	12510	45017	46113	45383	43556	44652	43922	11780	42461	11049	11049	47209	19419	43160	11355	44593	43497	24108	21186	17533	21551	16438	NaN	NaN	NaN	NaN	NaN	NaN	NaN	NaN	NaN	NaN	NaN	NaN
4C	NaN	NaN	NaN	NaN	NaN	NaN	NaN	NaN	NaN	NaN	NaN	NaN	NaN	13971	16893	15432	11414	12145	11780	46478	11049	46844	14702	45383	13606	13606	13606	21610	45352	13181	46054	44958	25204	21916	18629	22647	17533	NaN	NaN	NaN	NaN	NaN	NaN	NaN	NaN	NaN	NaN	NaN	NaN
4C	NaN	NaN	NaN	NaN	NaN	NaN	NaN	NaN	NaN	NaN	NaN	NaN	NaN	NaN	NaN	NaN	NaN	NaN	NaN	NaN	NaN	NaN	NaN	46143	42491	45813	44682	16558	45778	11018	45719	16469	19391	33604	42767	44593	16072	17168	18264	18994	20821	15707	NaN	NaN	NaN	NaN	NaN	45658	21186
4C	NaN	NaN	NaN	NaN	NaN	NaN	NaN	NaN	NaN	NaN	NaN	NaN	NaN	NaN	NaN	NaN	NaN	NaN	NaN	NaN	NaN	NaN	NaN	31168	27150	22767	29707	45814	30437	24532	13575	26330	29983	41306	15008	16834	21916	23377	24108	25204	27395	21551	NaN	NaN	NaN	NaN	NaN	14246	27760
4C	NaN	NaN	NaN	NaN	NaN	NaN	NaN	NaN	NaN	NaN	NaN	NaN	NaN	NaN	NaN	12905	46508	45935	44317	45813	15097	11079	47239	44682	42856	47239	44317	41760	43952	17288	24929	33239	45841	25600	15738	45810	45840	43497	NaN	NaN	NaN	NaN	NaN	NaN	NaN	NaN	NaN	NaN	NaN
4C	NaN	NaN	NaN	NaN	NaN	NaN	NaN	NaN	NaN	NaN	NaN	NaN	NaN	NaN	NaN	25689	22767	16193	20210	14732	28246	24228	23498	20941	19115	23863	20576	17654	20210	30803	36251	45749	46447	32540	21947	43862	44228	12086	NaN	NaN	NaN	NaN	NaN	NaN	NaN	NaN	NaN	NaN	NaN
4C	NaN	NaN	NaN	NaN	NaN	NaN	NaN	NaN	NaN	NaN	NaN	NaN	35916	33725	35551	45966	30437	30437	30437	32264	28611	30072	29707	46508	28976	30437	31898	28611	33359	41791	45873	19419	46419	23774	30317	23012	NaN	NaN	NaN	NaN	NaN	NaN	NaN	NaN	NaN	NaN	NaN	NaN	NaN
4C	NaN	NaN	NaN	NaN	NaN	NaN	NaN	NaN	NaN	NaN	NaN	NaN	45694	34820	45663	41760	31533	31533	31533	33359	29707	31168	30803	11079	30437	31898	32994	29707	34455	43252	45934	20149	46784	24139	30682	23377	NaN	NaN	NaN	NaN	NaN	NaN	NaN	NaN	NaN	NaN	NaN	NaN	NaN
4C	NaN	NaN	NaN	NaN	NaN	NaN	NaN	NaN	NaN	NaN	NaN	NaN	NaN	42522	45722	35551	23498	14732	42887	45722	45722	45663	18384	42887	21306	18019	18019	17288	23863	45078	18354	47178	31079	35462	24869	43132	21916	NaN	NaN	NaN	NaN	NaN	NaN	NaN	NaN	NaN	NaN	NaN	NaN
4C	NaN	NaN	NaN	NaN	NaN	NaN	NaN	NaN	NaN	NaN	NaN	NaN	NaN	13636	45778	43952	33329	26024	14001	45778	45778	45413	28946	14001	31868	28581	28946	27851	34060	15827	33664	31444	17564	21582	12086	32874	14246	NaN	NaN	NaN	NaN	NaN	NaN	NaN	NaN	NaN	NaN	NaN	NaN
4C	NaN	NaN	NaN	NaN	NaN	NaN	NaN	NaN	NaN	NaN	20972	19480	22037	21671	11810	15827	17288	45047	17288	14366	22037	43586	14001	20576	45778	27150	24959	26785	19876	11505	44652	29618	33635	16834	33239	NaN	NaN	NaN	NaN	NaN	NaN	NaN	NaN	NaN	NaN	NaN	NaN	NaN	NaN
4C	NaN	NaN	NaN	NaN	NaN	NaN	NaN	NaN	NaN	NaN	41821	6.00	45906	45844	28611	32629	34455	24593	34090	31533	45875	23132	31168	45753	25689	45444	42887	44713	45937	34516	21276	45780	42795	24504	45871	NaN	NaN	NaN	NaN	NaN	NaN	NaN	NaN	NaN	NaN	NaN	NaN	NaN	NaN
4C	NaN	NaN	NaN	NaN	NaN	NaN	NaN	NaN	NaN	NaN	NaN	NaN	NaN	17624	22737	22007	20911	19085	24563	18719	20911	19085	20546	16163	36220	17989	20911	41730	43922	21276	19085	34731	32905	17930	32509	20455	13150	NaN	NaN	NaN	NaN	NaN	NaN	NaN	NaN	NaN	NaN	NaN	NaN
4C	NaN	NaN	NaN	NaN	NaN	NaN	NaN	NaN	NaN	NaN	NaN	NaN	NaN	27485	32599	32234	30773	28581	34790	28216	30773	28581	30407	25659	45017	27485	30773	14336	16528	31138	28581	41334	45872	23043	45659	23743	16072	NaN	NaN	NaN	NaN	NaN	NaN	NaN	NaN	NaN	NaN	NaN	NaN
4C	NaN	NaN	NaN	NaN	NaN	NaN	NaN	NaN	NaN	NaN	NaN	NaN	NaN	NaN	NaN	NaN	NaN	NaN	21033	21763	15919	44409	20668	16650	17015	21763	30834	44409	24685	45724	20607	45751	41334	32174	11749	45965	27426	19725	14611	NaN	NaN	NaN	NaN	NaN	NaN	NaN	NaN	NaN	NaN
4C	NaN	NaN	NaN	NaN	NaN	NaN	NaN	NaN	NaN	NaN	NaN	NaN	NaN	NaN	NaN	NaN	NaN	NaN	28277	29007	24624	18050	27912	24990	24990	29007	15097	18050	31564	12936	43586	43891	17564	46784	22678	45717	42767	44197	45962	NaN	NaN	NaN	NaN	NaN	NaN	NaN	NaN	NaN	NaN
4C	NaN	NaN	NaN	NaN	NaN	NaN	NaN	NaN	NaN	NaN	36251	45721	42491	45935	45966	34425	35521	45874	45874	45782	45047	41395	12905	45047	11079	43221	46143	23833	19054	11749	23774	21947	16103	23377	20090	19725	NaN	NaN	NaN	NaN	NaN	NaN	NaN	NaN	NaN	NaN	NaN	NaN	NaN
4C	NaN	NaN	NaN	NaN	NaN	NaN	NaN	NaN	NaN	NaN	22007	23468	27851	25659	26024	20546	21276	25294	24929	23833	30042	26755	34060	30407	32599	28216	31138	47209	45352	45811	16103	14642	45689	18629	15707	15342	NaN	NaN	NaN	NaN	NaN	NaN	NaN	NaN	NaN	NaN	NaN	NaN	NaN
4C	NaN	NaN	NaN	NaN	NaN	NaN	NaN	NaN	NaN	NaN	NaN	NaN	NaN	NaN	NaN	NaN	16893	11414	14702	15432	14336	16163	11780	14702	16163	15432	17258	14702	17989	32964	22767	11383	23043	45932	46447	17899	13150	14977	NaN	NaN	NaN	NaN	NaN	NaN	NaN	NaN	NaN	NaN	NaN
4C	NaN	NaN	NaN	NaN	NaN	NaN	NaN	NaN	NaN	NaN	NaN	NaN	NaN	NaN	NaN	NaN	34790	28581	32234	32964	31868	33695	29312	32234	34060	32964	35156	32234	35886	16193	45078	24532	33270	12086	23071	24108	18629	20455	NaN	NaN	NaN	NaN	NaN	NaN	NaN	NaN	NaN	NaN	NaN
4C	NaN	NaN	NaN	NaN	NaN	NaN	NaN	NaN	NaN	NaN	NaN	NaN	41791	11475	45078	47270	43983	44713	13302	16224	45809	12206	11110	14763	16954	42522	42156	45967	45936	11110	14763	21610	29618	45690	33970	45902	NaN	NaN	NaN	NaN	NaN	NaN	NaN	NaN	NaN	NaN	NaN	NaN	NaN
4C	NaN	NaN	NaN	NaN	NaN	NaN	NaN	NaN	NaN	NaN	NaN	NaN	16954	23529	20607	23163	19511	20241	25355	28642	21337	24259	23529	27181	29373	17685	17685	15858	15493	23529	27181	28550	35096	41306	45718	43862	NaN	NaN	NaN	NaN	NaN	NaN	NaN	NaN	NaN	NaN	NaN	NaN	NaN
4C	NaN	NaN	NaN	NaN	NaN	NaN	NaN	NaN	NaN	NaN	NaN	NaN	NaN	NaN	45413	45935	42491	36251	5.00	45721	47239	11444	45047	45778	45413	43221	43221	42491	43586	45662	43586	20149	15766	33270	46054	35431	23377	NaN	NaN	NaN	NaN	NaN	NaN	NaN	NaN	NaN	NaN	NaN	NaN
4C	NaN	NaN	NaN	NaN	NaN	NaN	NaN	NaN	NaN	NaN	NaN	NaN	NaN	NaN	45966	35521	45721	31868	32234	33329	42125	43221	45935	45996	45935	45782	45782	45721	45813	32599	45813	16862	12479	30713	43862	33604	21916	NaN	NaN	NaN	NaN	NaN	NaN	NaN	NaN	NaN	NaN	NaN	NaN
4C	NaN	NaN	NaN	NaN	NaN	NaN	NaN	NaN	NaN	NaN	12206	46174	16224	11841	11110	14763	16589	47270	35186	30072	26420	12571	35916	45875	45783	32629	45997	27881	23894	15827	15797	33635	18295	23012	16803	NaN	NaN	NaN	NaN	NaN	NaN	NaN	NaN	NaN	NaN	NaN	NaN	NaN	NaN
4C	NaN	NaN	NaN	NaN	NaN	NaN	NaN	NaN	NaN	NaN	30834	28277	35217	30468	29373	33756	35582	29373	16224	47270	43252	31199	16954	20972	19876	13302	22433	45078	43282	31533	28946	42064	25600	28126	20821	NaN	NaN	NaN	NaN	NaN	NaN	NaN	NaN	NaN	NaN	NaN	NaN	NaN	NaN
4C	NaN	NaN	NaN	NaN	NaN	NaN	NaN	NaN	NaN	NaN	NaN	NaN	NaN	NaN	45967	45967	31898	43983	41426	41426	45844	45809	20210	45875	27150	46143	43586	43586	44317	43252	45721	24532	45691	42767	29618	24869	44228	NaN	NaN	NaN	NaN	NaN	NaN	NaN	NaN	NaN	NaN	NaN	NaN
4C	NaN	NaN	NaN	NaN	NaN	NaN	NaN	NaN	NaN	NaN	NaN	NaN	NaN	NaN	23498	23863	15462	26785	24593	24228	22402	28611	41395	22767	11079	31503	29312	28946	29677	26054	23833	14305	28887	45659	21947	17564	45749	NaN	NaN	NaN	NaN	NaN	NaN	NaN	NaN	NaN	NaN	NaN	NaN
4C	NaN	NaN	NaN	NaN	NaN	NaN	NaN	NaN	NaN	NaN	NaN	32295	25720	20972	28277	41426	26816	19876	43617	21337	45694	34090	32264	26085	29707	36281	25689	29707	32994	26054	19480	28185	44256	12086	44958	45810	NaN	NaN	NaN	NaN	NaN	NaN	NaN	NaN	NaN	NaN	NaN	NaN	NaN
4C	NaN	NaN	NaN	NaN	NaN	NaN	NaN	NaN	NaN	NaN	NaN	15128	45444	45997	11110	26054	46539	45875	27881	41426	22402	19115	17654	45809	15097	21306	11079	15097	18019	11810	41760	18688	36192	42767	45871	33604	NaN	NaN	NaN	NaN	NaN	NaN	NaN	NaN	NaN	NaN	NaN	NaN	NaN
4C	NaN	NaN	NaN	NaN	NaN	NaN	NaN	NaN	NaN	NaN	NaN	NaN	15401	12479	15766	11018	12479	15766	12479	12844	12844	12114	14671	14305	16132	13575	16132	13210	11018	43891	35096	18354	17258	13241	46113	45964	NaN	NaN	NaN	NaN	NaN	NaN	NaN	NaN	NaN	NaN	NaN	NaN	NaN
4C	NaN	NaN	NaN	NaN	NaN	NaN	NaN	NaN	NaN	NaN	NaN	NaN	0.76	0.74	0.76	0.74	0.75	0.77	0.75	0.75	0.75	0.74	0.76	0.76	0.77	0.75	0.77	0.75	0.74	0.71	0.66	1.00	1.00	0.97	0.95	0.69	NaN	NaN	NaN	NaN	NaN	NaN	NaN	NaN	NaN	NaN	NaN	NaN	NaN
4C	NaN	NaN	NaN	NaN	NaN	NaN	NaN	NaN	NaN	NaN	NaN	21641	20546	21641	23102	17624	20546	21641	22372	21641	20911	22007	22007	45748	45904	45934	11780	24563	26024	20880	20486	36161	25569	26665	22282	12055	22647	NaN	NaN	NaN	NaN	NaN	NaN	NaN	NaN	NaN	NaN	NaN	NaN
4C	NaN	NaN	NaN	NaN	NaN	NaN	NaN	NaN	NaN	NaN	NaN	21276	20180	21276	22737	16893	20180	21276	22007	21276	20546	21641	21641	45383	45842	45904	11414	24198	25659	20515	20121	35796	25569	26299	22282	11689	22282	NaN	NaN	NaN	NaN	NaN	NaN	NaN	NaN	NaN	NaN	NaN	NaN
4C	NaN	NaN	NaN	NaN	NaN	NaN	NaN	NaN	NaN	NaN	NaN	NaN	41395	46143	45843	45813	41395	35521	45905	41760	45782	46143	44682	42856	46143	45662	45966	46143	33725	27120	24167	46784	45779	32509	20455	31413	21186	NaN	NaN	NaN	NaN	NaN	NaN	NaN	NaN	NaN	NaN	NaN	NaN
4C	NaN	NaN	NaN	NaN	NaN	NaN	NaN	NaN	NaN	NaN	NaN	NaN	45662	41760	34790	34790	45693	31503	35886	45721	34425	41760	45935	45813	42125	32964	5.00	42125	28976	23468	21245	44958	2.00	30682	18994	29952	19725	NaN	NaN	NaN	NaN	NaN	NaN	NaN	NaN	NaN	NaN	NaN	NaN
4C	NaN	NaN	NaN	NaN	NaN	NaN	NaN	NaN	30437	45778	14001	18749	14001	27150	23132	27150	26420	20576	23863	5.00	5.00	23132	13636	35886	45935	31138	32599	29312	30042	33695	30742	29252	10990	42767	24473	NaN	NaN	NaN	NaN	NaN	NaN	NaN	NaN	NaN	NaN	NaN	NaN	NaN	NaN
4C	NaN	NaN	NaN	NaN	NaN	NaN	NaN	NaN	44682	25659	30042	34060	29677	41760	45752	41760	45996	35886	45813	17624	17258	45752	29677	16893	20911	12510	13606	47209	11780	14702	16132	18660	45810	34335	18264	NaN	NaN	NaN	NaN	NaN	NaN	NaN	NaN	NaN	NaN	NaN	NaN	NaN	NaN
4C	NaN	NaN	NaN	NaN	NaN	NaN	NaN	NaN	NaN	NaN	NaN	NaN	NaN	NaN	NaN	NaN	35156	35521	35521	45693	32599	45721	36251	12875	36251	45662	19085	15432	13241	23071	18749	17199	33239	23743	17533	12785	11689	11689	NaN	NaN	NaN	NaN	NaN	NaN	NaN	NaN	NaN	NaN	NaN
4C	NaN	NaN	NaN	NaN	NaN	NaN	NaN	NaN	NaN	NaN	NaN	NaN	NaN	NaN	NaN	NaN	23498	23498	23498	26054	20576	26054	24593	34790	24593	24959	41760	45693	34790	45995	46174	29618	42767	32143	24838	19360	18264	18264	NaN	NaN	NaN	NaN	NaN	NaN	NaN	NaN	NaN	NaN	NaN
4C	NaN	NaN	NaN	NaN	NaN	NaN	NaN	NaN	NaN	NaN	NaN	NaN	44348	45753	42156	45444	11110	41426	45809	27150	45844	44713	32264	34820	45906	43983	45814	27607	44713	32568	42795	45718	23377	19725	26665	34335	30317	NaN	NaN	NaN	NaN	NaN	NaN	NaN	NaN	NaN	NaN	NaN	NaN
4C	NaN	NaN	NaN	NaN	NaN	NaN	NaN	NaN	NaN	NaN	NaN	NaN	43252	45663	45997	44348	46539	45936	44713	26420	45753	43617	31533	33725	45814	42887	45722	26146	43617	31837	42430	45690	23377	19360	26299	33970	29952	NaN	NaN	NaN	NaN	NaN	NaN	NaN	NaN	NaN	NaN	NaN	NaN
4C	NaN	NaN	NaN	NaN	NaN	NaN	NaN	NaN	NaN	NaN	NaN	NaN	17989	16163	17624	18719	44287	18719	17989	18354	16893	17258	41730	28915	23071	23071	25993	17958	19756	34700	2.00	13150	45809	41640	42005	46388	15707	NaN	NaN	NaN	NaN	NaN	NaN	NaN	NaN	NaN	NaN	NaN	NaN
4C	NaN	NaN	NaN	NaN	NaN	NaN	NaN	NaN	NaN	NaN	NaN	NaN	30437	27881	29707	31168	16923	31168	30437	31168	28611	29707	14001	34060	26024	26390	30042	19450	11018	19756	21582	28126	13881	17533	18264	23743	31048	NaN	NaN	NaN	NaN	NaN	NaN	NaN	NaN	NaN	NaN	NaN	NaN
4C	NaN	NaN	NaN	NaN	NaN	NaN	NaN	NaN	NaN	NaN	NaN	NaN	NaN	NaN	NaN	NaN	42887	47270	45906	45663	12206	45906	42156	46539	42156	46539	11841	41791	15493	15401	19054	44256	21582	19025	26665	24108	29221	27030	18264	NaN	NaN	NaN	NaN	NaN	NaN	NaN	NaN	NaN	NaN
4C	NaN	NaN	NaN	NaN	NaN	NaN	NaN	NaN	NaN	NaN	NaN	NaN	NaN	NaN	NaN	NaN	21702	26451	18780	15493	28277	18780	20972	25720	20972	25720	27546	20241	31564	23802	27820	15766	28157	25235	31048	28126	33970	31413	21916	NaN	NaN	NaN	NaN	NaN	NaN	NaN	NaN	NaN	NaN
4C	NaN	NaN	NaN	NaN	NaN	NaN	NaN	NaN	NaN	NaN	NaN	NaN	NaN	24228	45814	45809	41426	35551	45936	36281	45694	45753	34090	20210	14001	12175	20941	31898	27515	26451	45934	22678	23774	19391	25569	26299	29587	NaN	NaN	NaN	NaN	NaN	NaN	NaN	NaN	NaN	NaN	NaN	NaN
4C	NaN	NaN	NaN	NaN	NaN	NaN	NaN	NaN	NaN	NaN	NaN	NaN	NaN	34090	12936	20241	15493	46174	14397	46539	11475	12206	44348	29707	23132	21306	30437	42156	45694	45754	11049	27061	28157	23774	28491	29221	32874	NaN	NaN	NaN	NaN	NaN	NaN	NaN	NaN	NaN	NaN	NaN	NaN
4C	NaN	NaN	NaN	NaN	NaN	NaN	NaN	NaN	NaN	NaN	NaN	NaN	20090	19725	20455	19725	20455	19725	21186	18629	20455	18994	18264	18264	18994	18629	17899	19360	21916	12420	44562	0.97	0.84	0.69	0.65	0.66	0.62	NaN	NaN	NaN	NaN	NaN	NaN	NaN	NaN	NaN	NaN	NaN	NaN
4C	NaN	NaN	NaN	NaN	NaN	NaN	NaN	NaN	NaN	NaN	NaN	NaN	41365	45995	42826	45965	43191	45995	44652	45751	42826	45781	45661	45692	45781	45720	36220	45873	47209	21610	46447	21217	46054	31048	27395	27760	24108	NaN	NaN	NaN	NaN	NaN	NaN	NaN	NaN	NaN	NaN	NaN	NaN
4C	NaN	NaN	NaN	NaN	NaN	NaN	NaN	NaN	NaN	NaN	NaN	28550	31837	30376	31107	34394	29646	33298	30742	28185	34394	27089	27454	35490	28550	28185	27089	31472	30376	45935	24898	44593	45659	45810	17168	41275	NaN	NaN	NaN	NaN	NaN	NaN	NaN	NaN	NaN	NaN	NaN	NaN	NaN
4C	NaN	NaN	NaN	NaN	NaN	NaN	NaN	NaN	NaN	NaN	NaN	46478	13971	12145	12875	16893	11414	15432	12510	46478	16893	45017	45383	17989	46844	46113	45017	13241	12510	28246	42461	18660	46419	12086	24108	46753	NaN	NaN	NaN	NaN	NaN	NaN	NaN	NaN	NaN	NaN	NaN	NaN	NaN
4C	NaN	NaN	NaN	NaN	NaN	NaN	NaN	NaN	NaN	NaN	NaN	NaN	NaN	NaN	NaN	NaN	NaN	NaN	29342	47239	14001	19115	11079	32264	45413	46508	43586	45966	22037	45719	34366	14642	32509	25569	19725	24838	22282	18629	12785	NaN	NaN	NaN	NaN	NaN	NaN	NaN	NaN	NaN	NaN
4C	NaN	NaN	NaN	NaN	NaN	NaN	NaN	NaN	NaN	NaN	NaN	NaN	NaN	NaN	NaN	NaN	NaN	NaN	25689	43952	11079	15827	44317	28611	42125	43221	45966	45721	18749	35827	32540	13181	31413	24473	18994	23743	21551	17899	12055	NaN	NaN	NaN	NaN	NaN	NaN	NaN	NaN	NaN	NaN
4C	NaN	NaN	NaN	NaN	NaN	NaN	NaN	NaN	NaN	NaN	NaN	35186	28246	24228	27150	34455	44682	46508	13636	45996	11810	16923	13302	45782	19391	45690	31594	15827	28611	17989	47150	33970	23377	27395	20821	20821	NaN	NaN	NaN	NaN	NaN	NaN	NaN	NaN	NaN	NaN	NaN	NaN	NaN
4C	NaN	NaN	NaN	NaN	NaN	NaN	NaN	NaN	NaN	NaN	NaN	21702	14032	46174	12936	20972	28246	30437	34455	24228	32629	45753	45754	21306	29252	45323	25781	45663	14397	35521	19391	41306	29587	34335	27030	27030	NaN	NaN	NaN	NaN	NaN	NaN	NaN	NaN	NaN	NaN	NaN	NaN	NaN
4C	NaN	NaN	NaN	NaN	NaN	NaN	NaN	NaN	27515	28976	28246	33359	26785	30803	13271	22037	46874	27515	15827	28246	27881	15827	15097	34090	35551	28611	32264	45783	35916	18415	11444	16862	23408	45840	45840	NaN	NaN	NaN	NaN	NaN	NaN	NaN	NaN	NaN	NaN	NaN	NaN	NaN	NaN
4C	NaN	NaN	NaN	NaN	NaN	NaN	NaN	NaN	45752	45874	45813	43586	45721	41395	25659	33695	23102	45752	27851	45813	45813	28216	27120	43952	45047	45874	42491	11444	45778	26054	24198	45750	11355	29587	29952	NaN	NaN	NaN	NaN	NaN	NaN	NaN	NaN	NaN	NaN	NaN	NaN	NaN	NaN
4C	NaN	NaN	NaN	NaN	NaN	NaN	NaN	NaN	NaN	NaN	NaN	NaN	NaN	34820	11079	45753	45783	11079	27515	6.00	25689	45844	28976	29342	36281	33725	45809	11841	11079	33329	42064	43160	33970	23377	35796	29221	35065	NaN	NaN	NaN	NaN	NaN	NaN	NaN	NaN	NaN	NaN	NaN	NaN
4C	NaN	NaN	NaN	NaN	NaN	NaN	NaN	NaN	NaN	NaN	NaN	NaN	NaN	35521	15797	45782	45782	15797	29312	45662	28216	45874	30773	31138	45662	34790	44682	46874	15797	45934	23408	24139	22282	13516	23743	18629	23377	NaN	NaN	NaN	NaN	NaN	NaN	NaN	NaN	NaN	NaN	NaN	NaN
4C	NaN	NaN	NaN	NaN	NaN	NaN	NaN	23163	31929	28277	29373	27912	24259	21337	24624	25355	21702	19511	24624	25720	25720	31929	29007	25720	28642	21337	22433	23894	23163	35582	46143	26696	36192	25600	NaN	NaN	NaN	NaN	NaN	NaN	NaN	NaN	NaN	NaN	NaN	NaN	NaN	NaN	NaN
4C	NaN	NaN	NaN	NaN	NaN	NaN	NaN	35217	44743	45937	41821	45907	36312	33390	7.00	45695	33756	31199	7.00	45723	45754	44378	41456	45754	45998	33390	34486	35947	35217	11871	19115	31444	41699	30713	NaN	NaN	NaN	NaN	NaN	NaN	NaN	NaN	NaN	NaN	NaN	NaN	NaN	NaN	NaN
4C	NaN	NaN	NaN	NaN	NaN	NaN	NaN	NaN	NaN	NaN	NaN	12571	16954	15493	46539	11841	14763	15493	16589	18415	22068	14032	46905	46539	29707	28246	23863	45875	44287	31837	36192	16103	45871	30317	26665	25569	NaN	NaN	NaN	NaN	NaN	NaN	NaN	NaN	NaN	NaN	NaN	NaN	NaN
4C	NaN	NaN	NaN	NaN	NaN	NaN	NaN	NaN	NaN	NaN	NaN	30437	34455	32994	28246	29707	32264	33359	34090	35551	45844	31898	28611	27881	12540	11444	43952	21671	31837	20515	27426	45323	33239	24838	21551	20821	NaN	NaN	NaN	NaN	NaN	NaN	NaN	NaN	NaN	NaN	NaN	NaN	NaN
4C	NaN	NaN	NaN	NaN	NaN	NaN	NaN	NaN	NaN	18749	26054	16558	24593	23863	18019	21306	24959	21306	22402	22402	24228	22767	24228	20210	23498	22037	21306	42856	47239	18019	42156	30042	22678	42036	45659	NaN	NaN	NaN	NaN	NaN	NaN	NaN	NaN	NaN	NaN	NaN	NaN	NaN	NaN
4C	NaN	NaN	NaN	NaN	NaN	NaN	NaN	NaN	NaN	43221	13636	41395	12175	11444	42491	45778	12540	45778	46508	46508	11810	46874	11810	44682	11079	46143	45413	31503	35521	42491	28611	19450	17199	45690	32509	NaN	NaN	NaN	NaN	NaN	NaN	NaN	NaN	NaN	NaN	NaN	NaN	NaN	NaN
5A	NaN	NaN	NaN	NaN	NaN	NaN	NaN	NaN	NaN	NaN	NaN	NaN	NaN	NaN	NaN	15036	17958	18323	17227	19054	17227	23437	16132	17958	17593	16497	19419	16862	31107	43891	26696	45840	22647	20455	30682	19360	46753	16803	NaN	NaN	NaN	NaN	NaN	NaN	NaN	NaN	NaN	NaN	NaN
5A	NaN	NaN	NaN	NaN	NaN	NaN	NaN	NaN	NaN	NaN	NaN	NaN	NaN	NaN	NaN	32905	35462	35462	34731	36192	34731	45903	33635	35462	35096	34001	3.00	34366	46447	25965	11720	27760	13881	12055	20821	10959	45901	45292	NaN	NaN	NaN	NaN	NaN	NaN	NaN	NaN	NaN	NaN	NaN
5A	NaN	NaN	NaN	NaN	NaN	NaN	NaN	NaN	NaN	NaN	NaN	NaN	NaN	NaN	NaN	NaN	NaN	NaN	NaN	NaN	NaN	NaN	NaN	NaN	NaN	NaN	NaN	NaN	NaN	28856	20821	10959	13516	13150	16072	17899	14246	12055	47119	12055	16072	23377	12785	17168	15342	46388	46753	44562	10959
5A	NaN	NaN	NaN	NaN	NaN	NaN	NaN	NaN	NaN	NaN	NaN	NaN	NaN	NaN	NaN	NaN	NaN	NaN	NaN	NaN	NaN	NaN	NaN	NaN	NaN	NaN	NaN	NaN	NaN	32874	24473	13516	16438	16438	18994	21186	17533	14977	13516	14611	18994	27030	15707	20455	18264	12420	13150	10959	13881
5A	NaN	NaN	NaN	NaN	NaN	NaN	NaN	NaN	NaN	NaN	NaN	NaN	NaN	NaN	NaN	NaN	NaN	NaN	NaN	14305	28915	16132	29646	19054	19419	34029	29618	44621	15008	45690	44593	31778	31048	29587	23012	28856	33604	12055	12420	16438	NaN	NaN	NaN	NaN	NaN	NaN	NaN	NaN	NaN
5A	NaN	NaN	NaN	NaN	NaN	NaN	NaN	NaN	NaN	NaN	NaN	NaN	NaN	NaN	NaN	NaN	NaN	NaN	NaN	43891	21245	45717	21976	12114	12114	25993	23774	45750	46419	33239	45932	28126	27395	25934	19725	25204	29587	45658	46023	13516	NaN	NaN	NaN	NaN	NaN	NaN	NaN	NaN	NaN
5A	NaN	NaN	NaN	NaN	NaN	NaN	NaN	NaN	NaN	NaN	NaN	NaN	NaN	NaN	NaN	NaN	NaN	NaN	NaN	NaN	NaN	NaN	NaN	NaN	NaN	18323	17593	17958	45352	44958	42036	29587	34335	34335	45749	33239	27395	28491	28491	46753	14246	31048	21916	NaN	NaN	NaN	NaN	31413	26665
5A	NaN	NaN	NaN	NaN	NaN	NaN	NaN	NaN	NaN	NaN	NaN	NaN	NaN	NaN	NaN	NaN	NaN	NaN	NaN	NaN	NaN	NaN	NaN	NaN	NaN	13940	13210	13210	45994	42036	45840	27395	31778	31778	35431	30682	24838	26299	25934	45292	12420	28491	19725	NaN	NaN	NaN	NaN	28856	24108
5A	NaN	NaN	NaN	NaN	NaN	NaN	NaN	NaN	NaN	NaN	NaN	NaN	NaN	NaN	NaN	NaN	NaN	NaN	NaN	15766	16497	16497	15036	14671	15766	16862	15036	15766	16132	17227	21245	42767	22313	3.00	26696	45963	24838	25934	27760	27760	NaN	NaN	NaN	NaN	NaN	NaN	NaN	NaN	NaN
5A	NaN	NaN	NaN	NaN	NaN	NaN	NaN	NaN	NaN	NaN	NaN	NaN	NaN	NaN	NaN	NaN	NaN	NaN	NaN	14671	15766	15401	13940	13940	14671	15766	13940	14671	15036	16132	20149	42401	21582	35827	25965	45932	24108	25204	27030	27395	NaN	NaN	NaN	NaN	NaN	NaN	NaN	NaN	NaN
5A	NaN	NaN	NaN	NaN	NaN	NaN	NaN	NaN	NaN	NaN	45839	45689	47119	46388	45689	11689	16803	21551	25204	27760	18264	45658	45689	45870	1.00	0.93	45658	0.91	45717	45778	13150	13881	46388	12420	17168	NaN	NaN	NaN	NaN	NaN	NaN	NaN	NaN	NaN	NaN	NaN	NaN	NaN	NaN
5A	NaN	NaN	NaN	NaN	NaN	NaN	NaN	NaN	NaN	NaN	42370	45931	14246	13516	45962	15707	21186	26299	30317	32874	22647	45901	45931	42736	45870	45658	45931	0.98	45992	41640	17168	17899	13881	16438	21551	NaN	NaN	NaN	NaN	NaN	NaN	NaN	NaN	NaN	NaN	NaN	NaN	NaN	NaN
5A	NaN	NaN	NaN	NaN	NaN	NaN	NaN	NaN	NaN	NaN	NaN	NaN	NaN	NaN	NaN	NaN	NaN	NaN	NaN	NaN	NaN	NaN	46874	43586	45778	45413	45693	42856	46874	45996	41365	27820	23071	19756	23408	21976	12844	25965	46054	11720	28126	NaN	NaN	NaN	NaN	NaN	NaN	NaN	33604
5A	NaN	NaN	NaN	NaN	NaN	NaN	NaN	NaN	NaN	NaN	NaN	NaN	NaN	NaN	NaN	NaN	NaN	NaN	NaN	NaN	NaN	NaN	15797	13241	14702	14702	44287	12510	15797	11049	16862	42064	45750	41306	44593	45691	29618	46419	32509	34700	17899	NaN	NaN	NaN	NaN	NaN	NaN	NaN	22282
5A	NaN	NaN	NaN	NaN	NaN	NaN	NaN	NaN	NaN	NaN	NaN	NaN	NaN	NaN	NaN	NaN	NaN	NaN	NaN	NaN	27120	23468	26755	28216	24198	30042	28946	34425	35521	31868	20486	23408	16103	44228	31079	29983	30713	41334	14277	45659	45718	NaN	NaN	NaN	NaN	NaN	NaN	NaN	NaN
5A	NaN	NaN	NaN	NaN	NaN	NaN	NaN	NaN	NaN	NaN	NaN	NaN	NaN	NaN	NaN	NaN	NaN	NaN	NaN	NaN	43556	45934	43191	44287	45995	45748	45017	13241	14336	11049	46054	12086	42036	34700	19025	17930	18660	28157	45963	28491	29221	NaN	NaN	NaN	NaN	NaN	NaN	NaN	NaN
5A	NaN	NaN	NaN	NaN	NaN	NaN	NaN	NaN	NaN	NaN	NaN	NaN	NaN	NaN	NaN	NaN	NaN	NaN	NaN	NaN	NaN	NaN	NaN	NaN	45751	41365	21245	44256	25965	17199	22313	45871	35065	21217	45963	21186	21916	14611	16072	14246	44927	12785	NaN	NaN	NaN	NaN	NaN	46388	44562
5A	NaN	NaN	NaN	NaN	NaN	NaN	NaN	NaN	NaN	NaN	NaN	NaN	NaN	NaN	NaN	NaN	NaN	NaN	NaN	NaN	NaN	NaN	NaN	NaN	17899	18994	11689	43101	1.00	0.91	0.96	0.77	0.72	0.95	0.78	0.58	0.59	0.52	0.53	0.51	0.46	0.50	NaN	NaN	NaN	NaN	NaN	0.47	0.45
5A	NaN	NaN	NaN	NaN	NaN	NaN	NaN	NaN	NaN	NaN	NaN	NaN	NaN	NaN	19480	14732	12175	12175	12175	33695	11444	45752	45813	45843	27485	27851	45047	32234	13636	15097	13606	45841	21582	31079	45691	42401	32874	29221	NaN	NaN	NaN	NaN	NaN	NaN	NaN	NaN	NaN	NaN	NaN
5A	NaN	NaN	NaN	NaN	NaN	NaN	NaN	NaN	NaN	NaN	NaN	NaN	NaN	NaN	28246	23498	20941	20941	20576	41760	19845	46143	46874	11079	35156	35521	16923	45905	22402	23863	20546	44256	25600	35462	42064	45689	36161	32143	NaN	NaN	NaN	NaN	NaN	NaN	NaN	NaN	NaN	NaN	NaN
5A	NaN	NaN	NaN	NaN	NaN	NaN	NaN	NaN	NaN	NaN	NaN	NaN	NaN	NaN	NaN	NaN	NaN	NaN	44256	42064	46082	44256	46447	44256	46813	12114	12844	12114	13940	25965	16103	45779	45902	25204	27395	18264	21551	47119	46023	NaN	NaN	NaN	NaN	NaN	NaN	NaN	NaN	NaN	NaN
5A	NaN	NaN	NaN	NaN	NaN	NaN	NaN	NaN	NaN	NaN	NaN	NaN	NaN	NaN	NaN	NaN	NaN	NaN	45352	42795	47178	44986	47178	44986	11383	12844	13940	12844	15036	26696	16834	45810	45963	25569	27760	18629	22282	10959	46388	NaN	NaN	NaN	NaN	NaN	NaN	NaN	NaN	NaN	NaN
5A	NaN	NaN	NaN	NaN	NaN	NaN	NaN	NaN	NaN	NaN	NaN	NaN	NaN	30468	42887	46539	42156	44713	35947	41426	15128	12571	27181	14032	11841	44713	12936	15858	22767	30742	19419	28157	35462	45691	23043	28126	45690	NaN	NaN	NaN	NaN	NaN	NaN	NaN	NaN	NaN	NaN	NaN	NaN
5A	NaN	NaN	NaN	NaN	NaN	NaN	NaN	NaN	NaN	NaN	NaN	NaN	NaN	26085	45814	42522	45753	45967	31564	45694	11110	45078	23163	46174	44348	45967	45444	11841	19115	28185	17227	26330	33635	35462	21582	27030	35796	NaN	NaN	NaN	NaN	NaN	NaN	NaN	NaN	NaN	NaN	NaN	NaN
5A	NaN	NaN	NaN	NaN	NaN	NaN	NaN	NaN	NaN	NaN	NaN	NaN	NaN	NaN	NaN	NaN	NaN	NaN	19419	31168	45663	33359	22341	15766	26724	23802	45751	15401	28581	28915	33270	11355	2.00	28856	21916	25569	16803	23743	32874	20090	NaN	NaN	NaN	NaN	NaN	NaN	NaN	NaN	NaN
5A	NaN	NaN	NaN	NaN	NaN	NaN	NaN	NaN	NaN	NaN	NaN	NaN	NaN	NaN	NaN	NaN	NaN	NaN	14671	23132	28611	24959	17227	47178	21610	18323	32203	46813	21641	23437	29252	44593	33604	26299	19360	23012	14611	21186	30317	17899	NaN	NaN	NaN	NaN	NaN	NaN	NaN	NaN	NaN
5A	NaN	NaN	NaN	NaN	NaN	NaN	NaN	NaN	NaN	NaN	NaN	NaN	NaN	NaN	NaN	NaN	NaN	NaN	NaN	NaN	NaN	NaN	NaN	NaN	46874	19480	44317	25689	12540	16923	33329	28887	19756	11355	12816	46419	45659	21551	45690	24838	19360	42036	NaN	NaN	NaN	NaN	NaN	31778	26665
5A	NaN	NaN	NaN	NaN	NaN	NaN	NaN	NaN	NaN	NaN	NaN	NaN	NaN	NaN	NaN	NaN	NaN	NaN	NaN	NaN	NaN	NaN	NaN	NaN	35521	43952	32964	13271	45721	41395	22737	22678	14277	42767	44228	41671	32509	17899	32874	21186	16072	45690	NaN	NaN	NaN	NaN	NaN	27760	22647
5A	NaN	NaN	NaN	NaN	NaN	NaN	NaN	NaN	NaN	NaN	NaN	NaN	NaN	29983	19756	16834	35796	45902	31778	27030	46784	22678	16834	17564	29952	21186	35431	43132	34335	25204	41671	33604	28522	45691	22678	32540	19756	NaN	NaN	NaN	NaN	NaN	NaN	NaN	NaN	NaN	NaN	NaN	NaN
5A	NaN	NaN	NaN	NaN	NaN	NaN	NaN	NaN	NaN	NaN	NaN	NaN	NaN	26696	16834	13912	33970	45690	29587	25204	44228	19756	14277	15008	27760	19725	33239	45993	32143	23377	45840	31413	25235	34001	19756	29252	16834	NaN	NaN	NaN	NaN	NaN	NaN	NaN	NaN	NaN	NaN	NaN	NaN
5A	NaN	NaN	NaN	NaN	NaN	NaN	NaN	NaN	NaN	NaN	NaN	NaN	NaN	NaN	NaN	NaN	NaN	NaN	NaN	NaN	15401	15036	12479	47178	46447	12844	13575	13575	11383	29252	28522	45902	32874	18264	14611	24473	43831	18994	12420	11689	NaN	NaN	NaN	NaN	NaN	NaN	NaN	NaN	NaN
5A	NaN	NaN	NaN	NaN	NaN	NaN	NaN	NaN	NaN	NaN	NaN	NaN	NaN	NaN	NaN	NaN	NaN	NaN	NaN	NaN	27820	27454	24532	22706	21976	24898	25628	25628	23437	45872	45811	10990	45902	23743	19725	30682	11689	24473	17168	16438	NaN	NaN	NaN	NaN	NaN	NaN	NaN	NaN	NaN
5A	NaN	NaN	NaN	NaN	14246	25204	43101	20821	16438	13150	24838	14977	12785	28856	27395	27030	13881	41640	16438	11324	44197	13516	42370	23377	21186	18994	19360	10959	18264	45658	14977	26665	29587	NaN	NaN	NaN	NaN	NaN	NaN	NaN	NaN	NaN	NaN	NaN	NaN	NaN	NaN	NaN	NaN
5A	NaN	NaN	NaN	NaN	28126	41671	18264	36161	30682	26665	41671	28856	26299	46784	44593	44228	27760	16072	30682	24108	19360	27395	17168	45871	45659	33970	34335	23743	33239	21916	28856	43862	10990	NaN	NaN	NaN	NaN	NaN	NaN	NaN	NaN	NaN	NaN	NaN	NaN	NaN	NaN	NaN	NaN
5A	NaN	NaN	NaN	NaN	NaN	NaN	NaN	NaN	NaN	NaN	NaN	NaN	NaN	NaN	NaN	NaN	42856	45693	17288	42125	45843	35186	45753	32234	31107	29983	11355	43132	21947	21582	23408	43862	45840	33970	13547	21186	15342	14246	44927	NaN	NaN	NaN	NaN	NaN	NaN	NaN	NaN	NaN	NaN
5A	NaN	NaN	NaN	NaN	NaN	NaN	NaN	NaN	NaN	NaN	NaN	NaN	NaN	NaN	NaN	NaN	29342	23132	41791	28611	25324	25355	28642	17288	11414	42430	21947	16469	33635	33270	35096	17199	11720	42767	24139	28126	21551	20455	13881	NaN	NaN	NaN	NaN	NaN	NaN	NaN	NaN	NaN	NaN
5A	NaN	NaN	NaN	NaN	NaN	NaN	NaN	NaN	NaN	NaN	NaN	NaN	NaN	NaN	NaN	16589	13667	36281	44348	35916	11110	45663	44713	28611	22402	17319	29707	44713	43191	13575	15036	45750	32174	19025	28522	35065	36161	16803	NaN	NaN	NaN	NaN	NaN	NaN	NaN	NaN	NaN	NaN	NaN
5A	NaN	NaN	NaN	NaN	NaN	NaN	NaN	NaN	NaN	NaN	NaN	NaN	NaN	NaN	NaN	43252	45936	26785	34455	26420	45722	27515	35186	19480	13636	43617	20576	35186	4.00	44621	46447	33270	27426	15008	24139	31778	32874	14611	NaN	NaN	NaN	NaN	NaN	NaN	NaN	NaN	NaN	NaN	NaN
5A	NaN	NaN	NaN	NaN	NaN	NaN	NaN	NaN	NaN	NaN	NaN	NaN	NaN	20546	19085	20546	25659	21276	22372	19450	20180	20546	20180	20546	19450	20911	16893	21276	25294	19419	13940	24869	11720	43497	27760	22282	13881	NaN	NaN	NaN	NaN	NaN	NaN	NaN	NaN	NaN	NaN	NaN	NaN
5A	NaN	NaN	NaN	NaN	NaN	NaN	NaN	NaN	NaN	NaN	NaN	NaN	NaN	45661	35490	45661	41365	45720	45781	36220	4.00	45661	4.00	45661	35855	45692	33664	45692	41365	45964	35462	13181	45749	33604	20090	15342	44197	NaN	NaN	NaN	NaN	NaN	NaN	NaN	NaN	NaN	NaN	NaN	NaN
5A	NaN	NaN	NaN	NaN	NaN	NaN	NaN	NaN	NaN	NaN	NaN	NaN	NaN	NaN	NaN	NaN	NaN	20576	20576	21306	16193	18019	19115	19845	20941	18384	28611	25689	26420	32203	18323	45750	17199	17564	16469	45932	2.00	21186	24108	NaN	NaN	NaN	NaN	NaN	NaN	NaN	NaN	NaN	NaN
5A	NaN	NaN	NaN	NaN	NaN	NaN	NaN	NaN	NaN	NaN	NaN	NaN	NaN	NaN	NaN	NaN	NaN	45844	45875	45936	34455	6.00	45694	45783	45875	45663	11841	45078	45444	45383	30011	11749	25600	25965	24869	10990	43132	26665	29952	NaN	NaN	NaN	NaN	NaN	NaN	NaN	NaN	NaN	NaN
5A	NaN	NaN	NaN	NaN	NaN	NaN	NaN	NaN	NaN	NaN	NaN	NaN	NaN	NaN	NaN	NaN	NaN	30437	26785	24959	30072	24228	47239	36251	26054	44317	14732	23863	34820	23071	24139	15008	14277	21217	32905	22678	30682	35431	19725	NaN	NaN	NaN	NaN	NaN	NaN	NaN	NaN	NaN	NaN
5A	NaN	NaN	NaN	NaN	NaN	NaN	NaN	NaN	NaN	NaN	NaN	NaN	NaN	NaN	NaN	NaN	NaN	42156	45753	36281	41791	35551	21306	46143	45694	18019	25324	35186	46539	30376	29618	19756	19025	26330	45811	27791	34335	45871	22647	NaN	NaN	NaN	NaN	NaN	NaN	NaN	NaN	NaN	NaN
5A	NaN	NaN	NaN	NaN	NaN	NaN	NaN	NaN	NaN	NaN	NaN	NaN	NaN	NaN	NaN	16132	23071	22706	23071	42826	20515	44287	22706	21976	28915	23071	26724	27454	24532	16132	21582	12451	35065	45689	23377	28491	22647	17168	NaN	NaN	NaN	NaN	NaN	NaN	NaN	NaN	NaN	NaN	NaN
5A	NaN	NaN	NaN	NaN	NaN	NaN	NaN	NaN	NaN	NaN	NaN	NaN	NaN	NaN	NaN	18323	25263	24898	25263	45383	22706	46844	24898	24167	31107	25263	28915	29646	26724	18323	23408	13912	36161	47150	24473	29587	23743	18264	NaN	NaN	NaN	NaN	NaN	NaN	NaN	NaN	NaN	NaN	NaN
5A	NaN	NaN	NaN	NaN	NaN	NaN	NaN	NaN	NaN	NaN	NaN	35462	45780	45660	45691	45780	45660	3.00	3.00	45811	33270	36192	42064	35827	34366	34001	31444	45780	34731	46784	35796	21186	20455	46023	45992	43831	NaN	NaN	NaN	NaN	NaN	NaN	NaN	NaN	NaN	NaN	NaN	NaN	NaN
5A	NaN	NaN	NaN	NaN	NaN	NaN	NaN	NaN	NaN	NaN	NaN	45841	42430	45994	45994	42430	45994	45964	45933	42795	45660	45933	46447	45903	45780	45750	35096	42430	45811	13181	45779	23377	22647	10959	42370	45292	NaN	NaN	NaN	NaN	NaN	NaN	NaN	NaN	NaN	NaN	NaN	NaN	NaN
5A	NaN	NaN	NaN	NaN	NaN	NaN	NaN	NaN	NaN	NaN	NaN	NaN	NaN	NaN	NaN	45875	6.00	45906	31898	44713	45444	34820	45663	19845	20576	22037	22037	21306	28246	13302	15462	30742	35096	28157	45780	21217	45659	32874	NaN	NaN	NaN	NaN	NaN	NaN	NaN	NaN	NaN	NaN	NaN
5A	NaN	NaN	NaN	NaN	NaN	NaN	NaN	NaN	NaN	NaN	NaN	NaN	NaN	NaN	NaN	45723	34121	45723	28642	43282	44378	32295	34486	14763	15493	17319	16954	16589	24259	12966	45809	16163	15401	43891	19054	35462	11720	43497	NaN	NaN	NaN	NaN	NaN	NaN	NaN	NaN	NaN	NaN	NaN
5A	NaN	NaN	NaN	NaN	NaN	NaN	NaN	NaN	NaN	NaN	NaN	NaN	NaN	NaN	NaN	NaN	NaN	15401	13575	14305	14305	12844	11018	45841	47178	12844	33635	11749	45994	15036	34366	45749	45690	18994	24473	32143	14246	18629	11324	NaN	NaN	NaN	NaN	NaN	NaN	NaN	NaN	NaN	NaN
5A	NaN	NaN	NaN	NaN	NaN	NaN	NaN	NaN	NaN	NaN	NaN	NaN	NaN	NaN	NaN	NaN	NaN	46844	44652	45383	45748	43556	41365	31107	45965	43556	24167	42461	33298	46478	24898	20486	19391	32874	45902	13181	27030	32874	23743	NaN	NaN	NaN	NaN	NaN	NaN	NaN	NaN	NaN	NaN
5A	NaN	NaN	NaN	NaN	NaN	NaN	NaN	NaN	NaN	NaN	NaN	NaN	NaN	NaN	NaN	NaN	NaN	NaN	NaN	NaN	NaN	NaN	23802	25628	42826	26724	28915	35855	28915	45017	24532	47178	33635	13547	14277	13547	31413	45690	30317	18264	23012	NaN	NaN	NaN	NaN	NaN	NaN	NaN	33239
5A	NaN	NaN	NaN	NaN	NaN	NaN	NaN	NaN	NaN	NaN	NaN	NaN	NaN	NaN	NaN	NaN	NaN	NaN	NaN	NaN	NaN	NaN	44986	46813	25263	11018	13210	19054	13210	27454	45717	33270	21582	45932	45993	45932	23377	28491	22647	12055	16072	NaN	NaN	NaN	NaN	NaN	NaN	NaN	25204
5A	NaN	NaN	NaN	NaN	NaN	NaN	NaN	NaN	NaN	NaN	NaN	NaN	NaN	NaN	NaN	NaN	NaN	NaN	NaN	NaN	NaN	NaN	NaN	44256	46813	16132	21245	24167	19784	32203	28887	23408	12086	35431	23377	32874	21551	13881	10959	43831	45870	46753	NaN	NaN	NaN	NaN	NaN	NaN	19725
5A	NaN	NaN	NaN	NaN	NaN	NaN	NaN	NaN	NaN	NaN	NaN	NaN	NaN	NaN	NaN	NaN	NaN	NaN	NaN	NaN	NaN	NaN	NaN	23802	26724	33664	45842	42461	45720	15067	42795	3.00	23774	45689	31778	42401	29587	20455	17533	13150	44927	16803	NaN	NaN	NaN	NaN	NaN	NaN	27395
5A	NaN	NaN	NaN	NaN	NaN	NaN	NaN	NaN	NaN	NaN	NaN	NaN	NaN	NaN	NaN	NaN	NaN	15036	18688	16497	45717	43525	42430	45719	45933	36192	41699	18688	14642	21947	45993	24473	29952	19725	28491	21186	45292	45778	12785	NaN	NaN	NaN	NaN	NaN	NaN	NaN	NaN	NaN	NaN
5A	NaN	NaN	NaN	NaN	NaN	NaN	NaN	NaN	NaN	NaN	NaN	NaN	NaN	NaN	NaN	NaN	NaN	43922	12145	45748	45661	34029	32568	27089	30011	25263	31837	12145	34731	43891	22313	45810	45323	32874	43497	34335	19360	47119	24108	NaN	NaN	NaN	NaN	NaN	NaN	NaN	NaN	NaN	NaN
5A	NaN	NaN	NaN	NaN	NaN	NaN	NaN	NaN	NaN	NaN	NaN	NaN	NaN	NaN	NaN	NaN	NaN	NaN	NaN	NaN	NaN	NaN	34790	5.00	31138	12875	31472	14671	13940	16497	45780	15738	20121	35065	46784	24838	24838	34700	45659	45993	35065	18264	NaN	NaN	NaN	NaN	NaN	NaN	34335
5A	NaN	NaN	NaN	NaN	NaN	NaN	NaN	NaN	NaN	NaN	NaN	NaN	NaN	NaN	NaN	NaN	NaN	NaN	NaN	NaN	NaN	NaN	43191	44652	45904	24532	46082	31809	31079	33635	21217	45779	42036	23743	33970	15342	15342	23377	25569	28856	23743	46388	NaN	NaN	NaN	NaN	NaN	NaN	23377
5A	NaN	NaN	NaN	NaN	NaN	NaN	NaN	NaN	NaN	NaN	NaN	NaN	NaN	NaN	NaN	31837	24532	34759	27820	23802	23802	35855	27820	23802	28915	31107	45812	45661	45781	46447	35096	17564	19756	14642	14277	33239	28126	30682	NaN	NaN	NaN	NaN	NaN	NaN	NaN	NaN	NaN	NaN	NaN
5A	NaN	NaN	NaN	NaN	NaN	NaN	NaN	NaN	NaN	NaN	NaN	NaN	NaN	NaN	NaN	4.00	29281	45873	32568	28550	28550	45995	32568	28550	34029	35855	43922	42095	43556	13940	45811	20486	23043	17564	17199	35796	30317	32874	NaN	NaN	NaN	NaN	NaN	NaN	NaN	NaN	NaN	NaN	NaN
5A	NaN	NaN	NaN	NaN	NaN	NaN	NaN	NaN	NaN	NaN	NaN	NaN	NaN	NaN	NaN	NaN	NaN	NaN	NaN	22372	29677	26755	45813	14336	45933	15008	14642	13912	15008	28522	22678	32874	23012	22282	19725	12816	45810	26299	2.00	23012	NaN	NaN	NaN	NaN	NaN	NaN	NaN	NaN	NaN
5A	NaN	NaN	NaN	NaN	NaN	NaN	NaN	NaN	NaN	NaN	NaN	NaN	NaN	NaN	NaN	NaN	NaN	NaN	NaN	11049	17624	15067	26024	45904	32540	45323	45323	44228	45689	21582	16103	28126	18994	18264	15707	43497	33604	21916	31413	18994	NaN	NaN	NaN	NaN	NaN	NaN	NaN	NaN	NaN
5A	NaN	NaN	NaN	NaN	NaN	NaN	NaN	NaN	NaN	NaN	NaN	NaN	NaN	NaN	NaN	41760	45996	34425	27851	23468	23468	44317	35156	22372	25659	27120	24198	27851	23102	17989	45843	34394	45903	17564	18660	23408	34700	22647	NaN	NaN	NaN	NaN	NaN	NaN	NaN	NaN	NaN	NaN	NaN
5A	NaN	NaN	NaN	NaN	NaN	NaN	NaN	NaN	NaN	NaN	NaN	NaN	NaN	NaN	NaN	20911	20180	14336	45017	45995	41365	23102	15067	45904	43191	44287	41730	45017	45995	4.00	18354	18323	27061	43862	44958	12816	26665	16072	NaN	NaN	NaN	NaN	NaN	NaN	NaN	NaN	NaN	NaN	NaN
5A	NaN	NaN	NaN	NaN	NaN	NaN	NaN	NaN	NaN	45748	17624	15067	12875	13971	12875	21276	14336	19815	15067	20180	35886	16528	32933	28887	18295	31079	28887	45872	45903	35827	26330	29221	20455	20455	23743	NaN	NaN	NaN	NaN	NaN	NaN	NaN	NaN	NaN	NaN	NaN	NaN	NaN	NaN
5A	NaN	NaN	NaN	NaN	NaN	NaN	NaN	NaN	NaN	18719	27851	24929	22737	23833	22737	31503	24198	30042	25294	30407	46874	26390	41730	35096	23774	45719	35096	46447	46813	42795	32540	33239	23743	24108	27395	NaN	NaN	NaN	NaN	NaN	NaN	NaN	NaN	NaN	NaN	NaN	NaN	NaN	NaN
5A	NaN	NaN	NaN	NaN	NaN	NaN	NaN	NaN	NaN	NaN	NaN	NaN	NaN	NaN	NaN	NaN	NaN	22402	27881	22402	30407	20210	24959	18384	23132	16558	33329	34090	45778	30348	31079	44228	25934	14611	11689	13516	17899	19360	20455	NaN	NaN	NaN	NaN	NaN	NaN	NaN	NaN	NaN	NaN
5A	NaN	NaN	NaN	NaN	NaN	NaN	NaN	NaN	NaN	NaN	NaN	NaN	NaN	NaN	NaN	NaN	NaN	33756	45937	33756	35186	30834	7.00	28277	34486	26451	45783	11505	17319	17958	19054	26330	45963	26665	23012	24838	30682	32143	33970	NaN	NaN	NaN	NaN	NaN	NaN	NaN	NaN	NaN	NaN
5A	NaN	NaN	NaN	NaN	NaN	NaN	NaN	NaN	NaN	NaN	NaN	NaN	NaN	NaN	NaN	NaN	NaN	NaN	NaN	NaN	25965	35096	26696	28522	35096	28157	30713	28522	29252	45780	24869	2.00	29952	22282	23377	23012	20455	14977	45931	45658	NaN	NaN	NaN	NaN	NaN	NaN	NaN	NaN	NaN
5A	NaN	NaN	NaN	NaN	NaN	NaN	NaN	NaN	NaN	NaN	NaN	NaN	NaN	NaN	NaN	NaN	NaN	NaN	NaN	NaN	20515	32568	21245	23802	32203	23437	26359	23802	24898	4.00	18688	23043	13912	45993	42036	41306	45749	31048	16438	23377	NaN	NaN	NaN	NaN	NaN	NaN	NaN	NaN	NaN
5A	NaN	NaN	NaN	NaN	NaN	NaN	NaN	NaN	NaN	NaN	NaN	NaN	NaN	NaN	NaN	NaN	45782	5.00	45721	45752	35886	13636	24198	32234	23468	29677	31868	31868	31138	15797	20121	46054	30713	19756	45871	45932	45779	45993	NaN	NaN	NaN	NaN	NaN	NaN	NaN	NaN	NaN	NaN	NaN
5A	NaN	NaN	NaN	NaN	NaN	NaN	NaN	NaN	NaN	NaN	NaN	NaN	NaN	NaN	NaN	NaN	45721	35886	45662	45721	35521	13271	23468	31868	22737	29312	31138	31503	30407	15432	19756	45689	30348	19391	45871	45902	45749	45963	NaN	NaN	NaN	NaN	NaN	NaN	NaN	NaN	NaN	NaN	NaN
5A	NaN	NaN	NaN	NaN	NaN	NaN	NaN	NaN	NaN	NaN	NaN	NaN	NaN	NaN	NaN	NaN	24959	29707	32264	25324	23132	25324	24959	27515	25324	24593	22402	23132	26054	43983	12571	45933	29983	19025	42401	16103	17227	19419	29983	NaN	NaN	NaN	NaN	NaN	NaN	NaN	NaN	NaN	NaN
5A	NaN	NaN	NaN	NaN	NaN	NaN	NaN	NaN	NaN	NaN	NaN	NaN	NaN	NaN	NaN	NaN	20210	24593	27150	20576	18384	20576	19845	22767	20576	19845	17654	18384	20941	45814	43617	45719	27426	17199	45963	14277	14305	16497	27791	NaN	NaN	NaN	NaN	NaN	NaN	NaN	NaN	NaN	NaN
5A	NaN	NaN	NaN	NaN	NaN	NaN	NaN	NaN	NaN	NaN	NaN	NaN	NaN	26024	22737	30042	24198	28581	25294	25659	15797	24929	15067	15432	18719	28581	16893	11780	32234	19419	31444	41306	42036	44228	27395	18264	11324	NaN	NaN	NaN	NaN	NaN	NaN	NaN	NaN	NaN	NaN	NaN	NaN
5A	NaN	NaN	NaN	NaN	NaN	NaN	NaN	NaN	NaN	NaN	NaN	NaN	NaN	17227	14671	20149	15766	19054	16497	16862	46082	16497	45717	46082	11749	19054	46813	43160	21610	21947	45963	20821	21186	23012	47119	45962	0.96	NaN	NaN	NaN	NaN	NaN	NaN	NaN	NaN	NaN	NaN	NaN	NaN
5A	NaN	NaN	NaN	NaN	NaN	NaN	NaN	NaN	NaN	NaN	NaN	NaN	NaN	NaN	NaN	NaN	NaN	NaN	NaN	NaN	NaN	NaN	NaN	NaN	NaN	NaN	0.77	0.76	0.78	45839	0.86	45931	45839	45992	43831	12420	15707	29587	24838	27395	18994	23377	20455	NaN	NaN	NaN	22282	23743	20455
5A	NaN	NaN	NaN	NaN	NaN	NaN	NaN	NaN	NaN	NaN	NaN	NaN	NaN	NaN	NaN	NaN	NaN	NaN	NaN	NaN	NaN	NaN	NaN	NaN	NaN	NaN	0.24	0.24	0.25	0.34	0.27	0.35	0.34	0.35	0.38	0.42	0.45	0.57	0.53	0.56	0.48	0.52	0.50	NaN	NaN	NaN	0.51	0.52	0.49
5A	NaN	NaN	NaN	NaN	NaN	NaN	NaN	NaN	NaN	NaN	NaN	NaN	NaN	NaN	NaN	NaN	NaN	NaN	NaN	21245	21245	21610	25263	14305	12844	13210	13575	20515	25263	19419	22313	45963	12086	20852	15373	28887	44228	34335	45779	41306	NaN	NaN	NaN	NaN	NaN	NaN	NaN	NaN	NaN
5A	NaN	NaN	NaN	NaN	NaN	NaN	NaN	NaN	NaN	NaN	NaN	NaN	NaN	NaN	NaN	NaN	NaN	NaN	NaN	27454	27454	27454	31472	20149	18323	19054	19419	26359	31472	25263	26696	44228	16103	25235	19391	33635	11355	45690	42036	44958	NaN	NaN	NaN	NaN	NaN	NaN	NaN	NaN	NaN
5A	NaN	NaN	NaN	NaN	NaN	NaN	NaN	NaN	NaN	NaN	NaN	NaN	NaN	NaN	NaN	NaN	NaN	NaN	NaN	NaN	NaN	29646	28185	28915	34029	25993	24898	29281	27454	28915	4.00	45719	44228	15707	13150	20821	17533	13516	42736	42005	45748	NaN	NaN	NaN	NaN	NaN	NaN	NaN	NaN
5A	NaN	NaN	NaN	NaN	NaN	NaN	NaN	NaN	NaN	NaN	NaN	NaN	NaN	NaN	NaN	NaN	NaN	NaN	NaN	NaN	NaN	45905	45752	45813	45778	35156	33695	45874	45662	45843	12540	45751	34731	33239	29952	45902	35431	30317	20455	19360	14246	NaN	NaN	NaN	NaN	NaN	NaN	NaN	NaN
5A	NaN	NaN	NaN	NaN	NaN	NaN	NaN	NaN	NaN	NaN	NaN	NaN	33664	28550	34394	23802	25993	35490	25993	35490	24532	24532	24532	22341	45751	24532	45904	46447	45717	25235	18660	45810	28126	24473	23743	18264	43831	NaN	NaN	NaN	NaN	NaN	NaN	NaN	NaN	NaN	NaN	NaN	NaN
5A	NaN	NaN	NaN	NaN	NaN	NaN	NaN	NaN	NaN	NaN	NaN	NaN	18688	13940	19419	46082	11749	20515	11749	20149	46813	46813	47178	44986	22341	46813	24167	33635	33270	15008	45689	31048	21186	18264	17533	12420	45870	NaN	NaN	NaN	NaN	NaN	NaN	NaN	NaN	NaN	NaN	NaN	NaN
5A	NaN	NaN	NaN	NaN	NaN	NaN	NaN	NaN	NaN	NaN	NaN	NaN	NaN	NaN	NaN	NaN	NaN	46905	32994	25324	26054	29342	20941	23498	26054	23498	19845	14366	11079	25689	45444	20546	32540	16834	15738	45902	33239	28856	25204	NaN	NaN	NaN	NaN	NaN	NaN	NaN	NaN	NaN	NaN
5A	NaN	NaN	NaN	NaN	NaN	NaN	NaN	NaN	NaN	NaN	NaN	NaN	NaN	NaN	NaN	NaN	NaN	33359	20576	13271	14001	16923	45778	11444	13636	11444	44682	45874	36251	13636	32264	47209	26330	11720	47150	35431	29221	25204	21551	NaN	NaN	NaN	NaN	NaN	NaN	NaN	NaN	NaN	NaN
5A	NaN	NaN	NaN	NaN	NaN	NaN	NaN	NaN	NaN	NaN	18749	17654	11079	16193	17288	14001	23132	20941	14732	26785	26420	21671	17654	16193	45996	36251	35156	42491	14366	23132	32599	25628	41334	30348	12086	43862	NaN	NaN	NaN	NaN	NaN	NaN	NaN	NaN	NaN	NaN	NaN	NaN	NaN
5A	NaN	NaN	NaN	NaN	NaN	NaN	NaN	NaN	NaN	NaN	43891	43525	45872	42430	43160	41334	46447	45352	41699	12114	11749	45717	43525	42430	35827	32905	32174	3.00	41699	46447	30713	42036	29952	23743	13150	46753	NaN	NaN	NaN	NaN	NaN	NaN	NaN	NaN	NaN	NaN	NaN	NaN	NaN
5A	NaN	NaN	NaN	NaN	NaN	NaN	NaN	NaN	NaN	NaN	NaN	NaN	NaN	NaN	41395	43952	42491	44682	41760	41395	44682	45905	41395	43586	43221	43221	41395	44317	17288	22737	35490	31444	29983	24139	13181	21582	45323	30682	NaN	NaN	NaN	NaN	NaN	NaN	NaN	NaN	NaN	NaN	NaN
5A	NaN	NaN	NaN	NaN	NaN	NaN	NaN	NaN	NaN	NaN	NaN	NaN	NaN	NaN	24563	27120	26024	27851	24929	24929	27851	23468	24563	26755	26755	26755	24929	27485	36251	44287	22706	22313	20852	15373	42036	13181	45749	24838	NaN	NaN	NaN	NaN	NaN	NaN	NaN	NaN	NaN	NaN	NaN
5A	NaN	NaN	NaN	NaN	NaN	NaN	NaN	NaN	NaN	NaN	NaN	NaN	NaN	NaN	NaN	NaN	NaN	19845	17288	22037	22037	18019	19845	17288	41760	23863	19845	24228	26420	23132	19085	32933	45933	45964	45811	45691	19025	22313	45689	NaN	NaN	NaN	NaN	NaN	NaN	NaN	NaN	NaN	NaN
5A	NaN	NaN	NaN	NaN	NaN	NaN	NaN	NaN	NaN	NaN	NaN	NaN	NaN	NaN	NaN	NaN	NaN	44682	42125	46508	46508	42856	44317	42125	30773	11810	44682	11810	14001	11079	46113	24898	33635	34001	32174	31079	13912	16834	45963	NaN	NaN	NaN	NaN	NaN	NaN	NaN	NaN	NaN	NaN
5A	NaN	NaN	NaN	NaN	NaN	NaN	NaN	NaN	NaN	NaN	NaN	NaN	NaN	NaN	NaN	NaN	NaN	NaN	NaN	NaN	NaN	NaN	NaN	NaN	NaN	NaN	NaN	NaN	23408	14277	12816	28126	33604	25934	16803	26299	19725	19725	16438	18629	13881	12785	17168	21186	21186	25569	27395	16438	21186
5A	NaN	NaN	NaN	NaN	NaN	NaN	NaN	NaN	NaN	NaN	NaN	NaN	NaN	NaN	NaN	NaN	NaN	NaN	NaN	NaN	NaN	NaN	NaN	NaN	NaN	NaN	NaN	NaN	17199	45323	44228	24108	29221	21916	13516	22647	16438	16438	13150	15342	47119	46023	13881	17533	17533	21551	23377	13150	17533
5A	NaN	NaN	NaN	NaN	NaN	NaN	NaN	NaN	NaN	NaN	NaN	NaN	NaN	NaN	NaN	32203	34394	33664	34759	45661	35125	45965	34029	45873	45873	45995	45842	35125	45720	36220	23437	21582	28522	31444	20852	45779	26665	20821	NaN	NaN	NaN	NaN	NaN	NaN	NaN	NaN	NaN	NaN	NaN
5A	NaN	NaN	NaN	NaN	NaN	NaN	NaN	NaN	NaN	NaN	NaN	NaN	NaN	NaN	NaN	28185	30376	29646	30742	32933	31107	4.00	30011	35490	35490	45661	35125	31107	33664	32203	19784	19025	25600	28522	18295	2.00	24838	19360	NaN	NaN	NaN	NaN	NaN	NaN	NaN	NaN	NaN	NaN	NaN
5A	NaN	NaN	NaN	NaN	NaN	NaN	NaN	NaN	NaN	NaN	NaN	NaN	NaN	NaN	NaN	14671	20880	14305	16862	17593	16862	17593	46447	16497	16862	13940	15401	16132	15401	24167	13940	24504	15008	29587	45659	31778	19360	42370	NaN	NaN	NaN	NaN	NaN	NaN	NaN	NaN	NaN	NaN	NaN
5A	NaN	NaN	NaN	NaN	NaN	NaN	NaN	NaN	NaN	NaN	NaN	NaN	NaN	NaN	NaN	45904	47209	45842	42095	43191	42095	42826	34029	41730	42095	45812	45934	41365	45965	14702	45812	43891	32540	43132	15008	45689	30317	14611	NaN	NaN	NaN	NaN	NaN	NaN	NaN	NaN	NaN	NaN	NaN
5A	NaN	NaN	NaN	NaN	NaN	NaN	NaN	NaN	NaN	NaN	NaN	NaN	NaN	45813	46508	11079	11079	44317	42491	11079	13636	46143	44682	44317	47239	18019	14001	18749	32994	45751	42430	15738	45840	32874	31048	36161	33970	NaN	NaN	NaN	NaN	NaN	NaN	NaN	NaN	NaN	NaN	NaN	NaN
5A	NaN	NaN	NaN	NaN	NaN	NaN	NaN	NaN	NaN	NaN	NaN	NaN	NaN	45843	46874	11444	11444	45047	43221	11810	14366	46874	45413	44682	11444	18749	14366	19480	33725	45781	42430	15738	45840	33239	31413	36161	34335	NaN	NaN	NaN	NaN	NaN	NaN	NaN	NaN	NaN	NaN	NaN	NaN
5A	NaN	NaN	NaN	NaN	NaN	NaN	NaN	NaN	NaN	NaN	NaN	NaN	NaN	NaN	NaN	NaN	NaN	NaN	NaN	NaN	NaN	NaN	NaN	NaN	24167	29646	45904	17624	28550	32540	19391	19756	34700	35431	35796	35065	31413	47150	19725	20455	27395	35796	26665	NaN	NaN	NaN	NaN	23377	33239
5A	NaN	NaN	NaN	NaN	NaN	NaN	NaN	NaN	NaN	NaN	NaN	NaN	NaN	NaN	NaN	NaN	NaN	NaN	NaN	NaN	NaN	NaN	NaN	NaN	26724	31837	42461	20546	31107	34366	20852	21582	36161	45659	45690	36161	32874	12086	20821	21551	28491	45659	27760	NaN	NaN	NaN	NaN	24108	34335
5A	NaN	NaN	NaN	NaN	NaN	NaN	NaN	NaN	NaN	NaN	NaN	26755	17989	21641	24563	23468	23833	19085	14336	15797	18354	12510	14702	12875	45748	44652	46844	13971	16163	19085	15738	45690	45689	25569	15707	14246	NaN	NaN	NaN	NaN	NaN	NaN	NaN	NaN	NaN	NaN	NaN	NaN	NaN
5A	NaN	NaN	NaN	NaN	NaN	NaN	NaN	NaN	NaN	NaN	NaN	15432	43556	47209	13241	12145	12875	44652	45934	41365	43922	45781	45965	45842	35490	34394	36220	45904	42095	45017	46419	32509	45932	21186	12420	10959	NaN	NaN	NaN	NaN	NaN	NaN	NaN	NaN	NaN	NaN	NaN	NaN	NaN
5A	NaN	NaN	NaN	NaN	NaN	NaN	NaN	NaN	NaN	NaN	NaN	NaN	11475	20241	43983	14032	42887	17319	42887	34455	33359	45906	45693	42125	42491	45752	45874	45413	25355	16163	46447	29618	23043	45963	45932	16072	NaN	NaN	NaN	NaN	NaN	NaN	NaN	NaN	NaN	NaN	NaN	NaN	NaN
5A	NaN	NaN	NaN	NaN	NaN	NaN	NaN	NaN	NaN	NaN	NaN	NaN	14397	23163	46905	16954	45809	20241	45809	45663	35916	42522	45874	44682	45047	45935	42125	11444	28642	18354	11383	30713	24139	41671	41306	16803	NaN	NaN	NaN	NaN	NaN	NaN	NaN	NaN	NaN	NaN	NaN	NaN	NaN
5A	NaN	NaN	NaN	NaN	NaN	NaN	NaN	NaN	NaN	NaN	NaN	NaN	NaN	NaN	NaN	NaN	NaN	NaN	16497	15401	12479	17227	45352	16497	17593	15766	24898	15036	28522	25600	45323	21551	28856	21186	14246	42736	19360	13150	17533	46023	NaN	NaN	NaN	NaN	NaN	NaN	NaN	NaN	NaN
5A	NaN	NaN	NaN	NaN	NaN	NaN	NaN	NaN	NaN	NaN	NaN	NaN	NaN	NaN	NaN	NaN	NaN	NaN	44986	43891	45994	45717	45719	44621	46082	43891	16132	43525	21947	19025	45902	17899	24473	17533	10959	45901	15707	46753	13881	43101	NaN	NaN	NaN	NaN	NaN	NaN	NaN	NaN	NaN
5A	NaN	NaN	NaN	NaN	NaN	NaN	NaN	NaN	NaN	NaN	NaN	NaN	46508	44317	20576	43586	47239	11079	43586	45778	42856	43586	16923	43586	44682	15462	43586	46143	20210	30437	32994	43160	42795	25965	32509	22282	34700	NaN	NaN	NaN	NaN	NaN	NaN	NaN	NaN	NaN	NaN	NaN	NaN
5A	NaN	NaN	NaN	NaN	NaN	NaN	NaN	NaN	NaN	NaN	NaN	NaN	42856	45996	16923	45935	43586	43952	45935	42491	45874	45935	13271	45935	41395	11810	45905	42491	16558	26785	29342	45994	45964	24139	31048	21551	33604	NaN	NaN	NaN	NaN	NaN	NaN	NaN	NaN	NaN	NaN	NaN	NaN
5A	NaN	NaN	NaN	NaN	NaN	NaN	NaN	NaN	NaN	NaN	NaN	NaN	NaN	NaN	NaN	NaN	NaN	NaN	NaN	NaN	NaN	NaN	17654	13271	36251	22767	28976	24959	27120	30376	35827	28887	46784	17930	12086	15373	13912	30317	35431	30682	23743	23743	NaN	NaN	NaN	NaN	NaN	NaN	17930
5A	NaN	NaN	NaN	NaN	NaN	NaN	NaN	NaN	NaN	NaN	NaN	NaN	NaN	NaN	NaN	NaN	NaN	NaN	NaN	NaN	NaN	NaN	43252	45753	23132	12571	19511	14763	12905	11780	13210	41699	20852	29618	23043	26696	24869	45810	44593	45840	31413	31413	NaN	NaN	NaN	NaN	NaN	NaN	29618
5A	NaN	NaN	NaN	NaN	NaN	NaN	NaN	NaN	NaN	NaN	NaN	NaN	NaN	NaN	NaN	NaN	NaN	NaN	NaN	NaN	NaN	NaN	19815	18354	18719	16163	13241	17989	22737	35521	31472	45660	25965	45323	45871	44593	41306	17564	42401	22647	31778	NaN	NaN	NaN	NaN	NaN	NaN	NaN	29221
5A	NaN	NaN	NaN	NaN	NaN	NaN	NaN	NaN	NaN	NaN	NaN	NaN	NaN	NaN	NaN	NaN	NaN	NaN	NaN	NaN	NaN	NaN	33329	31868	32234	29677	26390	31503	5.00	13636	43191	46082	34001	15373	45689	14642	10990	25235	12086	27395	45718	NaN	NaN	NaN	NaN	NaN	NaN	NaN	34700
5A	NaN	NaN	NaN	NaN	NaN	NaN	NaN	NaN	NaN	NaN	NaN	NaN	NaN	45967	45754	22433	12936	16954	19146	46539	15493	46905	13302	15128	43983	43252	45663	44713	44348	13302	23498	35156	18688	30348	46054	45690	44228	NaN	NaN	NaN	NaN	NaN	NaN	NaN	NaN	NaN	NaN	NaN	NaN
5A	NaN	NaN	NaN	NaN	NaN	NaN	NaN	NaN	NaN	NaN	NaN	NaN	NaN	41426	45845	23163	13667	17685	20241	11110	16589	11475	14032	15858	44713	43983	45722	45444	45078	14032	24228	35886	19054	30713	46419	45718	44228	NaN	NaN	NaN	NaN	NaN	NaN	NaN	NaN	NaN	NaN	NaN	NaN
5A	NaN	NaN	NaN	NaN	NaN	NaN	NaN	NaN	NaN	NaN	NaN	NaN	NaN	35521	34425	30407	34060	29312	35156	34790	29312	36251	35521	30407	35886	33695	33695	45693	36251	43952	46508	45660	19756	27061	45993	42036	26665	NaN	NaN	NaN	NaN	NaN	NaN	NaN	NaN	NaN	NaN	NaN	NaN
5A	NaN	NaN	NaN	NaN	NaN	NaN	NaN	NaN	NaN	NaN	NaN	NaN	NaN	20546	19085	15797	19085	14702	19815	19815	14702	20911	20546	15797	20546	18719	19085	22007	21276	28216	30407	27791	12086	18660	34700	35431	21186	NaN	NaN	NaN	NaN	NaN	NaN	NaN	NaN	NaN	NaN	NaN	NaN
5A	NaN	NaN	NaN	NaN	NaN	NaN	NaN	NaN	NaN	NaN	NaN	NaN	NaN	21610	21610	19054	18688	35827	12114	45780	45964	45691	45780	3.00	42064	41699	45780	14671	20880	23774	16469	28491	26299	16438	22282	20821	13516	NaN	NaN	NaN	NaN	NaN	NaN	NaN	NaN	NaN	NaN	NaN	NaN
5A	NaN	NaN	NaN	NaN	NaN	NaN	NaN	NaN	NaN	NaN	NaN	NaN	NaN	45995	45995	45751	45720	15401	30376	18323	20880	17227	18688	16497	22706	21976	18323	33298	45934	45780	29618	45749	35431	24108	30682	29221	20821	NaN	NaN	NaN	NaN	NaN	NaN	NaN	NaN	NaN	NaN	NaN	NaN
5A	NaN	NaN	NaN	NaN	NaN	NaN	NaN	NaN	NaN	NaN	NaN	20180	23102	15067	14702	13606	23468	18354	13606	21276	17989	14702	14336	13241	13241	20546	20546	24198	22737	45781	29618	31079	18660	43132	29587	18994	NaN	NaN	NaN	NaN	NaN	NaN	NaN	NaN	NaN	NaN	NaN	NaN	NaN
5A	NaN	NaN	NaN	NaN	NaN	NaN	NaN	NaN	NaN	NaN	NaN	20546	23468	15797	15432	13971	23833	18719	13971	21641	18354	15432	14702	13606	13606	21276	20911	24563	23102	45812	29983	31444	18660	43497	29952	19360	NaN	NaN	NaN	NaN	NaN	NaN	NaN	NaN	NaN	NaN	NaN	NaN	NaN
5A	NaN	NaN	NaN	NaN	NaN	NaN	NaN	NaN	NaN	NaN	NaN	NaN	NaN	NaN	5.00	45966	42856	34790	45413	42491	31868	27851	25294	26755	20546	23468	26390	30042	23468	31868	22737	35827	16834	43132	42401	26696	31048	NaN	NaN	NaN	NaN	NaN	NaN	NaN	NaN	NaN	NaN	NaN	NaN
5A	NaN	NaN	NaN	NaN	NaN	NaN	NaN	NaN	NaN	NaN	NaN	NaN	NaN	NaN	46143	14001	16558	44317	19115	15827	45996	45662	34425	35886	29312	32234	35156	45843	32599	45996	31868	41334	21582	47150	46419	31809	34335	NaN	NaN	NaN	NaN	NaN	NaN	NaN	NaN	NaN	NaN	NaN	NaN
5A	NaN	NaN	NaN	NaN	NaN	NaN	NaN	NaN	NaN	NaN	NaN	NaN	NaN	NaN	NaN	NaN	16163	13241	15797	14336	44652	45965	45383	43556	43191	45720	44287	45995	45995	36220	15373	36161	34335	19725	24108	21551	14977	14246	NaN	NaN	NaN	NaN	NaN	NaN	NaN	NaN	NaN	NaN	NaN
5A	NaN	NaN	NaN	NaN	NaN	NaN	NaN	NaN	NaN	NaN	NaN	NaN	NaN	NaN	NaN	NaN	42856	45843	42125	45996	33329	28946	34060	32234	31868	25294	32964	29312	29312	23468	29983	11720	45689	29221	34335	31413	23743	22647	NaN	NaN	NaN	NaN	NaN	NaN	NaN	NaN	NaN	NaN	NaN
5A	NaN	NaN	NaN	NaN	NaN	NaN	NaN	NaN	NaN	NaN	NaN	NaN	NaN	NaN	NaN	34455	15462	19845	34090	14001	14366	6.00	16558	18384	24593	45778	32629	34090	43252	12206	15067	11018	21947	24139	17564	17564	20455	16072	NaN	NaN	NaN	NaN	NaN	NaN	NaN	NaN	NaN	NaN	NaN
5A	NaN	NaN	NaN	NaN	NaN	NaN	NaN	NaN	NaN	NaN	NaN	NaN	NaN	NaN	NaN	27150	45047	12905	26785	43952	44317	28976	46143	11444	17654	45874	25324	26785	35916	45967	46113	43525	18660	20852	14642	14642	18629	14246	NaN	NaN	NaN	NaN	NaN	NaN	NaN	NaN	NaN	NaN	NaN
5A	NaN	NaN	NaN	NaN	NaN	NaN	NaN	NaN	NaN	NaN	NaN	NaN	NaN	NaN	NaN	NaN	20515	45966	23802	26359	23802	25263	23802	24532	21976	31472	32203	30742	36220	23043	42401	45690	27030	14246	15707	18994	11689	14977	NaN	NaN	NaN	NaN	NaN	NaN	NaN	NaN	NaN	NaN	NaN
5A	NaN	NaN	NaN	NaN	NaN	NaN	NaN	NaN	NaN	NaN	NaN	NaN	NaN	NaN	NaN	NaN	24898	47239	28550	31107	28185	29646	28185	29281	26724	36220	45661	35490	41365	26330	45323	45902	29221	15707	17533	20821	13516	16803	NaN	NaN	NaN	NaN	NaN	NaN	NaN	NaN	NaN	NaN	NaN
5A	NaN	NaN	NaN	NaN	NaN	NaN	NaN	NaN	NaN	NaN	NaN	NaN	NaN	32234	30042	30042	31503	32234	31503	31503	24929	27851	31138	28216	26755	24929	26024	27485	28946	15432	14305	35431	33604	32143	20090	29587	20455	NaN	NaN	NaN	NaN	NaN	NaN	NaN	NaN	NaN	NaN	NaN	NaN
5A	NaN	NaN	NaN	NaN	NaN	NaN	NaN	NaN	NaN	NaN	NaN	NaN	NaN	26755	24563	24563	26024	26390	26024	26024	19450	22372	25659	22737	21276	19450	20546	22007	23468	46844	46813	33239	31413	29952	18264	27395	18629	NaN	NaN	NaN	NaN	NaN	NaN	NaN	NaN	NaN	NaN	NaN	NaN
5A	NaN	NaN	NaN	NaN	NaN	NaN	NaN	NaN	NaN	NaN	NaN	NaN	NaN	47270	45875	15097	18384	43252	45809	44348	11444	15097	13302	23132	17288	13636	45966	28946	44317	11444	35490	45841	25235	28522	36161	44593	45718	NaN	NaN	NaN	NaN	NaN	NaN	NaN	NaN	NaN	NaN	NaN	NaN
5A	NaN	NaN	NaN	NaN	NaN	NaN	NaN	NaN	NaN	NaN	NaN	NaN	NaN	45663	29707	42856	45778	33359	35916	34455	45843	42856	45875	14366	45047	41395	32599	21276	35886	45874	29281	34366	21217	24139	33239	45993	34335	NaN	NaN	NaN	NaN	NaN	NaN	NaN	NaN	NaN	NaN	NaN	NaN
5A	NaN	NaN	NaN	NaN	NaN	NaN	NaN	NaN	NaN	NaN	NaN	NaN	NaN	NaN	NaN	NaN	45813	45413	43586	43221	42491	44682	42125	42856	45752	11810	11444	12175	12905	27150	43922	41334	26330	21582	19756	45993	31413	22647	NaN	NaN	NaN	NaN	NaN	NaN	NaN	NaN	NaN	NaN	NaN
5A	NaN	NaN	NaN	NaN	NaN	NaN	NaN	NaN	NaN	NaN	NaN	NaN	NaN	NaN	NaN	NaN	28216	34425	32964	32599	31503	34060	31503	32234	27485	45693	45662	45721	45782	15462	35125	34731	20852	16103	14642	2.00	27760	19360	NaN	NaN	NaN	NaN	NaN	NaN	NaN	NaN	NaN	NaN	NaN
5A	NaN	NaN	NaN	NaN	NaN	NaN	NaN	NaN	NaN	NaN	NaN	NaN	NaN	NaN	NaN	20546	14702	18354	22007	17624	17989	20911	15432	20546	17989	11049	15067	16163	13606	11079	20880	46054	35431	42401	12086	45749	30317	36161	NaN	NaN	NaN	NaN	NaN	NaN	NaN	NaN	NaN	NaN	NaN
5A	NaN	NaN	NaN	NaN	NaN	NaN	NaN	NaN	NaN	NaN	NaN	NaN	NaN	NaN	NaN	15067	46113	13241	16528	12145	12875	15432	46844	15067	12875	42461	46478	11049	45017	41395	16497	43132	33239	45902	46054	35796	28126	33970	NaN	NaN	NaN	NaN	NaN	NaN	NaN	NaN	NaN	NaN	NaN
5A	NaN	NaN	NaN	NaN	NaN	NaN	NaN	NaN	NaN	NaN	NaN	NaN	20637	16984	18445	16619	23559	11871	21367	14793	14062	16254	42552	47300	14427	43647	12236	47300	42917	11933	45839	21276	44256	32905	13547	46054	33604	NaN	NaN	NaN	NaN	NaN	NaN	NaN	NaN	NaN	NaN	NaN	NaN
5A	NaN	NaN	NaN	NaN	NaN	NaN	NaN	NaN	NaN	NaN	NaN	NaN	18445	14793	16254	14793	21367	46204	19176	12601	12236	14427	45968	45474	12601	41821	46569	45108	45998	45901	43647	19815	43525	32174	12816	45323	33239	NaN	NaN	NaN	NaN	NaN	NaN	NaN	NaN	NaN	NaN	NaN	NaN
5A	NaN	NaN	NaN	NaN	NaN	NaN	NaN	NaN	NaN	NaN	NaN	NaN	NaN	NaN	42461	12510	13606	13606	44652	11414	12875	45383	11049	11049	16163	11049	11780	12875	14336	11414	43191	17593	20486	14277	47150	41306	32143	NaN	NaN	NaN	NaN	NaN	NaN	NaN	NaN	NaN	NaN	NaN	NaN
5A	NaN	NaN	NaN	NaN	NaN	NaN	NaN	NaN	NaN	NaN	NaN	NaN	NaN	NaN	35490	41365	42461	42461	45692	45965	41730	45751	45934	45904	45017	45934	45965	41730	43556	45934	35855	11749	16103	46784	43132	45718	28856	NaN	NaN	NaN	NaN	NaN	NaN	NaN	NaN	NaN	NaN	NaN	NaN
5A	NaN	NaN	NaN	NaN	NaN	NaN	NaN	NaN	NaN	NaN	NaN	NaN	NaN	NaN	NaN	NaN	NaN	NaN	28611	25689	42491	23132	22402	11444	43952	44682	13636	15827	21671	45934	20515	12086	12816	46419	45323	44958	31048	24473	24473	NaN	NaN	NaN	NaN	NaN	NaN	NaN	NaN	NaN	NaN
5A	NaN	NaN	NaN	NaN	NaN	NaN	NaN	NaN	NaN	NaN	NaN	NaN	NaN	NaN	NaN	NaN	NaN	NaN	46874	43952	25659	41760	45996	30773	27485	27851	32599	35156	45935	27089	45717	45993	41671	45840	45779	45718	24838	18994	18994	NaN	NaN	NaN	NaN	NaN	NaN	NaN	NaN	NaN	NaN
5A	NaN	NaN	NaN	NaN	NaN	NaN	NaN	NaN	NaN	NaN	22706	26359	20515	22341	23802	23802	24898	24898	27820	23802	25263	25628	22706	27089	21245	22341	22706	22341	24532	18323	36192	28491	44228	33239	19725	NaN	NaN	NaN	NaN	NaN	NaN	NaN	NaN	NaN	NaN	NaN	NaN	NaN	NaN
5A	NaN	NaN	NaN	NaN	NaN	NaN	NaN	NaN	NaN	NaN	16893	21276	13971	16163	17989	17989	19450	19450	23102	17989	20180	20180	16528	22007	14702	16163	16528	16528	19085	11049	24898	43497	26330	12816	32874	NaN	NaN	NaN	NaN	NaN	NaN	NaN	NaN	NaN	NaN	NaN	NaN	NaN	NaN
5B	NaN	NaN	NaN	NaN	NaN	NaN	NaN	NaN	NaN	NaN	NaN	NaN	NaN	NaN	NaN	NaN	NaN	NaN	NaN	NaN	NaN	NaN	NaN	NaN	NaN	NaN	NaN	41671	19756	12086	10990	32143	43132	24838	2.00	17899	21916	14977	28491	17899	31048	29952	29221	45690	NaN	NaN	24473	14611	22282
5B	NaN	NaN	NaN	NaN	NaN	NaN	NaN	NaN	NaN	NaN	NaN	NaN	NaN	NaN	NaN	NaN	NaN	NaN	NaN	NaN	NaN	NaN	NaN	NaN	NaN	NaN	NaN	25569	45690	31048	29952	18264	26665	12055	21551	43101	46388	45992	14977	43101	17168	16072	15707	22282	NaN	NaN	11689	45962	46753
5B	NaN	NaN	NaN	NaN	NaN	NaN	NaN	NaN	NaN	NaN	NaN	NaN	NaN	NaN	NaN	NaN	17258	14336	13971	15067	14702	13971	15067	12510	45748	15067	26724	35462	32540	30348	33270	43862	20090	16803	21551	30317	12420	20821	15342	NaN	NaN	NaN	NaN	NaN	NaN	NaN	NaN	NaN	NaN
5B	NaN	NaN	NaN	NaN	NaN	NaN	NaN	NaN	NaN	NaN	NaN	NaN	NaN	NaN	NaN	NaN	32599	29312	28581	30042	29677	28946	30042	27485	23468	30042	45873	45352	42430	45933	43160	15008	25204	21551	27030	2.00	17168	26299	20455	NaN	NaN	NaN	NaN	NaN	NaN	NaN	NaN	NaN	NaN
5B	NaN	NaN	NaN	NaN	NaN	NaN	NaN	NaN	NaN	NaN	41275	44197	42370	44562	45658	42736	46023	45292	46023	47119	45658	46753	44927	46023	45658	0.91	46753	45658	46753	10959	11324	43466	46753	11324	47119	NaN	NaN	NaN	NaN	NaN	NaN	NaN	NaN	NaN	NaN	NaN	NaN	NaN	NaN
5B	NaN	NaN	NaN	NaN	NaN	NaN	NaN	NaN	NaN	NaN	22313	28522	24869	29983	32540	25235	33270	31079	32905	35462	32174	34731	30713	33635	32540	45902	34731	32174	35096	45660	45691	27061	34731	45660	35462	NaN	NaN	NaN	NaN	NaN	NaN	NaN	NaN	NaN	NaN	NaN	NaN	NaN	NaN
5B	NaN	NaN	NaN	NaN	NaN	NaN	NaN	NaN	NaN	NaN	NaN	NaN	NaN	NaN	NaN	NaN	NaN	NaN	NaN	NaN	NaN	NaN	NaN	NaN	NaN	NaN	19391	23043	19391	44228	45902	17168	10959	15342	17533	12785	11324	46388	45658	13150	11689	46023	18264	NaN	NaN	NaN	23743	23012	23377
5B	NaN	NaN	NaN	NaN	NaN	NaN	NaN	NaN	NaN	NaN	NaN	NaN	NaN	NaN	NaN	NaN	NaN	NaN	NaN	NaN	NaN	NaN	NaN	NaN	NaN	NaN	29252	33635	29252	16469	11720	22647	16072	20821	23377	18264	16438	14611	14246	18264	16803	14611	24473	NaN	NaN	NaN	30317	29221	29952
5B	NaN	NaN	NaN	NaN	NaN	NaN	NaN	NaN	NaN	NaN	NaN	NaN	NaN	NaN	NaN	NaN	45751	45751	41365	45812	27820	34394	3.00	14642	24869	29252	21947	32174	16103	13547	13912	29587	27030	45718	27395	21186	43831	43831	24838	NaN	NaN	NaN	NaN	NaN	NaN	NaN	NaN	NaN	NaN
5B	NaN	NaN	NaN	NaN	NaN	NaN	NaN	NaN	NaN	NaN	NaN	NaN	NaN	NaN	NaN	NaN	41395	41395	45413	42491	28581	5.00	29646	45780	14671	20149	11018	24167	45933	45660	45691	47150	44228	21217	44593	2.00	18994	19360	41306	NaN	NaN	NaN	NaN	NaN	NaN	NaN	NaN	NaN	NaN
5B	NaN	NaN	NaN	NaN	NaN	NaN	NaN	NaN	NaN	NaN	NaN	NaN	NaN	NaN	NaN	NaN	NaN	NaN	NaN	NaN	NaN	NaN	NaN	35551	44682	20515	23043	42036	21217	18295	12086	42036	36161	12816	20821	19725	28126	18994	16803	31048	22647	21551	NaN	NaN	NaN	NaN	NaN	NaN	20090
5B	NaN	NaN	NaN	NaN	NaN	NaN	NaN	NaN	NaN	NaN	NaN	NaN	NaN	NaN	NaN	NaN	NaN	NaN	NaN	NaN	NaN	NaN	NaN	43252	14732	24898	26696	44593	24504	21582	15008	44958	45810	15738	23012	21551	30317	20821	18629	33239	24838	23377	NaN	NaN	NaN	NaN	NaN	NaN	21916
5B	NaN	NaN	NaN	NaN	NaN	NaN	NaN	NaN	NaN	NaN	NaN	NaN	NaN	NaN	27881	45078	41426	35186	31898	35186	43983	30437	35551	18019	45809	14032	12571	43647	27515	46478	26724	25235	45932	45323	31778	35796	33604	25204	NaN	NaN	NaN	NaN	NaN	NaN	NaN	NaN	NaN	NaN	NaN
5B	NaN	NaN	NaN	NaN	NaN	NaN	NaN	NaN	NaN	NaN	NaN	NaN	NaN	NaN	16923	32994	29342	23863	20210	23498	31898	19115	23863	43952	33359	45753	45663	29738	16193	45751	19419	20121	36161	45993	28126	31778	29587	21916	NaN	NaN	NaN	NaN	NaN	NaN	NaN	NaN	NaN	NaN	NaN
5B	NaN	NaN	NaN	NaN	NaN	NaN	NaN	NaN	NaN	NaN	NaN	NaN	NaN	NaN	NaN	NaN	NaN	NaN	NaN	NaN	NaN	NaN	NaN	45994	42795	42064	45903	45841	34366	24139	35096	14642	44228	45323	32509	28491	26299	25934	24473	23012	23377	20455	NaN	NaN	NaN	NaN	NaN	19725	21551
5B	NaN	NaN	NaN	NaN	NaN	NaN	NaN	NaN	NaN	NaN	NaN	NaN	NaN	NaN	NaN	NaN	NaN	NaN	NaN	NaN	NaN	NaN	NaN	45994	42795	42064	45903	45841	34366	24139	35096	14642	44228	45323	32509	28491	26299	25934	24473	23012	23377	20455	NaN	NaN	NaN	NaN	NaN	19725	21551
5B	NaN	NaN	NaN	NaN	NaN	NaN	NaN	NaN	NaN	NaN	NaN	NaN	NaN	NaN	NaN	NaN	NaN	NaN	NaN	NaN	NaN	NaN	NaN	NaN	29618	15766	35827	24504	22313	16834	45779	46419	33239	18994	29952	32509	24108	25235	22313	23377	46419	21551	32874	NaN	NaN	NaN	NaN	32874	30317
5B	NaN	NaN	NaN	NaN	NaN	NaN	NaN	NaN	NaN	NaN	NaN	NaN	NaN	NaN	NaN	NaN	NaN	NaN	NaN	NaN	NaN	NaN	NaN	NaN	17564	45719	23043	12816	10990	42767	29587	2.00	24838	12420	22282	24473	17168	13547	11355	16438	2.00	14977	24838	NaN	NaN	NaN	NaN	24838	22647
5B	NaN	NaN	NaN	NaN	NaN	NaN	NaN	NaN	NaN	NaN	NaN	NaN	NaN	NaN	26359	32933	30376	30376	25993	4.00	24898	28915	35490	33298	30742	22372	26724	44621	17199	19025	41671	43132	45840	28491	23377	23012	23743	NaN	NaN	NaN	NaN	NaN	NaN	NaN	NaN	NaN	NaN	NaN	NaN
5B	NaN	NaN	NaN	NaN	NaN	NaN	NaN	NaN	NaN	NaN	NaN	NaN	NaN	NaN	30376	45661	34759	34759	30011	45995	28915	32933	45904	45720	35125	27485	30742	11383	20121	21947	43862	45689	41306	30317	25204	24838	25204	NaN	NaN	NaN	NaN	NaN	NaN	NaN	NaN	NaN	NaN	NaN	NaN
5B	NaN	NaN	NaN	NaN	NaN	NaN	NaN	NaN	NaN	NaN	NaN	NaN	NaN	NaN	NaN	NaN	NaN	NaN	NaN	NaN	NaN	NaN	NaN	NaN	NaN	33239	13516	45717	0.98	45658	1.00	43831	42005	43101	11689	44562	44562	45901	45717	42370	44927	12785	12055	NaN	NaN	NaN	NaN	14977	18264
5B	NaN	NaN	NaN	NaN	NaN	NaN	NaN	NaN	NaN	NaN	NaN	NaN	NaN	NaN	NaN	NaN	NaN	NaN	NaN	NaN	NaN	NaN	NaN	NaN	NaN	14277	25934	47119	44562	46388	45658	18264	16072	17533	23743	19360	18994	13150	47119	16072	19725	25204	24473	NaN	NaN	NaN	NaN	27760	32143
5B	NaN	NaN	NaN	NaN	NaN	NaN	NaN	NaN	NaN	NaN	NaN	NaN	NaN	NaN	NaN	NaN	47239	32994	18749	20941	28976	18019	32994	15097	19115	34455	42887	31168	46539	12936	13241	44986	13547	42036	27030	16438	29952	18264	NaN	NaN	NaN	NaN	NaN	NaN	NaN	NaN	NaN	NaN	NaN
5B	NaN	NaN	NaN	NaN	NaN	NaN	NaN	NaN	NaN	NaN	NaN	NaN	NaN	NaN	NaN	NaN	42491	27881	13636	16193	23863	12905	27515	46874	14366	29342	45694	26054	45997	43983	45748	42064	11355	45932	25569	15342	28126	16803	NaN	NaN	NaN	NaN	NaN	NaN	NaN	NaN	NaN	NaN	NaN
5B	NaN	NaN	NaN	NaN	NaN	NaN	NaN	NaN	NaN	NaN	NaN	NaN	NaN	NaN	NaN	NaN	NaN	12875	45017	45748	15797	45383	15067	45383	45934	41365	41730	13971	20546	19450	42491	18688	11383	28522	12086	30682	14246	14611	14246	NaN	NaN	NaN	NaN	NaN	NaN	NaN	NaN	NaN	NaN
5B	NaN	NaN	NaN	NaN	NaN	NaN	NaN	NaN	NaN	NaN	NaN	NaN	NaN	NaN	NaN	NaN	NaN	31138	26024	26755	34425	26755	33695	26390	20546	22372	22372	32234	45874	45782	27515	33664	25263	45933	21582	45779	20090	20455	20090	NaN	NaN	NaN	NaN	NaN	NaN	NaN	NaN	NaN	NaN
5B	NaN	NaN	NaN	NaN	NaN	NaN	NaN	NaN	NaN	NaN	NaN	NaN	NaN	NaN	NaN	NaN	43191	45748	35065	26696	15373	33635	25600	26696	21582	3.00	32174	15373	27791	13547	13912	18629	11324	23377	28856	16803	32143	30682	NaN	NaN	NaN	NaN	NaN	NaN	NaN	NaN	NaN	NaN	NaN
5B	NaN	NaN	NaN	NaN	NaN	NaN	NaN	NaN	NaN	NaN	NaN	NaN	NaN	NaN	NaN	NaN	20911	23468	42036	35827	23408	43525	35096	35827	30713	46813	41699	23408	45691	21582	21947	23743	16072	28856	35065	21551	45810	45690	NaN	NaN	NaN	NaN	NaN	NaN	NaN	NaN	NaN	NaN	NaN
5B	NaN	NaN	NaN	NaN	NaN	NaN	NaN	NaN	NaN	NaN	26755	15462	34060	28581	16558	31138	31138	29677	26755	45966	27851	23833	26755	21276	32599	12875	18660	16469	23408	17930	44228	13912	27760	33970	24473	21551	NaN	NaN	NaN	NaN	NaN	NaN	NaN	NaN	NaN	NaN	NaN	NaN	NaN
5B	NaN	NaN	NaN	NaN	NaN	NaN	NaN	NaN	NaN	NaN	31898	26451	45967	34090	27546	45663	45663	35186	31898	12206	32994	27881	31533	24593	45814	14732	45994	45750	46447	45872	27061	35096	43132	14277	45840	35431	NaN	NaN	NaN	NaN	NaN	NaN	NaN	NaN	NaN	NaN	NaN	NaN	NaN
5B	NaN	NaN	NaN	NaN	NaN	NaN	NaN	NaN	NaN	NaN	NaN	NaN	NaN	NaN	42856	44682	44317	43221	11444	41395	45935	45843	32599	45905	45966	34425	16893	18719	45966	41395	31199	26390	25993	23774	13547	33239	33970	NaN	NaN	NaN	NaN	NaN	NaN	NaN	NaN	NaN	NaN	NaN	NaN
5B	NaN	NaN	NaN	NaN	NaN	NaN	NaN	NaN	NaN	NaN	NaN	NaN	NaN	NaN	19115	20941	20576	19480	24593	17654	16558	15097	44682	16193	16923	46874	27851	30042	16923	17654	11505	45752	35125	30348	19391	45749	45810	NaN	NaN	NaN	NaN	NaN	NaN	NaN	NaN	NaN	NaN	NaN	NaN
5B	NaN	NaN	NaN	NaN	NaN	NaN	NaN	NaN	NaN	NaN	NaN	NaN	NaN	NaN	NaN	NaN	NaN	NaN	NaN	NaN	NaN	NaN	NaN	NaN	NaN	45047	45752	13636	27851	16193	29677	28550	34366	32874	34700	31079	45872	19756	19025	45840	27760	15342	20090	NaN	NaN	NaN	NaN	17168	29952
5B	NaN	NaN	NaN	NaN	NaN	NaN	NaN	NaN	NaN	NaN	NaN	NaN	NaN	NaN	NaN	NaN	NaN	NaN	NaN	NaN	NaN	NaN	NaN	NaN	NaN	16954	44713	23163	32264	26451	34455	24563	23071	12816	15008	19054	29646	41334	45964	20121	42767	27395	33604	NaN	NaN	NaN	NaN	29952	45323
5B	NaN	NaN	NaN	NaN	NaN	NaN	NaN	NaN	NaN	NaN	NaN	NaN	NaN	NaN	NaN	NaN	NaN	NaN	NaN	NaN	NaN	29707	16193	15097	24959	30072	35186	45078	45813	28915	45903	31809	22313	45352	16497	24139	44958	15738	44958	47150	14277	NaN	NaN	NaN	NaN	NaN	NaN	NaN	45810
5B	NaN	NaN	NaN	NaN	NaN	NaN	NaN	NaN	NaN	NaN	NaN	NaN	NaN	NaN	NaN	NaN	NaN	NaN	NaN	NaN	NaN	14763	6.00	35186	46174	15493	20972	31929	21306	43191	14671	42795	32174	20880	29646	34366	16834	24504	16834	19025	23043	NaN	NaN	NaN	NaN	NaN	NaN	NaN	46784
5B	NaN	NaN	NaN	NaN	NaN	NaN	NaN	NaN	NaN	NaN	NaN	NaN	NaN	NaN	NaN	NaN	26024	12510	26024	43922	27485	27485	45661	16893	44287	45873	47209	18354	26024	34060	41365	32540	11720	45840	45932	32143	35065	45963	19360	NaN	NaN	NaN	NaN	NaN	NaN	NaN	NaN	NaN	NaN
5B	NaN	NaN	NaN	NaN	NaN	NaN	NaN	NaN	NaN	NaN	NaN	NaN	NaN	NaN	NaN	NaN	21641	45017	21641	45904	22737	23102	32933	12510	45934	35490	43191	14336	21641	29677	45692	29618	46054	45690	45749	30317	33239	45779	17899	NaN	NaN	NaN	NaN	NaN	NaN	NaN	NaN	NaN	NaN
5B	NaN	NaN	NaN	NaN	NaN	NaN	NaN	NaN	NaN	NaN	NaN	NaN	NaN	NaN	NaN	NaN	NaN	15432	14702	16528	12510	47209	46844	12510	12875	15797	17624	27120	47239	46844	45691	23774	18660	41306	12451	42401	28491	19360	14977	NaN	NaN	NaN	NaN	NaN	NaN	NaN	NaN	NaN	NaN
5B	NaN	NaN	NaN	NaN	NaN	NaN	NaN	NaN	NaN	NaN	NaN	NaN	NaN	NaN	NaN	NaN	NaN	43922	43191	45017	41365	45873	45842	45995	41365	44287	46113	18719	45721	45842	32174	19025	13912	45718	44958	45779	25204	16803	12420	NaN	NaN	NaN	NaN	NaN	NaN	NaN	NaN	NaN	NaN
5B	NaN	NaN	NaN	NaN	NaN	NaN	NaN	NaN	NaN	NaN	NaN	NaN	31533	17288	28246	29707	17288	20210	15827	18019	22037	24593	19480	21306	29342	45964	34759	45780	41699	12479	41699	24504	22678	31778	19725	15342	NaN	NaN	NaN	NaN	NaN	NaN	NaN	NaN	NaN	NaN	NaN	NaN	NaN
5B	NaN	NaN	NaN	NaN	NaN	NaN	NaN	NaN	NaN	NaN	NaN	NaN	27150	12905	23498	24959	12905	15827	11444	13636	17654	20210	15462	16923	24959	45750	31472	35827	45872	46447	45841	22678	20852	30317	18264	14246	NaN	NaN	NaN	NaN	NaN	NaN	NaN	NaN	NaN	NaN	NaN	NaN	NaN
5B	NaN	NaN	NaN	NaN	NaN	NaN	NaN	NaN	NaN	NaN	NaN	NaN	NaN	NaN	NaN	NaN	NaN	NaN	NaN	NaN	NaN	30407	15797	16893	43556	16528	15067	32964	26420	15128	15036	45902	45840	16834	45323	15738	29221	26665	45690	31778	26665	NaN	NaN	NaN	NaN	NaN	NaN	NaN	NaN
5B	NaN	NaN	NaN	NaN	NaN	NaN	NaN	NaN	NaN	NaN	NaN	NaN	NaN	NaN	NaN	NaN	NaN	NaN	NaN	NaN	NaN	30072	12175	13636	45752	13271	11444	32994	32660	26115	45934	19025	17930	35096	25235	33635	42767	45902	15738	45689	45902	NaN	NaN	NaN	NaN	NaN	NaN	NaN	NaN
5B	NaN	NaN	NaN	NaN	NaN	NaN	NaN	NaN	NaN	NaN	NaN	NaN	NaN	NaN	NaN	15097	18019	45996	19480	19115	21306	16193	45815	24959	17685	18749	27881	12236	33390	42826	15067	29983	28887	24869	41334	3.00	13181	15373	NaN	NaN	NaN	NaN	NaN	NaN	NaN	NaN	NaN	NaN	NaN
5B	NaN	NaN	NaN	NaN	NaN	NaN	NaN	NaN	NaN	NaN	NaN	NaN	NaN	NaN	NaN	32629	35551	21306	45663	45663	45844	33725	25385	43252	45784	6.00	46539	35977	19176	19815	29312	45841	45719	33635	15036	46447	20486	23043	NaN	NaN	NaN	NaN	NaN	NaN	NaN	NaN	NaN	NaN	NaN
5B	NaN	NaN	NaN	NaN	NaN	NaN	NaN	NaN	NaN	NaN	NaN	NaN	NaN	NaN	NaN	NaN	NaN	NaN	NaN	33725	33725	31533	35551	45875	24228	17288	23498	45722	45814	12571	35916	30773	45994	21245	45660	26330	30317	28491	23743	20455	NaN	NaN	NaN	NaN	NaN	NaN	NaN	NaN	NaN
5B	NaN	NaN	NaN	NaN	NaN	NaN	NaN	NaN	NaN	NaN	NaN	NaN	NaN	NaN	NaN	NaN	NaN	NaN	NaN	26054	26054	23863	27881	31898	16923	46874	16193	29707	30803	45997	28246	24563	45660	16497	32905	22678	28126	26299	21551	18629	NaN	NaN	NaN	NaN	NaN	NaN	NaN	NaN	NaN
5B	NaN	NaN	NaN	NaN	NaN	NaN	NaN	NaN	NaN	NaN	NaN	NaN	NaN	NaN	25294	20911	23102	30407	23102	24929	24563	24198	24198	23102	24563	26024	27485	32964	45843	45935	22037	24563	25993	31444	45963	18994	13881	NaN	NaN	NaN	NaN	NaN	NaN	NaN	NaN	NaN	NaN	NaN	NaN
5B	NaN	NaN	NaN	NaN	NaN	NaN	NaN	NaN	NaN	NaN	NaN	NaN	NaN	NaN	33664	29646	31837	45720	31837	33298	32568	32568	32568	31472	32933	34029	35125	45904	45017	45748	24563	32933	45903	14277	27760	46388	42005	NaN	NaN	NaN	NaN	NaN	NaN	NaN	NaN	NaN	NaN	NaN	NaN
5B	NaN	NaN	NaN	NaN	NaN	NaN	NaN	NaN	NaN	NaN	NaN	43922	21276	21276	20546	22372	24198	19815	43922	45934	44652	23102	18354	46478	15067	14702	42826	45383	42826	30407	20515	18660	45902	21916	14246	43466	NaN	NaN	NaN	NaN	NaN	NaN	NaN	NaN	NaN	NaN	NaN	NaN	NaN
5B	NaN	NaN	NaN	NaN	NaN	NaN	NaN	NaN	NaN	NaN	NaN	47209	24929	24929	23833	26024	27851	23468	47209	43556	11414	26755	21641	13241	18719	18354	46113	12145	46113	34425	23437	20486	41671	23377	15342	44197	NaN	NaN	NaN	NaN	NaN	NaN	NaN	NaN	NaN	NaN	NaN	NaN	NaN
5B	NaN	NaN	NaN	NaN	NaN	NaN	NaN	NaN	NaN	NaN	NaN	NaN	NaN	NaN	NaN	NaN	NaN	NaN	46874	12905	46874	15097	12540	13636	46874	13636	45843	16558	18019	22037	21306	12114	33635	45690	45690	33239	31413	14977	16072	16803	NaN	NaN	NaN	NaN	NaN	NaN	NaN	NaN	NaN
5B	NaN	NaN	NaN	NaN	NaN	NaN	NaN	NaN	NaN	NaN	NaN	NaN	NaN	NaN	NaN	NaN	NaN	NaN	13271	16193	13271	18384	15827	16923	13636	16923	42125	19845	21306	25689	24959	14305	35462	45779	45779	34700	32509	16072	17168	17533	NaN	NaN	NaN	NaN	NaN	NaN	NaN	NaN	NaN
5B	NaN	NaN	NaN	NaN	NaN	NaN	NaN	NaN	NaN	NaN	NaN	NaN	NaN	NaN	NaN	NaN	NaN	32264	29707	31898	30803	35551	35916	32629	26420	32629	45782	45782	24593	30437	11780	27426	43862	41306	11720	43862	25204	22282	20821	NaN	NaN	NaN	NaN	NaN	NaN	NaN	NaN	NaN	NaN
5B	NaN	NaN	NaN	NaN	NaN	NaN	NaN	NaN	NaN	NaN	NaN	NaN	NaN	NaN	NaN	NaN	NaN	29342	26785	28976	27881	32629	32994	29707	23863	29707	35886	35886	21671	27515	46478	26330	42767	45932	47150	42767	24108	21551	20090	NaN	NaN	NaN	NaN	NaN	NaN	NaN	NaN	NaN	NaN
5B	NaN	NaN	NaN	NaN	NaN	NaN	NaN	NaN	NaN	NaN	NaN	NaN	NaN	NaN	NaN	NaN	12936	16589	12571	17319	16954	35551	30072	12206	23498	22037	14001	26054	45078	18415	12145	3.00	46784	45323	28887	23774	21217	17199	NaN	NaN	NaN	NaN	NaN	NaN	NaN	NaN	NaN	NaN	NaN
5B	NaN	NaN	NaN	NaN	NaN	NaN	NaN	NaN	NaN	NaN	NaN	NaN	NaN	NaN	NaN	NaN	23529	27912	23529	28277	28277	45809	45906	23163	33359	31898	23132	35916	19146	29373	19815	41699	14277	12816	33635	28522	25600	21217	NaN	NaN	NaN	NaN	NaN	NaN	NaN	NaN	NaN	NaN	NaN
5B	NaN	NaN	NaN	NaN	NaN	NaN	NaN	NaN	NaN	NaN	NaN	NaN	45813	45843	41395	41760	45752	45693	42856	36251	45813	41760	34790	31138	32599	33329	45752	13271	15462	43556	45719	17930	13547	30682	2.00	23377	16438	NaN	NaN	NaN	NaN	NaN	NaN	NaN	NaN	NaN	NaN	NaN	NaN
5B	NaN	NaN	NaN	NaN	NaN	NaN	NaN	NaN	NaN	NaN	NaN	NaN	32964	32964	35156	35521	32234	31503	5.00	30407	32599	35521	28946	25294	26755	27485	32234	43586	45413	45812	34001	15008	47150	28491	34335	21186	14977	NaN	NaN	NaN	NaN	NaN	NaN	NaN	NaN	NaN	NaN	NaN	NaN
5B	NaN	NaN	NaN	NaN	NaN	NaN	NaN	NaN	NaN	NaN	NaN	NaN	NaN	34090	34455	45875	35916	32629	31898	18050	30803	45694	26785	29342	28611	27150	30437	32629	6.00	23163	17258	34731	14277	14642	13912	21916	20821	NaN	NaN	NaN	NaN	NaN	NaN	NaN	NaN	NaN	NaN	NaN	NaN
5B	NaN	NaN	NaN	NaN	NaN	NaN	NaN	NaN	NaN	NaN	NaN	NaN	NaN	23863	24593	29342	25689	22767	22037	43617	20576	27150	17288	19480	18749	17288	20576	22767	26420	11841	46113	29983	46784	47150	46419	19360	18264	NaN	NaN	NaN	NaN	NaN	NaN	NaN	NaN	NaN	NaN	NaN	NaN
5B	NaN	NaN	NaN	NaN	NaN	NaN	NaN	NaN	NaN	NaN	NaN	NaN	NaN	NaN	NaN	NaN	19419	17958	20149	16132	17227	17593	18688	15766	16132	14671	13575	44986	45352	25993	19784	45994	45689	44593	42736	43831	11689	45689	NaN	NaN	NaN	NaN	NaN	NaN	NaN	NaN	NaN	NaN	NaN
5B	NaN	NaN	NaN	NaN	NaN	NaN	NaN	NaN	NaN	NaN	NaN	NaN	NaN	NaN	NaN	NaN	19419	17958	20149	16132	17227	17593	18688	15766	16132	14671	13575	44986	45352	25993	19784	45994	45689	44593	42736	43831	11689	45689	NaN	NaN	NaN	NaN	NaN	NaN	NaN	NaN	NaN	NaN	NaN
5C	NaN	NaN	NaN	NaN	NaN	NaN	NaN	NaN	NaN	NaN	NaN	NaN	NaN	NaN	35886	45966	42491	45843	19115	32964	27485	17624	46844	42095	11049	18719	13241	11049	42064	21947	20486	41306	45840	36161	26299	32143	27395	NaN	NaN	NaN	NaN	NaN	NaN	NaN	NaN	NaN	NaN	NaN	NaN
5C	NaN	NaN	NaN	NaN	NaN	NaN	NaN	NaN	NaN	NaN	NaN	NaN	NaN	NaN	13636	18749	20941	17288	35186	46874	41395	30773	22737	17624	23468	31868	26024	23468	14671	29618	27791	10990	44958	42036	31048	45718	32509	NaN	NaN	NaN	NaN	NaN	NaN	NaN	NaN	NaN	NaN	NaN	NaN
5C	NaN	NaN	NaN	NaN	NaN	NaN	NaN	NaN	NaN	NaN	NaN	NaN	NaN	NaN	25934	24473	28856	23743	28856	35431	30682	45963	41306	32143	35431	23012	21551	29221	24473	34335	33970	43497	42036	43862	26665	45932	44958	NaN	NaN	NaN	NaN	NaN	NaN	NaN	NaN	NaN	NaN	NaN	NaN
5C	NaN	NaN	NaN	NaN	NaN	NaN	NaN	NaN	NaN	NaN	NaN	NaN	NaN	NaN	13516	12055	15707	11689	15707	21186	17168	25204	25569	18264	21186	11324	46753	16072	12420	20090	19725	27395	26299	27760	14246	24838	28491	NaN	NaN	NaN	NaN	NaN	NaN	NaN	NaN	NaN	NaN	NaN	NaN
5C	NaN	NaN	NaN	NaN	NaN	NaN	NaN	0.99	0.99	0.98	0.97	0.99	0.99	0.98	0.98	0.91	0.99	1.00	1.00	0.96	0.99	0.92	0.87	0.93	0.92	0.94	0.95	0.92	0.90	0.95	1.00	0.20	0.21	0.25	43831	NaN	NaN	NaN	NaN	NaN	NaN	NaN	NaN	NaN	NaN	NaN	NaN	NaN	NaN
5C	NaN	NaN	NaN	NaN	NaN	NaN	NaN	0.74	0.73	0.73	0.72	0.74	0.73	0.73	0.73	0.68	0.74	0.74	0.75	0.72	0.74	0.68	0.65	0.70	0.69	0.70	0.70	0.68	0.67	0.71	0.74	0.15	0.15	0.18	0.89	NaN	NaN	NaN	NaN	NaN	NaN	NaN	NaN	NaN	NaN	NaN	NaN	NaN	NaN
5C	NaN	NaN	NaN	NaN	NaN	NaN	NaN	NaN	NaN	NaN	NaN	NaN	NaN	NaN	NaN	NaN	NaN	NaN	NaN	NaN	NaN	NaN	NaN	NaN	NaN	45691	44621	13575	13575	34001	19054	11749	45719	31809	12451	42767	46054	45689	16469	45810	24838	22282	26665	NaN	NaN	NaN	NaN	25204	12055
5C	NaN	NaN	NaN	NaN	NaN	NaN	NaN	NaN	NaN	NaN	NaN	NaN	NaN	NaN	NaN	NaN	NaN	NaN	NaN	NaN	NaN	NaN	NaN	NaN	NaN	23774	30348	34731	34731	20852	45903	33270	24139	18660	45779	32874	35796	35796	42036	29587	17533	14977	18994	NaN	NaN	NaN	NaN	17533	42370
5C	NaN	NaN	NaN	NaN	NaN	NaN	NaN	NaN	NaN	NaN	NaN	NaN	NaN	NaN	NaN	NaN	NaN	25235	13181	45323	12451	14277	45323	24504	43497	18660	16438	12785	18629	45718	18660	25235	31079	33270	31079	29618	29983	36192	36192	NaN	NaN	NaN	NaN	NaN	NaN	NaN	NaN	NaN	NaN
5C	NaN	NaN	NaN	NaN	NaN	NaN	NaN	NaN	NaN	NaN	NaN	NaN	NaN	NaN	NaN	NaN	NaN	18629	12055	46023	11324	12420	46023	18264	44927	14977	0.81	0.76	0.85	41640	14977	18629	21916	23012	21916	21186	21186	24838	24838	NaN	NaN	NaN	NaN	NaN	NaN	NaN	NaN	NaN	NaN
5C	NaN	NaN	NaN	NaN	NaN	NaN	NaN	NaN	NaN	NaN	NaN	NaN	NaN	NaN	NaN	NaN	NaN	NaN	NaN	NaN	NaN	NaN	32629	34820	21671	18019	15827	26785	22767	23132	28550	15401	17564	24139	21217	46784	11355	25235	43132	34335	27030	21916	NaN	NaN	NaN	NaN	NaN	NaN	21186
5C	NaN	NaN	NaN	NaN	NaN	NaN	NaN	NaN	NaN	NaN	NaN	NaN	NaN	NaN	NaN	NaN	NaN	NaN	NaN	NaN	NaN	NaN	14397	16954	45844	35186	32994	44713	45936	45967	45965	26359	25235	32540	29618	17199	18660	33635	13547	45963	32509	27030	NaN	NaN	NaN	NaN	NaN	NaN	25934
5C	NaN	NaN	NaN	NaN	NaN	NaN	NaN	NaN	NaN	NaN	NaN	NaN	NaN	NaN	0.52	0.59	0.52	0.44	0.51	0.58	0.51	0.48	0.62	0.61	0.64	0.60	0.66	0.58	0.59	0.58	0.59	0.67	0.62	0.67	0.66	0.75	0.73	NaN	NaN	NaN	NaN	NaN	NaN	NaN	NaN	NaN	NaN	NaN	NaN
5C	NaN	NaN	NaN	NaN	NaN	NaN	NaN	NaN	NaN	NaN	NaN	NaN	NaN	NaN	0.91	45689	0.90	0.78	0.89	1.00	0.88	0.84	45870	45839	45962	45748	42005	45658	45717	45658	45717	42736	45870	42736	42005	10959	46753	NaN	NaN	NaN	NaN	NaN	NaN	NaN	NaN	NaN	NaN	NaN	NaN
5C	NaN	NaN	NaN	NaN	NaN	NaN	NaN	NaN	NaN	NaN	NaN	NaN	NaN	NaN	NaN	NaN	NaN	NaN	NaN	NaN	NaN	NaN	NaN	45691	45780	13940	12451	13181	41306	10990	13547	23012	24838	31413	22282	22647	20821	24108	28491	21186	21186	21916	NaN	NaN	NaN	NaN	NaN	35796	35431
5C	NaN	NaN	NaN	NaN	NaN	NaN	NaN	NaN	NaN	NaN	NaN	NaN	NaN	NaN	NaN	NaN	NaN	NaN	NaN	NaN	NaN	NaN	NaN	34001	35096	46813	46419	47150	45810	44958	10990	21186	23012	29221	20455	20821	18994	22282	26299	19360	19725	20090	NaN	NaN	NaN	NaN	NaN	33970	33239
5C	NaN	NaN	NaN	NaN	NaN	NaN	NaN	NaN	NaN	NaN	NaN	NaN	NaN	NaN	NaN	NaN	NaN	45718	45963	45718	16103	14277	44593	45902	13150	43101	45749	14977	28126	24108	30317	43132	45659	32143	35065	25204	11324	47119	18264	NaN	NaN	NaN	NaN	NaN	NaN	NaN	NaN	NaN	NaN
5C	NaN	NaN	NaN	NaN	NaN	NaN	NaN	NaN	NaN	NaN	NaN	NaN	NaN	NaN	NaN	NaN	NaN	36161	45871	2.00	14642	12816	43132	45810	12420	42370	45659	14246	27030	23012	29221	42036	35431	31048	33970	24108	47119	46388	17533	NaN	NaN	NaN	NaN	NaN	NaN	NaN	NaN	NaN	NaN
5C	NaN	NaN	NaN	NaN	NaN	NaN	NaN	NaN	NaN	NaN	NaN	NaN	NaN	NaN	NaN	NaN	NaN	NaN	NaN	NaN	NaN	NaN	13912	44593	45689	45871	10990	44593	15738	43132	45689	10959	29587	12420	11689	14977	28856	12785	46388	13150	46753	NaN	NaN	NaN	NaN	NaN	NaN	NaN	42005
5C	NaN	NaN	NaN	NaN	NaN	NaN	NaN	NaN	NaN	NaN	NaN	NaN	NaN	NaN	NaN	NaN	NaN	NaN	NaN	NaN	NaN	NaN	33239	28856	29587	24838	31048	28856	34700	27760	29587	45778	16438	45839	45809	41275	16072	45870	45689	45931	45717	NaN	NaN	NaN	NaN	NaN	NaN	NaN	0.92
5C	NaN	NaN	NaN	NaN	NaN	NaN	NaN	NaN	NaN	NaN	NaN	NaN	NaN	NaN	NaN	NaN	NaN	NaN	NaN	25294	25263	45933	15008	45932	29587	44958	44593	43497	43862	32874	24838	12420	14611	14611	13881	43101	15707	13150	47119	14611	NaN	NaN	NaN	NaN	NaN	NaN	NaN	NaN	NaN
5C	NaN	NaN	NaN	NaN	NaN	NaN	NaN	NaN	NaN	NaN	NaN	NaN	NaN	NaN	NaN	NaN	NaN	NaN	NaN	15827	46844	21610	28887	15738	45932	21217	20852	19391	20121	43862	34335	20090	22647	23012	21916	13516	24108	20821	17899	22647	NaN	NaN	NaN	NaN	NaN	NaN	NaN	NaN	NaN
5C	NaN	NaN	NaN	NaN	NaN	NaN	NaN	NaN	NaN	NaN	NaN	NaN	NaN	NaN	NaN	NaN	NaN	18415	27150	45814	41426	33725	27150	45782	45966	45782	20210	45814	12175	21641	16497	43891	24869	22678	20486	46054	17564	18295	44958	NaN	NaN	NaN	NaN	NaN	NaN	NaN	NaN	NaN	NaN
5C	NaN	NaN	NaN	NaN	NaN	NaN	NaN	NaN	NaN	NaN	NaN	NaN	NaN	NaN	NaN	NaN	NaN	27546	35186	47270	13667	42156	35551	45778	11444	45413	27881	11110	19845	28216	21245	11749	28522	26330	24139	12451	20852	21582	11720	NaN	NaN	NaN	NaN	NaN	NaN	NaN	NaN	NaN	NaN
5C	NaN	NaN	NaN	NaN	20455	24108	23012	22647	27030	28491	28856	32874	31048	32509	35431	31778	30682	29952	30682	28856	30317	29587	31048	31048	32509	25569	24108	27030	27030	20090	28491	0.62	12086	NaN	NaN	NaN	NaN	NaN	NaN	NaN	NaN	NaN	NaN	NaN	NaN	NaN	NaN	NaN	NaN
5C	NaN	NaN	NaN	NaN	0.90	0.96	0.94	0.93	1.00	45717	45717	45931	45839	45901	41275	45870	45809	45778	45809	45717	45809	45778	45839	45839	45901	0.98	0.96	1.00	45658	0.90	45717	0.36	12420	NaN	NaN	NaN	NaN	NaN	NaN	NaN	NaN	NaN	NaN	NaN	NaN	NaN	NaN	NaN	NaN
5C	NaN	NaN	NaN	NaN	NaN	NaN	NaN	NaN	NaN	NaN	NaN	NaN	NaN	NaN	NaN	NaN	NaN	NaN	NaN	NaN	NaN	NaN	NaN	46784	26299	26665	24473	28491	18264	23012	25204	13516	14611	17899	22282	13881	13881	13516	23743	19725	25204	15707	NaN	NaN	NaN	NaN	NaN	NaN	13516
5C	NaN	NaN	NaN	NaN	NaN	NaN	NaN	NaN	NaN	NaN	NaN	NaN	NaN	NaN	NaN	NaN	NaN	NaN	NaN	NaN	NaN	NaN	NaN	20852	34335	34335	32143	2.00	24838	30682	33239	19725	20821	24838	29587	20090	20090	19725	31048	26665	33239	21916	NaN	NaN	NaN	NaN	NaN	NaN	19725
5C	NaN	NaN	NaN	NaN	NaN	NaN	NaN	NaN	NaN	NaN	NaN	NaN	NaN	NaN	NaN	NaN	NaN	NaN	NaN	NaN	45842	45750	20121	42767	42401	45779	33604	32509	43497	42401	42401	33970	45690	43132	25934	13516	17168	17168	17168	32509	NaN	NaN	NaN	NaN	NaN	NaN	NaN	NaN	NaN
5C	NaN	NaN	NaN	NaN	NaN	NaN	NaN	NaN	NaN	NaN	NaN	NaN	NaN	NaN	NaN	NaN	NaN	NaN	NaN	NaN	13971	46447	27426	12451	12086	44228	45840	45749	13181	12086	12086	45871	43132	12816	31048	17168	21186	21186	21186	45718	NaN	NaN	NaN	NaN	NaN	NaN	NaN	NaN	NaN
5C	NaN	NaN	NaN	NaN	NaN	NaN	NaN	NaN	NaN	NaN	NaN	NaN	NaN	NaN	NaN	NaN	NaN	NaN	NaN	NaN	NaN	NaN	NaN	22037	44348	47270	18415	45717	13940	44621	3.00	45719	21217	19391	46054	18660	17564	18629	12055	15707	22282	13150	NaN	NaN	NaN	NaN	NaN	17899	27760
5C	NaN	NaN	NaN	NaN	NaN	NaN	NaN	NaN	NaN	NaN	NaN	NaN	NaN	NaN	NaN	NaN	NaN	NaN	NaN	NaN	NaN	NaN	NaN	31898	18780	21702	29738	15036	20149	13575	41699	42795	25600	23774	13181	23043	21947	21186	14611	18264	25204	15342	NaN	NaN	NaN	NaN	NaN	20455	30682
5C	NaN	NaN	NaN	NaN	NaN	NaN	NaN	NaN	NaN	NaN	NaN	NaN	NaN	NaN	NaN	NaN	NaN	NaN	NaN	NaN	NaN	NaN	NaN	NaN	NaN	NaN	NaN	46143	19845	24959	47209	45749	42767	32905	19391	45689	20121	31079	46784	14642	13912	18295	13912	46054	NaN	NaN	21217	20852	21582
5C	NaN	NaN	NaN	NaN	NaN	NaN	NaN	NaN	NaN	NaN	NaN	NaN	NaN	NaN	NaN	NaN	NaN	NaN	NaN	NaN	NaN	NaN	NaN	NaN	NaN	NaN	NaN	25993	32933	4.00	45691	15707	19360	45779	28856	21551	28856	45659	21916	25204	24473	27760	24838	21551	NaN	NaN	29952	29587	29952
5C	NaN	NaN	NaN	NaN	NaN	NaN	NaN	NaN	NaN	NaN	NaN	NaN	NaN	NaN	NaN	NaN	NaN	NaN	NaN	NaN	NaN	NaN	NaN	NaN	NaN	NaN	32599	36251	11810	14732	20911	36192	36192	24167	45994	24504	21947	17930	27426	24504	19391	21916	33604	NaN	NaN	NaN	29618	20486	28157
5C	NaN	NaN	NaN	NaN	NaN	NaN	NaN	NaN	NaN	NaN	NaN	NaN	NaN	NaN	NaN	NaN	NaN	NaN	NaN	NaN	NaN	NaN	NaN	NaN	NaN	NaN	19419	21976	30742	32933	11018	42401	42401	23774	45689	33970	32143	29221	36161	33970	30317	42005	13881	NaN	NaN	NaN	45718	31048	2.00
5C	NaN	NaN	NaN	NaN	NaN	NaN	NaN	NaN	NaN	NaN	NaN	NaN	NaN	NaN	NaN	NaN	NaN	NaN	NaN	NaN	NaN	NaN	NaN	NaN	NaN	NaN	NaN	26359	43891	46054	10990	31413	31778	35065	33604	36161	35796	45902	18295	15373	16834	15008	45749	45689	NaN	NaN	32143	31413	29952
5C	NaN	NaN	NaN	NaN	NaN	NaN	NaN	NaN	NaN	NaN	NaN	NaN	NaN	NaN	NaN	NaN	NaN	NaN	NaN	NaN	NaN	NaN	NaN	NaN	NaN	NaN	NaN	30376	11018	12086	13547	33604	33970	45690	35796	45779	45749	42401	21217	17930	19756	17564	45963	11720	NaN	NaN	34335	33604	32143
5C	NaN	NaN	NaN	NaN	NaN	NaN	NaN	NaN	NaN	NaN	NaN	NaN	NaN	NaN	NaN	NaN	NaN	NaN	NaN	NaN	NaN	NaN	NaN	NaN	NaN	24504	43497	27030	44228	17564	16834	17168	31413	25204	26665	43101	17899	23012	43101	25204	19360	13881	18264	NaN	NaN	NaN	NaN	29587	12785
5C	NaN	NaN	NaN	NaN	NaN	NaN	NaN	NaN	NaN	NaN	NaN	NaN	NaN	NaN	NaN	NaN	NaN	NaN	NaN	NaN	NaN	NaN	NaN	NaN	NaN	18660	45810	23012	45871	12086	11355	13881	27395	21551	22647	45962	14611	19360	45962	21551	16072	47119	14977	NaN	NaN	NaN	NaN	25569	46388
5C	NaN	NaN	NaN	NaN	NaN	NaN	NaN	NaN	NaN	NaN	NaN	NaN	NaN	NaN	NaN	NaN	22402	25689	21671	22767	23498	22402	44317	45778	42491	45813	45721	27485	20546	19815	27820	26696	15373	45659	28856	22282	26665	32509	47119	NaN	NaN	NaN	NaN	NaN	NaN	NaN	NaN	NaN	NaN
5C	NaN	NaN	NaN	NaN	NaN	NaN	NaN	NaN	NaN	NaN	NaN	NaN	NaN	NaN	NaN	NaN	17288	20210	16193	17288	18019	16923	45843	45966	45721	34060	32964	22737	16528	15432	24167	24139	13181	34700	27395	20821	25204	30682	46023	NaN	NaN	NaN	NaN	NaN	NaN	NaN	NaN	NaN	NaN
5C	NaN	NaN	NaN	NaN	NaN	NaN	NaN	NaN	NaN	NaN	NaN	NaN	NaN	NaN	NaN	NaN	NaN	NaN	NaN	NaN	NaN	NaN	NaN	28550	25993	23802	23802	21610	25628	25628	11749	20486	45323	33604	34700	12055	14246	47119	13516	11324	45292	45839	NaN	NaN	NaN	NaN	NaN	NaN	45870
5C	NaN	NaN	NaN	NaN	NaN	NaN	NaN	NaN	NaN	NaN	NaN	NaN	NaN	NaN	NaN	NaN	NaN	NaN	NaN	NaN	NaN	NaN	NaN	17624	14702	12145	12145	46113	14336	14702	34394	45750	24139	46784	11355	21186	23377	19360	22647	20455	17168	46388	NaN	NaN	NaN	NaN	NaN	NaN	46753
5C	NaN	NaN	NaN	NaN	NaN	NaN	NaN	NaN	NaN	NaN	NaN	NaN	NaN	NaN	NaN	NaN	NaN	25294	26390	27120	24563	24198	26755	23468	20180	45017	43922	46478	24563	26390	18719	43160	13912	41306	33604	29587	25934	45871	25934	NaN	NaN	NaN	NaN	NaN	NaN	NaN	NaN	NaN	NaN
5C	NaN	NaN	NaN	NaN	NaN	NaN	NaN	NaN	NaN	NaN	NaN	NaN	NaN	NaN	NaN	NaN	NaN	45905	45996	42125	45813	45813	41395	45721	34425	21641	20546	23102	45843	45996	32964	16497	21217	11355	45902	35065	31413	45689	31048	NaN	NaN	NaN	NaN	NaN	NaN	NaN	NaN	NaN	NaN
5C	NaN	NaN	NaN	NaN	NaN	NaN	NaN	NaN	NaN	NaN	NaN	NaN	NaN	NaN	NaN	NaN	NaN	NaN	NaN	NaN	NaN	NaN	NaN	NaN	NaN	NaN	NaN	15036	24532	42430	20852	42036	31413	33239	45963	44228	36161	32874	22282	17533	19725	17168	18629	15707	29221	17533	17168	30682	17168
5C	NaN	NaN	NaN	NaN	NaN	NaN	NaN	NaN	NaN	NaN	NaN	NaN	NaN	NaN	NaN	NaN	NaN	NaN	NaN	NaN	NaN	NaN	NaN	NaN	NaN	NaN	NaN	20515	30742	11018	25235	45689	34335	2.00	43862	11355	45871	35796	24838	20090	22282	19725	21186	17899	32143	20090	19360	33970	19725
5C	NaN	NaN	NaN	NaN	NaN	NaN	NaN	NaN	NaN	NaN	NaN	NaN	NaN	NaN	NaN	NaN	NaN	NaN	28246	24593	31168	31168	26054	44621	44256	36192	45780	11383	45964	35827	35096	26696	23774	15738	12816	25235	27791	47150	24838	NaN	NaN	NaN	NaN	NaN	NaN	NaN	NaN	NaN	NaN
5C	NaN	NaN	NaN	NaN	NaN	NaN	NaN	NaN	NaN	NaN	NaN	NaN	NaN	NaN	NaN	NaN	NaN	NaN	45721	34425	45935	45935	35886	29618	29252	22313	24139	32174	25965	21947	21582	13912	11355	45993	45779	12816	15008	36161	17168	NaN	NaN	NaN	NaN	NaN	NaN	NaN	NaN	NaN	NaN
5C	NaN	NaN	NaN	NaN	NaN	NaN	NaN	NaN	NaN	NaN	NaN	NaN	NaN	NaN	NaN	NaN	NaN	NaN	NaN	NaN	NaN	NaN	NaN	NaN	NaN	NaN	27485	45753	43252	45752	23437	35462	24504	26330	29252	28522	14277	17564	15373	12451	45840	28491	10990	45323	NaN	NaN	24869	31079	10990
5C	NaN	NaN	NaN	NaN	NaN	NaN	NaN	NaN	NaN	NaN	NaN	NaN	NaN	NaN	NaN	NaN	NaN	NaN	NaN	NaN	NaN	NaN	NaN	NaN	NaN	NaN	33695	46174	14763	44682	28185	45841	28157	29618	32905	32174	17199	20852	18660	15738	42036	30682	13912	11720	NaN	NaN	28157	34731	13912
5C	NaN	NaN	NaN	NaN	NaN	NaN	NaN	NaN	NaN	NaN	NaN	NaN	NaN	NaN	NaN	NaN	NaN	NaN	NaN	NaN	NaN	NaN	NaN	NaN	NaN	NaN	NaN	NaN	NaN	45841	17593	15766	45841	45717	24504	18295	18660	22313	21947	45323	11720	45902	44958	41306	13547	2.00	19025	16469	45963
5C	NaN	NaN	NaN	NaN	NaN	NaN	NaN	NaN	NaN	NaN	NaN	NaN	NaN	NaN	NaN	NaN	NaN	NaN	NaN	NaN	NaN	NaN	NaN	NaN	NaN	NaN	NaN	NaN	NaN	44256	23437	21245	43891	14305	28887	22313	22678	26330	26330	12451	15373	43132	12086	44593	17564	45902	23408	20486	44228
5C	NaN	NaN	NaN	NaN	NaN	NaN	NaN	NaN	NaN	NaN	NaN	NaN	NaN	NaN	NaN	41760	11079	45662	32234	28216	30773	26390	30407	45874	45843	47239	12479	45995	47178	41699	18295	24504	41699	26299	35796	24838	35796	28491	NaN	NaN	NaN	NaN	NaN	NaN	NaN	NaN	NaN	NaN	NaN
5C	NaN	NaN	NaN	NaN	NaN	NaN	NaN	NaN	NaN	NaN	NaN	NaN	NaN	NaN	NaN	19480	25689	14001	45778	41395	43952	45874	43586	16923	16558	25324	21610	15797	19784	13575	25235	31809	13940	31048	41306	29587	41306	33239	NaN	NaN	NaN	NaN	NaN	NaN	NaN	NaN	NaN	NaN	NaN
5C	NaN	NaN	NaN	NaN	NaN	NaN	NaN	NaN	NaN	NaN	NaN	NaN	NaN	NaN	NaN	NaN	NaN	NaN	45781	45751	42095	44652	46478	46478	47209	42826	22007	20180	19450	23833	16132	34001	45323	43862	25569	27395	16438	20455	29952	NaN	NaN	NaN	NaN	NaN	NaN	NaN	NaN	NaN	NaN
5C	NaN	NaN	NaN	NaN	NaN	NaN	NaN	NaN	NaN	NaN	NaN	NaN	NaN	NaN	NaN	NaN	NaN	NaN	31837	31472	35125	45720	45842	45842	45934	35855	14336	12510	11780	16163	47178	29252	41671	45932	22647	24473	14246	17899	26665	NaN	NaN	NaN	NaN	NaN	NaN	NaN	NaN	NaN	NaN
5C	NaN	NaN	NaN	NaN	NaN	NaN	NaN	NaN	NaN	NaN	NaN	NaN	NaN	NaN	NaN	30407	29312	18354	29312	20911	20546	20546	23468	25294	35156	24198	36251	27120	35886	36251	35886	21245	36192	44593	28491	12055	17899	11689	NaN	NaN	NaN	NaN	NaN	NaN	NaN	NaN	NaN	NaN	NaN
5C	NaN	NaN	NaN	NaN	NaN	NaN	NaN	NaN	NaN	NaN	NaN	NaN	NaN	NaN	NaN	22767	21671	45047	21671	11444	11079	11079	14732	16558	28246	15462	29707	19115	29342	29342	28976	42826	17593	21217	45840	20090	26665	19725	NaN	NaN	NaN	NaN	NaN	NaN	NaN	NaN	NaN	NaN	NaN
5C	NaN	NaN	NaN	NaN	NaN	NaN	NaN	NaN	NaN	NaN	NaN	NaN	NaN	NaN	NaN	NaN	NaN	NaN	NaN	NaN	NaN	NaN	23498	45662	15827	17654	16558	24593	30803	16224	27820	30348	27061	13181	42401	12451	18295	42401	41306	45718	43497	NaN	NaN	NaN	NaN	NaN	NaN	NaN	13181
5C	NaN	NaN	NaN	NaN	NaN	NaN	NaN	NaN	NaN	NaN	NaN	NaN	NaN	NaN	NaN	NaN	NaN	NaN	NaN	NaN	NaN	NaN	45753	13271	29707	31898	30437	45844	45809	32660	45720	45719	34001	19025	11355	18295	24869	11720	46419	42767	12451	NaN	NaN	NaN	NaN	NaN	NaN	NaN	19391
5C	NaN	NaN	NaN	NaN	NaN	NaN	NaN	NaN	NaN	NaN	NaN	NaN	NaN	NaN	NaN	NaN	17654	18019	18019	22767	22767	16923	19480	19115	19480	16923	20941	22037	25689	23163	29646	44986	21582	15738	45841	35462	22678	17564	NaN	NaN	NaN	NaN	NaN	NaN	NaN	NaN	NaN	NaN	NaN
5C	NaN	NaN	NaN	NaN	NaN	NaN	NaN	NaN	NaN	NaN	NaN	NaN	NaN	NaN	NaN	NaN	27485	27851	27851	31868	31868	26755	28946	28581	28946	27120	30407	31138	34425	27515	11018	29252	45323	45963	24139	21217	46419	42036	NaN	NaN	NaN	NaN	NaN	NaN	NaN	NaN	NaN	NaN	NaN
5C	NaN	NaN	NaN	NaN	NaN	NaN	NaN	NaN	NaN	NaN	NaN	NaN	NaN	16469	30713	30348	32540	18660	32174	34366	20852	45660	35827	35827	45691	24869	20486	21217	22313	45660	12451	20090	29221	30682	16438	29587	23012	NaN	NaN	NaN	NaN	NaN	NaN	NaN	NaN	NaN	NaN	NaN	NaN
5C	NaN	NaN	NaN	NaN	NaN	NaN	NaN	NaN	NaN	NaN	NaN	NaN	NaN	44593	21217	21217	22678	46784	22678	24504	12451	27061	25965	25965	27426	15738	12086	12816	13547	26696	41306	14977	23012	24473	11689	23743	17533	NaN	NaN	NaN	NaN	NaN	NaN	NaN	NaN	NaN	NaN	NaN	NaN
5C	NaN	NaN	NaN	NaN	NaN	NaN	NaN	NaN	NaN	NaN	NaN	NaN	NaN	NaN	NaN	NaN	NaN	NaN	NaN	NaN	NaN	NaN	45965	44652	43922	45904	43922	46113	46478	34060	26024	21245	13547	44228	45718	43132	45689	45871	21916	27030	45963	NaN	NaN	NaN	NaN	NaN	NaN	NaN	17533
5C	NaN	NaN	NaN	NaN	NaN	NaN	NaN	NaN	NaN	NaN	NaN	NaN	NaN	NaN	NaN	NaN	NaN	NaN	NaN	NaN	NaN	NaN	17288	23132	21671	16558	22037	24959	25324	20972	46905	28216	42430	34366	25965	33270	3.00	28157	41306	11720	29618	NaN	NaN	NaN	NaN	NaN	NaN	NaN	35431
5C	NaN	NaN	NaN	NaN	NaN	NaN	NaN	NaN	NaN	NaN	NaN	NaN	NaN	NaN	NaN	NaN	NaN	NaN	NaN	32964	45966	45843	15067	15432	16893	11780	14336	19085	18354	18719	44986	45689	15373	26299	17899	12055	18264	41640	14611	12785	NaN	NaN	NaN	NaN	NaN	NaN	NaN	NaN	NaN
5C	NaN	NaN	NaN	NaN	NaN	NaN	NaN	NaN	NaN	NaN	NaN	NaN	NaN	NaN	NaN	NaN	NaN	NaN	NaN	21245	26724	25628	44621	44986	46082	42430	44256	11018	46813	47178	13181	23377	28126	46023	45901	0.97	45901	0.83	45717	0.99	NaN	NaN	NaN	NaN	NaN	NaN	NaN	NaN	NaN
5C	NaN	NaN	NaN	NaN	NaN	NaN	31778	32143	31048	30682	29221	31048	43497	27395	22647	22282	27030	23012	30317	27760	43862	29221	22282	21186	21916	21186	21551	26299	25934	21916	24838	29983	0.75	13210	NaN	NaN	NaN	NaN	NaN	NaN	NaN	NaN	NaN	NaN	NaN	NaN	NaN	NaN	NaN
5C	NaN	NaN	NaN	NaN	NaN	NaN	0.63	0.63	0.62	0.62	0.60	0.62	0.73	0.59	0.54	0.54	0.58	0.55	0.61	0.59	0.73	0.60	0.54	0.53	0.53	0.53	0.53	0.58	0.57	0.54	0.56	0.94	0.25	45992	NaN	NaN	NaN	NaN	NaN	NaN	NaN	NaN	NaN	NaN	NaN	NaN	NaN	NaN	NaN
5C	NaN	NaN	NaN	NaN	NaN	NaN	NaN	NaN	NaN	NaN	NaN	NaN	NaN	NaN	NaN	NaN	NaN	NaN	31837	29646	32568	33298	32203	34029	45873	45842	45751	32203	23408	12451	43132	43862	45993	45871	46054	45932	32509	16072	14977	NaN	NaN	NaN	NaN	NaN	NaN	NaN	NaN	NaN	NaN
5C	NaN	NaN	NaN	NaN	NaN	NaN	NaN	NaN	NaN	NaN	NaN	NaN	NaN	NaN	NaN	NaN	NaN	NaN	45661	34759	45751	45812	45720	45873	45017	45017	43556	45692	27061	15738	46054	47150	43862	42401	12451	42767	35065	17899	17168	NaN	NaN	NaN	NaN	NaN	NaN	NaN	NaN	NaN	NaN
5C	NaN	NaN	NaN	NaN	NaN	NaN	NaN	NaN	NaN	NaN	NaN	NaN	NaN	NaN	45413	19115	11444	44682	14001	44682	44682	45905	42125	45935	31868	34060	32234	41395	46874	45905	42064	26330	17199	45659	32874	16072	23377	NaN	NaN	NaN	NaN	NaN	NaN	NaN	NaN	NaN	NaN	NaN	NaN
5C	NaN	NaN	NaN	NaN	NaN	NaN	NaN	NaN	NaN	NaN	NaN	NaN	NaN	NaN	33329	43221	35886	32599	45782	32964	32964	28216	30407	28581	20911	23102	21276	29677	34790	28216	35096	20121	11720	32509	28491	12785	19725	NaN	NaN	NaN	NaN	NaN	NaN	NaN	NaN	NaN	NaN	NaN	NaN
5C	NaN	NaN	NaN	NaN	NaN	NaN	NaN	NaN	NaN	NaN	NaN	24929	24198	23102	29677	24563	24563	23833	26390	25294	20911	15432	22007	45383	42826	35125	45661	35125	45781	29281	20515	46419	34700	43132	25569	35065	NaN	NaN	NaN	NaN	NaN	NaN	NaN	NaN	NaN	NaN	NaN	NaN	NaN
5C	NaN	NaN	NaN	NaN	NaN	NaN	NaN	NaN	NaN	NaN	NaN	43586	42491	41395	12175	43221	43221	42491	45047	43952	45843	32964	45935	25659	23102	14336	16163	14336	17989	44652	34759	19025	42401	15373	32509	43132	NaN	NaN	NaN	NaN	NaN	NaN	NaN	NaN	NaN	NaN	NaN	NaN	NaN
5C	NaN	NaN	NaN	NaN	NaN	NaN	NaN	NaN	NaN	NaN	NaN	24198	19085	31138	27120	27485	27485	27485	25294	23468	26024	24563	12875	14336	14702	44287	12145	18719	24929	25294	25628	15008	32874	14642	29952	21186	NaN	NaN	NaN	NaN	NaN	NaN	NaN	NaN	NaN	NaN	NaN	NaN	NaN
5C	NaN	NaN	NaN	NaN	NaN	NaN	NaN	NaN	NaN	NaN	NaN	25294	20180	32234	28216	28581	28581	28581	26390	24563	27120	25659	13606	15067	15432	45383	12875	19450	26024	26024	26359	15373	33239	15008	30317	21551	NaN	NaN	NaN	NaN	NaN	NaN	NaN	NaN	NaN	NaN	NaN	NaN	NaN
5C	NaN	NaN	NaN	NaN	NaN	NaN	NaN	NaN	NaN	NaN	NaN	NaN	NaN	NaN	27851	29677	13636	45966	31503	32599	46874	11444	32234	29312	25659	28581	25659	34425	11810	15462	25993	21217	23408	31048	36161	17533	17533	NaN	NaN	NaN	NaN	NaN	NaN	NaN	NaN	NaN	NaN	NaN	NaN
5C	NaN	NaN	NaN	NaN	NaN	NaN	NaN	NaN	NaN	NaN	NaN	NaN	NaN	NaN	19085	20911	45935	31138	22372	23833	45662	45752	23468	20546	16893	19815	16893	25294	45782	42125	19419	16469	18295	27760	32509	14611	14611	NaN	NaN	NaN	NaN	NaN	NaN	NaN	NaN	NaN	NaN	NaN	NaN
AllStar_1	NaN	NaN	NaN	NaN	NaN	NaN	NaN	NaN	NaN	NaN	NaN	NaN	NaN	NaN	NaN	NaN	NaN	NaN	45905	14366	45813	35521	15462	18749	45752	45813	36251	35886	45782	45693	24959	19054	31444	17199	45902	45810	12086	29952	23012	NaN	NaN	NaN	NaN	NaN	NaN	NaN	NaN	NaN	NaN
AllStar_1	NaN	NaN	NaN	NaN	NaN	NaN	NaN	NaN	NaN	NaN	NaN	NaN	NaN	NaN	NaN	NaN	NaN	NaN	43221	18019	42125	45813	18749	22402	41395	42125	45843	45813	41760	45966	28611	21245	33270	18660	41306	45902	13547	31048	24108	NaN	NaN	NaN	NaN	NaN	NaN	NaN	NaN	NaN	NaN
AllStar_1	NaN	NaN	NaN	NaN	NaN	NaN	NaN	NaN	NaN	NaN	NaN	NaN	NaN	NaN	25720	22433	29738	27912	29738	28277	28277	28277	31199	33025	28642	29373	30103	27181	28277	26451	25355	45781	45691	20486	33635	22678	42036	29952	NaN	NaN	NaN	NaN	NaN	NaN	NaN	NaN	NaN	NaN	NaN
AllStar_1	NaN	NaN	NaN	NaN	NaN	NaN	NaN	NaN	NaN	NaN	NaN	NaN	NaN	NaN	16954	13667	20607	19146	20607	19511	19511	19511	22068	23894	19876	20241	20972	18415	19511	17685	16589	32933	33270	17199	29618	19025	45871	27395	NaN	NaN	NaN	NaN	NaN	NaN	NaN	NaN	NaN	NaN	NaN
AllStar_1	NaN	NaN	NaN	NaN	NaN	NaN	NaN	NaN	NaN	NaN	NaN	NaN	NaN	NaN	NaN	NaN	NaN	NaN	14336	12145	46844	13606	11780	47209	11414	15797	46113	46844	45383	13241	13575	25600	46054	45810	28856	18629	13516	13881	16803	NaN	NaN	NaN	NaN	NaN	NaN	NaN	NaN	NaN	NaN
AllStar_1	NaN	NaN	NaN	NaN	NaN	NaN	NaN	NaN	NaN	NaN	NaN	NaN	NaN	NaN	NaN	NaN	NaN	NaN	4.53	4.46	4.41	4.50	4.45	4.42	4.44	4.57	4.39	4.41	4.37	4.49	3.47	2.78	2.32	2.13	1.85	1.56	1.41	1.42	1.51	NaN	NaN	NaN	NaN	NaN	NaN	NaN	NaN	NaN	NaN
AllStar_1	NaN	NaN	NaN	NaN	NaN	NaN	NaN	NaN	NaN	NaN	NaN	NaN	NaN	42491	34425	32234	31868	45843	45662	34060	36251	35156	34425	33695	31503	45721	32964	45693	30773	43221	18719	12479	33635	14277	23774	35431	25569	NaN	NaN	NaN	NaN	NaN	NaN	NaN	NaN	NaN	NaN	NaN	NaN
AllStar_1	NaN	NaN	NaN	NaN	NaN	NaN	NaN	NaN	NaN	NaN	NaN	NaN	NaN	13271	41760	45843	45813	46508	43952	45996	43586	42491	41395	45996	45782	45047	45935	44682	45721	14001	25294	17227	45750	17564	27426	45749	27760	NaN	NaN	NaN	NaN	NaN	NaN	NaN	NaN	NaN	NaN	NaN	NaN
AllStar_1	NaN	NaN	NaN	NaN	NaN	NaN	NaN	NaN	NaN	NaN	NaN	NaN	NaN	NaN	NaN	NaN	43983	46539	43617	46905	45936	43617	42156	45663	45753	41791	42887	12571	17319	19511	45693	24167	29983	36192	45717	45719	18660	13181	2.00	NaN	NaN	NaN	NaN	NaN	NaN	NaN	NaN	NaN	NaN
AllStar_1	NaN	NaN	NaN	NaN	NaN	NaN	NaN	NaN	NaN	NaN	NaN	NaN	NaN	NaN	NaN	NaN	13667	16224	13302	16954	46539	13302	11841	43252	44348	11475	12936	19146	23894	26085	42125	27820	32905	45841	12479	45994	21217	15373	45779	NaN	NaN	NaN	NaN	NaN	NaN	NaN	NaN	NaN	NaN
AllStar_1	NaN	NaN	NaN	NaN	NaN	NaN	NaN	NaN	NaN	NaN	NaN	NaN	NaN	NaN	NaN	45663	29707	28642	24624	27912	30072	29707	28611	35916	36281	30072	35551	31898	16224	46143	24563	34759	35462	45872	26330	28491	32143	27030	NaN	NaN	NaN	NaN	NaN	NaN	NaN	NaN	NaN	NaN	NaN
AllStar_1	NaN	NaN	NaN	NaN	NaN	NaN	NaN	NaN	NaN	NaN	NaN	NaN	NaN	NaN	NaN	42461	45692	25294	22737	24929	45720	45692	4.00	41730	41730	45720	41365	45812	16893	23437	45352	27061	45810	41306	32143	44927	10959	44197	NaN	NaN	NaN	NaN	NaN	NaN	NaN	NaN	NaN	NaN	NaN
AllStar_1	NaN	NaN	NaN	NaN	NaN	NaN	NaN	NaN	NaN	NaN	NaN	NaN	NaN	NaN	22402	22037	23863	23863	22037	23132	24228	18384	19480	15827	14366	15827	16923	18384	19115	15462	32234	42064	46054	46784	13912	22647	17168	NaN	NaN	NaN	NaN	NaN	NaN	NaN	NaN	NaN	NaN	NaN	NaN
AllStar_1	NaN	NaN	NaN	NaN	NaN	NaN	NaN	NaN	NaN	NaN	NaN	NaN	NaN	NaN	33390	32660	34851	34851	32295	34121	35217	28277	29373	24990	22798	24990	26085	27912	28642	24624	6.00	31837	28522	29252	34001	36161	29587	NaN	NaN	NaN	NaN	NaN	NaN	NaN	NaN	NaN	NaN	NaN	NaN
AllStar_1	NaN	NaN	NaN	NaN	NaN	NaN	NaN	NaN	NaN	NaN	NaN	NaN	NaN	NaN	NaN	46844	13606	17258	14336	16528	16893	16893	14336	15797	11780	17624	45748	15432	16528	20180	34394	23774	36161	14642	33970	28491	32509	32874	NaN	NaN	NaN	NaN	NaN	NaN	NaN	NaN	NaN	NaN	NaN
AllStar_1	NaN	NaN	NaN	NaN	NaN	NaN	NaN	NaN	NaN	NaN	NaN	NaN	NaN	NaN	NaN	42125	45778	14001	46874	13271	13636	13636	46874	12175	43952	14366	45966	11810	12905	17654	27120	43525	14642	32540	12086	41671	46419	47150	NaN	NaN	NaN	NaN	NaN	NaN	NaN	NaN	NaN	NaN	NaN
AllStar_1	NaN	NaN	NaN	NaN	NaN	NaN	NaN	NaN	NaN	17288	14001	16193	22037	16193	18749	16923	22402	23132	25689	19115	19480	20576	15827	18749	17288	31898	22341	28887	30348	29983	12451	25569	20090	18264	23012	NaN	NaN	NaN	NaN	NaN	NaN	NaN	NaN	NaN	NaN	NaN	NaN	NaN	NaN
AllStar_1	NaN	NaN	NaN	NaN	NaN	NaN	NaN	NaN	NaN	18019	14732	16923	22402	16923	19480	17654	23132	23863	26420	19845	20210	21306	16193	19480	18019	32629	22706	29252	30713	30348	12816	25934	20090	18629	23012	NaN	NaN	NaN	NaN	NaN	NaN	NaN	NaN	NaN	NaN	NaN	NaN	NaN	NaN
AllStar_1	NaN	NaN	NaN	NaN	NaN	NaN	NaN	NaN	NaN	NaN	NaN	NaN	NaN	NaN	NaN	NaN	NaN	NaN	NaN	NaN	27120	24198	26390	22372	26755	19085	23102	25659	31868	12905	42826	21582	17564	17199	27426	30348	12451	45840	18264	46388	NaN	NaN	NaN	NaN	NaN	NaN	NaN	NaN	NaN
AllStar_1	NaN	NaN	NaN	NaN	NaN	NaN	NaN	NaN	NaN	NaN	NaN	NaN	NaN	NaN	NaN	NaN	NaN	NaN	NaN	NaN	13241	47209	12510	45748	12875	42095	46113	11780	17624	34060	30376	13912	46784	46419	19391	21947	42036	33239	13881	42736	NaN	NaN	NaN	NaN	NaN	NaN	NaN	NaN	NaN
AllStar_1	NaN	NaN	NaN	NaN	NaN	NaN	NaN	NaN	NaN	NaN	NaN	12479	16132	17593	17227	19054	18688	19419	21610	17958	20880	22706	19784	17958	19784	20149	18688	16132	17227	43891	42401	14246	23012	16803	12785	16803	NaN	NaN	NaN	NaN	NaN	NaN	NaN	NaN	NaN	NaN	NaN	NaN	NaN
AllStar_1	NaN	NaN	NaN	NaN	NaN	NaN	NaN	NaN	NaN	NaN	NaN	28915	32933	34759	34394	36220	36220	4.00	45842	35125	45781	45965	45692	35125	45692	45720	35855	33298	34394	23437	16469	21186	31048	24108	19360	24108	NaN	NaN	NaN	NaN	NaN	NaN	NaN	NaN	NaN	NaN	NaN	NaN	NaN
AllStar_1	NaN	NaN	NaN	NaN	NaN	NaN	NaN	NaN	NaN	NaN	NaN	NaN	NaN	17654	22402	18384	20576	25324	19115	22037	21671	22037	20941	30072	35186	29707	32264	34090	32264	27515	5.00	31079	45902	43497	31048	16803	35065	NaN	NaN	NaN	NaN	NaN	NaN	NaN	NaN	NaN	NaN	NaN	NaN
AllStar_1	NaN	NaN	NaN	NaN	NaN	NaN	NaN	NaN	NaN	NaN	NaN	NaN	NaN	22372	26390	22737	24563	28946	23468	26024	25659	26024	24929	32599	45662	32234	34425	35886	34790	30407	43922	14277	27760	30682	20455	44927	23743	NaN	NaN	NaN	NaN	NaN	NaN	NaN	NaN	NaN	NaN	NaN	NaN
AllStar_1	NaN	NaN	NaN	NaN	NaN	NaN	NaN	NaN	NaN	NaN	NaN	34029	32599	46478	43922	30376	35156	29646	5.00	45966	36220	36251	35156	32964	32599	45905	16528	16528	45782	45966	15766	26330	45750	27030	45749	27030	NaN	NaN	NaN	NaN	NaN	NaN	NaN	NaN	NaN	NaN	NaN	NaN	NaN
AllStar_1	NaN	NaN	NaN	NaN	NaN	NaN	NaN	NaN	NaN	NaN	NaN	34759	33695	11049	44652	31107	35886	30376	45693	41395	45661	45693	36251	33695	33329	45996	17258	17258	45874	41760	16497	26696	45780	27030	45779	27395	NaN	NaN	NaN	NaN	NaN	NaN	NaN	NaN	NaN	NaN	NaN	NaN	NaN
AllStar_1	NaN	NaN	NaN	NaN	NaN	NaN	NaN	NaN	NaN	NaN	NaN	NaN	NaN	NaN	NaN	NaN	22402	29342	21306	20576	23498	20576	24228	25324	36281	27150	22037	28611	19480	24228	35186	45661	45691	28522	20486	45902	28491	33604	NaN	NaN	NaN	NaN	NaN	NaN	NaN	NaN	NaN	NaN	NaN
AllStar_1	NaN	NaN	NaN	NaN	NaN	NaN	NaN	NaN	NaN	NaN	NaN	NaN	NaN	NaN	NaN	NaN	41395	11079	45935	45874	42125	45905	43221	43952	17288	45413	45996	46874	45813	42856	16558	24532	27791	19756	12451	33239	23012	27395	NaN	NaN	NaN	NaN	NaN	NaN	NaN	NaN	NaN	NaN	NaN
AllStar_1	NaN	NaN	NaN	NaN	NaN	NaN	NaN	NaN	NaN	NaN	NaN	NaN	NaN	NaN	NaN	26755	23468	25294	24929	25294	23468	24563	23833	19815	44652	13606	17989	24929	30407	13241	44621	44593	28491	45993	17199	19391	32874	24838	NaN	NaN	NaN	NaN	NaN	NaN	NaN	NaN	NaN	NaN	NaN
AllStar_1	NaN	NaN	NaN	NaN	NaN	NaN	NaN	NaN	NaN	NaN	NaN	NaN	NaN	NaN	NaN	20180	16893	18719	18354	18719	16893	17989	17624	13606	45812	43922	11780	18354	23833	43556	45933	41306	25934	45749	13912	16103	29952	22647	NaN	NaN	NaN	NaN	NaN	NaN	NaN	NaN	NaN	NaN	NaN
AllStar_1	NaN	NaN	NaN	NaN	NaN	NaN	NaN	NaN	NaN	NaN	NaN	NaN	NaN	NaN	41395	45905	36251	45721	36251	45752	45966	42491	45813	45935	45843	42125	45752	5.00	30773	45662	42461	25235	29252	16834	45963	25569	20090	NaN	NaN	NaN	NaN	NaN	NaN	NaN	NaN	NaN	NaN	NaN	NaN
AllStar_1	NaN	NaN	NaN	NaN	NaN	NaN	NaN	NaN	NaN	NaN	NaN	NaN	NaN	NaN	45751	45661	34029	35125	34029	35125	45692	45812	36220	45692	36220	45812	35490	34029	29646	34759	46447	45993	43862	33970	24108	12420	44562	NaN	NaN	NaN	NaN	NaN	NaN	NaN	NaN	NaN	NaN	NaN	NaN
AllStar_1	NaN	NaN	NaN	NaN	NaN	NaN	NaN	NaN	NaN	NaN	NaN	NaN	NaN	NaN	NaN	NaN	41365	24167	41730	45934	21976	42826	41365	24898	42461	24898	45383	42095	20546	25659	13210	19756	15373	15373	14277	14642	46784	35796	NaN	NaN	NaN	NaN	NaN	NaN	NaN	NaN	NaN	NaN	NaN
AllStar_1	NaN	NaN	NaN	NaN	NaN	NaN	NaN	NaN	NaN	NaN	NaN	NaN	NaN	NaN	NaN	NaN	45812	21610	45842	45720	19784	45934	45812	22341	45904	22341	42826	45873	17989	22737	11018	18295	13912	13912	12451	13181	45323	34700	NaN	NaN	NaN	NaN	NaN	NaN	NaN	NaN	NaN	NaN	NaN
AllStar_1	NaN	NaN	NaN	NaN	NaN	NaN	NaN	NaN	NaN	NaN	NaN	NaN	NaN	NaN	NaN	NaN	NaN	35521	45778	32964	32234	45905	34060	35886	32234	45782	35521	34790	34790	35886	22372	46082	45719	32540	10990	11720	17564	29952	23377	NaN	NaN	NaN	NaN	NaN	NaN	NaN	NaN	NaN	NaN
AllStar_1	NaN	NaN	NaN	NaN	NaN	NaN	NaN	NaN	NaN	NaN	NaN	NaN	NaN	NaN	NaN	NaN	NaN	45966	14732	45752	45693	45413	45843	41395	45693	43952	45966	45905	45935	41395	27120	12844	45994	35462	13547	13912	20486	32143	24838	NaN	NaN	NaN	NaN	NaN	NaN	NaN	NaN	NaN	NaN
AllStar_1	NaN	NaN	NaN	NaN	NaN	NaN	NaN	NaN	NaN	NaN	NaN	NaN	24929	23468	24198	21641	24198	23833	23833	26755	31868	30042	27485	32234	31138	26390	25294	22737	26390	31868	15432	14642	45810	13912	25569	33604	30682	NaN	NaN	NaN	NaN	NaN	NaN	NaN	NaN	NaN	NaN	NaN	NaN
AllStar_1	NaN	NaN	NaN	NaN	NaN	NaN	NaN	NaN	NaN	NaN	NaN	NaN	15432	13971	15067	12510	15067	14702	14336	16893	22007	20180	17989	22372	21641	16528	15797	13606	16893	22007	42826	46419	34700	45689	22282	29587	27030	NaN	NaN	NaN	NaN	NaN	NaN	NaN	NaN	NaN	NaN	NaN	NaN
AllStar_1	NaN	NaN	NaN	NaN	NaN	NaN	NaN	NaN	NaN	NaN	NaN	NaN	NaN	NaN	NaN	NaN	NaN	NaN	22737	19450	26390	20911	22007	22007	19450	19450	21276	16528	29312	45966	24929	28887	33239	24473	35065	12816	43132	12420	44927	NaN	NaN	NaN	NaN	NaN	NaN	NaN	NaN	NaN	NaN
AllStar_1	NaN	NaN	NaN	NaN	NaN	NaN	NaN	NaN	NaN	NaN	NaN	NaN	NaN	NaN	NaN	NaN	NaN	NaN	22372	19085	26024	20546	21641	21641	19085	19085	20911	16163	28946	45935	24563	28887	32874	24473	35065	12451	42767	12420	44927	NaN	NaN	NaN	NaN	NaN	NaN	NaN	NaN	NaN	NaN
AllStar_1	NaN	NaN	NaN	NaN	NaN	NaN	NaN	NaN	NaN	NaN	NaN	NaN	21641	22007	20546	16893	19450	21641	16163	21641	23102	18719	16893	23468	18719	19450	21276	19450	28216	30042	41730	34001	15036	11720	33970	26299	NaN	NaN	NaN	NaN	NaN	NaN	NaN	NaN	NaN	NaN	NaN	NaN	NaN
AllStar_1	NaN	NaN	NaN	NaN	NaN	NaN	NaN	NaN	NaN	NaN	NaN	NaN	46113	46844	45017	41730	44287	46113	45995	46478	11049	43556	42095	11414	43556	44287	45748	43922	15797	17624	30742	26330	42795	42036	28856	21916	NaN	NaN	NaN	NaN	NaN	NaN	NaN	NaN	NaN	NaN	NaN	NaN	NaN
AllStar_1	NaN	NaN	NaN	NaN	NaN	NaN	NaN	NaN	NaN	NaN	NaN	NaN	NaN	NaN	18384	16923	12175	13271	45722	41791	13636	16193	43952	46874	11810	43952	46143	11810	46874	11079	25993	45691	27791	34731	12816	36161	29587	NaN	NaN	NaN	NaN	NaN	NaN	NaN	NaN	NaN	NaN	NaN	NaN
AllStar_1	NaN	NaN	NaN	NaN	NaN	NaN	NaN	NaN	NaN	NaN	NaN	NaN	NaN	NaN	42856	41760	45693	45782	24593	28611	45782	45996	32599	35521	45662	32599	34790	45662	35521	36251	17958	30713	21947	28522	44228	32143	25569	NaN	NaN	NaN	NaN	NaN	NaN	NaN	NaN	NaN	NaN	NaN	NaN
AllStar_1	NaN	NaN	NaN	NaN	NaN	NaN	NaN	NaN	NaN	NaN	NaN	NaN	NaN	NaN	NaN	NaN	NaN	NaN	NaN	29281	28550	29281	28550	30376	26359	26359	26359	30376	30742	33664	42795	42401	2.00	28491	11689	15342	11324	10959	46753	41640	NaN	NaN	NaN	NaN	NaN	NaN	NaN	NaN	NaN
AllStar_1	NaN	NaN	NaN	NaN	NaN	NaN	NaN	NaN	NaN	NaN	NaN	NaN	NaN	NaN	NaN	NaN	NaN	NaN	NaN	27820	27454	27820	27454	28915	25263	24898	25263	28915	29281	32568	41699	41671	35796	27760	11324	14977	47119	47119	46388	41275	NaN	NaN	NaN	NaN	NaN	NaN	NaN	NaN	NaN
AllStar_1	NaN	NaN	NaN	NaN	NaN	NaN	NaN	NaN	NaN	NaN	NaN	NaN	NaN	NaN	NaN	NaN	NaN	NaN	NaN	NaN	19480	22037	14366	18384	17654	18749	16923	15462	13636	13636	32599	27426	45689	41306	46784	21551	20090	14611	45292	12420	NaN	NaN	NaN	NaN	NaN	NaN	NaN	NaN	NaN
AllStar_1	NaN	NaN	NaN	NaN	NaN	NaN	NaN	NaN	NaN	NaN	NaN	NaN	NaN	NaN	NaN	NaN	NaN	NaN	NaN	NaN	30803	33725	25324	29707	29342	30072	28246	26420	24959	24593	42856	33270	13547	45689	15008	25204	23377	17533	11324	15342	NaN	NaN	NaN	NaN	NaN	NaN	NaN	NaN	NaN
AllStar_1	NaN	NaN	NaN	NaN	NaN	NaN	NaN	NaN	NaN	NaN	NaN	NaN	20210	15097	16923	16923	20210	17654	11079	13636	19480	43586	17654	17654	22037	24959	21306	27150	25689	28246	16132	43132	15373	42767	26299	22282	NaN	NaN	NaN	NaN	NaN	NaN	NaN	NaN	NaN	NaN	NaN	NaN	NaN
AllStar_1	NaN	NaN	NaN	NaN	NaN	NaN	NaN	NaN	NaN	NaN	NaN	NaN	28581	24198	26024	25659	28946	26755	20911	23102	28216	17624	26390	26755	30407	32599	29677	34425	33329	35521	35462	32143	45902	31778	17533	14246	NaN	NaN	NaN	NaN	NaN	NaN	NaN	NaN	NaN	NaN	NaN	NaN	NaN
AllStar_1	NaN	NaN	NaN	NaN	NaN	NaN	NaN	NaN	NaN	NaN	NaN	NaN	NaN	NaN	NaN	NaN	NaN	NaN	18050	26816	45444	25689	45078	44713	42887	45936	45966	45874	42125	11444	45721	20486	21947	42036	35065	31778	28491	26665	21551	NaN	NaN	NaN	NaN	NaN	NaN	NaN	NaN	NaN	NaN
AllStar_1	NaN	NaN	NaN	NaN	NaN	NaN	NaN	NaN	NaN	NaN	NaN	NaN	NaN	NaN	NaN	NaN	NaN	NaN	45906	11841	31533	13271	31168	30803	29342	26785	29312	28216	30773	35886	26755	14642	16103	45690	30682	27395	24473	23012	17899	NaN	NaN	NaN	NaN	NaN	NaN	NaN	NaN	NaN	NaN
AllStar_1	NaN	NaN	NaN	NaN	NaN	NaN	NaN	NaN	NaN	NaN	NaN	NaN	NaN	NaN	11475	45906	35551	31898	45722	45809	47270	35186	43983	47270	46539	45078	27912	45967	19115	28246	29677	45780	27426	32905	21947	32509	22282	24108	NaN	NaN	NaN	NaN	NaN	NaN	NaN	NaN	NaN	NaN	NaN
AllStar_1	NaN	NaN	NaN	NaN	NaN	NaN	NaN	NaN	NaN	NaN	NaN	NaN	NaN	NaN	31898	24228	20210	16923	22402	30072	31168	19845	27881	31168	30437	29342	47270	24959	41395	13636	17258	30713	20486	25235	15373	27760	18264	20090	NaN	NaN	NaN	NaN	NaN	NaN	NaN	NaN	NaN	NaN	NaN
AllStar_1	NaN	NaN	NaN	NaN	NaN	NaN	NaN	NaN	NaN	NaN	NaN	NaN	NaN	NaN	42917	45723	44013	45937	7.00	45815	45815	45968	42917	42552	46905	14763	45814	41821	42186	45814	45935	45872	45933	36192	46784	45779	45902	NaN	NaN	NaN	NaN	NaN	NaN	NaN	NaN	NaN	NaN	NaN	NaN
AllStar_1	NaN	NaN	NaN	NaN	NaN	NaN	NaN	NaN	NaN	NaN	NaN	NaN	NaN	NaN	45815	33390	45876	35947	32660	34486	34851	7.00	45815	45784	43252	47270	35186	45695	45723	35186	45662	45719	45780	34366	45323	45690	45810	NaN	NaN	NaN	NaN	NaN	NaN	NaN	NaN	NaN	NaN	NaN	NaN
AllStar_1	NaN	NaN	NaN	NaN	NaN	NaN	NaN	NaN	NaN	NaN	NaN	NaN	NaN	NaN	NaN	NaN	NaN	NaN	NaN	NaN	15432	14702	16163	15067	45812	35490	32203	31837	43191	23071	15008	27760	19360	33970	25569	13516	46753	45809	45962	43466	17533	NaN	NaN	NaN	NaN	NaN	NaN	NaN	NaN
AllStar_1	NaN	NaN	NaN	NaN	NaN	NaN	NaN	NaN	NaN	NaN	NaN	NaN	NaN	NaN	NaN	NaN	NaN	NaN	NaN	NaN	45813	45721	45874	45752	23833	19815	16163	15797	28581	42095	27791	45690	27760	44228	34700	20455	16803	44197	46388	13150	25204	NaN	NaN	NaN	NaN	NaN	NaN	NaN	NaN
AllStar_1	NaN	NaN	NaN	NaN	NaN	NaN	NaN	NaN	NaN	NaN	NaN	NaN	NaN	NaN	32295	34851	35582	45695	34486	33025	30468	45722	31564	42156	45876	45998	45998	45968	45108	43282	45383	29618	45689	17930	31413	25569	11324	46388	NaN	NaN	NaN	NaN	NaN	NaN	NaN	NaN	NaN	NaN	NaN
AllStar_1	NaN	NaN	NaN	NaN	NaN	NaN	NaN	NaN	NaN	NaN	NaN	NaN	NaN	NaN	45755	41487	42217	44044	45969	45846	36342	45784	45696	43647	46966	11902	11902	11536	17015	14458	35156	47178	23043	33635	43132	36161	19725	17533	NaN	NaN	NaN	NaN	NaN	NaN	NaN	NaN	NaN	NaN	NaN
AllStar_1	NaN	NaN	NaN	NaN	NaN	NaN	NaN	NaN	NaN	NaN	NaN	NaN	NaN	NaN	NaN	NaN	NaN	NaN	16954	14032	19146	47270	11475	16224	35886	28581	45694	41760	45906	41791	23102	44287	11018	11720	30682	25569	20090	22282	30682	NaN	NaN	NaN	NaN	NaN	NaN	NaN	NaN	NaN	NaN
AllStar_1	NaN	NaN	NaN	NaN	NaN	NaN	NaN	NaN	NaN	NaN	NaN	NaN	NaN	NaN	NaN	NaN	NaN	NaN	20607	17685	22798	14397	15128	19876	45813	31503	45997	44682	43617	45444	26024	46478	12844	13181	31778	26299	21186	23377	31778	NaN	NaN	NaN	NaN	NaN	NaN	NaN	NaN	NaN	NaN
AllStar_1	NaN	NaN	NaN	NaN	NaN	NaN	NaN	NaN	NaN	NaN	NaN	NaN	42491	44317	43952	44317	45047	45047	43586	45047	43952	44682	44682	43221	43952	12540	11444	45047	43221	43586	45813	13181	43132	45840	24838	30682	NaN	NaN	NaN	NaN	NaN	NaN	NaN	NaN	NaN	NaN	NaN	NaN	NaN
AllStar_1	NaN	NaN	NaN	NaN	NaN	NaN	NaN	NaN	NaN	NaN	NaN	NaN	47239	12540	12540	12540	13636	13636	12175	13271	12175	13271	12905	11444	12540	17288	16558	13636	11444	11810	43952	15373	45323	45993	26299	32509	NaN	NaN	NaN	NaN	NaN	NaN	NaN	NaN	NaN	NaN	NaN	NaN	NaN
AllStar_1	NaN	NaN	NaN	NaN	NaN	NaN	NaN	NaN	NaN	NaN	NaN	NaN	NaN	NaN	NaN	22007	23468	24929	25294	26024	24929	27485	24929	28946	25659	27851	22737	25659	24929	27851	18354	35827	45932	29221	21186	15342	18629	14611	NaN	NaN	NaN	NaN	NaN	NaN	NaN	NaN	NaN	NaN	NaN
AllStar_1	NaN	NaN	NaN	NaN	NaN	NaN	NaN	NaN	NaN	NaN	NaN	NaN	NaN	NaN	NaN	42125	43586	45047	45778	46508	45413	11810	45047	13271	46143	12175	42856	46143	45047	12175	45752	12114	12816	45659	28126	21551	25204	20821	NaN	NaN	NaN	NaN	NaN	NaN	NaN	NaN	NaN	NaN	NaN
AllStar_1	NaN	NaN	NaN	NaN	NaN	NaN	NaN	NaN	NaN	NaN	NaN	NaN	NaN	NaN	NaN	45967	45936	42887	35551	41426	45967	34820	35186	11810	28246	34090	45753	6.00	32629	41791	45967	12479	22313	18660	45932	29221	24838	26299	NaN	NaN	NaN	NaN	NaN	NaN	NaN	NaN	NaN	NaN	NaN
AllStar_1	NaN	NaN	NaN	NaN	NaN	NaN	NaN	NaN	NaN	NaN	NaN	NaN	NaN	NaN	NaN	22402	22402	24593	18019	23132	22767	16923	17654	32599	11079	16558	20210	18749	15097	23498	22767	45841	14642	10990	33970	23743	19725	21186	NaN	NaN	NaN	NaN	NaN	NaN	NaN	NaN	NaN	NaN	NaN
AllStar_1	NaN	NaN	NaN	NaN	NaN	NaN	NaN	NaN	NaN	NaN	NaN	NaN	NaN	NaN	NaN	17624	20546	22007	17258	20180	16528	13606	12510	46478	12510	15067	13606	47209	43556	45751	42095	45933	28887	22313	16469	44228	32143	45932	NaN	NaN	NaN	NaN	NaN	NaN	NaN	NaN	NaN	NaN	NaN
AllStar_1	NaN	NaN	NaN	NaN	NaN	NaN	NaN	NaN	NaN	NaN	NaN	NaN	NaN	NaN	NaN	31472	34029	35125	31107	33664	30376	27820	27089	24898	27089	29281	27820	25628	22341	17593	21245	24504	14642	45689	45963	32874	22647	29587	NaN	NaN	NaN	NaN	NaN	NaN	NaN	NaN	NaN	NaN	NaN
AllStar_1	NaN	NaN	NaN	NaN	NaN	NaN	NaN	NaN	NaN	NaN	NaN	NaN	NaN	NaN	45904	45995	11414	43556	46478	45781	45842	45995	41365	43191	45965	45995	44287	45995	41365	42461	35490	12816	29952	26665	27760	23012	25934	NaN	NaN	NaN	NaN	NaN	NaN	NaN	NaN	NaN	NaN	NaN	NaN
AllStar_1	NaN	NaN	NaN	NaN	NaN	NaN	NaN	NaN	NaN	NaN	NaN	NaN	NaN	NaN	45812	45904	46844	42095	45017	45692	45751	45904	45934	42095	45873	45904	43191	45904	45904	41365	34394	12451	29587	26299	27030	22647	25204	NaN	NaN	NaN	NaN	NaN	NaN	NaN	NaN	NaN	NaN	NaN	NaN
AllStar_1	NaN	NaN	NaN	NaN	NaN	NaN	NaN	NaN	NaN	NaN	NaN	NaN	28246	32994	28976	31168	31533	6.00	32629	29342	32994	30072	29342	30072	25689	25689	28246	26785	25689	29707	28246	41334	19391	12816	27395	21916	NaN	NaN	NaN	NaN	NaN	NaN	NaN	NaN	NaN	NaN	NaN	NaN	NaN
AllStar_1	NaN	NaN	NaN	NaN	NaN	NaN	NaN	NaN	NaN	NaN	NaN	NaN	31868	35886	32599	34425	34790	45813	35521	32964	35886	33695	32964	33329	30042	29677	32234	30773	30042	32964	31868	23408	41306	36161	17533	12785	NaN	NaN	NaN	NaN	NaN	NaN	NaN	NaN	NaN	NaN	NaN	NaN	NaN
AllStar_1	NaN	NaN	NaN	NaN	NaN	NaN	NaN	NaN	NaN	NaN	NaN	NaN	30011	29281	31107	35490	41365	22007	35855	31837	32203	36220	45904	45873	45692	45934	45842	20546	30407	45752	11049	45689	20455	24838	23377	13881	NaN	NaN	NaN	NaN	NaN	NaN	NaN	NaN	NaN	NaN	NaN	NaN	NaN
AllStar_1	NaN	NaN	NaN	NaN	NaN	NaN	NaN	NaN	NaN	NaN	NaN	NaN	17227	16862	18688	22341	27820	43191	22706	19054	19419	23071	26359	25993	24167	26724	25628	42095	14336	21276	33298	45779	15342	19360	17899	46023	NaN	NaN	NaN	NaN	NaN	NaN	NaN	NaN	NaN	NaN	NaN	NaN	NaN
AllStar_2	NaN	NaN	NaN	NaN	NaN	NaN	NaN	NaN	NaN	NaN	NaN	NaN	19784	19054	21245	19784	19054	19784	16862	20149	21976	42430	21610	21610	24167	21610	24898	23437	23437	21976	45841	28856	23377	44927	44562	42736	NaN	NaN	NaN	NaN	NaN	NaN	NaN	NaN	NaN	NaN	NaN	NaN	NaN
AllStar_2	NaN	NaN	NaN	NaN	NaN	NaN	NaN	NaN	NaN	NaN	NaN	NaN	11749	11383	13210	11749	11018	11749	45717	12114	13940	35096	13575	13575	16132	13575	16497	15401	15401	13940	32174	24838	19725	42370	41640	45931	NaN	NaN	NaN	NaN	NaN	NaN	NaN	NaN	NaN	NaN	NaN	NaN	NaN
AllStar_2	NaN	NaN	NaN	NaN	NaN	NaN	NaN	NaN	NaN	NaN	NaN	NaN	17624	12875	17258	12145	12510	12875	14336	14336	13606	47209	13606	15067	11414	14702	14336	15067	15432	21276	29646	14642	45718	27030	46023	12785	NaN	NaN	NaN	NaN	NaN	NaN	NaN	NaN	NaN	NaN	NaN	NaN	NaN
AllStar_2	NaN	NaN	NaN	NaN	NaN	NaN	NaN	NaN	NaN	NaN	NaN	NaN	45694	31168	6.00	30072	30437	30803	32629	32629	31898	28246	31533	33725	28976	33359	32629	33725	34090	42522	45996	44986	26696	12451	25569	29587	NaN	NaN	NaN	NaN	NaN	NaN	NaN	NaN	NaN	NaN	NaN	NaN	NaN
AllStar_2	NaN	NaN	NaN	NaN	NaN	NaN	NaN	NaN	NaN	NaN	NaN	NaN	32295	46174	31564	35582	33756	45907	33390	30468	11841	34121	33025	35217	33390	34486	11110	45664	45876	12936	43647	18354	45903	43525	43497	45689	27395	NaN	NaN	NaN	NaN	NaN	NaN	NaN	NaN	NaN	NaN	NaN	NaN
AllStar_2	NaN	NaN	NaN	NaN	NaN	NaN	NaN	NaN	NaN	NaN	NaN	NaN	34851	12206	34121	45754	7.00	42917	36312	33025	14397	45664	35582	45723	36312	45695	13302	45907	42552	15493	46204	20180	45994	44621	44593	46784	28126	NaN	NaN	NaN	NaN	NaN	NaN	NaN	NaN	NaN	NaN	NaN	NaN
AllStar_2	NaN	NaN	NaN	NaN	NaN	NaN	NaN	NaN	NaN	NaN	19511	15128	14397	45695	15493	41426	18780	15858	28642	11475	35217	47270	16589	36312	45078	44713	42522	42156	47270	19511	12571	17624	20486	11355	2.00	NaN	NaN	NaN	NaN	NaN	NaN	NaN	NaN	NaN	NaN	NaN	NaN	NaN	NaN
AllStar_2	NaN	NaN	NaN	NaN	NaN	NaN	NaN	NaN	NaN	NaN	27515	23863	23132	43252	24228	14732	26785	24593	35916	20576	41426	19845	24959	42522	18019	17654	15827	15462	19845	27515	21671	34759	45689	45749	28126	NaN	NaN	NaN	NaN	NaN	NaN	NaN	NaN	NaN	NaN	NaN	NaN	NaN	NaN
AllStar_2	NaN	NaN	NaN	NaN	NaN	NaN	NaN	NaN	NaN	NaN	NaN	11049	44287	44652	41730	42095	11780	45904	45934	45904	35855	45812	45873	45812	45751	45720	41730	45812	43556	13971	15036	12451	45690	18629	17899	46023	NaN	NaN	NaN	NaN	NaN	NaN	NaN	NaN	NaN	NaN	NaN	NaN	NaN
AllStar_2	NaN	NaN	NaN	NaN	NaN	NaN	NaN	NaN	NaN	NaN	NaN	45813	35521	35886	31868	32599	45935	30042	30407	30042	25294	28581	29677	28581	28216	27485	32234	28581	34425	42856	45692	27791	13912	28491	27760	17533	NaN	NaN	NaN	NaN	NaN	NaN	NaN	NaN	NaN	NaN	NaN	NaN	NaN
AllStar_2	NaN	NaN	NaN	NaN	NaN	NaN	NaN	NaN	NaN	NaN	NaN	NaN	NaN	NaN	NaN	NaN	45813	35886	45782	45662	45874	45874	35886	36251	45662	35156	32599	35886	34425	45843	46844	25965	45871	27030	25569	16438	15342	13150	NaN	NaN	NaN	NaN	NaN	NaN	NaN	NaN	NaN	NaN	NaN
AllStar_2	NaN	NaN	NaN	NaN	NaN	NaN	NaN	NaN	NaN	NaN	NaN	NaN	NaN	NaN	NaN	NaN	45047	42125	44682	43221	45778	46143	42125	42491	43221	41395	45813	41760	45966	45413	15797	29252	42401	29221	27760	18264	17168	14611	NaN	NaN	NaN	NaN	NaN	NaN	NaN	NaN	NaN	NaN	NaN
AllStar_2	NaN	NaN	NaN	NaN	NaN	NaN	NaN	NaN	NaN	NaN	15128	16954	15493	14397	13302	15858	15493	18780	20241	19876	19146	20607	19876	20972	26451	22433	16589	14763	17685	20241	41760	20486	45963	27760	23012	28126	NaN	NaN	NaN	NaN	NaN	NaN	NaN	NaN	NaN	NaN	NaN	NaN	NaN
AllStar_2	NaN	NaN	NaN	NaN	NaN	NaN	NaN	NaN	NaN	NaN	16589	18415	16954	15858	14763	17319	16954	20241	21702	21337	20607	22433	21337	22433	27912	23894	18050	16224	19146	21702	42856	20852	45993	28126	23377	28491	NaN	NaN	NaN	NaN	NaN	NaN	NaN	NaN	NaN	NaN	NaN	NaN	NaN
AllStar_2	NaN	NaN	NaN	NaN	NaN	NaN	NaN	NaN	NaN	NaN	NaN	NaN	NaN	NaN	14032	22098	24289	23193	27211	25385	19906	23163	26816	15128	18415	15888	22828	22828	19541	25385	19541	14336	45719	42036	35431	45932	42401	NaN	NaN	NaN	NaN	NaN	NaN	NaN	NaN	NaN	NaN	NaN	NaN
AllStar_2	NaN	NaN	NaN	NaN	NaN	NaN	NaN	NaN	NaN	NaN	NaN	NaN	NaN	NaN	23132	26085	27912	27181	30834	29007	24259	31168	34455	24228	27150	20607	26816	26816	23894	29007	23894	31837	24869	32874	27030	31048	33239	NaN	NaN	NaN	NaN	NaN	NaN	NaN	NaN	NaN	NaN	NaN	NaN
AllStar_2	NaN	NaN	NaN	NaN	NaN	NaN	NaN	NaN	NaN	NaN	28976	31533	28611	24959	28976	26420	26420	24959	26054	12905	22402	11444	17654	14366	12540	12905	46143	45662	14732	45934	11749	22313	12816	26665	20090	NaN	NaN	NaN	NaN	NaN	NaN	NaN	NaN	NaN	NaN	NaN	NaN	NaN	NaN
AllStar_2	NaN	NaN	NaN	NaN	NaN	NaN	NaN	NaN	NaN	NaN	26054	28611	25689	22037	26054	23498	23498	22037	23132	46874	19480	45047	15097	11810	46508	46508	43586	34425	12175	45781	46447	20852	11720	25934	19360	NaN	NaN	NaN	NaN	NaN	NaN	NaN	NaN	NaN	NaN	NaN	NaN	NaN	NaN
AllStar_2	NaN	NaN	NaN	NaN	NaN	NaN	NaN	NaN	NaN	NaN	NaN	NaN	31472	35855	31472	31472	30011	45751	30011	36220	29646	30376	27089	25993	27089	27820	27820	27454	32203	45842	45661	16497	22678	24838	23377	17168	NaN	NaN	NaN	NaN	NaN	NaN	NaN	NaN	NaN	NaN	NaN	NaN	NaN
AllStar_2	NaN	NaN	NaN	NaN	NaN	NaN	NaN	NaN	NaN	NaN	NaN	NaN	43525	47178	43525	43525	42064	12479	42064	11018	42064	42430	45903	45811	45903	45964	45964	45933	44256	13210	11749	31079	42767	14246	12785	44197	NaN	NaN	NaN	NaN	NaN	NaN	NaN	NaN	NaN	NaN	NaN	NaN	NaN
AllStar_2	NaN	NaN	NaN	NaN	NaN	NaN	NaN	NaN	NaN	NaN	NaN	42826	36220	45904	32203	32203	32203	35490	35855	32203	34029	33298	42826	34394	31107	35125	32568	32203	35125	45748	44256	44958	27760	24473	15707	20090	NaN	NaN	NaN	NaN	NaN	NaN	NaN	NaN	NaN	NaN	NaN	NaN	NaN
AllStar_2	NaN	NaN	NaN	NaN	NaN	NaN	NaN	NaN	NaN	NaN	NaN	4.00	30011	33298	26359	25993	25993	29281	29646	26359	27820	27454	36220	28185	24898	28915	26359	25993	28915	45842	45841	41306	25204	21551	13516	17533	NaN	NaN	NaN	NaN	NaN	NaN	NaN	NaN	NaN	NaN	NaN	NaN	NaN
AllStar_2	NaN	NaN	NaN	NaN	NaN	NaN	NaN	NaN	NaN	NaN	28976	28246	28611	28976	30803	28611	30437	30072	30072	29707	26785	32629	24593	28976	30803	29342	29342	45663	32264	45815	32599	21976	25235	13547	45749	NaN	NaN	NaN	NaN	NaN	NaN	NaN	NaN	NaN	NaN	NaN	NaN	NaN	NaN
AllStar_2	NaN	NaN	NaN	NaN	NaN	NaN	NaN	NaN	NaN	NaN	45905	45843	45874	45905	41760	45874	45996	45996	45996	45966	45752	43221	36251	45905	41395	45935	45935	47239	42856	44348	11049	42430	13547	45902	28856	NaN	NaN	NaN	NaN	NaN	NaN	NaN	NaN	NaN	NaN	NaN	NaN	NaN	NaN
AllStar_2	NaN	NaN	NaN	NaN	NaN	NaN	NaN	NaN	NaN	NaN	NaN	NaN	NaN	30713	30348	27061	25965	25235	19025	24869	22313	21947	27791	23408	25600	32174	34001	30682	17989	33635	17564	31413	10959	11689	15707	15342	14246	NaN	NaN	NaN	NaN	NaN	NaN	NaN	NaN	NaN	NaN	NaN	NaN
AllStar_2	NaN	NaN	NaN	NaN	NaN	NaN	NaN	NaN	NaN	NaN	NaN	NaN	NaN	11018	47178	43160	42064	45994	33635	45964	45719	45660	44256	45841	41334	12479	14671	41671	44317	14305	32174	42401	18629	19360	24108	23743	22647	NaN	NaN	NaN	NaN	NaN	NaN	NaN	NaN	NaN	NaN	NaN	NaN
AllStar_2	NaN	NaN	NaN	NaN	NaN	NaN	NaN	NaN	NaN	NaN	NaN	NaN	NaN	14336	17258	13606	13606	17258	16163	17989	19815	16893	17989	17624	21641	23102	19815	20546	23833	20911	31138	33270	28126	23743	31048	24108	12055	NaN	NaN	NaN	NaN	NaN	NaN	NaN	NaN	NaN	NaN	NaN	NaN
AllStar_2	NaN	NaN	NaN	NaN	NaN	NaN	NaN	NaN	NaN	NaN	NaN	NaN	NaN	34790	45752	34060	34060	45782	45662	45843	45996	45721	45843	45813	42856	44682	45996	42125	45413	42125	16923	46813	2.00	31413	45871	31778	18264	NaN	NaN	NaN	NaN	NaN	NaN	NaN	NaN	NaN	NaN	NaN	NaN
AllStar_2	NaN	NaN	NaN	NaN	NaN	NaN	NaN	NaN	NaN	NaN	NaN	NaN	45693	28581	31138	29312	31868	22737	26390	24563	25659	26755	26390	24563	25294	24929	30773	26390	26755	26390	34060	42125	44256	33604	43862	32509	NaN	NaN	NaN	NaN	NaN	NaN	NaN	NaN	NaN	NaN	NaN	NaN	NaN
AllStar_2	NaN	NaN	NaN	NaN	NaN	NaN	NaN	NaN	NaN	NaN	NaN	NaN	11810	45843	41395	45874	42125	32599	5.00	34425	35886	45662	5.00	34790	35521	34790	41395	5.00	45662	5.00	44682	16558	14671	45749	12451	2.00	NaN	NaN	NaN	NaN	NaN	NaN	NaN	NaN	NaN	NaN	NaN	NaN	NaN
AllStar_2	NaN	NaN	NaN	NaN	NaN	NaN	NaN	NaN	NaN	NaN	NaN	NaN	NaN	23802	23437	25628	23802	25993	17958	28915	20149	27820	21976	25628	23071	29646	27089	26724	20515	20515	45691	13516	10959	44197	45992	45809	0.78	NaN	NaN	NaN	NaN	NaN	NaN	NaN	NaN	NaN	NaN	NaN	NaN
AllStar_2	NaN	NaN	NaN	NaN	NaN	NaN	NaN	NaN	NaN	NaN	NaN	NaN	NaN	35886	35156	45752	35886	45813	27851	42491	30773	45996	33329	45782	34790	43952	45935	45905	31503	31503	45995	31778	28491	23743	18994	16438	45839	NaN	NaN	NaN	NaN	NaN	NaN	NaN	NaN	NaN	NaN	NaN	NaN
AllStar_2	NaN	NaN	NaN	NaN	NaN	NaN	NaN	NaN	NaN	NaN	35186	35186	45694	13271	34820	45663	45783	6.00	45844	32994	45997	45783	13636	25324	20210	46539	21671	44713	45844	45809	35490	27791	26299	12055	46753	NaN	NaN	NaN	NaN	NaN	NaN	NaN	NaN	NaN	NaN	NaN	NaN	NaN	NaN
AllStar_2	NaN	NaN	NaN	NaN	NaN	NaN	NaN	NaN	NaN	NaN	45875	45875	42156	17288	45875	41791	42887	45997	43983	45694	45809	43252	17654	29707	24228	14763	25689	12936	43983	14032	45781	29618	27760	12785	11324	NaN	NaN	NaN	NaN	NaN	NaN	NaN	NaN	NaN	NaN	NaN	NaN	NaN	NaN
AllStar_2	NaN	NaN	NaN	NaN	NaN	NaN	NaN	NaN	NaN	NaN	NaN	NaN	NaN	30072	27515	28246	25324	22767	23132	44682	47239	21306	14001	13271	15462	13271	13271	12540	30072	36281	41395	42430	30348	46054	10990	15342	25204	NaN	NaN	NaN	NaN	NaN	NaN	NaN	NaN	NaN	NaN	NaN	NaN
AllStar_2	NaN	NaN	NaN	NaN	NaN	NaN	NaN	NaN	NaN	NaN	NaN	NaN	NaN	44348	41426	42156	45844	36281	45663	20576	23498	35186	27150	26054	28976	26420	26054	25689	43983	14397	17288	13575	45691	15008	16469	18629	29221	NaN	NaN	NaN	NaN	NaN	NaN	NaN	NaN	NaN	NaN	NaN	NaN
AllStar_2	NaN	NaN	NaN	NaN	NaN	NaN	NaN	NaN	NaN	NaN	NaN	NaN	NaN	NaN	30317	31048	32509	29952	45690	29221	31778	35431	29221	30317	28491	30317	29221	31048	28856	26665	17168	0.76	0.76	0.62	0.62	0.41	0.47	NaN	NaN	NaN	NaN	NaN	NaN	NaN	NaN	NaN	NaN	NaN	NaN
AllStar_2	NaN	NaN	NaN	NaN	NaN	NaN	NaN	NaN	NaN	NaN	NaN	NaN	NaN	NaN	46874	11810	15827	45778	29707	43221	14001	23863	42856	46508	45966	46508	43221	12175	42491	35156	44652	43132	43132	28856	28856	43101	12785	NaN	NaN	NaN	NaN	NaN	NaN	NaN	NaN	NaN	NaN	NaN	NaN
AllStar_2	NaN	NaN	NaN	NaN	NaN	NaN	NaN	NaN	NaN	NaN	NaN	33329	27120	32964	13636	15462	16558	15827	17654	16558	16193	18384	45843	15462	45874	14732	41760	45874	45874	16558	45017	45841	46784	35065	20090	14246	NaN	NaN	NaN	NaN	NaN	NaN	NaN	NaN	NaN	NaN	NaN	NaN	NaN
AllStar_2	NaN	NaN	NaN	NaN	NaN	NaN	NaN	NaN	NaN	NaN	NaN	42491	36251	42491	23498	25689	26785	26420	27881	26785	26420	28611	12175	25689	12540	24959	15097	12540	12540	27150	16528	44986	14642	45810	23012	16803	NaN	NaN	NaN	NaN	NaN	NaN	NaN	NaN	NaN	NaN	NaN	NaN	NaN
AllStar_2	NaN	NaN	NaN	NaN	NaN	NaN	NaN	NaN	NaN	NaN	NaN	45778	45935	45905	43952	42491	45782	45047	43586	45662	41395	45662	45935	45935	36251	42856	45752	45905	41760	15401	15373	41306	32509	19725	20090	45292	NaN	NaN	NaN	NaN	NaN	NaN	NaN	NaN	NaN	NaN	NaN	NaN	NaN
AllStar_2	NaN	NaN	NaN	NaN	NaN	NaN	NaN	NaN	NaN	NaN	NaN	42491	45662	5.00	45996	45843	35521	42125	45966	34060	45782	34060	45662	45662	32964	45905	34790	5.00	45782	13210	13912	45932	31048	18629	18994	44562	NaN	NaN	NaN	NaN	NaN	NaN	NaN	NaN	NaN	NaN	NaN	NaN	NaN
AllStar_2	NaN	NaN	NaN	NaN	NaN	NaN	NaN	NaN	NaN	NaN	NaN	NaN	34060	35156	5.00	35156	45662	34060	35521	35156	45693	35521	45782	36251	30407	34060	33329	36251	24929	45693	45752	19756	33970	32509	16103	32143	NaN	NaN	NaN	NaN	NaN	NaN	NaN	NaN	NaN	NaN	NaN	NaN	NaN
AllStar_2	NaN	NaN	NaN	NaN	NaN	NaN	NaN	NaN	NaN	NaN	NaN	NaN	43922	44652	46113	45017	46478	43922	45017	44652	46478	45383	11049	45748	45995	43922	43191	45748	35855	46478	47209	42401	23743	22282	45871	21916	NaN	NaN	NaN	NaN	NaN	NaN	NaN	NaN	NaN	NaN	NaN	NaN	NaN
AllStar_2	NaN	NaN	NaN	NaN	NaN	NaN	NaN	NaN	NaN	NaN	NaN	NaN	27851	31138	23468	23102	22007	23468	24929	26390	21276	26024	29312	29677	26024	29677	26390	24563	29677	30407	29312	33270	46784	35065	20821	20090	NaN	NaN	NaN	NaN	NaN	NaN	NaN	NaN	NaN	NaN	NaN	NaN	NaN
AllStar_2	NaN	NaN	NaN	NaN	NaN	NaN	NaN	NaN	NaN	NaN	NaN	NaN	25294	28581	21276	20911	19815	20911	22372	24198	19085	23468	26755	27120	23468	27120	24198	22007	27485	27851	26755	31809	45689	33970	20090	19360	NaN	NaN	NaN	NaN	NaN	NaN	NaN	NaN	NaN	NaN	NaN	NaN	NaN
AllStar_2	NaN	NaN	NaN	NaN	NaN	NaN	NaN	NaN	NaN	NaN	NaN	NaN	45717	46082	42430	41699	45903	45903	41699	41699	45717	41334	42430	47178	44256	11018	44621	44621	35125	20852	18295	26299	20455	46023	43831	43466	47119	NaN	NaN	NaN	NaN	NaN	NaN	NaN	NaN	NaN	NaN	NaN	NaN
AllStar_2	NaN	NaN	NaN	NaN	NaN	NaN	NaN	NaN	NaN	NaN	NaN	NaN	14671	15036	11018	47178	44986	44986	46813	47178	14671	46447	11383	16132	13210	16862	13575	13575	41730	25235	22678	29221	23012	11324	46023	45658	12785	NaN	NaN	NaN	NaN	NaN	NaN	NaN	NaN	NaN	NaN	NaN	NaN
AllStar_2	NaN	NaN	NaN	NaN	NaN	NaN	NaN	NaN	NaN	NaN	NaN	NaN	NaN	15128	17319	14763	14763	15493	17685	15858	18415	14032	11841	13302	11110	12571	18050	17319	20607	46935	46874	17958	30348	45749	17564	25204	27760	NaN	NaN	NaN	NaN	NaN	NaN	NaN	NaN	NaN	NaN	NaN	NaN
AllStar_2	NaN	NaN	NaN	NaN	NaN	NaN	NaN	NaN	NaN	NaN	NaN	NaN	NaN	35551	45694	35186	35551	35916	45753	36281	45783	34455	32629	34090	31898	32994	45753	45694	45967	28642	33695	45717	23043	32874	11355	21186	23377	NaN	NaN	NaN	NaN	NaN	NaN	NaN	NaN	NaN	NaN	NaN	NaN
AllStar_2	NaN	NaN	NaN	NaN	NaN	NaN	NaN	NaN	NaN	NaN	NaN	18384	17288	17288	14732	19480	14732	13271	16558	44317	12905	15097	12175	16558	19115	21671	18384	21306	42156	23163	27485	42430	35827	28157	45841	35796	NaN	NaN	NaN	NaN	NaN	NaN	NaN	NaN	NaN	NaN	NaN	NaN	NaN
AllStar_2	NaN	NaN	NaN	NaN	NaN	NaN	NaN	NaN	NaN	NaN	NaN	29342	28246	28246	25324	30437	25324	23863	27150	18019	23863	25689	22767	27150	30072	32994	29342	32629	18050	36312	5.00	12114	41699	33635	45352	45902	NaN	NaN	NaN	NaN	NaN	NaN	NaN	NaN	NaN	NaN	NaN	NaN	NaN
AllStar_2	NaN	NaN	NaN	NaN	NaN	NaN	NaN	NaN	NaN	NaN	NaN	35551	30803	32629	30803	29342	30803	31168	33725	31168	31898	30437	45814	30072	30803	31533	34090	35186	41426	41426	15462	12114	14642	42401	23408	16834	NaN	NaN	NaN	NaN	NaN	NaN	NaN	NaN	NaN	NaN	NaN	NaN	NaN
AllStar_2	NaN	NaN	NaN	NaN	NaN	NaN	NaN	NaN	NaN	NaN	NaN	45722	32629	34455	32629	31168	32629	32994	35551	32994	33725	32264	45997	31898	32629	33359	35916	45694	43617	43617	17288	13210	15373	43132	24139	17564	NaN	NaN	NaN	NaN	NaN	NaN	NaN	NaN	NaN	NaN	NaN	NaN	NaN
AllStar_2	NaN	NaN	NaN	NaN	NaN	NaN	NaN	NaN	NaN	NaN	NaN	NaN	30042	24198	28946	45778	30407	47239	22007	32964	25294	24563	21276	45662	28946	22007	30773	20911	22372	32964	19480	18688	45871	35796	13181	32143	NaN	NaN	NaN	NaN	NaN	NaN	NaN	NaN	NaN	NaN	NaN	NaN	NaN
AllStar_2	NaN	NaN	NaN	NaN	NaN	NaN	NaN	NaN	NaN	NaN	NaN	NaN	26054	19480	24959	45078	26785	46539	16923	29707	20576	19845	16193	34820	24959	16558	27150	15462	17288	29707	20607	42826	16834	12816	29252	44958	NaN	NaN	NaN	NaN	NaN	NaN	NaN	NaN	NaN	NaN	NaN	NaN	NaN
AllStar_2	NaN	NaN	NaN	NaN	NaN	NaN	NaN	NaN	NaN	NaN	NaN	NaN	NaN	NaN	NaN	20180	19815	22007	23833	21641	17624	21641	21641	20911	18719	17258	13606	19085	17989	18719	5.00	27791	24869	44593	23043	12451	35065	21916	NaN	NaN	NaN	NaN	NaN	NaN	NaN	NaN	NaN	NaN	NaN
AllStar_2	NaN	NaN	NaN	NaN	NaN	NaN	NaN	NaN	NaN	NaN	NaN	NaN	NaN	NaN	NaN	14702	13971	16528	17989	15797	11780	15797	15797	15067	12875	11414	44652	13241	12510	13241	30042	24139	21582	41671	19756	46054	32509	19725	NaN	NaN	NaN	NaN	NaN	NaN	NaN	NaN	NaN	NaN	NaN
AllStar_2	NaN	NaN	NaN	NaN	NaN	NaN	NaN	NaN	NaN	NaN	NaN	NaN	17899	17899	20090	18994	17533	18629	18264	17899	18629	17168	17168	12055	17168	16803	17533	18264	18264	0.92	0.80	0.58	0.55	0.49	0.40	0.50	NaN	NaN	NaN	NaN	NaN	NaN	NaN	NaN	NaN	NaN	NaN	NaN	NaN
AllStar_2	NaN	NaN	NaN	NaN	NaN	NaN	NaN	NaN	NaN	NaN	NaN	NaN	29587	29221	31778	30682	28491	29952	29587	29221	30317	28126	28491	21916	28491	28126	28856	29952	29587	45962	0.96	0.70	0.66	0.59	0.49	0.61	NaN	NaN	NaN	NaN	NaN	NaN	NaN	NaN	NaN	NaN	NaN	NaN	NaN
AllStar_2	NaN	NaN	NaN	NaN	NaN	NaN	NaN	NaN	NaN	NaN	NaN	NaN	NaN	NaN	34060	45813	36251	43221	41395	5.00	45413	45996	43221	43952	45905	41395	45966	43586	45966	47239	34455	41334	16469	35431	21582	45871	28856	NaN	NaN	NaN	NaN	NaN	NaN	NaN	NaN	NaN	NaN	NaN	NaN
AllStar_2	NaN	NaN	NaN	NaN	NaN	NaN	NaN	NaN	NaN	NaN	NaN	NaN	NaN	NaN	45905	45047	42491	12540	47239	42491	15097	47239	12905	13636	45778	11079	46508	12905	46874	16923	41426	44986	19391	45718	24869	42036	31048	NaN	NaN	NaN	NaN	NaN	NaN	NaN	NaN	NaN	NaN	NaN	NaN
AllStar_2	NaN	NaN	NaN	NaN	NaN	NaN	NaN	NaN	NaN	NaN	NaN	NaN	20546	13606	19085	17258	26390	19450	19085	45748	17624	11049	44287	47209	12510	45017	16528	46844	20180	12479	33635	42401	20090	45658	12420	11689	NaN	NaN	NaN	NaN	NaN	NaN	NaN	NaN	NaN	NaN	NaN	NaN	NaN
AllStar_2	NaN	NaN	NaN	NaN	NaN	NaN	NaN	NaN	NaN	NaN	NaN	NaN	22007	14702	20180	18719	27851	20911	20546	47209	19085	12510	45748	12145	13971	46478	17624	11780	21641	13575	34731	43132	20455	46023	12785	12420	NaN	NaN	NaN	NaN	NaN	NaN	NaN	NaN	NaN	NaN	NaN	NaN	NaN
AllStar_2	NaN	NaN	NaN	NaN	NaN	NaN	NaN	NaN	NaN	NaN	NaN	42461	18354	22372	18354	12510	13606	22372	21276	19085	23102	19450	13241	11780	11049	11049	42461	45383	12510	22737	44652	20149	12451	34335	47119	16072	NaN	NaN	NaN	NaN	NaN	NaN	NaN	NaN	NaN	NaN	NaN	NaN	NaN
AllStar_2	NaN	NaN	NaN	NaN	NaN	NaN	NaN	NaN	NaN	NaN	NaN	43922	19450	23833	19815	13606	14702	23833	22737	20180	24563	20546	14336	12875	12510	12145	43922	46478	13971	24198	46113	21245	13181	35065	10959	16438	NaN	NaN	NaN	NaN	NaN	NaN	NaN	NaN	NaN	NaN	NaN	NaN	NaN
AllStar_2	NaN	NaN	NaN	NaN	NaN	NaN	NaN	NaN	NaN	NaN	NaN	NaN	NaN	NaN	NaN	NaN	NaN	NaN	15797	16893	11780	12145	12875	15797	17989	24198	24198	31837	45841	31444	21582	20852	24504	15008	12451	32143	32874	26299	24473	23377	NaN	NaN	NaN	NaN	NaN	NaN	NaN	NaN	NaN
AllStar_2	NaN	NaN	NaN	NaN	NaN	NaN	NaN	NaN	NaN	NaN	NaN	NaN	NaN	NaN	NaN	NaN	NaN	NaN	31503	32964	27120	27485	28581	31503	34060	45966	45996	45748	13575	41699	30713	29618	34001	23408	20486	45810	45871	32509	30317	29221	NaN	NaN	NaN	NaN	NaN	NaN	NaN	NaN	NaN
AllStar_2	NaN	NaN	NaN	NaN	NaN	NaN	NaN	NaN	NaN	NaN	NaN	NaN	NaN	20241	21702	16589	20241	13667	6.00	15493	35186	30437	6.00	35551	28611	6.00	31533	30437	36281	29707	16923	46447	30713	26330	44958	18994	19725	NaN	NaN	NaN	NaN	NaN	NaN	NaN	NaN	NaN	NaN	NaN	NaN
AllStar_2	NaN	NaN	NaN	NaN	NaN	NaN	NaN	NaN	NaN	NaN	NaN	NaN	NaN	13332	14793	46204	13332	42917	27546	44378	25720	20241	27546	26085	18050	27181	21337	20607	26816	19511	41791	24532	43525	45811	18660	25934	26665	NaN	NaN	NaN	NaN	NaN	NaN	NaN	NaN	NaN	NaN	NaN	NaN
AllStar_2	NaN	NaN	NaN	NaN	NaN	NaN	NaN	NaN	NaN	NaN	NaN	NaN	NaN	NaN	NaN	NaN	NaN	NaN	NaN	33329	20180	21276	34060	35156	25659	22737	22372	33329	24198	32964	33664	10990	47150	30317	21551	16072	11689	12055	14977	20821	NaN	NaN	NaN	NaN	NaN	NaN	NaN	NaN	NaN
AllStar_2	NaN	NaN	NaN	NaN	NaN	NaN	NaN	NaN	NaN	NaN	NaN	NaN	NaN	NaN	NaN	NaN	NaN	NaN	NaN	23468	11049	12145	24198	25294	16528	13606	12875	23468	15067	23102	25993	42767	42767	26665	18264	13150	45658	46023	12055	17899	NaN	NaN	NaN	NaN	NaN	NaN	NaN	NaN	NaN
AllStar_2	NaN	NaN	NaN	NaN	NaN	NaN	NaN	NaN	NaN	NaN	NaN	NaN	28216	31138	30042	32964	26755	31868	29677	29677	28946	31868	27120	30042	27120	23468	28581	28946	32964	45905	25600	45779	45659	33604	22282	12785	24108	NaN	NaN	NaN	NaN	NaN	NaN	NaN	NaN	NaN	NaN	NaN	NaN
AllStar_2	NaN	NaN	NaN	NaN	NaN	NaN	NaN	NaN	NaN	NaN	NaN	NaN	17624	20546	19450	22007	16528	21276	19085	19085	18354	21276	16893	19450	16893	13241	18354	18354	22372	28581	19391	33970	32509	29221	18994	46388	20455	NaN	NaN	NaN	NaN	NaN	NaN	NaN	NaN	NaN	NaN	NaN	NaN
AllStar_2	NaN	NaN	NaN	NaN	NaN	NaN	NaN	NaN	NaN	NaN	NaN	NaN	45994	42064	46082	41699	42430	11749	43891	44986	44621	44986	33635	41699	30348	43891	29618	33635	30713	29983	26665	19360	44927	11324	45809	1.00	NaN	NaN	NaN	NaN	NaN	NaN	NaN	NaN	NaN	NaN	NaN	NaN	NaN
AllStar_2	NaN	NaN	NaN	NaN	NaN	NaN	NaN	NaN	NaN	NaN	NaN	NaN	19725	20090	22282	19725	20090	23012	20821	21551	21186	21551	15707	19725	14246	21186	13881	16072	14611	14246	0.85	0.75	0.61	0.65	0.52	0.49	NaN	NaN	NaN	NaN	NaN	NaN	NaN	NaN	NaN	NaN	NaN	NaN	NaN
AllStar_2	NaN	NaN	NaN	NaN	NaN	NaN	NaN	NaN	NaN	35490	33664	35855	35490	45751	21976	19054	21245	33298	33298	19054	16862	17958	19784	19419	20149	19054	19054	13940	12479	17227	13575	45932	28856	44927	41275	NaN	NaN	NaN	NaN	NaN	NaN	NaN	NaN	NaN	NaN	NaN	NaN	NaN	NaN
AllStar_2	NaN	NaN	NaN	NaN	NaN	NaN	NaN	NaN	NaN	36220	34029	36220	35855	45812	22341	19419	21976	34029	34029	19419	17593	18323	20515	20149	20515	19419	19784	14305	13210	17593	13940	45963	29221	44927	41640	NaN	NaN	NaN	NaN	NaN	NaN	NaN	NaN	NaN	NaN	NaN	NaN	NaN	NaN
AllStar_2	NaN	NaN	NaN	NaN	NaN	NaN	NaN	NaN	NaN	NaN	NaN	NaN	42522	45967	43252	45967	42156	45444	45967	6.00	45936	45783	42156	25689	25689	28246	45906	26420	43617	13667	25659	45811	26696	46784	20852	17899	24838	NaN	NaN	NaN	NaN	NaN	NaN	NaN	NaN	NaN	NaN	NaN	NaN
AllStar_2	NaN	NaN	NaN	NaN	NaN	NaN	NaN	NaN	NaN	NaN	NaN	NaN	31898	30072	32629	30072	31533	34455	30072	26420	29707	28246	31533	16193	15827	18384	29342	16558	32994	45844	17624	33270	21947	43132	16469	15342	21916	NaN	NaN	NaN	NaN	NaN	NaN	NaN	NaN	NaN	NaN	NaN	NaN
AllStar_2	NaN	NaN	NaN	NaN	NaN	NaN	NaN	NaN	NaN	NaN	NaN	NaN	NaN	44652	45873	41730	45748	43556	12510	43191	46478	12875	45017	13971	42826	45995	44652	43922	43556	45748	45965	45689	32509	24108	19360	47119	45870	NaN	NaN	NaN	NaN	NaN	NaN	NaN	NaN	NaN	NaN	NaN	NaN
AllStar_2	NaN	NaN	NaN	NaN	NaN	NaN	NaN	NaN	NaN	NaN	NaN	NaN	NaN	20180	15067	16893	21641	19085	24929	18719	22007	25294	20546	26755	18354	16528	20180	19450	19085	21641	15797	15738	45718	29221	24108	14611	42736	NaN	NaN	NaN	NaN	NaN	NaN	NaN	NaN	NaN	NaN	NaN	NaN
AllStar_2	NaN	NaN	NaN	NaN	NaN	NaN	NaN	NaN	NaN	NaN	NaN	NaN	NaN	NaN	NaN	33695	32599	33329	45905	33695	32964	33329	24198	32964	30773	31503	31503	33695	34790	41760	46874	45873	11355	11355	16469	45749	26665	33970	NaN	NaN	NaN	NaN	NaN	NaN	NaN	NaN	NaN	NaN	NaN
AllStar_2	NaN	NaN	NaN	NaN	NaN	NaN	NaN	NaN	NaN	NaN	NaN	NaN	NaN	NaN	NaN	16163	15067	15797	21641	16163	15432	15797	43922	15432	13241	13971	13971	16163	17258	23102	27851	24898	45902	45871	44228	30682	20455	27030	NaN	NaN	NaN	NaN	NaN	NaN	NaN	NaN	NaN	NaN	NaN
AllStar_2	NaN	NaN	NaN	NaN	NaN	NaN	NaN	NaN	NaN	NaN	NaN	45813	45782	36251	34060	45662	47239	5.00	45843	46143	12540	45813	45813	45996	35521	31138	44682	42125	46874	17654	45752	24869	12451	45718	46023	10959	NaN	NaN	NaN	NaN	NaN	NaN	NaN	NaN	NaN	NaN	NaN	NaN	NaN
AllStar_2	NaN	NaN	NaN	NaN	NaN	NaN	NaN	NaN	NaN	NaN	NaN	30042	29677	27485	25659	28216	45752	27851	30407	45662	45874	30042	30042	32234	26755	22372	35521	32964	45693	44682	29312	20121	44958	33970	43831	45292	NaN	NaN	NaN	NaN	NaN	NaN	NaN	NaN	NaN	NaN	NaN	NaN	NaN
AllStar_2	NaN	NaN	NaN	NaN	NaN	NaN	NaN	NaN	NaN	NaN	NaN	NaN	NaN	NaN	NaN	NaN	44682	42491	45778	43586	45413	34790	43952	42491	46874	46143	45966	43952	47239	15827	16558	23071	43862	45993	32509	20455	17899	20455	NaN	NaN	NaN	NaN	NaN	NaN	NaN	NaN	NaN	NaN	NaN
AllStar_2	NaN	NaN	NaN	NaN	NaN	NaN	NaN	NaN	NaN	NaN	NaN	NaN	NaN	NaN	NaN	NaN	45843	45662	45905	45752	45905	29312	45782	45662	41395	45966	35156	45782	41395	46508	47239	19419	41671	45810	30317	18629	16072	18629	NaN	NaN	NaN	NaN	NaN	NaN	NaN	NaN	NaN	NaN	NaN
AllStar_2	NaN	NaN	NaN	NaN	NaN	NaN	NaN	NaN	NaN	NaN	NaN	NaN	NaN	22341	34029	29646	29281	25263	24532	25628	23437	23802	24532	26724	22706	23071	24532	23802	28550	28915	27791	44228	35065	16438	25934	14246	10959	NaN	NaN	NaN	NaN	NaN	NaN	NaN	NaN	NaN	NaN	NaN	NaN
AllStar_2	NaN	NaN	NaN	NaN	NaN	NaN	NaN	NaN	NaN	NaN	NaN	NaN	NaN	16528	30773	25659	24929	20180	19085	20546	17989	18354	19085	22007	17258	17624	19085	18719	24563	24563	14671	26330	15008	28856	45963	26299	21916	NaN	NaN	NaN	NaN	NaN	NaN	NaN	NaN	NaN	NaN	NaN	NaN
AllStar_2	NaN	NaN	NaN	NaN	NaN	NaN	NaN	NaN	NaN	NaN	NaN	NaN	NaN	NaN	NaN	NaN	NaN	42795	41699	41699	43525	43525	43525	44621	44986	42795	43891	42064	45717	44621	13940	45841	17930	27030	11324	45992	45839	45931	45931	NaN	NaN	NaN	NaN	NaN	NaN	NaN	NaN	NaN	NaN
AllStar_2	NaN	NaN	NaN	NaN	NaN	NaN	NaN	NaN	NaN	NaN	NaN	NaN	NaN	NaN	NaN	NaN	NaN	42795	41699	41699	43525	43525	43525	44621	44986	42795	43891	42064	45717	44621	13940	45841	17930	27030	11324	45992	45839	45931	45931	NaN	NaN	NaN	NaN	NaN	NaN	NaN	NaN	NaN	NaN
AllStar_2	NaN	NaN	NaN	NaN	NaN	NaN	NaN	NaN	NaN	NaN	NaN	NaN	45933	45994	36192	34731	42430	34366	34366	34731	35827	36192	41334	34001	42430	34001	45964	41334	44986	12479	12086	19360	33604	20090	44927	45992	NaN	NaN	NaN	NaN	NaN	NaN	NaN	NaN	NaN	NaN	NaN	NaN	NaN
AllStar_2	NaN	NaN	NaN	NaN	NaN	NaN	NaN	NaN	NaN	NaN	NaN	NaN	45750	45811	34001	32905	45933	32174	32540	32905	33635	34001	45841	31809	45933	32174	45811	45841	42795	46813	46784	18264	32143	18994	44197	45931	NaN	NaN	NaN	NaN	NaN	NaN	NaN	NaN	NaN	NaN	NaN	NaN	NaN
AllStar_2	NaN	NaN	NaN	NaN	NaN	NaN	NaN	NaN	NaN	NaN	NaN	33298	45751	34759	32933	33664	33298	4.00	34759	35490	33298	34759	43556	45661	34029	46113	44287	45383	45661	16893	20911	33604	32874	25934	12420	43831	NaN	NaN	NaN	NaN	NaN	NaN	NaN	NaN	NaN	NaN	NaN	NaN	NaN
AllStar_2	NaN	NaN	NaN	NaN	NaN	NaN	NaN	NaN	NaN	NaN	NaN	19085	24563	20546	18719	19450	19085	22737	20546	21641	18719	20911	31138	23468	20180	33695	31503	32964	23102	42491	46874	44593	43497	35796	19725	14246	NaN	NaN	NaN	NaN	NaN	NaN	NaN	NaN	NaN	NaN	NaN	NaN	NaN
AllStar_2	NaN	NaN	NaN	NaN	NaN	NaN	NaN	NaN	NaN	NaN	NaN	NaN	NaN	NaN	NaN	27120	46478	12145	42461	30042	26755	11780	28216	13606	29312	27120	11780	13241	11049	31138	36220	13181	34700	30682	32509	21916	46753	13150	NaN	NaN	NaN	NaN	NaN	NaN	NaN	NaN	NaN	NaN	NaN
AllStar_2	NaN	NaN	NaN	NaN	NaN	NaN	NaN	NaN	NaN	NaN	NaN	NaN	NaN	NaN	NaN	42856	24198	26755	20180	46508	42856	26390	44317	28216	45413	42856	26390	27851	25294	11079	13241	21217	41671	2.00	45810	27030	14246	17899	NaN	NaN	NaN	NaN	NaN	NaN	NaN	NaN	NaN	NaN	NaN
AllStar_2	NaN	NaN	NaN	NaN	NaN	NaN	NaN	NaN	NaN	NaN	NaN	NaN	NaN	NaN	NaN	NaN	NaN	46905	45997	44713	34090	45844	42522	45694	45936	47270	36281	45844	46174	23529	45664	12875	26696	42767	32905	45718	44228	11355	30682	NaN	NaN	NaN	NaN	NaN	NaN	NaN	NaN	NaN	NaN
AllStar_2	NaN	NaN	NaN	NaN	NaN	NaN	NaN	NaN	NaN	NaN	NaN	NaN	NaN	NaN	NaN	NaN	NaN	23529	17319	21337	46905	15493	18780	13667	16589	23894	12206	15493	22798	45695	15523	22007	32174	47150	45841	42036	12086	16103	34700	NaN	NaN	NaN	NaN	NaN	NaN	NaN	NaN	NaN	NaN
AllStar_2	NaN	NaN	NaN	NaN	NaN	NaN	NaN	NaN	NaN	NaN	NaN	45906	42156	45809	41426	41426	42887	34455	43252	6.00	33359	36281	36281	33359	29707	32994	29342	34090	34455	16954	43221	17199	19756	45779	23743	25569	NaN	NaN	NaN	NaN	NaN	NaN	NaN	NaN	NaN	NaN	NaN	NaN	NaN
AllStar_2	NaN	NaN	NaN	NaN	NaN	NaN	NaN	NaN	NaN	NaN	NaN	11475	13667	17319	12936	12936	14397	42522	14763	44713	45997	44348	43983	45997	45694	45967	45663	41791	42156	25355	13636	20486	23043	41306	25934	27760	NaN	NaN	NaN	NaN	NaN	NaN	NaN	NaN	NaN	NaN	NaN	NaN	NaN
AllStar_2	NaN	NaN	NaN	NaN	NaN	NaN	NaN	NaN	NaN	NaN	NaN	NaN	NaN	NaN	24869	24139	25600	23043	26696	26330	24504	24869	24504	25965	18295	15738	17930	17564	19025	23774	21582	23377	45931	45839	45992	0.94	41640	NaN	NaN	NaN	NaN	NaN	NaN	NaN	NaN	NaN	NaN	NaN	NaN
AllStar_2	NaN	NaN	NaN	NaN	NaN	NaN	NaN	NaN	NaN	NaN	NaN	NaN	NaN	NaN	29983	28887	30713	27791	31809	31444	29618	29983	29618	31079	23043	20121	22313	22313	23408	28887	26330	26299	42005	41275	42736	0.99	43831	NaN	NaN	NaN	NaN	NaN	NaN	NaN	NaN	NaN	NaN	NaN	NaN
AllStar_2	NaN	NaN	NaN	NaN	NaN	NaN	NaN	NaN	NaN	NaN	NaN	NaN	NaN	31503	27120	32234	26755	29312	31138	29312	29677	27120	26390	24563	23468	17624	26024	13971	23468	23833	16497	17199	43497	21916	16803	22282	24108	NaN	NaN	NaN	NaN	NaN	NaN	NaN	NaN	NaN	NaN	NaN	NaN
AllStar_2	NaN	NaN	NaN	NaN	NaN	NaN	NaN	NaN	NaN	NaN	NaN	NaN	NaN	47239	42856	11444	42125	45047	46874	45047	45047	42491	41760	45874	45813	32234	41395	28216	45782	45843	27820	25235	14277	27030	21551	27395	29587	NaN	NaN	NaN	NaN	NaN	NaN	NaN	NaN	NaN	NaN	NaN	NaN
AllStar_2	NaN	NaN	NaN	NaN	NaN	NaN	NaN	NaN	NaN	NaN	NaN	NaN	14305	14671	16862	15766	14671	16132	15766	16132	16497	15766	20149	17958	15766	16497	16132	18688	22341	23071	13575	25204	12785	22282	24108	12055	41275	NaN	NaN	NaN	NaN	NaN	NaN	NaN	NaN	NaN	NaN	NaN	NaN
AllStar_2	NaN	NaN	NaN	NaN	NaN	NaN	NaN	NaN	NaN	NaN	NaN	NaN	13241	13606	16893	15067	13606	15797	15067	15797	16163	15067	20546	17989	15067	16163	15797	18719	23468	24563	12510	43132	26665	45871	41671	26299	16438	NaN	NaN	NaN	NaN	NaN	NaN	NaN	NaN	NaN	NaN	NaN	NaN
AllStar_2	NaN	NaN	NaN	NaN	NaN	NaN	NaN	NaN	NaN	NaN	NaN	45811	45933	45780	45719	45841	45903	45660	45780	45903	45719	45780	45691	45811	45780	45780	45750	31079	31444	45994	24504	13881	11689	11324	45658	45658	NaN	NaN	NaN	NaN	NaN	NaN	NaN	NaN	NaN	NaN	NaN	NaN	NaN
AllStar_2	NaN	NaN	NaN	NaN	NaN	NaN	NaN	NaN	NaN	NaN	NaN	27820	30011	27454	26724	28550	29646	25628	27820	29281	26724	27454	26359	28185	27454	27820	27454	18688	19419	30742	47178	25569	22647	22282	19360	45292	NaN	NaN	NaN	NaN	NaN	NaN	NaN	NaN	NaN	NaN	NaN	NaN	NaN
AllStar_2	NaN	NaN	NaN	NaN	NaN	NaN	NaN	NaN	NaN	NaN	NaN	NaN	43556	45995	11780	45842	42461	15067	45995	45995	45842	42826	35855	45965	45692	45873	45995	45812	45781	42826	45751	22313	31778	32874	19360	13150	NaN	NaN	NaN	NaN	NaN	NaN	NaN	NaN	NaN	NaN	NaN	NaN	NaN
AllStar_2	NaN	NaN	NaN	NaN	NaN	NaN	NaN	NaN	NaN	NaN	NaN	NaN	4.00	34029	45995	32568	35490	44287	34029	34029	32568	35490	28915	33664	30742	32568	34029	32203	31837	35490	31107	17930	28491	29587	16803	10959	NaN	NaN	NaN	NaN	NaN	NaN	NaN	NaN	NaN	NaN	NaN	NaN	NaN
AllStar_2	NaN	NaN	NaN	NaN	NaN	NaN	NaN	NaN	NaN	NaN	NaN	NaN	NaN	46905	21702	17685	20241	21337	22068	21337	18780	14763	25355	21702	15493	23894	18780	22433	46174	18019	20607	46113	42461	45964	41306	33970	26665	NaN	NaN	NaN	NaN	NaN	NaN	NaN	NaN	NaN	NaN	NaN	NaN
AllStar_2	NaN	NaN	NaN	NaN	NaN	NaN	NaN	NaN	NaN	NaN	NaN	NaN	NaN	45695	13697	45474	12236	12966	14062	13332	46935	42186	17715	13697	43282	16254	46935	14427	7.00	41791	12601	27851	23833	17593	13912	42401	33970	NaN	NaN	NaN	NaN	NaN	NaN	NaN	NaN	NaN	NaN	NaN	NaN
AllStar_2	NaN	NaN	NaN	NaN	NaN	NaN	NaN	NaN	NaN	NaN	NaN	NaN	18688	17227	21245	22706	24898	20515	23071	17593	21976	23437	25628	23802	19784	20515	31107	34029	21610	33298	29618	45963	21186	42005	43831	15342	12420	NaN	NaN	NaN	NaN	NaN	NaN	NaN	NaN	NaN	NaN	NaN	NaN
AllStar_2	NaN	NaN	NaN	NaN	NaN	NaN	NaN	NaN	NaN	NaN	NaN	NaN	41334	45903	43525	44621	46813	42795	44986	45933	44256	45352	47178	45717	42064	42795	15766	18323	43891	17593	18295	32143	14611	45717	45839	46023	43831	NaN	NaN	NaN	NaN	NaN	NaN	NaN	NaN	NaN	NaN	NaN	NaN
AllStar_2	NaN	NaN	NaN	NaN	NaN	NaN	NaN	NaN	NaN	NaN	NaN	45692	32568	45812	34394	35490	34394	44652	35490	45751	45934	45692	32568	45781	35490	35125	45692	31107	34029	32203	47178	45902	35065	23743	16803	10959	NaN	NaN	NaN	NaN	NaN	NaN	NaN	NaN	NaN	NaN	NaN	NaN	NaN
AllStar_2	NaN	NaN	NaN	NaN	NaN	NaN	NaN	NaN	NaN	NaN	NaN	34029	29281	35490	31107	32203	31107	41365	32203	34394	4.00	34029	29281	35125	32203	31837	34029	27820	30742	28915	44621	45749	33239	22282	15707	46388	NaN	NaN	NaN	NaN	NaN	NaN	NaN	NaN	NaN	NaN	NaN	NaN	NaN
AllStar_2	NaN	NaN	NaN	NaN	NaN	NaN	NaN	NaN	NaN	NaN	NaN	NaN	42461	44287	44287	11414	44652	46478	12875	13241	12510	11049	45812	46844	46844	35490	44652	42826	45842	45751	21245	20486	41306	45690	25569	23012	17168	NaN	NaN	NaN	NaN	NaN	NaN	NaN	NaN	NaN	NaN	NaN	NaN
AllStar_2	NaN	NaN	NaN	NaN	NaN	NaN	NaN	NaN	NaN	NaN	NaN	NaN	30742	32568	32568	35855	32933	34394	45692	45720	45661	35490	27820	34759	34759	24167	32933	31107	27820	26724	11383	13181	35431	31778	20821	18264	12785	NaN	NaN	NaN	NaN	NaN	NaN	NaN	NaN	NaN	NaN	NaN	NaN
AllStar_2	NaN	NaN	NaN	NaN	NaN	NaN	NaN	NaN	NaN	NaN	NaN	NaN	NaN	NaN	35855	35490	34394	36220	36220	35490	42095	45751	36220	45842	45781	45692	45692	35855	35125	45661	20880	12451	27030	18629	19360	23743	26665	NaN	NaN	NaN	NaN	NaN	NaN	NaN	NaN	NaN	NaN	NaN	NaN
AllStar_2	NaN	NaN	NaN	NaN	NaN	NaN	NaN	NaN	NaN	NaN	NaN	NaN	NaN	NaN	13606	13241	12145	13971	14336	13606	20546	16163	13971	17258	16528	15432	15432	13606	13241	14702	34029	21217	33604	24108	24838	29587	32874	NaN	NaN	NaN	NaN	NaN	NaN	NaN	NaN	NaN	NaN	NaN	NaN
AllStar_2	NaN	NaN	NaN	NaN	NaN	NaN	NaN	NaN	NaN	NaN	NaN	NaN	NaN	46844	46844	45383	43922	15067	46844	46113	43922	41730	45995	42461	35490	45934	42461	45965	45965	42461	45781	44228	31778	25569	17168	17899	14611	NaN	NaN	NaN	NaN	NaN	NaN	NaN	NaN	NaN	NaN	NaN	NaN
AllStar_2	NaN	NaN	NaN	NaN	NaN	NaN	NaN	NaN	NaN	NaN	NaN	NaN	NaN	31868	32234	30407	28581	45693	31868	31138	28581	26024	25294	27120	19085	24563	27120	24929	24929	26755	22372	19025	41306	34335	24473	25204	21551	NaN	NaN	NaN	NaN	NaN	NaN	NaN	NaN	NaN	NaN	NaN	NaN
AllStar_2	NaN	NaN	NaN	NaN	NaN	NaN	NaN	NaN	NaN	NaN	NaN	NaN	NaN	NaN	NaN	NaN	14732	15462	15097	12540	47239	46508	11444	46874	42856	14732	45693	47239	14732	16558	36251	45964	45659	30682	29952	30682	26665	10990	33239	NaN	NaN	NaN	NaN	NaN	NaN	NaN	NaN	NaN	NaN
AllStar_2	NaN	NaN	NaN	NaN	NaN	NaN	NaN	NaN	NaN	NaN	NaN	NaN	NaN	NaN	NaN	NaN	20576	21306	20941	18384	16558	15827	17288	16193	12175	20576	42856	16193	20576	22402	41760	43891	45840	32874	32143	32874	28491	13547	35065	NaN	NaN	NaN	NaN	NaN	NaN	NaN	NaN	NaN	NaN
AllStar_2	NaN	NaN	NaN	NaN	NaN	NaN	NaN	NaN	NaN	NaN	NaN	NaN	NaN	NaN	NaN	NaN	NaN	NaN	31168	20576	26420	20576	32234	31898	19115	23498	24959	12175	45783	43252	27942	35886	14277	45718	43862	46784	24504	34366	11355	NaN	NaN	NaN	NaN	NaN	NaN	NaN	NaN	NaN	NaN
AllStar_2	NaN	NaN	NaN	NaN	NaN	NaN	NaN	NaN	NaN	NaN	NaN	NaN	NaN	NaN	NaN	NaN	NaN	NaN	11110	36281	42522	35916	45778	11841	34455	45844	45997	26785	18780	23894	12997	13271	21217	43132	13547	16834	32174	42430	17930	NaN	NaN	NaN	NaN	NaN	NaN	NaN	NaN	NaN	NaN
AllStar_2	NaN	NaN	NaN	NaN	NaN	NaN	NaN	NaN	NaN	NaN	NaN	NaN	44652	12875	26390	27485	24563	27851	26024	31138	28581	42856	31138	26755	23102	24929	42826	47209	18354	20546	29677	14336	22313	44593	2.00	18994	NaN	NaN	NaN	NaN	NaN	NaN	NaN	NaN	NaN	NaN	NaN	NaN	NaN
AllStar_2	NaN	NaN	NaN	NaN	NaN	NaN	NaN	NaN	NaN	NaN	NaN	NaN	42461	11049	24198	25294	22372	25659	23833	28946	26390	45966	28946	24563	20911	22737	45965	45017	16163	18354	27485	12510	21217	43862	35796	18264	NaN	NaN	NaN	NaN	NaN	NaN	NaN	NaN	NaN	NaN	NaN	NaN	NaN
AllStar_2	NaN	NaN	NaN	NaN	NaN	NaN	NaN	NaN	NaN	NaN	NaN	NaN	NaN	NaN	45782	42125	45935	45752	41395	45843	11444	45662	45778	43586	45966	32599	45874	42491	30773	27851	27485	44986	23408	16469	29952	27030	20455	NaN	NaN	NaN	NaN	NaN	NaN	NaN	NaN	NaN	NaN	NaN	NaN
AllStar_2	NaN	NaN	NaN	NaN	NaN	NaN	NaN	NaN	NaN	NaN	NaN	NaN	NaN	NaN	45751	45995	45873	45720	45934	45781	45748	4.00	43922	42095	45904	33298	45812	41365	31837	29646	29281	21217	45963	35065	16803	14246	45658	NaN	NaN	NaN	NaN	NaN	NaN	NaN	NaN	NaN	NaN	NaN	NaN
AllStar_2	NaN	NaN	NaN	NaN	NaN	NaN	NaN	NaN	NaN	NaN	25263	24532	27454	23802	23071	27454	27089	42795	22706	45691	43891	41334	43525	43891	44621	42064	42430	35462	45872	45872	19025	28856	12785	45689	45901	NaN	NaN	NaN	NaN	NaN	NaN	NaN	NaN	NaN	NaN	NaN	NaN	NaN	NaN
AllStar_2	NaN	NaN	NaN	NaN	NaN	NaN	NaN	NaN	NaN	NaN	21245	20515	23071	19784	19054	23437	22706	45841	18323	33635	45933	45750	45903	45933	45994	45780	45811	32174	35827	36192	16103	27030	11324	0.99	45809	NaN	NaN	NaN	NaN	NaN	NaN	NaN	NaN	NaN	NaN	NaN	NaN	NaN	NaN
AllStar_2	NaN	NaN	NaN	NaN	NaN	NaN	NaN	NaN	NaN	NaN	NaN	NaN	NaN	NaN	NaN	45720	45781	45904	43191	21276	21276	19450	43556	17624	20911	18354	45842	45995	19450	22372	46113	14671	44593	45323	33239	23377	25569	20090	NaN	NaN	NaN	NaN	NaN	NaN	NaN	NaN	NaN	NaN	NaN
AllStar_2	NaN	NaN	NaN	NaN	NaN	NaN	NaN	NaN	NaN	NaN	NaN	NaN	NaN	NaN	NaN	32933	34029	35490	45781	16163	16163	14336	45812	12510	15797	13606	34759	36220	14336	17258	41365	11018	42036	42767	31048	21551	23743	18264	NaN	NaN	NaN	NaN	NaN	NaN	NaN	NaN	NaN	NaN	NaN
AllStar_2	NaN	NaN	NaN	NaN	NaN	NaN	0.92	0.93	0.90	0.91	0.92	0.91	0.93	0.93	0.95	0.96	0.93	0.95	0.97	0.95	0.97	0.98	0.97	0.99	0.97	0.95	0.90	0.89	0.88	0.88	0.83	0.26	0.22	NaN	NaN	NaN	NaN	NaN	NaN	NaN	NaN	NaN	NaN	NaN	NaN	NaN	NaN	NaN	NaN
AllStar_2	NaN	NaN	NaN	NaN	NaN	NaN	42401	42767	45963	41671	42036	45993	43132	43132	44228	45689	43132	44593	46784	44593	46054	10990	46054	11355	46054	44593	45963	45840	45840	45779	34335	0.60	0.52	NaN	NaN	NaN	NaN	NaN	NaN	NaN	NaN	NaN	NaN	NaN	NaN	NaN	NaN	NaN	NaN
AllStar_2	NaN	NaN	NaN	NaN	NaN	NaN	NaN	NaN	NaN	NaN	NaN	11383	46813	12844	14671	20880	45352	42430	20880	41699	44256	20149	15766	22706	24167	47178	24898	12479	46447	13940	24898	31048	18629	18994	13516	45658	NaN	NaN	NaN	NaN	NaN	NaN	NaN	NaN	NaN	NaN	NaN	NaN	NaN
AllStar_2	NaN	NaN	NaN	NaN	NaN	NaN	NaN	NaN	NaN	NaN	NaN	36192	35462	45719	45841	44621	34001	31444	44621	30713	32905	44256	45933	46447	11383	35827	11749	45691	35096	45811	12114	24473	13516	13881	45292	41275	NaN	NaN	NaN	NaN	NaN	NaN	NaN	NaN	NaN	NaN	NaN	NaN	NaN
AllStar_2	NaN	NaN	NaN	NaN	NaN	NaN	NaN	NaN	NaN	NaN	NaN	NaN	NaN	14305	45994	45750	41334	45811	42064	41699	45841	42795	45994	45872	42430	41334	45903	45872	45872	16497	45963	23743	18994	12055	45689	16438	45809	NaN	NaN	NaN	NaN	NaN	NaN	NaN	NaN	NaN	NaN	NaN	NaN
AllStar_2	NaN	NaN	NaN	NaN	NaN	NaN	NaN	NaN	NaN	NaN	NaN	NaN	NaN	22007	45383	45995	45748	42095	46844	46478	42826	11414	45383	43556	47209	46113	43922	43556	43556	25294	31444	45323	45840	29587	14246	35431	16072	NaN	NaN	NaN	NaN	NaN	NaN	NaN	NaN	NaN	NaN	NaN	NaN
AllStar_2	NaN	NaN	NaN	NaN	NaN	NaN	NaN	NaN	NaN	NaN	NaN	12905	12540	16558	12540	15097	13271	13636	14001	12540	14001	11810	44317	45996	17654	16558	20941	22037	19845	28246	25294	45323	30317	44228	27395	13881	NaN	NaN	NaN	NaN	NaN	NaN	NaN	NaN	NaN	NaN	NaN	NaN	NaN
AllStar_2	NaN	NaN	NaN	NaN	NaN	NaN	NaN	NaN	NaN	NaN	NaN	27515	27150	31533	27150	29707	27881	28246	28611	27150	28611	26420	22037	18384	32629	31168	36281	45694	34820	43983	45752	15008	35065	13912	32143	17899	NaN	NaN	NaN	NaN	NaN	NaN	NaN	NaN	NaN	NaN	NaN	NaN	NaN
AllStar_2	NaN	NaN	NaN	NaN	NaN	NaN	NaN	NaN	NaN	NaN	NaN	NaN	35521	35886	5.00	35886	34060	5.00	5.00	45843	45693	45662	36251	35886	34425	45721	35521	35521	34060	45752	45935	14305	31413	23012	19725	21916	NaN	NaN	NaN	NaN	NaN	NaN	NaN	NaN	NaN	NaN	NaN	NaN	NaN
AllStar_2	NaN	NaN	NaN	NaN	NaN	NaN	NaN	NaN	NaN	NaN	NaN	NaN	31503	31868	32599	31868	30042	32599	32599	35156	33329	32964	32234	31868	30407	33695	31503	31503	30042	34060	36251	11749	29952	21551	18264	20821	NaN	NaN	NaN	NaN	NaN	NaN	NaN	NaN	NaN	NaN	NaN	NaN	NaN
AllStar_2	NaN	NaN	NaN	NaN	NaN	NaN	NaN	NaN	NaN	NaN	NaN	45996	45662	45752	34060	45693	33329	41395	35156	35156	35156	35521	30042	45813	24563	28216	30407	28216	34425	32234	11018	19756	29587	29952	30317	31413	NaN	NaN	NaN	NaN	NaN	NaN	NaN	NaN	NaN	NaN	NaN	NaN	NaN
AllStar_2	NaN	NaN	NaN	NaN	NaN	NaN	NaN	NaN	NaN	NaN	NaN	24959	20210	21671	17288	20576	16558	25324	18384	18384	18384	18749	12905	22402	42856	47239	13271	47239	17654	15097	24167	29983	45659	45659	45718	45810	NaN	NaN	NaN	NaN	NaN	NaN	NaN	NaN	NaN	NaN	NaN	NaN	NaN
AllStar_2	NaN	NaN	NaN	NaN	NaN	NaN	NaN	NaN	NaN	NaN	NaN	NaN	NaN	NaN	NaN	46478	45017	46478	45383	11780	45017	45748	46478	34759	47209	44652	35125	12510	45842	14336	15797	14642	33239	24473	33239	23377	18994	19725	NaN	NaN	NaN	NaN	NaN	NaN	NaN	NaN	NaN	NaN	NaN
AllStar_2	NaN	NaN	NaN	NaN	NaN	NaN	NaN	NaN	NaN	NaN	NaN	NaN	NaN	NaN	NaN	26390	24563	26390	25294	28216	24929	25659	26755	13241	27120	24563	13971	29312	18354	31503	32964	23774	45993	30682	45993	29587	24838	25569	NaN	NaN	NaN	NaN	NaN	NaN	NaN	NaN	NaN	NaN	NaN
AllStar_2	NaN	NaN	NaN	NaN	NaN	NaN	NaN	NaN	NaN	NaN	NaN	NaN	25324	27881	34090	26785	14366	29342	17288	20210	18384	28976	31533	29707	26785	28246	29342	29707	27881	45783	20972	19054	14277	42401	45963	16834	20455	NaN	NaN	NaN	NaN	NaN	NaN	NaN	NaN	NaN	NaN	NaN	NaN
AllStar_2	NaN	NaN	NaN	NaN	NaN	NaN	NaN	NaN	NaN	NaN	NaN	NaN	45752	45966	46143	45874	28581	42125	31138	33695	32234	41760	43586	42491	45874	45996	42125	42491	45966	13271	30072	45994	45993	33604	31778	43132	13881	NaN	NaN	NaN	NaN	NaN	NaN	NaN	NaN	NaN	NaN	NaN	NaN
AllStar_2	NaN	NaN	NaN	NaN	NaN	NaN	NaN	NaN	NaN	NaN	NaN	NaN	45874	44317	41395	45047	41395	44317	44317	43586	45935	43221	41760	44317	45905	41395	45905	36251	35521	45721	17258	45810	45718	30682	33970	25204	17168	NaN	NaN	NaN	NaN	NaN	NaN	NaN	NaN	NaN	NaN	NaN	NaN
AllStar_2	NaN	NaN	NaN	NaN	NaN	NaN	NaN	NaN	NaN	NaN	NaN	NaN	45966	45413	42491	46143	42491	45413	45413	44682	41395	44317	42856	45413	45996	42491	45996	45662	5.00	45813	18354	45840	45749	31048	34335	25569	17533	NaN	NaN	NaN	NaN	NaN	NaN	NaN	NaN	NaN	NaN	NaN	NaN
AllStar_2	NaN	NaN	NaN	NaN	NaN	NaN	NaN	NaN	NaN	NaN	NaN	NaN	NaN	33725	32994	35186	33359	32629	31898	32264	31533	31533	34090	32994	30072	25689	12175	29707	31533	33359	32264	36220	31809	45659	22282	18994	21916	NaN	NaN	NaN	NaN	NaN	NaN	NaN	NaN	NaN	NaN	NaN	NaN
AllStar_2	NaN	NaN	NaN	NaN	NaN	NaN	NaN	NaN	NaN	NaN	NaN	NaN	NaN	35186	34455	6.00	34820	34090	33359	33725	32629	32994	35551	34455	31533	27150	13271	30803	32994	34820	33725	45692	32540	45718	22647	19360	22282	NaN	NaN	NaN	NaN	NaN	NaN	NaN	NaN	NaN	NaN	NaN	NaN
AllStar_2	NaN	NaN	NaN	NaN	NaN	NaN	NaN	NaN	NaN	NaN	NaN	NaN	20515	24167	20515	22706	22341	22706	26724	19784	23071	23437	22341	23802	25993	23071	24898	23071	27820	28185	34759	21947	45323	26299	16438	43831	NaN	NaN	NaN	NaN	NaN	NaN	NaN	NaN	NaN	NaN	NaN	NaN	NaN
AllStar_2	NaN	NaN	NaN	NaN	NaN	NaN	NaN	NaN	NaN	NaN	NaN	NaN	29252	32174	29252	30713	30713	30713	34001	28522	31079	31444	30713	31444	33270	31079	32540	31079	34731	35096	45933	45749	27760	12785	41640	0.95	NaN	NaN	NaN	NaN	NaN	NaN	NaN	NaN	NaN	NaN	NaN	NaN	NaN
AllStar_2	NaN	NaN	NaN	NaN	NaN	NaN	NaN	NaN	NaN	NaN	NaN	NaN	41365	41365	42095	42826	45965	45751	45692	36220	45720	41730	41730	41365	41730	44652	45873	45781	43922	45017	23043	23743	30317	21551	42370	27760	NaN	NaN	NaN	NaN	NaN	NaN	NaN	NaN	NaN	NaN	NaN	NaN	NaN
AllStar_2	NaN	NaN	NaN	NaN	NaN	NaN	NaN	NaN	NaN	NaN	NaN	NaN	21245	20880	21610	22341	20515	18323	17593	16862	17958	21245	21245	21245	21245	23802	19784	18323	23437	24167	46419	15707	21551	13516	45658	18994	NaN	NaN	NaN	NaN	NaN	NaN	NaN	NaN	NaN	NaN	NaN	NaN	NaN
AllStar_2	NaN	NaN	NaN	NaN	NaN	NaN	NaN	NaN	NaN	NaN	NaN	NaN	NaN	12905	19480	20941	14732	19480	19845	16193	21306	19480	20576	20941	26785	17654	15827	22767	21671	23863	12540	34335	34335	10990	34700	45659	19725	NaN	NaN	NaN	NaN	NaN	NaN	NaN	NaN	NaN	NaN	NaN	NaN
AllStar_2	NaN	NaN	NaN	NaN	NaN	NaN	NaN	NaN	NaN	NaN	NaN	NaN	NaN	20941	27881	29342	23132	27515	27881	24593	30072	27881	28976	29342	35551	26054	24228	31533	30072	32264	20576	45690	45690	14642	45718	45902	22282	NaN	NaN	NaN	NaN	NaN	NaN	NaN	NaN	NaN	NaN	NaN	NaN
AllStar_2	NaN	NaN	NaN	NaN	NaN	NaN	NaN	NaN	NaN	NaN	43191	44287	45017	45995	46478	43922	45748	47209	46113	46113	11414	46478	47209	46478	11049	46113	43556	43556	12875	47209	4.00	18295	34335	45718	45871	NaN	NaN	NaN	NaN	NaN	NaN	NaN	NaN	NaN	NaN	NaN	NaN	NaN	NaN
AllStar_2	NaN	NaN	NaN	NaN	NaN	NaN	NaN	NaN	NaN	NaN	16862	17958	18323	15036	19784	17593	19054	20515	19419	19419	20880	19784	20149	19784	20880	19419	17227	17227	21976	20149	11383	45840	22282	24838	26299	NaN	NaN	NaN	NaN	NaN	NaN	NaN	NaN	NaN	NaN	NaN	NaN	NaN	NaN
AllStar_2	NaN	NaN	NaN	NaN	NaN	NaN	NaN	NaN	NaN	NaN	NaN	15432	19085	20180	23468	22737	16528	20911	22372	24563	22737	21276	20546	18354	26755	16893	14336	16163	19450	22007	13636	17593	10990	35431	12785	16072	NaN	NaN	NaN	NaN	NaN	NaN	NaN	NaN	NaN	NaN	NaN	NaN	NaN
AllStar_2	NaN	NaN	NaN	NaN	NaN	NaN	NaN	NaN	NaN	NaN	NaN	26024	29677	31138	34790	33695	27120	31868	33329	35886	33695	32234	31503	28946	45752	27851	24929	26755	30407	32964	26785	25993	16469	45932	16072	19360	NaN	NaN	NaN	NaN	NaN	NaN	NaN	NaN	NaN	NaN	NaN	NaN	NaN
AllStar_2	NaN	NaN	NaN	NaN	NaN	NaN	NaN	NaN	NaN	NaN	NaN	NaN	12540	14366	14001	16193	16923	15462	29677	35156	45662	5.00	45813	15827	13636	16923	17288	35156	45752	33329	17288	35096	20090	18629	32143	12420	NaN	NaN	NaN	NaN	NaN	NaN	NaN	NaN	NaN	NaN	NaN	NaN	NaN
AllStar_2	NaN	NaN	NaN	NaN	NaN	NaN	NaN	NaN	NaN	NaN	NaN	NaN	16558	18749	18384	20576	21306	19845	33695	45843	45996	45966	42856	20210	17654	21306	21671	45843	42125	45693	21671	45691	21551	20090	33970	13516	NaN	NaN	NaN	NaN	NaN	NaN	NaN	NaN	NaN	NaN	NaN	NaN	NaN
AllStar_2	NaN	NaN	NaN	NaN	NaN	NaN	NaN	NaN	NaN	NaN	NaN	NaN	NaN	NaN	NaN	11414	11780	46478	46113	45748	42461	42461	42826	45017	45383	47209	46844	13971	46478	46844	14702	24139	44228	31778	27030	25569	45932	21186	NaN	NaN	NaN	NaN	NaN	NaN	NaN	NaN	NaN	NaN	NaN
AllStar_2	NaN	NaN	NaN	NaN	NaN	NaN	NaN	NaN	NaN	NaN	NaN	NaN	NaN	NaN	NaN	25659	25659	23468	23468	23102	19450	19085	19815	22007	22372	24563	24198	28216	23833	24198	28581	32540	14642	45749	32874	31048	46784	26299	NaN	NaN	NaN	NaN	NaN	NaN	NaN	NaN	NaN	NaN	NaN
AllStar_2	NaN	NaN	NaN	NaN	NaN	NaN	NaN	NaN	NaN	NaN	NaN	NaN	35096	45719	34001	32540	31809	34001	30713	31444	32174	30713	31079	32905	31809	31079	33635	29983	31079	31809	43497	47119	16438	45658	45778	11324	0.90	NaN	NaN	NaN	NaN	NaN	NaN	NaN	NaN	NaN	NaN	NaN	NaN
AllStar_2	NaN	NaN	NaN	NaN	NaN	NaN	NaN	NaN	NaN	NaN	NaN	NaN	3.00	45841	35462	34001	33270	35462	32174	32905	33270	32174	32540	34001	32905	32540	35096	31444	32174	33270	44228	10959	17168	46388	45809	12055	0.91	NaN	NaN	NaN	NaN	NaN	NaN	NaN	NaN	NaN	NaN	NaN	NaN
AllStar_2	NaN	NaN	NaN	NaN	NaN	NaN	NaN	NaN	NaN	NaN	NaN	45967	16193	35551	21306	17654	24228	21306	19845	21306	20210	16923	18384	21671	24593	22402	16923	23132	22037	30072	13271	43525	22313	43497	17930	14642	NaN	NaN	NaN	NaN	NaN	NaN	NaN	NaN	NaN	NaN	NaN	NaN	NaN
AllStar_2	NaN	NaN	NaN	NaN	NaN	NaN	NaN	NaN	NaN	NaN	NaN	24228	45752	19480	42856	45874	45413	42856	41395	42856	41760	45813	45905	43221	45778	43952	45782	44682	43586	14366	35156	35096	15373	45718	11355	44958	NaN	NaN	NaN	NaN	NaN	NaN	NaN	NaN	NaN	NaN	NaN	NaN	NaN
AllStar_2	NaN	NaN	NaN	NaN	NaN	NaN	NaN	NaN	NaN	NaN	NaN	NaN	NaN	17654	18384	14001	19480	16923	17288	17654	18749	22037	28246	19480	19115	19845	19115	23863	24228	22402	43252	46478	12451	45689	10990	27030	26299	NaN	NaN	NaN	NaN	NaN	NaN	NaN	NaN	NaN	NaN	NaN	NaN
AllStar_2	NaN	NaN	NaN	NaN	NaN	NaN	NaN	NaN	NaN	NaN	NaN	NaN	NaN	15462	16558	12175	17654	15097	15462	15827	16923	20210	26054	17288	17288	18019	17288	21671	22037	20576	45997	45017	11720	44958	46784	26299	25569	NaN	NaN	NaN	NaN	NaN	NaN	NaN	NaN	NaN	NaN	NaN	NaN
AllStar_2	NaN	NaN	NaN	NaN	NaN	NaN	NaN	NaN	NaN	NaN	NaN	NaN	29618	30713	29252	32540	32540	29618	29252	32540	25965	29618	29983	30713	32905	31079	32174	30713	31444	32540	31809	32874	16803	16803	12785	0.99	43101	NaN	NaN	NaN	NaN	NaN	NaN	NaN	NaN	NaN	NaN	NaN	NaN
AllStar_2	NaN	NaN	NaN	NaN	NaN	NaN	NaN	NaN	NaN	NaN	NaN	NaN	24869	26330	24869	28157	28157	25235	24869	28157	21947	25235	25600	26330	28157	26696	27791	26330	27061	27791	27061	29952	14611	14246	47119	0.94	41275	NaN	NaN	NaN	NaN	NaN	NaN	NaN	NaN	NaN	NaN	NaN	NaN
AllStar_2	NaN	NaN	NaN	NaN	NaN	NaN	NaN	NaN	NaN	NaN	NaN	NaN	NaN	NaN	45996	45966	45996	34425	45874	45874	42125	41395	45662	45752	34060	34060	41395	42491	45047	13636	21245	15373	45749	29587	32143	17533	47119	NaN	NaN	NaN	NaN	NaN	NaN	NaN	NaN	NaN	NaN	NaN	NaN
AllStar_2	NaN	NaN	NaN	NaN	NaN	NaN	NaN	NaN	NaN	NaN	NaN	NaN	NaN	NaN	18719	18354	18719	13241	17624	17624	19815	19085	15067	16163	12875	12510	19085	20180	22372	26755	42064	41306	29221	21916	24108	11324	41640	NaN	NaN	NaN	NaN	NaN	NaN	NaN	NaN	NaN	NaN	NaN	NaN
AllStar_2	NaN	NaN	NaN	NaN	NaN	NaN	NaN	NaN	NaN	NaN	NaN	NaN	21217	19025	21947	23774	20486	23774	21582	23043	21947	21947	21582	21582	22313	24504	21947	22678	26330	21947	29587	47119	12055	46753	41275	11324	44927	NaN	NaN	NaN	NaN	NaN	NaN	NaN	NaN	NaN	NaN	NaN	NaN
AllStar_2	NaN	NaN	NaN	NaN	NaN	NaN	NaN	NaN	NaN	NaN	NaN	NaN	22313	20121	22678	24869	21582	24869	22313	24139	23043	22678	22678	22678	23408	25600	22678	23774	27426	23043	30317	11324	12420	47119	42005	12055	45658	NaN	NaN	NaN	NaN	NaN	NaN	NaN	NaN	NaN	NaN	NaN	NaN
AllStar_2	NaN	NaN	NaN	NaN	NaN	NaN	NaN	NaN	NaN	NaN	NaN	NaN	26390	26024	28581	24929	28581	28946	23468	23468	27120	25294	28216	23468	19815	26024	23833	22372	25294	35156	29312	43160	28856	30317	20090	14246	NaN	NaN	NaN	NaN	NaN	NaN	NaN	NaN	NaN	NaN	NaN	NaN	NaN
AllStar_2	NaN	NaN	NaN	NaN	NaN	NaN	NaN	NaN	NaN	NaN	NaN	NaN	18719	18354	20546	17258	20546	20911	15797	15797	19085	17624	20180	15797	12510	17989	16163	14702	17624	27120	21276	45719	25934	27395	17533	11689	NaN	NaN	NaN	NaN	NaN	NaN	NaN	NaN	NaN	NaN	NaN	NaN	NaN
AllStar_2	NaN	NaN	NaN	NaN	NaN	NaN	NaN	NaN	NaN	NaN	NaN	24532	31837	29281	28185	29281	31472	32203	31837	45692	32568	31472	33298	31472	29646	30742	27089	30376	29281	31837	32540	35796	25934	17899	14611	13881	NaN	NaN	NaN	NaN	NaN	NaN	NaN	NaN	NaN	NaN	NaN	NaN	NaN
AllStar_2	NaN	NaN	NaN	NaN	NaN	NaN	NaN	NaN	NaN	NaN	NaN	30742	45781	35490	34394	35855	45751	45812	45781	44287	45842	45751	45904	45751	36220	45692	33298	45661	35855	45781	45691	45840	28856	20455	17168	16072	NaN	NaN	NaN	NaN	NaN	NaN	NaN	NaN	NaN	NaN	NaN	NaN	NaN
AllStar_2	NaN	NaN	NaN	NaN	NaN	NaN	NaN	NaN	NaN	NaN	NaN	NaN	NaN	NaN	NaN	NaN	NaN	15342	15342	13150	12785	13516	12055	12785	12785	10959	13516	12420	43831	13881	42005	0.69	0.68	0.69	0.69	0.71	0.72	0.71	0.59	NaN	NaN	NaN	NaN	NaN	NaN	NaN	NaN	NaN	NaN
AllStar_2	NaN	NaN	NaN	NaN	NaN	NaN	NaN	NaN	NaN	NaN	NaN	NaN	NaN	NaN	NaN	NaN	NaN	17168	16803	14611	14611	14977	13516	14246	14611	12785	14977	13881	45292	15707	43101	0.72	0.71	0.71	0.72	0.73	0.75	0.73	0.61	NaN	NaN	NaN	NaN	NaN	NaN	NaN	NaN	NaN	NaN
AllStar_2	NaN	NaN	NaN	NaN	NaN	NaN	NaN	NaN	NaN	NaN	NaN	NaN	NaN	NaN	27454	24898	26724	26724	27454	28185	28915	28185	27820	17227	17227	19784	27820	21610	32203	33664	28915	42767	27395	24473	23743	13150	45992	13150	NaN	NaN	NaN	NaN	NaN	NaN	NaN	NaN	NaN	NaN	NaN
AllStar_2	NaN	NaN	NaN	NaN	NaN	NaN	NaN	NaN	NaN	NaN	NaN	NaN	NaN	NaN	24898	22341	24167	24167	24898	25628	26359	25628	25263	15036	15036	17593	25263	19054	29646	31107	26359	41306	26299	23377	22647	12420	45931	12420	NaN	NaN	NaN	NaN	NaN	NaN	NaN	NaN	NaN	NaN	NaN
AllStar_2	NaN	NaN	NaN	NaN	NaN	NaN	NaN	NaN	NaN	NaN	25965	22313	16834	26696	27061	20852	24869	24504	23774	24869	27061	24869	26330	23043	20121	18660	22313	17199	19025	28887	27030	45689	41640	47119	45992	NaN	NaN	NaN	NaN	NaN	NaN	NaN	NaN	NaN	NaN	NaN	NaN	NaN	NaN
AllStar_2	NaN	NaN	NaN	NaN	NaN	NaN	NaN	NaN	NaN	NaN	21947	17930	13181	22313	22678	16834	20486	20486	19756	20486	22678	20852	22313	19025	16103	15008	18295	13181	15008	24504	24108	0.97	45901	44927	45839	NaN	NaN	NaN	NaN	NaN	NaN	NaN	NaN	NaN	NaN	NaN	NaN	NaN	NaN
AllStar_2	NaN	NaN	NaN	NaN	NaN	NaN	NaN	NaN	NaN	NaN	NaN	NaN	16862	13210	17593	14671	14305	19054	15036	14305	16862	14671	16497	16862	14671	16862	16862	15401	17227	11749	43891	45659	45779	25569	46388	14246	NaN	NaN	NaN	NaN	NaN	NaN	NaN	NaN	NaN	NaN	NaN	NaN	NaN
AllStar_2	NaN	NaN	NaN	NaN	NaN	NaN	NaN	NaN	NaN	NaN	NaN	NaN	28550	24532	29281	25993	25628	30742	26724	25628	28550	25993	28185	28550	26359	28550	28550	26724	28915	23071	18323	43497	44958	31413	14246	18629	NaN	NaN	NaN	NaN	NaN	NaN	NaN	NaN	NaN	NaN	NaN	NaN	NaN
AllStar_2	NaN	NaN	NaN	NaN	NaN	NaN	NaN	NaN	NaN	NaN	NaN	NaN	26359	45781	27454	45720	45692	45781	45812	28550	45842	45965	29281	45812	45965	41365	34029	42095	28550	14702	45903	34335	21551	46388	44562	15707	33604	NaN	NaN	NaN	NaN	NaN	NaN	NaN	NaN	NaN	NaN	NaN	NaN
AllStar_2	NaN	NaN	NaN	NaN	NaN	NaN	NaN	NaN	NaN	NaN	NaN	NaN	24532	36220	25263	35490	35125	36220	4.00	26724	45661	45781	27454	45661	45781	45842	31837	45904	26359	12510	45780	33239	20455	45658	44197	14977	32509	NaN	NaN	NaN	NaN	NaN	NaN	NaN	NaN	NaN	NaN	NaN	NaN
AllStar_2	NaN	NaN	NaN	NaN	NaN	NaN	NaN	NaN	NaN	NaN	NaN	NaN	43160	44256	43160	44986	45717	42430	43891	43525	45691	31079	43891	35096	35462	35096	45780	45780	44256	45780	35796	17899	16072	45839	1.00	0.93	0.87	NaN	NaN	NaN	NaN	NaN	NaN	NaN	NaN	NaN	NaN	NaN	NaN
AllStar_2	NaN	NaN	NaN	NaN	NaN	NaN	NaN	NaN	NaN	NaN	NaN	NaN	45781	45873	45781	45965	41730	45720	45842	45812	30742	22706	45842	28185	28550	28185	32203	32568	45873	32568	19025	32509	30682	13150	46753	43466	45962	NaN	NaN	NaN	NaN	NaN	NaN	NaN	NaN	NaN	NaN	NaN	NaN
AllStar_2	NaN	NaN	NaN	NaN	NaN	NaN	NaN	NaN	NaN	NaN	NaN	NaN	30773	45966	33725	45047	32994	41791	43617	45753	32234	26420	45997	45693	34790	34790	35886	45813	19480	27120	16528	31079	13912	16103	21947	15008	NaN	NaN	NaN	NaN	NaN	NaN	NaN	NaN	NaN	NaN	NaN	NaN	NaN
AllStar_2	NaN	NaN	NaN	NaN	NaN	NaN	NaN	NaN	NaN	NaN	NaN	NaN	43922	15797	41760	19815	45996	12175	13636	45413	45383	35156	11810	13241	11049	11049	11780	14336	29677	45965	31472	17564	45840	45993	46054	45902	NaN	NaN	NaN	NaN	NaN	NaN	NaN	NaN	NaN	NaN	NaN	NaN	NaN
AllStar_2	NaN	NaN	NaN	NaN	NaN	NaN	NaN	NaN	NaN	NaN	NaN	28976	29707	44317	24959	31898	29342	26054	32264	29707	24228	29707	31898	29707	24959	23498	45843	22402	21306	26054	33664	28157	17564	12816	20486	31778	NaN	NaN	NaN	NaN	NaN	NaN	NaN	NaN	NaN	NaN	NaN	NaN	NaN
AllStar_2	NaN	NaN	NaN	NaN	NaN	NaN	NaN	NaN	NaN	NaN	NaN	14763	15493	27515	46539	17685	15128	11110	18050	15493	45809	15493	18050	15493	46539	45444	22037	43617	42522	11475	12145	45811	27061	21582	30348	45810	NaN	NaN	NaN	NaN	NaN	NaN	NaN	NaN	NaN	NaN	NaN	NaN	NaN
AllStar_3	NaN	NaN	NaN	NaN	NaN	NaN	NaN	NaN	NaN	NaN	NaN	25324	21671	25324	23498	22037	23132	23863	24959	21306	21306	20941	20941	19480	20210	15097	15827	14366	20210	21671	28246	34029	25965	45902	45690	47150	NaN	NaN	NaN	NaN	NaN	NaN	NaN	NaN	NaN	NaN	NaN	NaN	NaN
AllStar_3	NaN	NaN	NaN	NaN	NaN	NaN	NaN	NaN	NaN	NaN	NaN	12540	45778	12540	47239	46143	46874	11079	12540	45413	45413	45047	45047	43952	44317	45874	45935	45813	44317	45778	15462	25263	20121	35065	32509	42036	NaN	NaN	NaN	NaN	NaN	NaN	NaN	NaN	NaN	NaN	NaN	NaN	NaN
AllStar_3	NaN	NaN	NaN	NaN	NaN	NaN	NaN	NaN	NaN	NaN	NaN	NaN	NaN	32568	20515	26359	29281	27089	31107	32933	30011	23437	35125	28915	34029	27089	34759	30376	33298	14336	25628	45718	20821	21916	16803	15707	43831	NaN	NaN	NaN	NaN	NaN	NaN	NaN	NaN	NaN	NaN	NaN	NaN
AllStar_3	NaN	NaN	NaN	NaN	NaN	NaN	NaN	NaN	NaN	NaN	NaN	NaN	NaN	26724	15401	20880	23802	21610	25263	27454	24898	18323	29281	23437	28550	21976	29281	24898	27820	44652	20515	34700	18629	19725	14977	13881	42370	NaN	NaN	NaN	NaN	NaN	NaN	NaN	NaN	NaN	NaN	NaN	NaN
AllStar_3	NaN	NaN	NaN	NaN	NaN	NaN	NaN	NaN	NaN	NaN	NaN	NaN	NaN	NaN	NaN	NaN	30103	22463	33786	28277	19876	19511	26451	29373	41456	7.00	14032	26816	11140	44378	15189	30042	32174	21217	29952	24473	20821	17533	NaN	NaN	NaN	NaN	NaN	NaN	NaN	NaN	NaN	NaN	NaN
AllStar_3	NaN	NaN	NaN	NaN	NaN	NaN	NaN	NaN	NaN	NaN	NaN	NaN	NaN	NaN	NaN	NaN	41791	31199	41456	45906	32629	32264	45783	45997	15493	11475	27150	45814	20972	18050	21002	12510	21582	11720	23377	18264	14977	12055	NaN	NaN	NaN	NaN	NaN	NaN	NaN	NaN	NaN	NaN	NaN
AllStar_3	NaN	NaN	NaN	NaN	NaN	NaN	NaN	NaN	NaN	NaN	NaN	NaN	NaN	NaN	27485	18384	26054	25294	20210	30773	20941	45996	5.00	20210	26390	31868	32234	21276	22007	26755	41730	27061	18295	45871	25569	20821	46023	NaN	NaN	NaN	NaN	NaN	NaN	NaN	NaN	NaN	NaN	NaN	NaN
AllStar_3	NaN	NaN	NaN	NaN	NaN	NaN	NaN	NaN	NaN	NaN	NaN	NaN	NaN	NaN	36251	28246	36281	33695	30437	45874	31168	13636	45778	30437	35156	45966	45996	29677	30407	35521	12510	31809	22678	43497	28491	23377	11689	NaN	NaN	NaN	NaN	NaN	NaN	NaN	NaN	NaN	NaN	NaN	NaN
AllStar_3	NaN	NaN	NaN	NaN	NaN	NaN	NaN	NaN	NaN	NaN	NaN	NaN	NaN	NaN	11444	12175	11444	45047	12905	42856	45778	11810	14366	15462	45047	11079	43952	13636	18019	11079	22767	43556	45872	17564	44958	45932	25569	NaN	NaN	NaN	NaN	NaN	NaN	NaN	NaN	NaN	NaN	NaN	NaN
AllStar_3	NaN	NaN	NaN	NaN	NaN	NaN	NaN	NaN	NaN	NaN	NaN	NaN	NaN	NaN	45874	45905	45843	5.00	45966	34425	45693	45905	42125	43221	5.00	45813	35521	41395	45413	45843	13636	4.00	34366	13547	41306	45659	23012	NaN	NaN	NaN	NaN	NaN	NaN	NaN	NaN	NaN	NaN	NaN	NaN
AllStar_3	NaN	NaN	NaN	NaN	NaN	NaN	NaN	NaN	NaN	NaN	NaN	NaN	26451	21337	23894	20607	17685	24990	14032	24259	21702	18780	20972	12571	13302	32994	13667	14397	14032	45722	45047	16862	45780	24504	44228	32143	NaN	NaN	NaN	NaN	NaN	NaN	NaN	NaN	NaN	NaN	NaN	NaN	NaN
AllStar_3	NaN	NaN	NaN	NaN	NaN	NaN	NaN	NaN	NaN	NaN	NaN	NaN	35186	30803	32994	30072	27515	34090	24228	32994	31168	28246	30437	22767	23498	45047	23863	24593	24228	12905	23468	45841	25965	13547	35065	24473	NaN	NaN	NaN	NaN	NaN	NaN	NaN	NaN	NaN	NaN	NaN	NaN	NaN
AllStar_3	NaN	NaN	NaN	NaN	NaN	NaN	NaN	NaN	NaN	NaN	NaN	NaN	45752	34455	16224	16224	34090	45875	36281	32994	34455	35186	34455	32994	30437	31533	45047	47239	45783	11780	45660	45690	30317	18629	43466	16803	NaN	NaN	NaN	NaN	NaN	NaN	NaN	NaN	NaN	NaN	NaN	NaN	NaN
AllStar_3	NaN	NaN	NaN	NaN	NaN	NaN	NaN	NaN	NaN	NaN	NaN	NaN	42491	45875	22068	21702	45875	44713	41426	45753	45875	45967	45906	45753	35551	6.00	12905	15097	43617	15432	45872	45810	31778	20090	44562	18264	NaN	NaN	NaN	NaN	NaN	NaN	NaN	NaN	NaN	NaN	NaN	NaN	NaN
AllStar_3	NaN	NaN	NaN	NaN	NaN	NaN	NaN	NaN	NaN	NaN	NaN	NaN	NaN	NaN	NaN	NaN	NaN	NaN	NaN	43922	45017	41730	43922	43191	45017	46113	46844	19085	24563	17593	26330	15373	45932	41306	45810	28491	27030	31048	31413	25934	NaN	NaN	NaN	NaN	NaN	NaN	NaN	NaN	NaN
AllStar_3	NaN	NaN	NaN	NaN	NaN	NaN	NaN	NaN	NaN	NaN	NaN	NaN	NaN	NaN	NaN	NaN	NaN	NaN	NaN	24898	25628	22706	24532	24167	25628	26724	27454	35125	45873	45780	13912	45993	30682	31413	29587	20455	18994	22647	23012	18264	NaN	NaN	NaN	NaN	NaN	NaN	NaN	NaN	NaN
AllStar_3	NaN	NaN	NaN	NaN	NaN	NaN	NaN	NaN	NaN	NaN	NaN	30437	24593	36281	34820	31898	31533	28611	27515	29342	30072	27150	28976	45935	43221	13636	12905	23498	13302	11414	32540	17930	21582	33970	16803	43466	NaN	NaN	NaN	NaN	NaN	NaN	NaN	NaN	NaN	NaN	NaN	NaN	NaN
AllStar_3	NaN	NaN	NaN	NaN	NaN	NaN	NaN	NaN	NaN	NaN	NaN	15827	46874	21306	19845	16923	16923	14366	13271	15097	15462	12905	14366	27485	30407	45662	36251	46143	34090	45661	25235	11720	15373	29221	13150	45962	NaN	NaN	NaN	NaN	NaN	NaN	NaN	NaN	NaN	NaN	NaN	NaN	NaN
AllStar_3	NaN	NaN	NaN	NaN	NaN	NaN	NaN	NaN	NaN	NaN	NaN	NaN	NaN	NaN	24929	27485	28946	26390	25294	26024	28581	28216	29677	31138	24198	28581	45662	27851	31868	20210	20149	10990	45810	28856	23377	23743	18994	23743	NaN	NaN	NaN	NaN	NaN	NaN	NaN	NaN	NaN	NaN	NaN
AllStar_3	NaN	NaN	NaN	NaN	NaN	NaN	NaN	NaN	NaN	NaN	NaN	NaN	NaN	NaN	27120	29312	30773	28216	27120	27851	30407	30042	31503	33329	26024	30407	45843	29677	33695	22402	21610	12086	45871	29587	24108	24108	19360	24108	NaN	NaN	NaN	NaN	NaN	NaN	NaN	NaN	NaN	NaN	NaN
AllStar_3	NaN	NaN	NaN	NaN	NaN	NaN	NaN	NaN	NaN	NaN	NaN	NaN	NaN	36251	5.00	36251	45874	45782	36251	42125	42125	45693	42491	34790	43221	46508	45874	45966	45813	16923	29677	33270	45840	16469	25569	20821	23743	NaN	NaN	NaN	NaN	NaN	NaN	NaN	NaN	NaN	NaN	NaN	NaN
AllStar_3	NaN	NaN	NaN	NaN	NaN	NaN	NaN	NaN	NaN	NaN	NaN	NaN	NaN	27515	27881	27515	31168	30072	27515	34090	34090	28976	34820	25689	35186	45844	31533	32629	30803	47270	20210	13210	13912	30348	34700	29587	32874	NaN	NaN	NaN	NaN	NaN	NaN	NaN	NaN	NaN	NaN	NaN	NaN
AllStar_3	NaN	NaN	NaN	NaN	NaN	NaN	NaN	NaN	NaN	NaN	45047	34790	44317	45047	44682	43221	45966	5.00	31503	34790	45966	34425	33695	45662	35156	43586	35521	35886	41760	45782	43191	34700	2.00	45993	23377	NaN	NaN	NaN	NaN	NaN	NaN	NaN	NaN	NaN	NaN	NaN	NaN	NaN	NaN
AllStar_3	NaN	NaN	NaN	NaN	NaN	NaN	NaN	NaN	NaN	NaN	16528	44287	16163	16528	16163	15067	12875	45748	41730	44287	12875	44287	43556	46113	44652	15432	45017	45383	13971	11049	20515	24108	25569	29587	14611	NaN	NaN	NaN	NaN	NaN	NaN	NaN	NaN	NaN	NaN	NaN	NaN	NaN	NaN
AllStar_3	NaN	NaN	NaN	NaN	NaN	NaN	NaN	NaN	NaN	NaN	NaN	NaN	NaN	15097	12540	18384	12905	19845	20210	18384	18384	15097	14732	46508	46874	11079	15827	11444	12905	46143	23802	44256	17199	45840	36161	23743	31778	NaN	NaN	NaN	NaN	NaN	NaN	NaN	NaN	NaN	NaN	NaN	NaN
AllStar_3	NaN	NaN	NaN	NaN	NaN	NaN	NaN	NaN	NaN	NaN	NaN	NaN	NaN	42491	45874	45047	45905	46874	47239	45047	45413	42491	41760	45693	45721	45752	42856	45813	45935	45662	17593	45811	12816	35431	32509	20821	28491	NaN	NaN	NaN	NaN	NaN	NaN	NaN	NaN	NaN	NaN	NaN	NaN
AllStar_3	NaN	NaN	NaN	NaN	NaN	NaN	NaN	NaN	NaN	NaN	NaN	NaN	NaN	NaN	NaN	17288	22767	16193	18019	19115	22402	21671	23863	23498	21306	22767	17654	15827	19115	13271	20576	15036	25600	47150	30317	32509	36161	44593	NaN	NaN	NaN	NaN	NaN	NaN	NaN	NaN	NaN	NaN	NaN
AllStar_3	NaN	NaN	NaN	NaN	NaN	NaN	NaN	NaN	NaN	NaN	NaN	NaN	NaN	NaN	NaN	23498	28976	22037	24228	25324	28611	28246	30072	29707	27515	29342	23863	22037	25324	19115	26785	19054	28522	13181	32143	34700	45779	47150	NaN	NaN	NaN	NaN	NaN	NaN	NaN	NaN	NaN	NaN	NaN
AllStar_3	NaN	NaN	NaN	NaN	NaN	NaN	NaN	NaN	NaN	NaN	NaN	45812	45661	35125	36220	34029	34759	33664	34394	45842	45692	4.00	36220	45995	34394	45842	45692	12145	17989	44317	44621	43132	45718	33239	28126	27760	NaN	NaN	NaN	NaN	NaN	NaN	NaN	NaN	NaN	NaN	NaN	NaN	NaN
AllStar_3	NaN	NaN	NaN	NaN	NaN	NaN	NaN	NaN	NaN	NaN	NaN	42064	45994	45841	45933	45780	45841	45780	45811	42430	45994	45964	45903	43891	45811	42430	45994	13210	17958	45781	18295	25204	21186	17533	13516	13516	NaN	NaN	NaN	NaN	NaN	NaN	NaN	NaN	NaN	NaN	NaN	NaN	NaN
AllStar_3	NaN	NaN	NaN	NaN	NaN	NaN	NaN	NaN	NaN	NaN	NaN	NaN	NaN	NaN	45663	45694	34820	45722	45967	45814	26785	45722	23498	23863	28246	16923	23863	22037	25689	18749	24563	27426	23043	15738	41306	43101	18629	NaN	NaN	NaN	NaN	NaN	NaN	NaN	NaN	NaN	NaN	NaN	NaN
AllStar_3	NaN	NaN	NaN	NaN	NaN	NaN	NaN	NaN	NaN	NaN	NaN	NaN	NaN	NaN	26054	26420	24228	26785	29707	27881	16193	26785	13271	13636	17654	43586	13636	11810	15097	45413	16163	22313	18295	11355	45690	45992	15707	NaN	NaN	NaN	NaN	NaN	NaN	NaN	NaN	NaN	NaN	NaN	NaN
AllStar_3	NaN	NaN	NaN	NaN	NaN	NaN	NaN	NaN	NaN	15766	17227	20149	27454	16862	17227	18323	15036	23071	16862	23437	16132	15401	42064	44621	44621	44986	23071	20149	17930	41671	30317	13881	43466	47119	42005	NaN	NaN	NaN	NaN	NaN	NaN	NaN	NaN	NaN	NaN	NaN	NaN	NaN	NaN
AllStar_3	NaN	NaN	NaN	NaN	NaN	NaN	NaN	NaN	NaN	26359	27454	30742	45812	27089	27454	28915	25628	34029	27089	34394	26359	25628	15036	17593	17958	17958	34029	30742	25600	11720	35796	18264	46753	14611	45658	NaN	NaN	NaN	NaN	NaN	NaN	NaN	NaN	NaN	NaN	NaN	NaN	NaN	NaN
AllStar_3	NaN	NaN	NaN	NaN	NaN	NaN	NaN	NaN	NaN	NaN	NaN	NaN	41791	41791	45722	42156	42156	45783	45967	45936	45875	27881	45906	26054	45814	44348	6.00	45967	36281	21671	43983	31079	22678	46054	21916	20821	NaN	NaN	NaN	NaN	NaN	NaN	NaN	NaN	NaN	NaN	NaN	NaN	NaN
AllStar_3	NaN	NaN	NaN	NaN	NaN	NaN	NaN	NaN	NaN	NaN	NaN	NaN	45444	45809	41426	45809	46174	42156	44713	43983	43617	31533	43617	29707	42887	11841	45936	44713	45936	24959	11110	32905	24139	10990	22647	21916	NaN	NaN	NaN	NaN	NaN	NaN	NaN	NaN	NaN	NaN	NaN	NaN	NaN
AllStar_3	NaN	NaN	NaN	NaN	NaN	NaN	NaN	NaN	NaN	NaN	NaN	NaN	12540	12175	44682	46874	47239	46874	13636	16923	13636	45752	35521	45935	46143	13271	13271	46508	15827	14001	25324	42064	45871	34335	18660	42036	NaN	NaN	NaN	NaN	NaN	NaN	NaN	NaN	NaN	NaN	NaN	NaN	NaN
AllStar_3	NaN	NaN	NaN	NaN	NaN	NaN	NaN	NaN	NaN	NaN	NaN	NaN	36251	35886	32234	34060	34790	34425	45693	45935	45693	26024	23468	28216	33695	45662	45662	34060	45874	45721	11810	34731	34335	29587	12816	45659	NaN	NaN	NaN	NaN	NaN	NaN	NaN	NaN	NaN	NaN	NaN	NaN	NaN
AllStar_3	NaN	NaN	NaN	NaN	NaN	NaN	NaN	NaN	NaN	NaN	NaN	NaN	NaN	NaN	24990	30103	25355	21702	22798	22433	25355	17319	12571	18415	19146	29373	24990	34486	27912	19876	28611	20149	35462	41306	45323	2.00	45902	28856	NaN	NaN	NaN	NaN	NaN	NaN	NaN	NaN	NaN	NaN	NaN
AllStar_3	NaN	NaN	NaN	NaN	NaN	NaN	NaN	NaN	NaN	NaN	NaN	NaN	NaN	NaN	20607	25720	20972	17319	18415	18050	20972	13302	44713	14032	14763	24990	20607	29738	23529	15493	24593	17593	33270	45902	43862	35065	45779	27760	NaN	NaN	NaN	NaN	NaN	NaN	NaN	NaN	NaN	NaN	NaN
AllStar_3	NaN	NaN	NaN	NaN	NaN	NaN	NaN	NaN	NaN	NaN	NaN	NaN	NaN	NaN	NaN	NaN	NaN	NaN	NaN	NaN	11780	12875	11780	13606	11049	11049	45965	45934	45995	14336	45934	34366	25600	33239	31048	28856	45749	45690	24838	13881	NaN	NaN	NaN	NaN	NaN	NaN	NaN	NaN	NaN
AllStar_3	NaN	NaN	NaN	NaN	NaN	NaN	NaN	NaN	NaN	NaN	NaN	NaN	NaN	NaN	NaN	NaN	NaN	NaN	NaN	NaN	17624	19085	17624	19450	17258	16893	46478	45748	46478	20180	46113	45780	29252	35796	33604	31413	45993	45932	27030	15707	NaN	NaN	NaN	NaN	NaN	NaN	NaN	NaN	NaN
AllStar_3	NaN	NaN	NaN	NaN	NaN	NaN	NaN	NaN	NaN	NaN	NaN	NaN	NaN	NaN	NaN	45722	23163	29007	45936	45875	45694	43617	45809	34455	45814	42887	31168	45783	33359	19146	21306	16862	33270	31413	28491	24473	25204	25934	NaN	NaN	NaN	NaN	NaN	NaN	NaN	NaN	NaN	NaN	NaN
AllStar_3	NaN	NaN	NaN	NaN	NaN	NaN	NaN	NaN	NaN	NaN	NaN	NaN	NaN	NaN	NaN	33359	18415	23894	35916	34820	32994	45814	45997	30072	34455	45753	26785	34090	28976	14397	16923	14305	31079	30317	27030	23377	24108	24473	NaN	NaN	NaN	NaN	NaN	NaN	NaN	NaN	NaN	NaN	NaN
AllStar_3	NaN	NaN	NaN	NaN	NaN	NaN	NaN	NaN	NaN	NaN	NaN	NaN	32933	42095	32933	46844	43922	42461	43556	35490	46478	41365	42461	45904	41365	29646	45842	42826	45904	45720	45750	43132	20090	17899	11324	11689	NaN	NaN	NaN	NaN	NaN	NaN	NaN	NaN	NaN	NaN	NaN	NaN	NaN
AllStar_3	NaN	NaN	NaN	NaN	NaN	NaN	NaN	NaN	NaN	NaN	NaN	NaN	43160	14305	43525	18323	15766	14671	15401	45352	17958	13940	14305	12479	13940	45964	11749	15036	12479	11018	17564	28491	46388	44197	45839	45870	NaN	NaN	NaN	NaN	NaN	NaN	NaN	NaN	NaN	NaN	NaN	NaN	NaN
AllStar_3	NaN	NaN	NaN	NaN	NaN	NaN	NaN	NaN	NaN	NaN	47209	44652	47209	11049	16893	13241	12510	13971	45748	44652	15432	45017	14336	13971	17258	16528	12875	17624	18354	30773	32599	33270	46054	33604	21916	30317	NaN	NaN	NaN	NaN	NaN	NaN	NaN	NaN	NaN	NaN	NaN	NaN	NaN
AllStar_3	NaN	NaN	NaN	NaN	NaN	NaN	NaN	NaN	NaN	NaN	17989	15067	17989	18354	24563	20911	20180	21641	16528	15432	23102	15797	22007	21641	24929	24198	20180	25294	26024	45843	45966	45750	13181	45659	24473	33604	NaN	NaN	NaN	NaN	NaN	NaN	NaN	NaN	NaN	NaN	NaN	NaN	NaN
AllStar_3	NaN	NaN	NaN	NaN	NaN	NaN	NaN	NaN	NaN	NaN	NaN	22402	22402	21306	20941	20210	24228	23863	24228	25689	21671	17654	25689	24228	20210	17288	22402	21306	22767	29342	45996	45690	32509	45689	18994	22282	NaN	NaN	NaN	NaN	NaN	NaN	NaN	NaN	NaN	NaN	NaN	NaN	NaN
AllStar_3	NaN	NaN	NaN	NaN	NaN	NaN	NaN	NaN	NaN	NaN	NaN	26390	26390	25294	24929	24563	27851	27485	27851	29312	26024	22372	29312	27851	24563	22372	26390	25294	26755	32234	11414	25569	21551	32874	46753	13150	NaN	NaN	NaN	NaN	NaN	NaN	NaN	NaN	NaN	NaN	NaN	NaN	NaN
AllStar_3	NaN	NaN	NaN	NaN	NaN	NaN	NaN	NaN	NaN	NaN	NaN	NaN	NaN	NaN	34121	34851	31533	45664	34486	26085	21337	21702	20241	22068	17685	12936	16224	17685	20241	11140	20941	18688	17930	28522	45720	23774	24108	NaN	NaN	NaN	NaN	NaN	NaN	NaN	NaN	NaN	NaN	NaN	NaN
AllStar_3	NaN	NaN	NaN	NaN	NaN	NaN	NaN	NaN	NaN	NaN	NaN	NaN	NaN	NaN	30072	30803	33695	32629	30437	23498	19480	19845	18749	20210	16558	12540	15462	16558	18384	41791	24929	34731	45902	12451	13940	44958	14611	NaN	NaN	NaN	NaN	NaN	NaN	NaN	NaN	NaN	NaN	NaN	NaN
AllStar_3	NaN	NaN	NaN	NaN	NaN	NaN	NaN	NaN	NaN	NaN	NaN	NaN	NaN	NaN	NaN	NaN	NaN	46174	15493	17685	14763	14397	14032	13302	46905	45078	46174	43983	11110	14397	45874	28550	3.00	18295	45903	11749	28157	2.00	45659	NaN	NaN	NaN	NaN	NaN	NaN	NaN	NaN	NaN	NaN
AllStar_3	NaN	NaN	NaN	NaN	NaN	NaN	NaN	NaN	NaN	NaN	NaN	NaN	NaN	NaN	NaN	NaN	NaN	45693	41760	43952	41395	45996	45966	45935	45721	36251	45693	35521	45782	41395	45842	45719	15008	45659	17564	24139	44593	22282	22282	NaN	NaN	NaN	NaN	NaN	NaN	NaN	NaN	NaN	NaN
AllStar_3	NaN	NaN	NaN	NaN	NaN	NaN	NaN	NaN	NaN	NaN	NaN	NaN	NaN	NaN	28216	28216	29677	30773	29312	27851	29312	33329	27851	28946	29312	26390	17624	16528	26024	34790	43556	12086	20121	27395	29587	29587	17533	NaN	NaN	NaN	NaN	NaN	NaN	NaN	NaN	NaN	NaN	NaN	NaN
AllStar_3	NaN	NaN	NaN	NaN	NaN	NaN	NaN	NaN	NaN	NaN	NaN	NaN	NaN	NaN	45935	45935	42125	43221	41760	45905	41760	46143	45905	41395	41760	45782	28946	28216	45752	11079	17624	18295	26696	32143	33970	34335	21186	NaN	NaN	NaN	NaN	NaN	NaN	NaN	NaN	NaN	NaN	NaN	NaN
AllStar_3	NaN	NaN	NaN	NaN	NaN	NaN	NaN	NaN	NaN	NaN	NaN	NaN	NaN	NaN	NaN	NaN	NaN	NaN	NaN	NaN	18384	21306	22037	26785	22767	20941	28611	22402	24593	20241	14336	46784	2.00	45690	23408	45690	25934	33604	33239	20090	NaN	NaN	NaN	NaN	NaN	NaN	NaN	NaN	NaN
AllStar_3	NaN	NaN	NaN	NaN	NaN	NaN	NaN	NaN	NaN	NaN	NaN	NaN	NaN	NaN	NaN	NaN	NaN	NaN	NaN	NaN	45663	45936	45997	45809	41791	45906	11475	41426	43617	42552	28946	18295	43497	43862	32540	44228	31778	45902	45871	25204	NaN	NaN	NaN	NaN	NaN	NaN	NaN	NaN	NaN
AllStar_3	NaN	NaN	NaN	NaN	NaN	NaN	NaN	NaN	NaN	NaN	NaN	45663	35916	32629	29707	36281	32264	34455	45997	45875	45906	42522	41426	42522	34090	35916	35186	45663	42156	46174	26390	23043	30317	24838	16438	14611	NaN	NaN	NaN	NaN	NaN	NaN	NaN	NaN	NaN	NaN	NaN	NaN	NaN
AllStar_3	NaN	NaN	NaN	NaN	NaN	NaN	NaN	NaN	NaN	NaN	NaN	43647	42186	45784	35217	42917	45723	45968	11871	46569	47300	13697	12236	13697	45907	42552	41456	44013	13332	18445	23863	42064	43497	45659	26665	24473	NaN	NaN	NaN	NaN	NaN	NaN	NaN	NaN	NaN	NaN	NaN	NaN	NaN
AllStar_3	NaN	NaN	NaN	NaN	NaN	NaN	NaN	NaN	NaN	NaN	NaN	NaN	NaN	NaN	14336	15067	13241	11414	42826	13241	43556	44287	45995	44287	43922	45781	45995	32568	44652	23102	17227	27426	42401	35065	19725	17533	13150	NaN	NaN	NaN	NaN	NaN	NaN	NaN	NaN	NaN	NaN	NaN	NaN
AllStar_3	NaN	NaN	NaN	NaN	NaN	NaN	NaN	NaN	NaN	NaN	NaN	NaN	NaN	NaN	12510	12875	11049	45748	45965	11049	41730	42095	45812	42461	41730	4.00	45842	30742	42826	20911	15766	25965	41671	34335	18994	16803	12420	NaN	NaN	NaN	NaN	NaN	NaN	NaN	NaN	NaN	NaN	NaN	NaN
AllStar_3	NaN	NaN	NaN	NaN	NaN	NaN	NaN	NaN	NaN	NaN	NaN	NaN	NaN	NaN	31868	5.00	32599	29312	33695	32964	28946	25294	12875	12145	11049	46844	19085	23833	28216	45843	29646	35796	32509	28126	15707	17168	19725	NaN	NaN	NaN	NaN	NaN	NaN	NaN	NaN	NaN	NaN	NaN	NaN
AllStar_3	NaN	NaN	NaN	NaN	NaN	NaN	NaN	NaN	NaN	NaN	NaN	NaN	NaN	NaN	35156	45905	35886	32599	45693	36251	32234	28581	15797	15067	13606	13241	22007	26755	31503	42491	32203	45659	33970	29221	16803	18264	20455	NaN	NaN	NaN	NaN	NaN	NaN	NaN	NaN	NaN	NaN	NaN	NaN
AllStar_3	NaN	NaN	NaN	NaN	NaN	NaN	NaN	NaN	NaN	NaN	NaN	NaN	NaN	NaN	45934	42095	42826	42461	45812	42095	43556	41365	42826	42095	42095	45842	34394	43191	45748	13241	45352	42767	31778	32143	33239	13516	46388	NaN	NaN	NaN	NaN	NaN	NaN	NaN	NaN	NaN	NaN	NaN	NaN
AllStar_3	NaN	NaN	NaN	NaN	NaN	NaN	NaN	NaN	NaN	NaN	NaN	NaN	NaN	NaN	44287	46113	47209	46478	43191	46478	11414	45383	47209	46113	46478	43191	45781	47209	13606	17624	12114	44958	33604	33970	35065	14611	10959	NaN	NaN	NaN	NaN	NaN	NaN	NaN	NaN	NaN	NaN	NaN	NaN
AllStar_3	NaN	NaN	NaN	NaN	NaN	NaN	NaN	NaN	NaN	NaN	NaN	NaN	NaN	NaN	36281	11475	45844	45936	41426	45936	46539	41791	45875	12936	44713	11841	11110	12571	15493	19511	13667	20880	27061	44228	13912	44228	26299	NaN	NaN	NaN	NaN	NaN	NaN	NaN	NaN	NaN	NaN	NaN	NaN
AllStar_3	NaN	NaN	NaN	NaN	NaN	NaN	NaN	NaN	NaN	NaN	NaN	NaN	NaN	NaN	45783	14032	41426	42522	43617	42522	12206	43983	41791	15128	46905	14032	13302	14763	17685	21702	16224	21976	28157	44958	15008	45323	26665	NaN	NaN	NaN	NaN	NaN	NaN	NaN	NaN	NaN	NaN	NaN	NaN
AllStar_3	NaN	NaN	NaN	NaN	NaN	NaN	NaN	NaN	NaN	NaN	NaN	NaN	NaN	17258	20546	16893	23102	18354	20911	20546	16893	23833	17989	17624	18719	19085	22372	21641	19450	21276	18719	24198	14671	45323	28491	28856	23012	NaN	NaN	NaN	NaN	NaN	NaN	NaN	NaN	NaN	NaN	NaN	NaN
AllStar_3	NaN	NaN	NaN	NaN	NaN	NaN	NaN	NaN	NaN	NaN	NaN	NaN	NaN	15067	17989	14702	20911	15797	18354	17989	14702	21276	15797	15432	16528	16893	20180	19085	17258	19085	16528	22007	12844	44228	27760	28126	21916	NaN	NaN	NaN	NaN	NaN	NaN	NaN	NaN	NaN	NaN	NaN	NaN
AllStar_3	NaN	NaN	NaN	NaN	NaN	NaN	NaN	NaN	NaN	NaN	NaN	45935	41395	45905	41760	45721	44317	43952	43952	41395	42491	43221	43952	47239	43952	45413	43586	45413	45413	13271	43556	41671	29587	31048	27030	33239	NaN	NaN	NaN	NaN	NaN	NaN	NaN	NaN	NaN	NaN	NaN	NaN	NaN
AllStar_3	NaN	NaN	NaN	NaN	NaN	NaN	NaN	NaN	NaN	NaN	NaN	45905	45996	45843	45996	45662	43952	43221	43586	45966	41760	42856	43221	46508	43586	45047	43221	45047	45047	12905	42826	41306	29221	30682	26665	32874	NaN	NaN	NaN	NaN	NaN	NaN	NaN	NaN	NaN	NaN	NaN	NaN	NaN
AllStar_3	NaN	NaN	NaN	NaN	NaN	NaN	NaN	NaN	NaN	NaN	NaN	45664	45815	45754	45784	45815	45845	41456	45784	43647	44013	18780	45695	45998	45876	41456	20972	44743	46204	44743	19541	45843	27791	14277	18660	11355	NaN	NaN	NaN	NaN	NaN	NaN	NaN	NaN	NaN	NaN	NaN	NaN	NaN
AllStar_3	NaN	NaN	NaN	NaN	NaN	NaN	NaN	NaN	NaN	NaN	NaN	22433	24259	23529	23894	24259	24624	26816	23894	28642	29007	41791	22798	26451	24990	26451	43617	29738	31199	29738	45968	28946	22313	45689	13547	43132	NaN	NaN	NaN	NaN	NaN	NaN	NaN	NaN	NaN	NaN	NaN	NaN	NaN
AllStar_3	NaN	NaN	NaN	NaN	NaN	NaN	NaN	NaN	NaN	NaN	NaN	NaN	NaN	46143	35521	34425	45996	12175	45778	45905	12540	45047	45874	45778	46508	46508	47239	42491	14732	16193	46508	28550	42064	13912	41671	21582	31413	NaN	NaN	NaN	NaN	NaN	NaN	NaN	NaN	NaN	NaN	NaN	NaN
AllStar_3	NaN	NaN	NaN	NaN	NaN	NaN	NaN	NaN	NaN	NaN	NaN	NaN	NaN	32964	23102	22007	28216	35521	32599	27120	35886	31868	26755	32599	33329	33329	33695	29312	45721	45813	33329	19054	34001	44593	2.00	15373	26665	NaN	NaN	NaN	NaN	NaN	NaN	NaN	NaN	NaN	NaN	NaN	NaN
AllStar_3	NaN	NaN	NaN	NaN	NaN	NaN	NaN	NaN	NaN	NaN	NaN	NaN	NaN	44652	44287	45748	46844	46113	46113	42826	45965	44287	45904	43556	45995	45842	45965	45965	42095	20546	31809	42767	28491	10959	45931	13881	42370	NaN	NaN	NaN	NaN	NaN	NaN	NaN	NaN	NaN	NaN	NaN	NaN
AllStar_3	NaN	NaN	NaN	NaN	NaN	NaN	NaN	NaN	NaN	NaN	NaN	NaN	NaN	11079	46874	12175	13271	12540	12905	45047	42491	46874	41395	45778	42856	45966	42491	42125	43952	26420	21976	26696	44958	23012	13881	26665	16438	NaN	NaN	NaN	NaN	NaN	NaN	NaN	NaN	NaN	NaN	NaN	NaN
AllStar_3	NaN	NaN	NaN	NaN	NaN	NaN	NaN	NaN	NaN	NaN	NaN	NaN	NaN	NaN	NaN	22767	24228	24593	29707	33359	22037	19845	25324	20941	19480	32994	23132	20941	27881	42156	45695	13575	12086	45963	35065	44958	45963	19025	NaN	NaN	NaN	NaN	NaN	NaN	NaN	NaN	NaN	NaN	NaN
AllStar_3	NaN	NaN	NaN	NaN	NaN	NaN	NaN	NaN	NaN	NaN	NaN	NaN	NaN	NaN	NaN	22037	23863	23863	28976	32994	21306	19115	24959	20210	18749	32264	22402	20210	27515	41426	7.00	13210	11720	45932	34700	44593	45932	19025	NaN	NaN	NaN	NaN	NaN	NaN	NaN	NaN	NaN	NaN	NaN
AllStar_3	NaN	NaN	NaN	NaN	NaN	NaN	NaN	NaN	NaN	NaN	NaN	NaN	NaN	NaN	NaN	27881	28976	30437	24228	29342	23132	27150	22767	22037	24959	23132	18384	19480	20210	17288	17288	22341	20486	17930	19025	33239	27760	27395	NaN	NaN	NaN	NaN	NaN	NaN	NaN	NaN	NaN	NaN	NaN
AllStar_3	NaN	NaN	NaN	NaN	NaN	NaN	NaN	NaN	NaN	NaN	NaN	NaN	NaN	NaN	NaN	45663	45753	45875	33359	45783	31898	36281	31533	31168	34090	31898	27150	28611	28976	26054	26054	28185	24504	21582	23043	2.00	30317	29952	NaN	NaN	NaN	NaN	NaN	NaN	NaN	NaN	NaN	NaN	NaN
AllStar_3	NaN	NaN	NaN	NaN	NaN	NaN	NaN	NaN	NaN	NaN	NaN	NaN	NaN	45752	45874	45843	17288	45905	43952	42856	43586	45843	46508	41760	41760	11079	42125	45662	43221	36251	33725	25263	30713	43132	35431	32509	27030	NaN	NaN	NaN	NaN	NaN	NaN	NaN	NaN	NaN	NaN	NaN	NaN
AllStar_3	NaN	NaN	NaN	NaN	NaN	NaN	NaN	NaN	NaN	NaN	NaN	NaN	NaN	5.00	45752	45693	15827	45782	42125	45996	41760	45721	44682	45935	45935	46143	45935	35521	41760	34790	31533	23802	29983	42401	34700	31778	26665	NaN	NaN	NaN	NaN	NaN	NaN	NaN	NaN	NaN	NaN	NaN	NaN
AllStar_3	NaN	NaN	NaN	NaN	NaN	NaN	NaN	NaN	NaN	NaN	NaN	NaN	NaN	35186	6.00	45694	45814	36281	36281	24228	35551	19115	45936	42156	45875	45875	45906	42156	44713	12571	30437	29252	36161	44228	28856	46419	22282	NaN	NaN	NaN	NaN	NaN	NaN	NaN	NaN	NaN	NaN	NaN	NaN
AllStar_3	NaN	NaN	NaN	NaN	NaN	NaN	NaN	NaN	NaN	NaN	NaN	NaN	NaN	45875	45967	41426	43252	45967	45967	27881	45875	22767	44348	46539	43983	43983	43983	46539	12206	16954	34455	31079	45718	45689	29952	11720	23377	NaN	NaN	NaN	NaN	NaN	NaN	NaN	NaN	NaN	NaN	NaN	NaN
AllStar_3	NaN	NaN	NaN	NaN	NaN	NaN	NaN	NaN	NaN	NaN	NaN	NaN	NaN	NaN	NaN	NaN	42125	41760	43952	43586	12905	11444	47239	13271	16558	20210	16558	19480	23863	24959	30742	14277	12451	12086	43862	28856	29221	28126	17899	NaN	NaN	NaN	NaN	NaN	NaN	NaN	NaN	NaN	NaN
AllStar_3	NaN	NaN	NaN	NaN	NaN	NaN	NaN	NaN	NaN	NaN	NaN	NaN	NaN	NaN	NaN	NaN	16923	16558	18749	18384	24959	23132	22402	25324	28611	32629	28611	31533	36281	45694	45842	19391	17564	17199	12086	32874	33239	32143	21186	NaN	NaN	NaN	NaN	NaN	NaN	NaN	NaN	NaN	NaN
AllStar_3	NaN	NaN	NaN	NaN	NaN	NaN	NaN	NaN	NaN	NaN	NaN	17685	14763	16954	46174	11475	16954	19511	16589	13302	21337	22798	16954	46539	45722	28611	45663	33359	27881	34455	18384	47150	47150	35431	45993	22282	NaN	NaN	NaN	NaN	NaN	NaN	NaN	NaN	NaN	NaN	NaN	NaN	NaN
AllStar_3	NaN	NaN	NaN	NaN	NaN	NaN	NaN	NaN	NaN	NaN	NaN	13667	47270	12936	42522	44348	12936	15128	12571	45809	17319	18780	12936	42522	34090	24959	32994	29707	24228	30803	14732	46054	46054	33970	45871	21551	NaN	NaN	NaN	NaN	NaN	NaN	NaN	NaN	NaN	NaN	NaN	NaN	NaN
AllStar_3	NaN	NaN	NaN	NaN	NaN	NaN	NaN	NaN	NaN	NaN	NaN	NaN	NaN	NaN	NaN	45748	42095	46478	12510	42461	42461	43556	45017	47209	45017	45017	45661	33298	11780	21641	45693	17227	13547	45690	45779	42401	28491	17168	NaN	NaN	NaN	NaN	NaN	NaN	NaN	NaN	NaN	NaN	NaN
AllStar_3	NaN	NaN	NaN	NaN	NaN	NaN	NaN	NaN	NaN	NaN	NaN	NaN	NaN	NaN	NaN	43922	45934	44652	47209	45965	45965	41730	43556	45383	43191	43556	35125	31837	46478	19815	35156	15766	12451	2.00	45718	41306	27760	16803	NaN	NaN	NaN	NaN	NaN	NaN	NaN	NaN	NaN	NaN	NaN
AllStar_3	NaN	NaN	NaN	NaN	NaN	NaN	NaN	NaN	NaN	NaN	35916	35551	45753	45753	11110	45783	32264	6.00	19146	43617	18050	45783	33725	31898	34455	43617	42856	41426	45663	46905	45966	34001	45323	43497	46784	32874	NaN	NaN	NaN	NaN	NaN	NaN	NaN	NaN	NaN	NaN	NaN	NaN	NaN
AllStar_3	NaN	NaN	NaN	NaN	NaN	NaN	NaN	NaN	NaN	NaN	26785	26420	28976	28976	45753	29342	23132	27515	45809	34090	44713	29342	24959	22767	25324	34090	34790	32264	27881	45694	32599	29618	41671	45932	43132	29952	NaN	NaN	NaN	NaN	NaN	NaN	NaN	NaN	NaN	NaN	NaN	NaN	NaN
AllStar_3	NaN	NaN	NaN	NaN	NaN	NaN	NaN	NaN	NaN	NaN	12175	13636	47239	46874	14366	12540	14732	13636	45778	15097	15827	19480	16923	13636	20210	16193	15462	15827	19480	16193	21306	33329	24473	23743	17168	NaN	NaN	NaN	NaN	NaN	NaN	NaN	NaN	NaN	NaN	NaN	NaN	NaN	NaN
AllStar_3	NaN	NaN	NaN	NaN	NaN	NaN	NaN	NaN	NaN	NaN	22767	24228	21306	20941	25324	23132	25324	24228	19480	26054	26420	30437	27515	24228	31168	26785	26054	26785	30437	27150	32264	42856	27760	27030	20090	NaN	NaN	NaN	NaN	NaN	NaN	NaN	NaN	NaN	NaN	NaN	NaN	NaN	NaN
AllStar_3	NaN	NaN	NaN	NaN	NaN	NaN	NaN	NaN	NaN	31503	27851	31868	12905	30773	30042	11810	15827	28946	14366	12540	19115	11079	23833	32599	34790	27485	28946	24929	18354	25294	29677	18295	28157	18295	14977	NaN	NaN	NaN	NaN	NaN	NaN	NaN	NaN	NaN	NaN	NaN	NaN	NaN	NaN
AllStar_3	NaN	NaN	NaN	NaN	NaN	NaN	NaN	NaN	NaN	28946	25659	29312	46874	28216	27851	45778	13271	26755	11444	46143	16193	45047	21641	30042	32234	25294	26390	22372	15797	22737	27120	17199	26696	17199	14246	NaN	NaN	NaN	NaN	NaN	NaN	NaN	NaN	NaN	NaN	NaN	NaN	NaN	NaN
AllStar_3	NaN	NaN	NaN	NaN	NaN	NaN	NaN	NaN	NaN	NaN	24532	18323	22341	22341	21610	23802	21245	25993	20149	23071	25628	22341	23437	15401	20880	23437	20515	19054	16497	21610	27089	15738	29952	21551	42736	44562	NaN	NaN	NaN	NaN	NaN	NaN	NaN	NaN	NaN	NaN	NaN	NaN	NaN
AllStar_3	NaN	NaN	NaN	NaN	NaN	NaN	NaN	NaN	NaN	NaN	26024	17989	22737	22737	22007	24929	21276	27851	20180	24198	27120	22737	24563	14336	20911	24198	20911	18719	15432	22007	29312	45964	12086	45749	17899	20455	NaN	NaN	NaN	NaN	NaN	NaN	NaN	NaN	NaN	NaN	NaN	NaN	NaN
AllStar_3	NaN	NaN	NaN	NaN	NaN	NaN	NaN	NaN	NaN	NaN	NaN	NaN	NaN	NaN	NaN	NaN	NaN	29983	29983	31444	28522	31809	29252	29618	32540	28887	30348	32174	34731	35096	23408	25934	17899	13881	47119	41275	45717	43831	41275	NaN	NaN	NaN	NaN	NaN	NaN	NaN	NaN	NaN	NaN
AllStar_3	NaN	NaN	NaN	NaN	NaN	NaN	NaN	NaN	NaN	NaN	NaN	NaN	NaN	NaN	NaN	NaN	NaN	34366	34731	35827	32905	36192	33635	34001	45660	33270	34731	3.00	45872	45903	27426	28491	20455	16072	12785	43101	45870	45658	43101	NaN	NaN	NaN	NaN	NaN	NaN	NaN	NaN	NaN	NaN
AllStar_3	NaN	NaN	NaN	NaN	NaN	NaN	NaN	NaN	NaN	NaN	15097	43952	11444	13271	46874	46508	11079	15097	14366	14732	15097	45778	14001	46143	45874	43952	45935	45966	41395	11444	15797	18295	44228	35431	21551	17533	NaN	NaN	NaN	NaN	NaN	NaN	NaN	NaN	NaN	NaN	NaN	NaN	NaN
AllStar_3	NaN	NaN	NaN	NaN	NaN	NaN	NaN	NaN	NaN	NaN	46874	45843	43221	44682	42125	41760	42856	46874	45778	46508	46874	45996	45778	45996	34790	45843	35521	36251	5.00	42856	11780	16103	42401	33970	20090	16072	NaN	NaN	NaN	NaN	NaN	NaN	NaN	NaN	NaN	NaN	NaN	NaN	NaN
Empty	NaN	NaN	NaN	NaN	NaN	NaN	NaN	NaN	NaN	NaN	NaN	NaN	NaN	NaN	NaN	NaN	NaN	NaN	NaN	NaN	32234	34425	33329	32234	22037	21671	18749	45874	21671	20941	15766	16834	28856	24838	21186	21551	14977	15707	21186	17533	NaN	NaN	NaN	NaN	NaN	NaN	NaN	NaN	NaN
Empty	NaN	NaN	NaN	NaN	NaN	NaN	NaN	NaN	NaN	NaN	NaN	NaN	NaN	NaN	NaN	NaN	NaN	NaN	NaN	NaN	12905	15097	14001	12540	41791	45997	45722	20941	41426	45936	27820	25235	35431	30682	26665	27030	20090	20821	26665	22647	NaN	NaN	NaN	NaN	NaN	NaN	NaN	NaN	NaN
Empty	NaN	NaN	NaN	NaN	NaN	NaN	NaN	NaN	NaN	NaN	NaN	NaN	NaN	16589	41791	14763	45783	13302	12206	24259	19146	25355	18780	19876	11110	20607	27546	24259	27546	33025	18050	43922	31079	28522	12844	33604	24838	NaN	NaN	NaN	NaN	NaN	NaN	NaN	NaN	NaN	NaN	NaN	NaN
Empty	NaN	NaN	NaN	NaN	NaN	NaN	NaN	NaN	NaN	NaN	NaN	NaN	NaN	14032	45875	12206	36281	47270	46539	21702	16589	22798	16224	17319	45078	18050	24624	21702	24990	30468	15493	42461	29983	27426	11383	32874	24108	NaN	NaN	NaN	NaN	NaN	NaN	NaN	NaN	NaN	NaN	NaN	NaN
Empty	NaN	NaN	NaN	NaN	NaN	NaN	NaN	NaN	NaN	NaN	NaN	26054	41395	45662	45843	35886	27881	41395	45782	45874	43221	45721	45693	45721	34425	30042	5.00	32599	31868	34425	16893	24869	22313	45840	35065	42036	NaN	NaN	NaN	NaN	NaN	NaN	NaN	NaN	NaN	NaN	NaN	NaN	NaN
Empty	NaN	NaN	NaN	NaN	NaN	NaN	NaN	NaN	NaN	NaN	NaN	13302	26420	21306	23863	20210	15128	26054	23132	24228	28611	22402	22037	22037	18749	13636	20941	16193	15462	18384	35521	35827	33270	11355	43132	14642	NaN	NaN	NaN	NaN	NaN	NaN	NaN	NaN	NaN	NaN	NaN	NaN	NaN
Empty	NaN	NaN	NaN	NaN	NaN	NaN	NaN	NaN	NaN	NaN	NaN	NaN	19511	36281	45967	32264	11110	23924	21732	23894	23193	19176	43617	45997	19176	17685	30437	18810	45665	24990	42095	36220	23408	41671	28856	33970	NaN	NaN	NaN	NaN	NaN	NaN	NaN	NaN	NaN	NaN	NaN	NaN	NaN
Empty	NaN	NaN	NaN	NaN	NaN	NaN	NaN	NaN	NaN	NaN	NaN	NaN	21702	45783	42887	34455	13302	26481	24289	26085	26115	21732	45809	43252	21732	20241	32629	21367	45877	27546	43556	45720	24139	42401	29587	34700	NaN	NaN	NaN	NaN	NaN	NaN	NaN	NaN	NaN	NaN	NaN	NaN	NaN
Empty	NaN	NaN	NaN	NaN	NaN	NaN	NaN	NaN	NaN	NaN	NaN	NaN	NaN	NaN	14763	11110	17685	15493	13271	15858	15858	17685	20607	14397	16589	18415	20941	23132	20576	45936	46174	45842	25600	35796	31048	17168	18994	NaN	NaN	NaN	NaN	NaN	NaN	NaN	NaN	NaN	NaN	NaN	NaN
Empty	NaN	NaN	NaN	NaN	NaN	NaN	NaN	NaN	NaN	NaN	NaN	NaN	NaN	NaN	27181	23529	30103	27912	23498	28277	28277	30103	33025	26816	29007	30834	31533	34090	31168	15493	21702	47209	31079	45871	34700	20090	21916	NaN	NaN	NaN	NaN	NaN	NaN	NaN	NaN	NaN	NaN	NaN	NaN
Empty	NaN	NaN	NaN	NaN	NaN	NaN	NaN	NaN	NaN	NaN	NaN	NaN	29738	26451	15128	31564	22433	16224	23529	19876	20607	30468	22068	32295	30834	22798	28642	19511	19146	21702	29342	11780	21947	44593	34700	27030	NaN	NaN	NaN	NaN	NaN	NaN	NaN	NaN	NaN	NaN	NaN	NaN	NaN
Empty	NaN	NaN	NaN	NaN	NaN	NaN	NaN	NaN	NaN	NaN	NaN	NaN	44348	41426	31168	45809	45694	32264	45783	35186	35916	44713	45694	46539	45078	45753	43252	35186	34455	45663	47239	34394	13547	45718	28491	21551	NaN	NaN	NaN	NaN	NaN	NaN	NaN	NaN	NaN	NaN	NaN	NaN	NaN
Empty	NaN	NaN	NaN	NaN	NaN	NaN	NaN	NaN	NaN	NaN	NaN	NaN	NaN	35156	46844	14702	45748	46478	45843	15797	35156	41760	15797	43221	45874	16163	22737	24563	45809	13241	45691	12086	27395	25204	23012	21916	26665	NaN	NaN	NaN	NaN	NaN	NaN	NaN	NaN	NaN	NaN	NaN	NaN
Empty	NaN	NaN	NaN	NaN	NaN	NaN	NaN	NaN	NaN	NaN	NaN	NaN	NaN	22007	35125	45873	34394	35125	25659	45965	22007	28216	45934	29312	26024	45995	47209	12145	28976	45751	29252	42401	22647	20821	18994	17899	22282	NaN	NaN	NaN	NaN	NaN	NaN	NaN	NaN	NaN	NaN	NaN	NaN
Empty	NaN	NaN	NaN	NaN	NaN	NaN	NaN	NaN	NaN	NaN	NaN	NaN	35521	45662	28946	28946	31503	35886	27120	30773	27851	26024	24198	28216	29677	24198	28946	24929	33695	45047	42064	19025	30682	24838	20455	19360	NaN	NaN	NaN	NaN	NaN	NaN	NaN	NaN	NaN	NaN	NaN	NaN	NaN
Empty	NaN	NaN	NaN	NaN	NaN	NaN	NaN	NaN	NaN	NaN	NaN	NaN	19085	20180	12875	12875	15067	19085	11049	14336	11780	46844	45017	12145	13241	45017	12875	45748	17258	27485	31444	47150	24473	19360	14977	14246	NaN	NaN	NaN	NaN	NaN	NaN	NaN	NaN	NaN	NaN	NaN	NaN	NaN
Empty	NaN	NaN	NaN	NaN	NaN	NaN	NaN	NaN	NaN	NaN	NaN	NaN	NaN	11079	44682	42125	11810	45905	43952	45413	45935	44682	42856	42491	43221	43586	45413	44682	43221	45722	45383	45964	11355	27760	13150	12420	13881	NaN	NaN	NaN	NaN	NaN	NaN	NaN	NaN	NaN	NaN	NaN	NaN
Empty	NaN	NaN	NaN	NaN	NaN	NaN	NaN	NaN	NaN	NaN	NaN	NaN	NaN	23529	19511	16589	24624	14032	19146	20607	14397	19876	17685	17319	18050	18780	20972	19876	18050	20637	11444	32933	32540	44228	25569	24838	26665	NaN	NaN	NaN	NaN	NaN	NaN	NaN	NaN	NaN	NaN	NaN	NaN
Empty	NaN	NaN	NaN	NaN	NaN	NaN	NaN	NaN	NaN	NaN	NaN	NaN	NaN	NaN	41395	46143	45047	41760	42491	41760	45843	44317	45413	42856	11444	41395	44682	41395	44317	45935	31868	35462	43132	47150	13181	45963	25204	13150	NaN	NaN	NaN	NaN	NaN	NaN	NaN	NaN	NaN	NaN	NaN
Empty	NaN	NaN	NaN	NaN	NaN	NaN	NaN	NaN	NaN	NaN	NaN	NaN	NaN	NaN	46508	14366	13271	46874	47239	46874	43952	12540	14001	11079	16558	46143	12905	46143	12905	45047	36251	45780	44958	12816	15373	42767	26665	14611	NaN	NaN	NaN	NaN	NaN	NaN	NaN	NaN	NaN	NaN	NaN
Empty	NaN	NaN	NaN	NaN	NaN	NaN	NaN	NaN	NaN	NaN	NaN	NaN	NaN	NaN	NaN	NaN	NaN	NaN	NaN	NaN	45934	34394	45692	45751	42826	45965	15067	13606	19115	46143	13547	32143	15707	45901	1.00	45689	0.90	43466	45689	45658	NaN	NaN	NaN	NaN	NaN	NaN	NaN	NaN	NaN
Empty	NaN	NaN	NaN	NaN	NaN	NaN	NaN	NaN	NaN	NaN	NaN	NaN	NaN	NaN	NaN	NaN	NaN	NaN	NaN	NaN	45934	34394	45692	45751	42826	45965	15067	13606	19115	46143	13547	32143	15707	45901	1.00	45689	0.90	43466	45689	45658	NaN	NaN	NaN	NaN	NaN	NaN	NaN	NaN	NaN
Empty	NaN	NaN	NaN	NaN	NaN	NaN	NaN	NaN	NaN	NaN	NaN	NaN	45782	41760	45874	45813	44682	42856	45874	44682	45813	43586	43586	44682	44317	41395	11444	47239	46874	19845	36251	28887	43497	42767	24838	23012	18629	NaN	NaN	NaN	NaN	NaN	NaN	NaN	NaN	NaN	NaN	NaN	NaN
Empty	NaN	NaN	NaN	NaN	NaN	NaN	NaN	NaN	NaN	NaN	NaN	NaN	18749	22402	19845	19480	25689	23498	19845	25689	19115	24228	24228	25324	25324	22037	28976	28611	28246	45753	16558	45750	14277	13547	30317	28491	23377	NaN	NaN	NaN	NaN	NaN	NaN	NaN	NaN	NaN	NaN	NaN	NaN
Empty	NaN	NaN	NaN	NaN	NaN	NaN	NaN	NaN	NaN	NaN	NaN	20941	20576	18749	22037	20576	24593	24228	23498	45778	44682	45966	43586	46508	42856	47239	11079	45047	45778	41395	26024	23437	10990	45993	20455	14246	NaN	NaN	NaN	NaN	NaN	NaN	NaN	NaN	NaN	NaN	NaN	NaN	NaN
Empty	NaN	NaN	NaN	NaN	NaN	NaN	NaN	NaN	NaN	NaN	NaN	24593	24228	22402	25689	24228	28246	27881	27150	12905	11810	43952	47239	13636	46508	14366	14366	12175	12540	44682	29312	25628	12451	42401	21186	14977	NaN	NaN	NaN	NaN	NaN	NaN	NaN	NaN	NaN	NaN	NaN	NaN	NaN
Empty	NaN	NaN	NaN	NaN	NaN	NaN	NaN	NaN	NaN	NaN	NaN	47239	45413	5.00	12175	12905	14732	47239	45413	44317	45047	43952	46508	45778	14366	47239	16558	12175	44317	18749	45965	45964	24473	20455	15707	17899	NaN	NaN	NaN	NaN	NaN	NaN	NaN	NaN	NaN	NaN	NaN	NaN	NaN
Empty	NaN	NaN	NaN	NaN	NaN	NaN	NaN	NaN	NaN	NaN	NaN	17654	15827	43586	19115	19845	22037	17654	15827	14732	15462	14366	17288	16558	21671	17654	24228	19480	14732	26054	46478	44986	27030	22647	17899	19725	NaN	NaN	NaN	NaN	NaN	NaN	NaN	NaN	NaN	NaN	NaN	NaN	NaN
Empty	NaN	NaN	NaN	NaN	NaN	NaN	NaN	NaN	NaN	NaN	NaN	NaN	NaN	NaN	45722	45753	41791	24624	28277	45783	34486	45967	28277	31929	45967	45663	45722	45722	27912	34486	13971	43891	27426	3.00	15738	45993	33239	24473	NaN	NaN	NaN	NaN	NaN	NaN	NaN	NaN	NaN	NaN	NaN
Empty	NaN	NaN	NaN	NaN	NaN	NaN	NaN	NaN	NaN	NaN	NaN	NaN	NaN	NaN	13271	13636	16923	34090	45694	14001	42887	15827	45694	45967	16193	12905	13271	13271	45663	42887	32568	31079	16103	24139	42401	32509	25569	17899	NaN	NaN	NaN	NaN	NaN	NaN	NaN	NaN	NaN	NaN	NaN
Empty	NaN	NaN	NaN	NaN	NaN	NaN	NaN	NaN	NaN	NaN	NaN	NaN	NaN	NaN	31594	29768	45724	36342	35247	35977	31594	29738	30468	18780	21337	20607	34516	23163	30498	31594	35977	35521	46447	19756	14277	18295	29952	30682	NaN	NaN	NaN	NaN	NaN	NaN	NaN	NaN	NaN	NaN	NaN
Empty	NaN	NaN	NaN	NaN	NaN	NaN	NaN	NaN	NaN	NaN	NaN	NaN	NaN	NaN	22463	20637	28307	27211	26115	26481	22463	21702	22433	11110	13667	12936	25385	15128	21367	22098	26481	29677	42430	16834	11355	15373	27760	28491	NaN	NaN	NaN	NaN	NaN	NaN	NaN	NaN	NaN	NaN	NaN
Empty	NaN	NaN	NaN	NaN	NaN	NaN	NaN	NaN	NaN	NaN	NaN	NaN	31503	28946	45693	32234	34060	35156	31138	33329	33695	36251	33695	32234	33329	27851	22007	36251	30407	45383	13940	20486	18295	25965	31837	11355	27760	NaN	NaN	NaN	NaN	NaN	NaN	NaN	NaN	NaN	NaN	NaN	NaN
Empty	NaN	NaN	NaN	NaN	NaN	NaN	NaN	NaN	NaN	NaN	NaN	NaN	27485	24929	32964	28216	29677	30773	27120	28946	29312	32234	29312	28216	28946	23833	17989	31868	26390	41730	11018	18295	16103	23408	28550	45689	26299	NaN	NaN	NaN	NaN	NaN	NaN	NaN	NaN	NaN	NaN	NaN	NaN
Empty	NaN	NaN	NaN	NaN	NaN	NaN	NaN	NaN	NaN	NaN	NaN	NaN	45906	32264	45694	44713	28976	45444	45722	45694	44713	45783	43617	46539	41791	45814	15858	11140	15827	22737	16132	23043	43132	21551	16072	22647	NaN	NaN	NaN	NaN	NaN	NaN	NaN	NaN	NaN	NaN	NaN	NaN	NaN
Empty	NaN	NaN	NaN	NaN	NaN	NaN	NaN	NaN	NaN	NaN	NaN	NaN	12905	42856	46874	16923	45905	17654	11079	46874	17288	11810	16193	18749	14732	12175	23863	15128	28216	45812	45719	11355	33239	14611	46388	15342	NaN	NaN	NaN	NaN	NaN	NaN	NaN	NaN	NaN	NaN	NaN	NaN	NaN
Empty	NaN	NaN	NaN	NaN	NaN	NaN	NaN	NaN	NaN	NaN	NaN	NaN	20576	24228	26054	24593	28611	26785	26785	24959	26054	25324	28976	22037	28611	22402	25324	31533	29707	23498	45047	31079	33270	27030	27760	18264	15707	NaN	NaN	NaN	NaN	NaN	NaN	NaN	NaN	NaN	NaN	NaN	NaN
Empty	NaN	NaN	NaN	NaN	NaN	NaN	NaN	NaN	NaN	NaN	NaN	NaN	43983	11475	13667	11841	16589	14397	14397	12206	13667	12571	16589	45809	16589	46174	12936	19876	17685	47270	30437	43160	45352	34335	35065	24473	21916	NaN	NaN	NaN	NaN	NaN	NaN	NaN	NaN	NaN	NaN	NaN	NaN
Empty	NaN	NaN	NaN	NaN	NaN	NaN	NaN	NaN	NaN	NaN	NaN	NaN	NaN	NaN	28611	30437	26785	23132	34455	27881	29707	30437	27150	26785	31898	30803	31168	23498	29707	29342	26024	31079	31444	45780	45933	41306	25569	NaN	NaN	NaN	NaN	NaN	NaN	NaN	NaN	NaN	NaN	NaN	NaN
Empty	NaN	NaN	NaN	NaN	NaN	NaN	NaN	NaN	NaN	NaN	NaN	NaN	NaN	NaN	45813	45935	45662	33695	43586	45752	45905	45935	45693	45662	41760	45966	45996	34060	45905	45843	45995	18295	18660	24504	25965	31413	17899	NaN	NaN	NaN	NaN	NaN	NaN	NaN	NaN	NaN	NaN	NaN	NaN
Empty	NaN	NaN	NaN	NaN	NaN	NaN	NaN	NaN	NaN	NaN	NaN	NaN	NaN	NaN	NaN	NaN	NaN	NaN	22798	28277	28277	15493	29768	25720	20607	36312	45754	45875	13667	15858	45996	41334	33635	29252	41671	14277	33239	44228	32143	46784	NaN	NaN	NaN	NaN	NaN	NaN	NaN	NaN	NaN
Empty	NaN	NaN	NaN	NaN	NaN	NaN	NaN	NaN	NaN	NaN	NaN	NaN	NaN	NaN	NaN	NaN	NaN	NaN	32295	45723	45723	24624	45969	34851	29738	46204	11505	11841	22798	24990	11810	45717	45750	33270	44958	17930	35796	47150	35065	13547	NaN	NaN	NaN	NaN	NaN	NaN	NaN	NaN	NaN
Empty	NaN	NaN	NaN	NaN	NaN	NaN	NaN	NaN	NaN	NaN	NaN	NaN	NaN	NaN	26024	23102	12540	14001	25659	30042	26755	22737	15827	29312	28581	20210	25294	20546	27851	22402	14702	32174	41671	25934	16438	14611	35065	NaN	NaN	NaN	NaN	NaN	NaN	NaN	NaN	NaN	NaN	NaN	NaN
Empty	NaN	NaN	NaN	NaN	NaN	NaN	NaN	NaN	NaN	NaN	NaN	NaN	NaN	NaN	13210	11018	29281	30376	12479	15766	13575	47178	31837	15401	14671	34759	12479	45717	14305	4.00	41699	45779	19360	44562	45717	1.00	14611	NaN	NaN	NaN	NaN	NaN	NaN	NaN	NaN	NaN	NaN	NaN	NaN
Empty	NaN	NaN	NaN	NaN	NaN	NaN	NaN	NaN	NaN	NaN	NaN	12905	46143	18019	15462	13271	19845	15827	11810	23468	19450	18354	23102	16163	18719	26390	17624	20546	23468	13241	17958	14277	22647	14977	2.00	46753	NaN	NaN	NaN	NaN	NaN	NaN	NaN	NaN	NaN	NaN	NaN	NaN	NaN
Empty	NaN	NaN	NaN	NaN	NaN	NaN	NaN	NaN	NaN	NaN	NaN	42887	45814	11841	45809	42887	14397	45809	41426	12905	44682	43221	12540	45966	43586	15827	42491	45778	12905	45693	45720	27426	31413	23012	10990	17168	NaN	NaN	NaN	NaN	NaN	NaN	NaN	NaN	NaN	NaN	NaN	NaN	NaN
Empty	NaN	NaN	NaN	NaN	NaN	NaN	NaN	NaN	NaN	NaN	NaN	NaN	26085	24990	33390	34851	30834	29738	29738	45754	34121	31929	33390	35217	29007	33756	29007	45664	45998	32933	28550	15401	3.00	27061	44228	35796	45690	NaN	NaN	NaN	NaN	NaN	NaN	NaN	NaN	NaN	NaN	NaN	NaN
Empty	NaN	NaN	NaN	NaN	NaN	NaN	NaN	NaN	NaN	NaN	NaN	NaN	11505	46569	19541	21002	16254	15523	15523	24289	19906	17715	19176	21367	14793	19906	14427	23559	27576	45383	45995	26724	46447	35827	15008	42401	43862	NaN	NaN	NaN	NaN	NaN	NaN	NaN	NaN	NaN	NaN	NaN	NaN
Empty	NaN	NaN	NaN	NaN	NaN	NaN	NaN	NaN	NaN	NaN	NaN	11049	44652	13606	16163	13606	15067	12510	13606	14702	11414	14702	16163	12875	11049	12145	11780	11780	14702	22007	16497	44958	27395	11689	43831	45962	NaN	NaN	NaN	NaN	NaN	NaN	NaN	NaN	NaN	NaN	NaN	NaN	NaN
Empty	NaN	NaN	NaN	NaN	NaN	NaN	NaN	NaN	NaN	NaN	NaN	30803	26785	34455	45722	34090	36281	32994	34455	35916	31168	35916	45722	33359	30803	32629	31898	32264	35916	45809	25294	45691	13912	29221	23012	18264	NaN	NaN	NaN	NaN	NaN	NaN	NaN	NaN	NaN	NaN	NaN	NaN	NaN
Empty	NaN	NaN	NaN	NaN	NaN	NaN	NaN	NaN	NaN	NaN	NaN	NaN	NaN	23071	24532	26724	23437	25628	24167	25263	25628	23071	19054	22706	20515	18323	23071	21976	32568	25628	23043	45840	45690	45779	45840	42036	25204	NaN	NaN	NaN	NaN	NaN	NaN	NaN	NaN	NaN	NaN	NaN	NaN
Empty	NaN	NaN	NaN	NaN	NaN	NaN	NaN	NaN	NaN	NaN	NaN	NaN	NaN	12510	14336	16893	12875	15432	13971	15067	15432	12510	44287	12145	45748	43191	12510	11414	23833	15432	42064	17564	15373	16469	17199	20852	45690	NaN	NaN	NaN	NaN	NaN	NaN	NaN	NaN	NaN	NaN	NaN	NaN
Empty	NaN	NaN	NaN	NaN	NaN	NaN	NaN	NaN	NaN	NaN	NaN	NaN	NaN	NaN	NaN	NaN	NaN	24563	20546	22007	29677	26390	45693	24198	24929	26024	27851	29677	29312	23833	44986	35462	16469	45689	35431	18994	19360	20821	21551	NaN	NaN	NaN	NaN	NaN	NaN	NaN	NaN	NaN	NaN
Empty	NaN	NaN	NaN	NaN	NaN	NaN	NaN	NaN	NaN	NaN	NaN	NaN	NaN	NaN	NaN	NaN	NaN	23102	19085	20546	27851	24929	35521	22372	23102	24563	26390	27851	27851	22007	43891	34731	15738	44958	34700	18629	18994	20090	21186	NaN	NaN	NaN	NaN	NaN	NaN	NaN	NaN	NaN	NaN
Empty	NaN	NaN	NaN	NaN	NaN	NaN	NaN	NaN	NaN	NaN	NaN	NaN	NaN	20607	20607	30834	16589	31199	26085	26085	33756	25355	32295	32295	23163	32295	45664	35947	13302	45995	45717	16469	24869	34335	18264	12420	17899	NaN	NaN	NaN	NaN	NaN	NaN	NaN	NaN	NaN	NaN	NaN	NaN
Empty	NaN	NaN	NaN	NaN	NaN	NaN	NaN	NaN	NaN	NaN	NaN	NaN	NaN	46539	46539	19876	42522	20241	15493	15493	22798	14397	21337	20972	12571	21337	25720	24624	45875	34394	45964	12451	20852	31048	15707	46753	15707	NaN	NaN	NaN	NaN	NaN	NaN	NaN	NaN	NaN	NaN	NaN	NaN
Empty	NaN	NaN	NaN	NaN	NaN	NaN	NaN	NaN	NaN	NaN	NaN	NaN	NaN	NaN	NaN	NaN	NaN	22037	26785	42156	30437	45997	28246	29342	32264	33359	32629	31898	25689	43983	32660	16893	22341	45964	46813	30348	17564	25569	35796	NaN	NaN	NaN	NaN	NaN	NaN	NaN	NaN	NaN	NaN
Empty	NaN	NaN	NaN	NaN	NaN	NaN	NaN	NaN	NaN	NaN	NaN	NaN	NaN	NaN	NaN	NaN	NaN	14732	19845	34090	23132	33359	20941	22402	24593	26054	24959	24593	18749	36281	23894	11049	17958	45660	42795	27061	14642	23377	33239	NaN	NaN	NaN	NaN	NaN	NaN	NaN	NaN	NaN	NaN
Empty	NaN	NaN	NaN	NaN	NaN	NaN	NaN	NaN	27820	29281	21610	28915	20880	27089	27820	25628	29646	23071	25263	20880	19054	17593	25628	16132	26724	31809	25235	45963	13547	45323	14642	31048	15342	14977	11324	NaN	NaN	NaN	NaN	NaN	NaN	NaN	NaN	NaN	NaN	NaN	NaN	NaN	NaN
Empty	NaN	NaN	NaN	NaN	NaN	NaN	NaN	NaN	43556	45017	36220	44652	35490	42461	43556	45995	45383	45751	45934	35490	33664	31837	45995	30376	42095	43891	3.00	12451	23043	17930	24869	45810	21186	20821	16803	NaN	NaN	NaN	NaN	NaN	NaN	NaN	NaN	NaN	NaN	NaN	NaN	NaN	NaN
Empty	NaN	NaN	NaN	NaN	NaN	NaN	NaN	NaN	NaN	NaN	NaN	NaN	NaN	NaN	NaN	45997	43252	36281	44713	46174	44348	45936	43983	12936	11110	45809	11110	13667	11841	29342	13971	12844	28522	29952	24838	28126	20821	29587	NaN	NaN	NaN	NaN	NaN	NaN	NaN	NaN	NaN	NaN	NaN
Empty	NaN	NaN	NaN	NaN	NaN	NaN	NaN	NaN	NaN	NaN	NaN	NaN	NaN	NaN	NaN	25720	28277	20241	29738	31199	29373	24990	29007	34851	33025	30834	32660	35582	33756	12936	28946	24532	45750	36161	30682	34335	26299	35796	NaN	NaN	NaN	NaN	NaN	NaN	NaN	NaN	NaN	NaN	NaN
Empty	NaN	NaN	NaN	NaN	NaN	NaN	NaN	NaN	NaN	NaN	NaN	NaN	NaN	NaN	45873	45812	30742	45995	31837	35490	35490	36220	34029	45781	45995	43191	43191	41365	46113	44652	34394	22313	13912	45902	20821	18994	44562	NaN	NaN	NaN	NaN	NaN	NaN	NaN	NaN	NaN	NaN	NaN	NaN
Empty	NaN	NaN	NaN	NaN	NaN	NaN	NaN	NaN	NaN	NaN	NaN	NaN	NaN	NaN	45748	45017	45661	11049	45720	41730	41730	42461	45934	45017	11049	12875	13241	11049	16528	14702	45965	26330	17930	43132	23377	21551	46388	NaN	NaN	NaN	NaN	NaN	NaN	NaN	NaN	NaN	NaN	NaN	NaN
Empty	NaN	NaN	NaN	NaN	NaN	NaN	NaN	NaN	NaN	NaN	NaN	NaN	29707	28246	20210	25689	22767	23863	23863	27515	29342	27150	14366	14732	21671	28246	26420	28246	25689	34455	35855	14305	45964	46054	45993	24473	24838	NaN	NaN	NaN	NaN	NaN	NaN	NaN	NaN	NaN	NaN	NaN	NaN
Empty	NaN	NaN	NaN	NaN	NaN	NaN	NaN	NaN	NaN	NaN	NaN	NaN	23132	22037	14001	19115	16558	17654	17288	20941	22767	20576	44682	45047	15462	22037	20210	21671	19115	27515	31472	47178	45691	43497	45810	22647	23012	NaN	NaN	NaN	NaN	NaN	NaN	NaN	NaN	NaN	NaN	NaN	NaN
Empty	NaN	NaN	NaN	NaN	NaN	NaN	NaN	NaN	NaN	NaN	NaN	NaN	NaN	NaN	NaN	NaN	NaN	NaN	NaN	NaN	NaN	NaN	15067	23102	19815	24532	23774	18660	35431	45718	45810	32874	22282	17533	21916	17168	21551	20455	13150	15707	17899	19360	NaN	NaN	NaN	NaN	NaN	NaN	20821
Empty	NaN	NaN	NaN	NaN	NaN	NaN	NaN	NaN	NaN	NaN	NaN	NaN	NaN	NaN	NaN	NaN	NaN	NaN	NaN	NaN	NaN	NaN	24929	33695	30407	32933	29983	24504	45932	42401	43497	45690	25934	20821	25569	20455	25204	24108	16438	18994	21551	22647	NaN	NaN	NaN	NaN	NaN	NaN	24473
Empty	NaN	NaN	NaN	NaN	NaN	NaN	NaN	NaN	NaN	28611	18384	25689	22037	21306	28246	20941	19845	27515	18749	17654	24959	16923	25689	23132	16193	22402	18019	20210	35186	45813	42461	28157	2.00	17899	23377	NaN	NaN	NaN	NaN	NaN	NaN	NaN	NaN	NaN	NaN	NaN	NaN	NaN	NaN
Empty	NaN	NaN	NaN	NaN	NaN	NaN	NaN	NaN	NaN	45935	31138	45721	34425	33695	45905	33695	32599	45843	31868	30407	45662	29677	45721	35521	29312	34790	31138	32599	46143	16893	24532	16103	27760	11324	16438	NaN	NaN	NaN	NaN	NaN	NaN	NaN	NaN	NaN	NaN	NaN	NaN	NaN	NaN
Empty	NaN	NaN	NaN	NaN	NaN	NaN	NaN	NaN	NaN	NaN	NaN	NaN	45721	45905	36251	45662	45693	45782	5.00	42125	5.00	41760	45782	5.00	45752	45752	35156	34790	32599	31138	25659	21582	24504	29221	18994	13150	NaN	NaN	NaN	NaN	NaN	NaN	NaN	NaN	NaN	NaN	NaN	NaN	NaN
Empty	NaN	NaN	NaN	NaN	NaN	NaN	NaN	NaN	NaN	NaN	NaN	NaN	32994	35916	31168	32264	32629	34090	31898	45753	31898	45722	33725	31898	33359	33359	30072	29707	26785	25324	19115	45750	41334	45993	28491	21551	NaN	NaN	NaN	NaN	NaN	NaN	NaN	NaN	NaN	NaN	NaN	NaN	NaN
Empty	NaN	NaN	NaN	NaN	NaN	NaN	NaN	NaN	NaN	NaN	NaN	NaN	NaN	NaN	30834	33390	29738	36281	34851	33756	33756	6.00	41426	32264	32994	45694	34820	43252	6.00	29007	34790	19784	34366	34366	46054	45659	28126	19725	NaN	NaN	NaN	NaN	NaN	NaN	NaN	NaN	NaN	NaN	NaN
Empty	NaN	NaN	NaN	NaN	NaN	NaN	NaN	NaN	NaN	NaN	NaN	NaN	NaN	NaN	13697	16254	12236	16224	17715	16619	16619	16954	22068	12206	12936	17685	14763	23894	16954	11505	12175	29646	42430	42430	15738	42767	32874	23743	NaN	NaN	NaN	NaN	NaN	NaN	NaN	NaN	NaN	NaN	NaN
Empty	NaN	NaN	NaN	NaN	NaN	NaN	NaN	NaN	NaN	NaN	NaN	NaN	NaN	32264	17288	21671	29707	22402	45722	15097	22037	26785	22037	22037	20210	18019	22402	16923	24593	43983	45936	16497	32540	14277	12086	2.00	15342	NaN	NaN	NaN	NaN	NaN	NaN	NaN	NaN	NaN	NaN	NaN	NaN
Empty	NaN	NaN	NaN	NaN	NaN	NaN	NaN	NaN	NaN	NaN	NaN	NaN	NaN	21671	43952	11444	19480	12540	26785	42125	12175	16558	12175	12175	46874	44682	12175	43586	14366	32994	29342	46813	27426	46419	44593	32874	12785	NaN	NaN	NaN	NaN	NaN	NaN	NaN	NaN	NaN	NaN	NaN	NaN
Empty	NaN	NaN	NaN	NaN	NaN	NaN	NaN	NaN	NaN	NaN	NaN	NaN	NaN	NaN	32599	27851	24929	28946	22737	17624	29312	30407	18719	20911	18719	31138	35521	22372	35156	23833	3.00	12816	32509	20455	16438	42370	46388	NaN	NaN	NaN	NaN	NaN	NaN	NaN	NaN	NaN	NaN	NaN	NaN
Empty	NaN	NaN	NaN	NaN	NaN	NaN	NaN	NaN	NaN	NaN	NaN	NaN	NaN	NaN	11841	42156	45814	43983	35551	28976	44348	45444	30437	33359	30437	46539	15858	35186	15128	45694	32203	45750	16469	45690	31778	17899	23743	NaN	NaN	NaN	NaN	NaN	NaN	NaN	NaN	NaN	NaN	NaN	NaN
Empty	NaN	NaN	NaN	NaN	NaN	NaN	NaN	NaN	NaN	NaN	NaN	NaN	NaN	NaN	NaN	NaN	NaN	NaN	NaN	NaN	NaN	21641	21276	16528	20546	15797	15432	11049	11049	43556	17258	43160	13940	30348	11355	12086	23377	17899	13150	11689	20821	NaN	NaN	NaN	NaN	NaN	NaN	NaN	17533
Empty	NaN	NaN	NaN	NaN	NaN	NaN	NaN	NaN	NaN	NaN	NaN	NaN	NaN	NaN	NaN	NaN	NaN	NaN	NaN	NaN	NaN	20546	19815	15067	19450	14336	14336	46113	46113	42461	15797	42064	12844	29618	47150	11355	23012	17533	12785	11324	20455	NaN	NaN	NaN	NaN	NaN	NaN	NaN	17168
Empty	NaN	NaN	NaN	NaN	NaN	NaN	NaN	NaN	NaN	NaN	NaN	NaN	NaN	NaN	42491	45966	45813	45905	41760	45966	43221	35156	45721	45782	45843	11444	45752	45996	46143	14336	45691	20121	16103	34700	27030	45779	29587	33970	NaN	NaN	NaN	NaN	NaN	NaN	NaN	NaN	NaN	NaN	NaN
Empty	NaN	NaN	NaN	NaN	NaN	NaN	NaN	NaN	NaN	NaN	NaN	NaN	NaN	NaN	18384	16193	14366	15462	17288	16193	18749	46874	12905	13636	14732	23863	13636	16558	22037	24563	44621	26330	21947	45871	31048	43132	33970	45779	NaN	NaN	NaN	NaN	NaN	NaN	NaN	NaN	NaN	NaN	NaN
Empty	NaN	NaN	NaN	NaN	NaN	NaN	NaN	NaN	NaN	NaN	NaN	NaN	NaN	NaN	NaN	NaN	NaN	35217	45695	45754	45695	30437	35582	32660	36312	35551	45937	43617	34820	36281	34455	15766	46419	20852	25235	45840	25204	15707	27395	NaN	NaN	NaN	NaN	NaN	NaN	NaN	NaN	NaN	NaN
Empty	NaN	NaN	NaN	NaN	NaN	NaN	NaN	NaN	NaN	NaN	NaN	NaN	NaN	NaN	NaN	NaN	NaN	23529	25355	26085	25355	20576	23894	20972	24624	25689	28277	33359	24959	26420	24228	46813	42767	16469	20852	35796	22282	13516	24473	NaN	NaN	NaN	NaN	NaN	NaN	NaN	NaN	NaN	NaN
Empty	NaN	NaN	NaN	NaN	NaN	NaN	NaN	NaN	NaN	NaN	NaN	NaN	26054	27150	29707	25324	28246	22767	31168	28611	26785	29342	31533	27150	45753	30072	34820	45936	46174	45444	4.00	22313	45902	27395	23377	45871	28126	NaN	NaN	NaN	NaN	NaN	NaN	NaN	NaN	NaN	NaN	NaN	NaN
Empty	NaN	NaN	NaN	NaN	NaN	NaN	NaN	NaN	NaN	NaN	NaN	NaN	13302	14032	16954	12206	15493	45809	18780	15858	14032	16589	19146	14032	26451	17319	22798	28642	35582	34486	16528	32905	11720	34700	29952	11355	35431	NaN	NaN	NaN	NaN	NaN	NaN	NaN	NaN	NaN	NaN	NaN	NaN
Empty	NaN	NaN	NaN	NaN	NaN	NaN	NaN	NaN	NaN	NaN	NaN	NaN	NaN	NaN	NaN	NaN	NaN	46539	43617	20241	45809	44348	41791	42156	41791	45078	46539	15128	24259	24990	33390	26390	19784	28522	44986	29252	45689	45810	46784	NaN	NaN	NaN	NaN	NaN	NaN	NaN	NaN	NaN	NaN
Empty	NaN	NaN	NaN	NaN	NaN	NaN	NaN	NaN	NaN	NaN	NaN	NaN	NaN	NaN	NaN	NaN	NaN	44348	41426	17685	43252	42156	45844	45906	45875	42887	43983	12936	21702	22433	30834	24563	18688	27426	43525	28157	44958	45749	46054	NaN	NaN	NaN	NaN	NaN	NaN	NaN	NaN	NaN	NaN
Empty	NaN	NaN	NaN	NaN	NaN	NaN	NaN	NaN	NaN	NaN	NaN	NaN	NaN	21641	26390	23102	31138	24929	27851	30407	27485	28581	31138	25659	30773	23468	26755	24929	23833	43922	47150	45902	35431	27395	20090	19360	28491	NaN	NaN	NaN	NaN	NaN	NaN	NaN	NaN	NaN	NaN	NaN	NaN
Empty	NaN	NaN	NaN	NaN	NaN	NaN	NaN	NaN	NaN	NaN	NaN	NaN	NaN	30407	35156	32234	45935	34060	45662	45874	5.00	45721	45935	34790	45935	32599	35886	34060	32964	15432	15008	43862	45840	30682	23012	22282	31778	NaN	NaN	NaN	NaN	NaN	NaN	NaN	NaN	NaN	NaN	NaN	NaN
Empty	NaN	NaN	NaN	NaN	NaN	NaN	NaN	NaN	NaN	NaN	NaN	NaN	NaN	22463	47300	13332	42552	45108	45664	20271	45876	12966	15523	41456	41821	34121	42917	44378	32295	16984	43282	14702	33664	22313	41671	45963	30317	NaN	NaN	NaN	NaN	NaN	NaN	NaN	NaN	NaN	NaN	NaN	NaN
Empty	NaN	NaN	NaN	NaN	NaN	NaN	NaN	NaN	NaN	NaN	NaN	NaN	NaN	14458	45724	45969	32690	35612	26481	11902	29403	45938	43313	31594	31959	23559	33420	34881	21732	44774	33786	31138	11780	32174	13181	11720	45690	NaN	NaN	NaN	NaN	NaN	NaN	NaN	NaN	NaN	NaN	NaN	NaN
Empty	NaN	NaN	NaN	NaN	NaN	NaN	NaN	NaN	NaN	NaN	NaN	NaN	30437	26785	22767	18749	18749	17288	22037	27150	29342	24959	23498	31898	33359	33359	31533	45844	45785	35217	28185	35462	33604	25204	24838	21916	20455	NaN	NaN	NaN	NaN	NaN	NaN	NaN	NaN	NaN	NaN	NaN	NaN
Empty	NaN	NaN	NaN	NaN	NaN	NaN	NaN	NaN	NaN	NaN	NaN	NaN	12175	45778	42125	45752	45752	45662	45996	45778	11444	43952	42491	14001	15097	15097	13271	20576	13697	13667	16497	26330	27760	19725	19725	17168	15707	NaN	NaN	NaN	NaN	NaN	NaN	NaN	NaN	NaN	NaN	NaN	NaN
Empty	NaN	NaN	NaN	NaN	NaN	NaN	NaN	NaN	NaN	NaN	NaN	NaN	NaN	35490	45781	17258	45692	16893	45904	4.00	41365	19085	45383	45965	45661	45842	34759	45965	45692	14336	34759	12451	45779	45963	33970	25934	16072	NaN	NaN	NaN	NaN	NaN	NaN	NaN	NaN	NaN	NaN	NaN	NaN
Empty	NaN	NaN	NaN	NaN	NaN	NaN	NaN	NaN	NaN	NaN	NaN	NaN	NaN	33664	4.00	15067	35490	14702	45720	34759	45873	16893	43191	45781	35125	45692	32568	45812	35490	12510	32568	11355	45690	45871	32874	25204	15342	NaN	NaN	NaN	NaN	NaN	NaN	NaN	NaN	NaN	NaN	NaN	NaN
Empty	NaN	NaN	NaN	NaN	NaN	NaN	NaN	NaN	NaN	NaN	NaN	NaN	32264	23894	26085	26451	25720	11110	44713	26816	23894	24259	12571	43617	11110	25355	32295	31199	35521	17593	45352	45690	20821	17533	28491	16072	32143	NaN	NaN	NaN	NaN	NaN	NaN	NaN	NaN	NaN	NaN	NaN	NaN
Empty	NaN	NaN	NaN	NaN	NaN	NaN	NaN	NaN	NaN	NaN	NaN	NaN	45936	33025	35582	35582	35217	19876	16589	35947	33025	33390	21337	15493	19876	34851	41821	45968	42491	22341	13210	45932	23012	19360	31048	17899	34700	NaN	NaN	NaN	NaN	NaN	NaN	NaN	NaN	NaN	NaN	NaN	NaN
Empty	NaN	NaN	NaN	NaN	NaN	NaN	NaN	NaN	NaN	NaN	NaN	NaN	NaN	NaN	46204	12236	14793	13332	45839	45876	47300	47300	27912	12601	14427	45937	45968	43647	11140	25385	41487	47362	20546	33664	45691	45932	44958	NaN	NaN	NaN	NaN	NaN	NaN	NaN	NaN	NaN	NaN	NaN	NaN
Empty	NaN	NaN	NaN	NaN	NaN	NaN	NaN	NaN	NaN	NaN	NaN	NaN	NaN	NaN	32660	35217	45723	35947	32295	26451	33756	33756	15493	35582	45664	27181	27546	30468	34121	11140	26115	30164	12145	26359	31809	2.00	45993	NaN	NaN	NaN	NaN	NaN	NaN	NaN	NaN	NaN	NaN	NaN	NaN
Empty	NaN	NaN	NaN	NaN	NaN	NaN	NaN	NaN	NaN	NaN	NaN	NaN	NaN	NaN	NaN	NaN	NaN	NaN	NaN	NaN	NaN	NaN	13575	12114	41730	46082	12114	41365	18688	42795	42036	26665	31778	19725	12055	18629	44927	21186	12420	10959	18994	NaN	NaN	NaN	NaN	NaN	NaN	NaN	13150
Empty	NaN	NaN	NaN	NaN	NaN	NaN	NaN	NaN	NaN	NaN	NaN	NaN	NaN	NaN	NaN	NaN	NaN	NaN	NaN	NaN	NaN	NaN	45904	45751	45693	35125	45751	45662	46478	31107	22313	45932	46419	31778	22282	30317	17899	33604	23012	21186	30682	NaN	NaN	NaN	NaN	NaN	NaN	NaN	24108
Empty	NaN	NaN	NaN	NaN	NaN	NaN	NaN	NaN	NaN	NaN	NaN	NaN	NaN	NaN	NaN	45663	30072	20941	25324	32629	27515	34820	30437	41426	45694	43983	43983	45753	13667	19876	28946	42795	12086	45810	35431	32143	31413	24473	NaN	NaN	NaN	NaN	NaN	NaN	NaN	NaN	NaN	NaN	NaN
Empty	NaN	NaN	NaN	NaN	NaN	NaN	NaN	NaN	NaN	NaN	NaN	NaN	NaN	NaN	NaN	36281	29342	20210	24593	31898	26785	34090	29707	45967	6.00	43252	43252	45694	12936	19146	28216	42430	11720	45810	35431	31778	31413	24473	NaN	NaN	NaN	NaN	NaN	NaN	NaN	NaN	NaN	NaN	NaN
Empty	NaN	NaN	NaN	NaN	NaN	NaN	NaN	NaN	NaN	NaN	NaN	NaN	NaN	NaN	NaN	NaN	NaN	NaN	NaN	NaN	NaN	NaN	15827	14732	18384	15097	13271	19115	34820	34820	20576	21976	35096	16834	35065	22282	45658	14611	13150	11689	46753	12420	NaN	NaN	NaN	NaN	NaN	NaN	17899
Empty	NaN	NaN	NaN	NaN	NaN	NaN	NaN	NaN	NaN	NaN	NaN	NaN	NaN	NaN	NaN	NaN	NaN	NaN	NaN	NaN	NaN	NaN	25689	24593	28611	24959	23132	29342	45809	45809	30803	28915	45964	21582	45810	25204	11324	17168	15707	14246	12420	14977	NaN	NaN	NaN	NaN	NaN	NaN	20821
Empty	NaN	NaN	NaN	NaN	NaN	NaN	NaN	NaN	NaN	NaN	NaN	NaN	NaN	NaN	43191	45748	46478	44652	43191	45383	11780	46113	43556	12145	12145	12875	45017	46113	44652	11414	20880	36192	13547	15008	33970	16803	14246	20455	NaN	NaN	NaN	NaN	NaN	NaN	NaN	NaN	NaN	NaN	NaN
Empty	NaN	NaN	NaN	NaN	NaN	NaN	NaN	NaN	NaN	NaN	NaN	NaN	NaN	NaN	31837	34394	34759	33298	31837	33664	4.00	34394	32203	4.00	45661	45720	33664	34759	33298	36220	11383	28157	43862	44958	28856	12785	46753	16438	NaN	NaN	NaN	NaN	NaN	NaN	NaN	NaN	NaN	NaN	NaN
Empty	NaN	NaN	NaN	NaN	NaN	NaN	NaN	NaN	NaN	NaN	NaN	NaN	NaN	25294	20180	25294	19815	29677	30042	23833	26390	13271	28581	27485	24198	25659	14001	35521	13241	4.00	16469	45810	13181	33239	32509	31778	27030	NaN	NaN	NaN	NaN	NaN	NaN	NaN	NaN	NaN	NaN	NaN	NaN
Empty	NaN	NaN	NaN	NaN	NaN	NaN	NaN	NaN	NaN	NaN	NaN	NaN	NaN	21641	16528	21641	16163	25659	26024	20180	22737	45413	24563	23833	20180	22007	46143	31503	46113	33298	14277	45690	11355	31778	30682	30317	25569	NaN	NaN	NaN	NaN	NaN	NaN	NaN	NaN	NaN	NaN	NaN	NaN
Empty	NaN	NaN	NaN	NaN	NaN	NaN	NaN	NaN	NaN	NaN	NaN	NaN	45413	16923	43952	11444	46143	43586	18384	46508	42491	46874	45413	12540	45413	41760	12905	46143	32234	26359	45904	18295	42767	41671	41671	21186	NaN	NaN	NaN	NaN	NaN	NaN	NaN	NaN	NaN	NaN	NaN	NaN	NaN
Empty	NaN	NaN	NaN	NaN	NaN	NaN	NaN	NaN	NaN	NaN	NaN	NaN	45413	16923	43952	11444	46143	43586	18384	46508	42491	46874	45413	12540	45413	41760	12905	46143	32234	26359	45904	18295	42767	41671	41671	21186	NaN	NaN	NaN	NaN	NaN	NaN	NaN	NaN	NaN	NaN	NaN	NaN	NaN
Empty	NaN	NaN	NaN	NaN	NaN	NaN	NaN	NaN	NaN	NaN	NaN	NaN	NaN	36251	35886	45752	35886	33695	45905	45874	35521	45782	5.00	45782	41395	45843	45996	43586	45413	46874	45995	45812	18295	26665	17899	14611	17168	NaN	NaN	NaN	NaN	NaN	NaN	NaN	NaN	NaN	NaN	NaN	NaN
Empty	NaN	NaN	NaN	NaN	NaN	NaN	NaN	NaN	NaN	NaN	NaN	NaN	NaN	45752	45721	45905	45721	35886	41760	41395	45721	45966	45782	45935	43221	41395	42856	45778	47239	12540	42826	45965	19391	27395	18629	14977	17533	NaN	NaN	NaN	NaN	NaN	NaN	NaN	NaN	NaN	NaN	NaN	NaN
Empty	NaN	NaN	NaN	NaN	NaN	NaN	NaN	NaN	NaN	NaN	NaN	NaN	NaN	NaN	NaN	NaN	NaN	NaN	NaN	NaN	NaN	NaN	19876	14763	45997	13667	12206	14763	14763	14763	16954	32599	45965	14671	36161	45810	35431	45718	20486	45659	19360	NaN	NaN	NaN	NaN	NaN	NaN	NaN	17533
Empty	NaN	NaN	NaN	NaN	NaN	NaN	NaN	NaN	NaN	NaN	NaN	NaN	NaN	NaN	NaN	NaN	NaN	NaN	NaN	NaN	NaN	NaN	43647	45723	26451	7.00	35217	45723	45723	45723	45907	13636	18719	27089	43497	46419	42401	44958	29618	44228	24838	NaN	NaN	NaN	NaN	NaN	NaN	NaN	23012
Empty	NaN	NaN	NaN	NaN	NaN	NaN	NaN	NaN	NaN	NaN	NaN	NaN	NaN	34516	26846	35977	24654	34151	35247	35247	33055	31229	34516	13697	35247	31594	28307	30498	25385	27211	46174	41365	30376	30348	29952	32874	31413	NaN	NaN	NaN	NaN	NaN	NaN	NaN	NaN	NaN	NaN	NaN	NaN
Empty	NaN	NaN	NaN	NaN	NaN	NaN	NaN	NaN	NaN	NaN	NaN	NaN	NaN	7.00	29738	45723	27912	36312	45664	45664	34851	33390	36312	18050	45664	33756	31199	33025	28277	29738	18749	23437	13940	17930	21916	24473	23377	NaN	NaN	NaN	NaN	NaN	NaN	NaN	NaN	NaN	NaN	NaN	NaN
Empty	NaN	NaN	NaN	NaN	NaN	NaN	NaN	NaN	NaN	NaN	NaN	NaN	NaN	30773	33329	30773	29312	27851	30773	30407	31503	32234	28216	32964	30773	26024	26390	24929	23468	22372	27120	19450	27426	47150	11720	32874	20455	NaN	NaN	NaN	NaN	NaN	NaN	NaN	NaN	NaN	NaN	NaN	NaN
Empty	NaN	NaN	NaN	NaN	NaN	NaN	NaN	NaN	NaN	NaN	NaN	NaN	NaN	47239	13271	47239	45413	44317	11079	46874	11810	12540	44317	13271	11079	42125	42491	45996	45843	45752	43586	34790	45660	18660	19756	45840	25934	NaN	NaN	NaN	NaN	NaN	NaN	NaN	NaN	NaN	NaN	NaN	NaN
Empty	NaN	NaN	NaN	NaN	NaN	NaN	NaN	NaN	NaN	NaN	NaN	NaN	NaN	27881	13302	29342	22037	46174	29707	27515	31533	31168	32264	31168	24593	18749	17654	18384	17288	15462	45661	16834	45840	24838	25934	21916	14611	18994	NaN	NaN	NaN	NaN	NaN	NaN	NaN	NaN	NaN	NaN	NaN
Empty	NaN	NaN	NaN	NaN	NaN	NaN	NaN	NaN	NaN	NaN	NaN	NaN	NaN	32964	15097	33695	27851	11810	34425	32599	35886	35521	5.00	35521	30042	24929	23833	24563	23833	22372	15036	45902	27760	15342	16803	13150	43466	47119	NaN	NaN	NaN	NaN	NaN	NaN	NaN	NaN	NaN	NaN	NaN
Empty	NaN	NaN	NaN	NaN	NaN	NaN	NaN	NaN	NaN	NaN	NaN	NaN	NaN	34455	25324	29707	36281	35916	32264	45694	35186	30803	34820	34820	35551	35916	36281	35551	14001	17958	46813	19756	33604	2.00	13912	13181	35065	NaN	NaN	NaN	NaN	NaN	NaN	NaN	NaN	NaN	NaN	NaN	NaN
Empty	NaN	NaN	NaN	NaN	NaN	NaN	NaN	NaN	NaN	NaN	NaN	NaN	NaN	15432	45017	11780	16528	16163	13606	17258	15797	12510	15432	15432	15797	16163	16528	16163	4.00	21582	16103	32509	15707	17899	28126	27395	16438	NaN	NaN	NaN	NaN	NaN	NaN	NaN	NaN	NaN	NaN	NaN	NaN
Empty	NaN	NaN	NaN	NaN	NaN	NaN	NaN	NaN	NaN	NaN	NaN	NaN	NaN	32933	27820	30742	29281	30742	31472	33664	33664	31837	30376	27820	26724	29646	28915	30011	33664	28550	25965	31048	32143	16438	13881	22282	19725	NaN	NaN	NaN	NaN	NaN	NaN	NaN	NaN	NaN	NaN	NaN	NaN
Empty	NaN	NaN	NaN	NaN	NaN	NaN	NaN	NaN	NaN	NaN	NaN	NaN	NaN	16193	45778	13271	11444	12905	14366	17288	17288	14732	12905	45778	43952	11444	47239	12540	17288	46874	28550	21217	23043	45690	33604	45689	42036	NaN	NaN	NaN	NaN	NaN	NaN	NaN	NaN	NaN	NaN	NaN	NaN
Empty	NaN	NaN	NaN	NaN	NaN	NaN	NaN	NaN	NaN	NaN	NaN	18354	19815	18354	20911	15432	20546	20911	21641	23468	17258	23833	19815	20180	17624	22007	23468	16163	23468	26024	12540	45965	45660	10959	16438	11689	NaN	NaN	NaN	NaN	NaN	NaN	NaN	NaN	NaN	NaN	NaN	NaN	NaN
Empty	NaN	NaN	NaN	NaN	NaN	NaN	NaN	NaN	NaN	NaN	NaN	42461	43556	42461	44652	45904	44287	44652	45383	47209	41365	11049	43922	44287	41730	45748	47209	45934	47209	12875	34060	29281	28522	43831	12420	44562	NaN	NaN	NaN	NaN	NaN	NaN	NaN	NaN	NaN	NaN	NaN	NaN	NaN
Empty	NaN	NaN	NaN	NaN	NaN	NaN	NaN	NaN	NaN	30437	32599	5.00	45693	43586	36251	5.00	45717	5.00	27150	42125	30072	11810	18688	41395	43586	45935	18323	36251	13636	44713	12479	45323	34335	12785	15707	NaN	NaN	NaN	NaN	NaN	NaN	NaN	NaN	NaN	NaN	NaN	NaN	NaN	NaN
Empty	NaN	NaN	NaN	NaN	NaN	NaN	NaN	NaN	NaN	35186	5.00	45966	41395	11079	45935	45966	11749	45966	31533	46143	34455	15827	21610	45413	11079	44317	21245	45935	18019	13302	15036	47150	36161	13881	16803	NaN	NaN	NaN	NaN	NaN	NaN	NaN	NaN	NaN	NaN	NaN	NaN	NaN	NaN
Empty	NaN	NaN	NaN	NaN	NaN	NaN	NaN	NaN	NaN	NaN	NaN	32234	7.00	43221	45874	20941	35521	15462	45782	45845	44317	45843	12540	31503	18019	45782	41456	44378	28946	41760	23833	3.00	42401	24869	25204	29952	NaN	NaN	NaN	NaN	NaN	NaN	NaN	NaN	NaN	NaN	NaN	NaN	NaN
Empty	NaN	NaN	NaN	NaN	NaN	NaN	NaN	NaN	NaN	NaN	NaN	26755	28642	45662	33695	14366	29677	45778	32599	31199	45782	33329	43221	26024	11444	32964	33390	35947	23468	35886	18719	33270	45902	21582	23012	28126	NaN	NaN	NaN	NaN	NaN	NaN	NaN	NaN	NaN	NaN	NaN	NaN	NaN
Empty	NaN	NaN	NaN	NaN	NaN	NaN	NaN	NaN	NaN	NaN	NaN	NaN	NaN	NaN	NaN	29281	12844	45352	16862	25263	14671	18688	15766	17227	15766	11383	12479	16497	4.00	22706	34394	34029	18295	41671	45689	32143	27030	14246	NaN	NaN	NaN	NaN	NaN	NaN	NaN	NaN	NaN	NaN	NaN
Empty	NaN	NaN	NaN	NaN	NaN	NaN	NaN	NaN	NaN	NaN	NaN	NaN	NaN	NaN	NaN	41365	23437	19419	28185	45661	25628	30011	26724	28185	26359	21610	23071	27454	12875	34394	46844	46844	26330	11720	16103	45749	32509	18629	NaN	NaN	NaN	NaN	NaN	NaN	NaN	NaN	NaN	NaN	NaN
PP2A_1	NaN	NaN	NaN	NaN	NaN	NaN	NaN	NaN	NaN	NaN	NaN	NaN	NaN	NaN	NaN	NaN	NaN	NaN	NaN	NaN	16893	18354	43922	43922	45383	12510	13241	41730	15432	12510	45995	31107	15373	45779	27061	32874	20090	10959	45658	43831	NaN	NaN	NaN	NaN	NaN	NaN	NaN	NaN	NaN
PP2A_1	NaN	NaN	NaN	NaN	NaN	NaN	NaN	NaN	NaN	NaN	NaN	NaN	NaN	NaN	NaN	NaN	NaN	NaN	NaN	NaN	34060	35521	23833	23468	25294	28946	30042	20911	32599	29312	20180	46113	24869	46054	45719	45932	25934	16072	14246	12055	NaN	NaN	NaN	NaN	NaN	NaN	NaN	NaN	NaN
PP2A_1	NaN	NaN	NaN	NaN	NaN	NaN	NaN	NaN	NaN	NaN	NaN	NaN	NaN	NaN	NaN	NaN	NaN	NaN	NaN	NaN	NaN	NaN	28915	29281	25993	24167	21976	12479	25263	11749	45352	33635	36161	18629	19360	25569	18994	25934	42401	45993	34335	NaN	NaN	NaN	NaN	NaN	NaN	NaN	14611
PP2A_1	NaN	NaN	NaN	NaN	NaN	NaN	NaN	NaN	NaN	NaN	NaN	NaN	NaN	NaN	NaN	NaN	NaN	NaN	NaN	NaN	NaN	NaN	13575	13940	11018	46082	43891	35462	47178	34731	32174	21947	28126	12420	13150	18629	13150	18994	33604	32509	26665	NaN	NaN	NaN	NaN	NaN	NaN	NaN	45292
PP2A_1	NaN	NaN	NaN	NaN	NaN	NaN	NaN	NaN	NaN	NaN	NaN	NaN	NaN	NaN	NaN	NaN	NaN	NaN	NaN	NaN	16862	17958	17227	15036	15401	13940	15401	43525	44621	16132	33270	11324	44927	41275	47119	17168	23743	32509	22647	16438	NaN	NaN	NaN	NaN	NaN	NaN	NaN	NaN	NaN
PP2A_1	NaN	NaN	NaN	NaN	NaN	NaN	NaN	NaN	NaN	NaN	NaN	NaN	NaN	NaN	NaN	NaN	NaN	NaN	NaN	NaN	24198	25659	24929	21641	22372	20546	22007	11049	12145	23468	33664	28126	23743	18994	27030	35431	44593	20121	43132	34700	NaN	NaN	NaN	NaN	NaN	NaN	NaN	NaN	NaN
PP2A_1	NaN	NaN	NaN	NaN	NaN	NaN	NaN	NaN	NaN	NaN	NaN	NaN	NaN	NaN	NaN	NaN	NaN	NaN	34759	45965	31472	35490	34759	41365	45748	45842	45748	45812	45812	45781	12844	30713	29221	18629	33970	13181	15008	41671	31778	NaN	NaN	NaN	NaN	NaN	NaN	NaN	NaN	NaN	NaN
PP2A_1	NaN	NaN	NaN	NaN	NaN	NaN	NaN	NaN	NaN	NaN	NaN	NaN	NaN	NaN	NaN	NaN	NaN	NaN	45352	13575	42795	46082	45352	14305	17958	12479	17958	12114	12114	11749	27426	12086	17533	45292	21186	34335	35796	27760	19725	NaN	NaN	NaN	NaN	NaN	NaN	NaN	NaN	NaN	NaN
PP2A_1	NaN	NaN	NaN	NaN	NaN	NaN	NaN	NaN	NaN	NaN	NaN	NaN	NaN	NaN	NaN	NaN	NaN	NaN	NaN	NaN	NaN	NaN	35855	45751	45720	32933	35490	35855	4.00	45781	42095	35827	15008	26665	33970	27760	45810	44228	27030	32509	36161	NaN	NaN	NaN	NaN	NaN	NaN	NaN	18264
PP2A_1	NaN	NaN	NaN	NaN	NaN	NaN	NaN	NaN	NaN	NaN	NaN	NaN	NaN	NaN	NaN	NaN	NaN	NaN	NaN	NaN	NaN	NaN	12510	14702	14336	45748	12145	12510	12875	15432	19085	45717	22678	32143	45932	33604	45323	15008	32874	45810	42767	NaN	NaN	NaN	NaN	NaN	NaN	NaN	23377
PP2A_1	NaN	NaN	NaN	NaN	NaN	NaN	NaN	NaN	NaN	NaN	NaN	NaN	NaN	NaN	NaN	NaN	NaN	NaN	13241	13606	12145	14336	15067	15432	23468	18354	19815	19450	17624	22372	45934	43525	15373	43497	36161	26665	33970	42736	30317	NaN	NaN	NaN	NaN	NaN	NaN	NaN	NaN	NaN	NaN
PP2A_1	NaN	NaN	NaN	NaN	NaN	NaN	NaN	NaN	NaN	NaN	NaN	NaN	NaN	NaN	NaN	NaN	NaN	NaN	4.00	45661	35490	45720	45781	45812	46113	41365	42461	42461	45965	45017	27820	34001	44593	45659	29952	21551	28126	45839	24838	NaN	NaN	NaN	NaN	NaN	NaN	NaN	NaN	NaN	NaN
PP2A_1	NaN	NaN	NaN	NaN	NaN	NaN	NaN	NaN	NaN	NaN	NaN	NaN	NaN	NaN	NaN	NaN	NaN	NaN	NaN	44256	43891	42795	43891	45964	45811	41334	45933	43160	43525	15036	45964	31778	25569	22282	30317	24838	34700	45690	45932	25569	NaN	NaN	NaN	NaN	NaN	NaN	NaN	NaN	NaN
PP2A_1	NaN	NaN	NaN	NaN	NaN	NaN	NaN	NaN	NaN	NaN	NaN	NaN	NaN	NaN	NaN	NaN	NaN	NaN	NaN	30348	29983	29252	30348	27061	25235	27791	27061	29618	29983	45660	27061	23743	18264	15342	22647	17533	26299	28491	31048	18264	NaN	NaN	NaN	NaN	NaN	NaN	NaN	NaN	NaN
PP2A_1	NaN	NaN	NaN	45658	45689	45689	45689	45717	45658	1.00	0.99	45689	45658	45689	1.00	45689	45689	45748	45689	1.00	0.93	0.99	0.90	0.86	0.92	45689	0.92	0.85	45717	45689	20455	0.28	NaN	NaN	NaN	NaN	NaN	NaN	NaN	NaN	NaN	NaN	NaN	NaN	NaN	NaN	NaN	NaN	NaN
PP2A_1	NaN	NaN	NaN	45782	41395	45966	45996	42125	45905	45721	35886	41395	45813	45905	45721	45996	45966	45047	45966	45662	24929	35886	18719	47209	22737	41395	22007	46478	42856	45905	30498	14977	NaN	NaN	NaN	NaN	NaN	NaN	NaN	NaN	NaN	NaN	NaN	NaN	NaN	NaN	NaN	NaN	NaN
PP2A_1	NaN	NaN	NaN	NaN	NaN	NaN	NaN	NaN	NaN	NaN	NaN	NaN	NaN	NaN	NaN	NaN	35521	32964	28946	30773	34790	32964	30773	27120	28581	24198	20911	12510	22372	46143	45781	13912	43497	11720	12086	15008	34335	25934	NaN	NaN	NaN	NaN	NaN	NaN	NaN	NaN	NaN	NaN	NaN
PP2A_1	NaN	NaN	NaN	NaN	NaN	NaN	NaN	NaN	NaN	NaN	NaN	NaN	NaN	NaN	NaN	NaN	18719	16163	12875	13971	17989	16163	13971	11049	12145	45017	42095	34394	43191	28216	24532	42401	36161	45963	45963	43497	27395	20090	NaN	NaN	NaN	NaN	NaN	NaN	NaN	NaN	NaN	NaN	NaN
PP2A_1	NaN	NaN	NaN	NaN	NaN	NaN	NaN	NaN	NaN	NaN	NaN	NaN	NaN	NaN	NaN	NaN	NaN	NaN	NaN	15401	13575	11018	42064	45691	45750	34366	45691	35096	45841	45933	45352	14277	11720	18629	26665	45962	24838	15342	1.00	12055	NaN	NaN	NaN	NaN	NaN	NaN	NaN	NaN	NaN
PP2A_1	NaN	NaN	NaN	NaN	NaN	NaN	NaN	NaN	NaN	NaN	NaN	NaN	NaN	NaN	NaN	NaN	NaN	NaN	NaN	30376	28185	25263	19419	13940	14671	11018	13940	11383	16132	17227	23071	24869	21947	25204	34335	45292	32143	21551	45992	18264	NaN	NaN	NaN	NaN	NaN	NaN	NaN	NaN	NaN
PP2A_1	NaN	NaN	NaN	NaN	NaN	NaN	NaN	NaN	NaN	NaN	NaN	26359	20149	18323	16862	22341	14671	16862	14305	19784	45872	17593	45780	45780	42401	34700	24473	45810	19025	14277	28126	45658	45778	44927	11324	45717	NaN	NaN	NaN	NaN	NaN	NaN	NaN	NaN	NaN	NaN	NaN	NaN	NaN
PP2A_1	NaN	NaN	NaN	NaN	NaN	NaN	NaN	NaN	NaN	NaN	NaN	30011	23437	21976	20149	25993	18323	20149	17593	23071	42795	20880	41334	41334	44593	2.00	25934	45993	21582	16469	29587	45748	45870	46023	12420	45809	NaN	NaN	NaN	NaN	NaN	NaN	NaN	NaN	NaN	NaN	NaN	NaN	NaN
PP2A_1	NaN	NaN	NaN	NaN	NaN	NaN	NaN	NaN	NaN	NaN	NaN	NaN	NaN	NaN	NaN	NaN	NaN	NaN	NaN	NaN	NaN	NaN	NaN	NaN	NaN	29312	29312	45721	33329	45413	13241	14305	34366	45963	45993	43862	32905	42795	34001	35462	21582	45932	29221	NaN	NaN	NaN	NaN	25934	27760
PP2A_1	NaN	NaN	NaN	NaN	NaN	NaN	NaN	NaN	NaN	NaN	NaN	NaN	NaN	NaN	NaN	NaN	NaN	NaN	NaN	NaN	NaN	NaN	NaN	NaN	NaN	30742	30742	45692	34029	43556	17958	26330	12816	25204	25204	27760	11720	19756	12451	13912	45840	24838	16072	NaN	NaN	NaN	NaN	13516	14977
PP2A_1	NaN	NaN	NaN	NaN	NaN	NaN	NaN	NaN	NaN	NaN	NaN	NaN	NaN	NaN	NaN	NaN	45717	45323	11720	42401	21947	12816	45749	16469	19391	35065	42036	43132	41306	45902	28126	16803	18994	23743	17168	23743	24838	25934	NaN	NaN	NaN	NaN	NaN	NaN	NaN	NaN	NaN	NaN	NaN
PP2A_1	NaN	NaN	NaN	NaN	NaN	NaN	NaN	NaN	NaN	NaN	NaN	NaN	NaN	NaN	NaN	NaN	22313	29221	31413	26665	45902	32143	23377	35065	45718	20821	26299	27395	25934	24838	15342	42736	44562	11689	43101	11689	12785	13516	NaN	NaN	NaN	NaN	NaN	NaN	NaN	NaN	NaN	NaN	NaN
PP2A_1	NaN	NaN	NaN	NaN	NaN	NaN	NaN	NaN	NaN	NaN	NaN	NaN	NaN	NaN	NaN	NaN	NaN	NaN	45874	34425	35521	32599	45782	45662	45996	34790	5.00	36251	35521	19480	45720	43160	11355	45718	45659	27426	18660	21582	16438	NaN	NaN	NaN	NaN	NaN	NaN	NaN	NaN	NaN	NaN
PP2A_1	NaN	NaN	NaN	NaN	NaN	NaN	NaN	NaN	NaN	NaN	NaN	NaN	NaN	NaN	NaN	NaN	NaN	NaN	14732	45778	47239	43586	13271	11810	16193	46143	11810	11079	46874	32264	46844	13940	16834	42036	41671	33635	24139	27791	19725	NaN	NaN	NaN	NaN	NaN	NaN	NaN	NaN	NaN	NaN
PP2A_1	NaN	NaN	NaN	NaN	NaN	NaN	NaN	NaN	NaN	NaN	NaN	NaN	NaN	NaN	NaN	NaN	NaN	NaN	NaN	NaN	NaN	NaN	NaN	NaN	NaN	46478	46113	45748	44287	20911	45873	44958	33239	45749	45779	12451	24108	33604	45810	45963	34700	19725	20090	NaN	NaN	NaN	NaN	29952	45932
PP2A_1	NaN	NaN	NaN	NaN	NaN	NaN	NaN	NaN	NaN	NaN	NaN	NaN	NaN	NaN	NaN	NaN	NaN	NaN	NaN	NaN	NaN	NaN	NaN	NaN	NaN	45873	45873	45842	45720	13971	32933	41306	29952	34700	35065	45323	21186	30682	35431	45659	31778	17533	17533	NaN	NaN	NaN	NaN	27030	45659
PP2A_1	NaN	NaN	NaN	NaN	NaN	NaN	NaN	NaN	NaN	NaN	NaN	NaN	NaN	NaN	NaN	NaN	NaN	13940	14305	15036	45717	11749	11018	45903	45719	31809	33270	32905	45811	43891	21217	14277	46784	23377	23012	26299	36161	27760	45658	NaN	NaN	NaN	NaN	NaN	NaN	NaN	NaN	NaN	NaN
PP2A_1	NaN	NaN	NaN	NaN	NaN	NaN	NaN	NaN	NaN	NaN	NaN	NaN	NaN	NaN	NaN	NaN	NaN	45692	45751	45842	32203	35125	34394	25263	22341	15401	17227	16497	23802	30011	45872	31079	26330	34700	34700	45779	13547	45932	17899	NaN	NaN	NaN	NaN	NaN	NaN	NaN	NaN	NaN	NaN
PP2A_1	NaN	NaN	NaN	NaN	NaN	NaN	NaN	NaN	NaN	NaN	NaN	NaN	NaN	NaN	NaN	NaN	15067	20180	13241	15432	18354	15797	16163	21276	42095	20546	19815	24563	23468	46874	41365	45689	27030	31048	45810	21582	16469	30682	NaN	NaN	NaN	NaN	NaN	NaN	NaN	NaN	NaN	NaN	NaN
PP2A_1	NaN	NaN	NaN	NaN	NaN	NaN	NaN	NaN	NaN	NaN	NaN	NaN	NaN	NaN	NaN	NaN	13575	17227	12114	13940	15766	13940	14305	18323	42795	17593	17227	20515	19784	45720	42430	26299	12055	14977	20821	35431	31778	14977	NaN	NaN	NaN	NaN	NaN	NaN	NaN	NaN	NaN	NaN	NaN
PP2A_1	NaN	NaN	NaN	NaN	NaN	NaN	NaN	NaN	NaN	NaN	NaN	NaN	NaN	NaN	NaN	43556	44287	42826	46844	45965	45842	28185	25628	45352	46082	16132	26359	29646	45873	33298	45352	19756	21217	46784	15373	24504	35065	2.00	NaN	NaN	NaN	NaN	NaN	NaN	NaN	NaN	NaN	NaN	NaN
PP2A_1	NaN	NaN	NaN	NaN	NaN	NaN	NaN	NaN	NaN	NaN	NaN	NaN	NaN	NaN	NaN	45017	45748	44287	11780	41730	45965	29281	26724	46447	47178	17227	27454	31107	45965	34394	46447	20852	21947	10990	16103	25235	35796	45659	NaN	NaN	NaN	NaN	NaN	NaN	NaN	NaN	NaN	NaN	NaN
PP2A_1	NaN	NaN	NaN	NaN	NaN	NaN	NaN	NaN	NaN	NaN	NaN	NaN	NaN	NaN	NaN	NaN	NaN	NaN	16528	43586	23468	20546	20546	19085	22007	12510	12875	13971	11780	17624	46478	41365	42401	22647	36161	14642	30317	45932	16803	NaN	NaN	NaN	NaN	NaN	NaN	NaN	NaN	NaN	NaN
PP2A_1	NaN	NaN	NaN	NaN	NaN	NaN	NaN	NaN	NaN	NaN	NaN	NaN	NaN	NaN	NaN	NaN	NaN	NaN	42491	45694	13636	47239	47239	45413	12540	45721	45752	45874	5.00	43952	35156	28946	18295	32143	11355	28522	41306	16103	25204	NaN	NaN	NaN	NaN	NaN	NaN	NaN	NaN	NaN	NaN
PP2A_1	NaN	NaN	NaN	NaN	NaN	NaN	NaN	NaN	NaN	NaN	NaN	NaN	NaN	NaN	NaN	NaN	27546	23498	23863	25355	31898	25324	23132	26785	24593	33359	26785	29707	31564	16893	18323	29618	25600	17199	12086	45717	12816	25569	NaN	NaN	NaN	NaN	NaN	NaN	NaN	NaN	NaN	NaN	NaN
PP2A_1	NaN	NaN	NaN	NaN	NaN	NaN	NaN	NaN	NaN	NaN	NaN	NaN	NaN	NaN	NaN	NaN	33390	28246	28976	31199	45663	30437	27881	31533	29707	45783	31898	34820	45695	20911	21610	31809	27791	19391	13912	12114	14642	27030	NaN	NaN	NaN	NaN	NaN	NaN	NaN	NaN	NaN	NaN	NaN
PP2A_1	NaN	NaN	NaN	NaN	NaN	NaN	NaN	NaN	NaN	NaN	NaN	NaN	NaN	NaN	NaN	NaN	NaN	NaN	NaN	NaN	31107	20515	30011	25263	22341	24898	22706	21245	23802	24167	45692	35827	28856	30317	28491	45932	28126	12055	44927	45809	NaN	NaN	NaN	NaN	NaN	NaN	NaN	NaN	NaN
PP2A_1	NaN	NaN	NaN	NaN	NaN	NaN	NaN	NaN	NaN	NaN	NaN	NaN	NaN	NaN	NaN	NaN	NaN	NaN	NaN	NaN	16132	43525	15401	11018	44986	47178	45352	43891	46447	46447	21976	24504	21916	23012	21551	32143	21186	43466	45931	0.95	NaN	NaN	NaN	NaN	NaN	NaN	NaN	NaN	NaN
PP2A_1	NaN	NaN	NaN	NaN	NaN	NaN	NaN	NaN	NaN	NaN	NaN	NaN	NaN	NaN	NaN	NaN	44287	11414	12875	11780	45965	45017	45748	45692	45842	45904	13971	22737	26755	14001	12510	13912	26299	42036	13912	12086	17168	18994	NaN	NaN	NaN	NaN	NaN	NaN	NaN	NaN	NaN	NaN	NaN
PP2A_1	NaN	NaN	NaN	NaN	NaN	NaN	NaN	NaN	NaN	NaN	NaN	NaN	NaN	NaN	NaN	NaN	21276	24929	26390	25294	16893	22007	22372	13606	15432	16528	27851	45693	41760	30803	26390	21582	31778	12086	21582	19756	21916	23743	NaN	NaN	NaN	NaN	NaN	NaN	NaN	NaN	NaN	NaN	NaN
PP2A_1	NaN	NaN	NaN	NaN	NaN	NaN	NaN	NaN	NaN	NaN	NaN	NaN	NaN	NaN	NaN	NaN	NaN	NaN	NaN	NaN	NaN	NaN	34394	36220	45904	45934	35855	4.00	33298	45812	24532	29252	44228	26299	34335	31778	45840	27760	16803	13516	46023	NaN	NaN	NaN	NaN	NaN	NaN	NaN	44562
PP2A_1	NaN	NaN	NaN	NaN	NaN	NaN	NaN	NaN	NaN	NaN	NaN	NaN	NaN	NaN	NaN	NaN	NaN	NaN	NaN	NaN	NaN	NaN	43556	45383	12510	13606	45017	45748	42461	11780	32933	35827	12816	30317	45840	36161	44228	31778	20090	16438	12420	NaN	NaN	NaN	NaN	NaN	NaN	NaN	10959
PP2A_1	NaN	NaN	NaN	NaN	NaN	NaN	NaN	NaN	NaN	NaN	NaN	NaN	NaN	NaN	NaN	45811	25600	24504	24869	24869	27061	23408	24504	24139	22313	24139	20486	22313	23774	27791	13547	27760	18629	13150	14611	34700	31778	21916	NaN	NaN	NaN	NaN	NaN	NaN	NaN	NaN	NaN	NaN	NaN
PP2A_1	NaN	NaN	NaN	NaN	NaN	NaN	NaN	NaN	NaN	NaN	NaN	NaN	NaN	NaN	NaN	22372	45842	45720	45781	45781	45995	36220	45692	45661	34394	45661	31472	34029	36220	42826	21245	24139	46784	45779	45963	34366	29983	15008	NaN	NaN	NaN	NaN	NaN	NaN	NaN	NaN	NaN	NaN	NaN
PP2A_1	NaN	NaN	NaN	NaN	NaN	NaN	NaN	NaN	NaN	NaN	NaN	NaN	NaN	NaN	NaN	NaN	NaN	NaN	21610	20515	19784	29281	45692	45661	45873	45720	33664	4.00	24167	22341	16862	20880	32174	14277	45323	17564	15738	19025	29587	NaN	NaN	NaN	NaN	NaN	NaN	NaN	NaN	NaN	NaN
PP2A_1	NaN	NaN	NaN	NaN	NaN	NaN	NaN	NaN	NaN	NaN	NaN	NaN	NaN	NaN	NaN	NaN	NaN	NaN	45751	4.00	35855	46478	19085	18719	21641	19450	15067	17989	45965	45812	32568	45661	45352	25235	19025	28887	27061	30713	45718	NaN	NaN	NaN	NaN	NaN	NaN	NaN	NaN	NaN	NaN
PP2A_1	NaN	NaN	NaN	NaN	NaN	NaN	NaN	NaN	NaN	NaN	NaN	NaN	NaN	NaN	NaN	NaN	NaN	NaN	NaN	NaN	NaN	NaN	NaN	20455	20455	17168	18629	17533	18264	19725	18994	45839	0.88	0.81	0.78	0.87	0.84	0.91	0.94	0.85	0.81	0.77	NaN	NaN	NaN	NaN	NaN	NaN	0.75
PP2A_1	NaN	NaN	NaN	NaN	NaN	NaN	NaN	NaN	NaN	NaN	NaN	NaN	NaN	NaN	NaN	NaN	NaN	NaN	NaN	NaN	NaN	NaN	NaN	34029	34029	25263	29646	26359	28550	31837	30376	25965	44228	45718	35065	43497	45963	10990	13912	42036	45749	33970	NaN	NaN	NaN	NaN	NaN	NaN	32143
PP2A_1	NaN	NaN	NaN	NaN	NaN	NaN	NaN	NaN	NaN	NaN	NaN	NaN	NaN	NaN	NaN	NaN	NaN	NaN	NaN	NaN	NaN	29738	14427	15158	28277	25720	32660	28642	26816	26816	47270	35490	32174	17930	27426	33635	29618	45993	25204	45779	31778	NaN	NaN	NaN	NaN	NaN	NaN	NaN	25569
PP2A_1	NaN	NaN	NaN	NaN	NaN	NaN	NaN	NaN	NaN	NaN	NaN	NaN	NaN	NaN	NaN	NaN	NaN	NaN	NaN	NaN	NaN	16224	36312	45664	14763	12571	19146	15128	13667	13667	34820	27820	26696	12816	21947	27791	24139	45659	21551	34335	28126	NaN	NaN	NaN	NaN	NaN	NaN	NaN	22282
PP2A_1	NaN	NaN	NaN	NaN	NaN	NaN	NaN	NaN	NaN	NaN	NaN	NaN	NaN	NaN	22737	28216	17624	14336	22007	11414	11049	44652	45748	30011	46844	45383	42095	45661	45904	31107	22706	45748	46419	43862	28522	43132	35065	NaN	NaN	NaN	NaN	NaN	NaN	NaN	NaN	NaN	NaN	NaN	NaN
PP2A_1	NaN	NaN	NaN	NaN	NaN	NaN	NaN	NaN	NaN	NaN	NaN	NaN	NaN	NaN	46478	15067	41365	45812	45748	35855	35490	32933	34029	19419	34759	33298	30376	25993	28185	20515	12479	34029	45932	45718	20486	45690	29587	NaN	NaN	NaN	NaN	NaN	NaN	NaN	NaN	NaN	NaN	NaN	NaN
PP2A_1	NaN	NaN	NaN	NaN	NaN	NaN	NaN	NaN	NaN	NaN	NaN	NaN	NaN	NaN	NaN	NaN	NaN	NaN	NaN	NaN	NaN	NaN	24532	27089	26359	18688	15401	27089	26724	32203	20149	45718	18629	20455	31778	31778	33604	32509	31413	28491	25934	19725	NaN	NaN	NaN	NaN	NaN	NaN	15342
PP2A_1	NaN	NaN	NaN	NaN	NaN	NaN	NaN	NaN	NaN	NaN	NaN	NaN	NaN	NaN	NaN	NaN	NaN	NaN	NaN	NaN	NaN	NaN	24167	26724	26359	18323	15036	26724	26359	32203	19784	45690	18629	20455	31778	31778	33604	32143	31413	28126	25569	19360	NaN	NaN	NaN	NaN	NaN	NaN	15342
PP2A_1	NaN	NaN	NaN	NaN	NaN	NaN	NaN	NaN	NaN	NaN	NaN	NaN	NaN	NaN	NaN	NaN	NaN	NaN	43191	12510	35855	32568	25263	21245	43891	17227	45717	17593	21245	16132	15401	24532	28522	14642	16469	13547	12451	45902	25569	NaN	NaN	NaN	NaN	NaN	NaN	NaN	NaN	NaN	NaN
PP2A_1	NaN	NaN	NaN	NaN	NaN	NaN	NaN	NaN	NaN	NaN	NaN	NaN	NaN	NaN	NaN	NaN	NaN	NaN	44652	13971	45692	34029	26724	22706	45352	18323	46813	19054	22706	17227	16497	25993	29618	15373	17564	14642	13181	45993	26299	NaN	NaN	NaN	NaN	NaN	NaN	NaN	NaN	NaN	NaN
PP2A_1	NaN	NaN	NaN	NaN	NaN	NaN	NaN	NaN	NaN	NaN	NaN	NaN	NaN	NaN	NaN	NaN	NaN	NaN	29281	27820	30742	28550	27454	27820	28550	28550	27089	20149	20515	23071	12479	45779	25569	17168	17168	25934	24838	45749	23743	NaN	NaN	NaN	NaN	NaN	NaN	NaN	NaN	NaN	NaN
PP2A_1	NaN	NaN	NaN	NaN	NaN	NaN	NaN	NaN	NaN	NaN	NaN	NaN	NaN	NaN	NaN	NaN	NaN	NaN	43525	42430	44621	42795	42064	42064	42795	42795	41334	35827	36192	45780	29252	26299	15707	44927	44927	15707	14611	25934	14246	NaN	NaN	NaN	NaN	NaN	NaN	NaN	NaN	NaN	NaN
PP2A_1	NaN	NaN	NaN	NaN	NaN	NaN	NaN	NaN	NaN	NaN	NaN	NaN	NaN	NaN	27820	24532	24898	23802	27820	20880	24532	23071	22706	23071	19784	26359	21976	19054	24898	26359	21610	41671	29587	28126	20455	19725	21186	NaN	NaN	NaN	NaN	NaN	NaN	NaN	NaN	NaN	NaN	NaN	NaN
PP2A_1	NaN	NaN	NaN	NaN	NaN	NaN	NaN	NaN	NaN	NaN	NaN	NaN	NaN	NaN	23833	19450	20180	18719	24198	15432	19815	17989	17258	17989	13971	22007	16893	13241	20180	22007	16528	23408	45323	43497	33970	32874	34700	NaN	NaN	NaN	NaN	NaN	NaN	NaN	NaN	NaN	NaN	NaN	NaN
PP2A_1	NaN	NaN	NaN	NaN	NaN	NaN	NaN	NaN	NaN	NaN	NaN	NaN	NaN	NaN	NaN	NaN	NaN	NaN	NaN	NaN	NaN	45935	26024	27120	23468	22737	31868	29677	12905	19085	43922	13912	45871	45902	45932	34700	23377	47119	44197	44927	42736	NaN	NaN	NaN	NaN	NaN	NaN	NaN	NaN
PP2A_1	NaN	NaN	NaN	NaN	NaN	NaN	NaN	NaN	NaN	NaN	NaN	NaN	NaN	NaN	NaN	NaN	NaN	NaN	NaN	NaN	NaN	19845	45996	42125	45752	45693	47239	45047	30072	33329	20546	21582	46054	46419	46784	45993	28491	14611	11689	12420	46388	NaN	NaN	NaN	NaN	NaN	NaN	NaN	NaN
PP2A_1	NaN	NaN	NaN	NaN	NaN	NaN	NaN	NaN	NaN	NaN	NaN	NaN	NaN	NaN	NaN	NaN	NaN	31898	29342	45778	35186	21306	45996	36251	45966	45778	45813	46143	11810	30803	20911	43525	21582	46419	46784	19756	13547	24838	19725	NaN	NaN	NaN	NaN	NaN	NaN	NaN	NaN	NaN	NaN
PP2A_1	NaN	NaN	NaN	NaN	NaN	NaN	NaN	NaN	NaN	NaN	NaN	NaN	NaN	NaN	NaN	NaN	NaN	11475	45078	23498	14763	36281	18384	13271	18019	23498	16193	23863	26054	46539	32964	15401	28522	16103	16469	26330	20121	29221	24108	NaN	NaN	NaN	NaN	NaN	NaN	NaN	NaN	NaN	NaN
PP2A_1	NaN	NaN	NaN	NaN	NaN	NaN	NaN	NaN	NaN	NaN	NaN	NaN	NaN	16923	14001	14001	16923	14001	11444	16193	18019	12540	15097	15462	14001	32599	31503	16558	32234	31503	20941	21245	13912	34001	20121	28126	26665	NaN	NaN	NaN	NaN	NaN	NaN	NaN	NaN	NaN	NaN	NaN	NaN
PP2A_1	NaN	NaN	NaN	NaN	NaN	NaN	NaN	NaN	NaN	NaN	NaN	NaN	NaN	12905	46508	46508	12905	46508	43952	12175	14001	45413	11079	11444	46508	28946	27851	12540	28581	27851	16923	18688	12451	32174	18295	27030	25204	NaN	NaN	NaN	NaN	NaN	NaN	NaN	NaN	NaN	NaN	NaN	NaN
PP2A_1	NaN	NaN	NaN	NaN	NaN	NaN	NaN	NaN	NaN	NaN	NaN	NaN	NaN	NaN	NaN	NaN	NaN	NaN	NaN	NaN	NaN	24198	28216	21276	23468	19815	21641	28581	29677	27851	33329	15766	27426	35065	24473	35065	13547	43132	42036	31809	42401	NaN	NaN	NaN	NaN	NaN	NaN	NaN	NaN
PP2A_1	NaN	NaN	NaN	NaN	NaN	NaN	NaN	NaN	NaN	NaN	NaN	NaN	NaN	NaN	NaN	NaN	NaN	NaN	NaN	NaN	NaN	41365	44652	45781	45934	45692	45812	45017	45748	44652	12875	45719	16103	26665	17168	27030	45932	33970	33239	19756	33239	NaN	NaN	NaN	NaN	NaN	NaN	NaN	NaN
PP2A_1	NaN	NaN	NaN	NaN	NaN	NaN	NaN	NaN	NaN	NaN	NaN	NaN	NaN	NaN	NaN	NaN	17258	13606	15432	28915	28550	45934	45995	43556	26359	25628	28915	19815	42095	16132	28157	31778	31048	2.00	17564	16103	14246	15707	NaN	NaN	NaN	NaN	NaN	NaN	NaN	NaN	NaN	NaN	NaN
PP2A_1	NaN	NaN	NaN	NaN	NaN	NaN	NaN	NaN	NaN	NaN	NaN	NaN	NaN	NaN	NaN	NaN	46478	42826	45017	22706	22341	33664	34394	45661	20515	19784	22706	12145	35125	47178	23774	28491	28126	33239	13547	12086	12055	13516	NaN	NaN	NaN	NaN	NaN	NaN	NaN	NaN	NaN	NaN	NaN
PP2A_1	NaN	NaN	NaN	NaN	NaN	NaN	NaN	NaN	NaN	NaN	NaN	NaN	NaN	23498	21306	16923	22767	18384	16558	16193	13271	46874	13271	46508	14366	47239	11079	17654	15462	24228	18354	21582	15008	32874	31048	42767	17168	NaN	NaN	NaN	NaN	NaN	NaN	NaN	NaN	NaN	NaN	NaN	NaN
PP2A_1	NaN	NaN	NaN	NaN	NaN	NaN	NaN	NaN	NaN	NaN	NaN	NaN	NaN	23132	20941	16193	22402	18019	16193	15462	12905	46508	12905	45778	13636	46874	46874	17288	15097	23863	17624	21217	15008	32874	31048	42401	17168	NaN	NaN	NaN	NaN	NaN	NaN	NaN	NaN	NaN	NaN	NaN	NaN
PP2A_1	NaN	NaN	NaN	NaN	NaN	NaN	NaN	NaN	NaN	NaN	NaN	NaN	NaN	NaN	NaN	NaN	NaN	NaN	NaN	NaN	46023	46388	44927	44927	43466	44927	43831	44197	41275	0.99	0.89	0.67	0.66	0.53	0.64	0.68	0.63	0.64	0.61	0.48	NaN	NaN	NaN	NaN	NaN	NaN	NaN	NaN	NaN
PP2A_1	NaN	NaN	NaN	NaN	NaN	NaN	NaN	NaN	NaN	NaN	NaN	NaN	NaN	NaN	NaN	NaN	NaN	NaN	NaN	NaN	46388	46388	45292	45292	43466	45292	43831	44197	41275	0.99	0.89	0.67	0.66	0.53	0.65	0.68	0.64	0.64	0.61	0.48	NaN	NaN	NaN	NaN	NaN	NaN	NaN	NaN	NaN
PP2A_1	NaN	NaN	NaN	NaN	NaN	NaN	NaN	NaN	NaN	NaN	NaN	NaN	NaN	NaN	NaN	NaN	33298	45383	44652	43556	35125	31107	30742	31107	30011	29281	28915	25263	30011	17227	28550	19419	19391	46054	35431	32509	27395	20090	NaN	NaN	NaN	NaN	NaN	NaN	NaN	NaN	NaN	NaN	NaN
PP2A_1	NaN	NaN	NaN	NaN	NaN	NaN	NaN	NaN	NaN	NaN	NaN	NaN	NaN	NaN	NaN	NaN	32933	45017	44287	43191	34759	30742	30376	30742	29646	28915	28550	24898	29646	17227	28185	19419	19391	45689	35431	32143	27395	20090	NaN	NaN	NaN	NaN	NaN	NaN	NaN	NaN	NaN	NaN	NaN
PP2A_1	NaN	NaN	NaN	NaN	NaN	NaN	NaN	NaN	NaN	NaN	NaN	NaN	NaN	NaN	NaN	NaN	NaN	18323	23071	23802	22706	21610	20515	12844	15766	20880	17593	21610	23071	20515	11720	44228	34700	30317	42401	36161	29221	30317	25934	NaN	NaN	NaN	NaN	NaN	NaN	NaN	NaN	NaN	NaN
PP2A_1	NaN	NaN	NaN	NaN	NaN	NaN	NaN	NaN	NaN	NaN	NaN	NaN	NaN	NaN	NaN	NaN	NaN	34029	45873	45965	45842	45751	4.00	28185	31472	45661	33664	45751	45904	45661	22313	17564	43862	45810	15738	45323	45690	45810	33604	NaN	NaN	NaN	NaN	NaN	NaN	NaN	NaN	NaN	NaN
PP2A_1	NaN	NaN	NaN	NaN	NaN	NaN	NaN	NaN	NaN	NaN	NaN	NaN	NaN	NaN	NaN	NaN	NaN	23833	18719	23468	16163	47209	11414	45748	13241	44287	18354	18719	18354	30042	28216	45964	12451	35431	13181	16834	45779	15342	12420	NaN	NaN	NaN	NaN	NaN	NaN	NaN	NaN	NaN	NaN
PP2A_1	NaN	NaN	NaN	NaN	NaN	NaN	NaN	NaN	NaN	NaN	NaN	NaN	NaN	NaN	NaN	NaN	NaN	18323	14671	18323	12844	44986	45352	44256	47178	42795	14305	14671	14305	23071	21610	12451	28126	17899	28491	31048	19725	45839	45658	NaN	NaN	NaN	NaN	NaN	NaN	NaN	NaN	NaN	NaN
PP2A_1	NaN	NaN	NaN	NaN	NaN	NaN	NaN	NaN	NaN	NaN	NaN	NaN	NaN	NaN	NaN	26024	23833	15797	14702	45904	45781	33664	33298	32203	35125	32203	45965	42826	43556	13971	22341	12816	31809	42401	34700	45749	18264	44927	NaN	NaN	NaN	NaN	NaN	NaN	NaN	NaN	NaN	NaN	NaN
PP2A_1	NaN	NaN	NaN	NaN	NaN	NaN	NaN	NaN	NaN	NaN	NaN	NaN	NaN	NaN	NaN	46844	45017	45720	4.00	26359	25263	20515	20515	19419	21976	19419	27089	29281	30011	35855	46813	41671	22313	35431	28491	31048	13516	45992	NaN	NaN	NaN	NaN	NaN	NaN	NaN	NaN	NaN	NaN	NaN
PP2A_1	NaN	NaN	NaN	NaN	NaN	NaN	NaN	NaN	NaN	NaN	NaN	NaN	NaN	NaN	NaN	NaN	NaN	24898	24898	21976	25993	17958	21245	25628	25628	15036	11749	11383	22706	28185	20515	46419	30317	26299	12420	16072	32874	27395	13881	NaN	NaN	NaN	NaN	NaN	NaN	NaN	NaN	NaN	NaN
PP2A_1	NaN	NaN	NaN	NaN	NaN	NaN	NaN	NaN	NaN	NaN	NaN	NaN	NaN	NaN	NaN	NaN	NaN	33298	33298	30011	34394	25993	29646	34394	34029	23071	19419	18688	31107	45661	28915	15373	34700	30317	15342	19360	45690	31413	17168	NaN	NaN	NaN	NaN	NaN	NaN	NaN	NaN	NaN	NaN
PP2A_1	NaN	NaN	NaN	NaN	NaN	NaN	NaN	NaN	NaN	NaN	NaN	NaN	NaN	16893	16163	13606	17258	13971	16163	15432	15432	16528	23802	44287	41365	45812	22341	23437	23071	13210	31079	2.00	35796	35065	43497	31048	43831	NaN	NaN	NaN	NaN	NaN	NaN	NaN	NaN	NaN	NaN	NaN	NaN
PP2A_1	NaN	NaN	NaN	NaN	NaN	NaN	NaN	NaN	NaN	NaN	NaN	NaN	NaN	42856	42125	45874	43952	45905	42491	41395	41760	42856	45383	32599	28946	26390	43556	45017	44287	32933	11749	11720	10990	46419	19756	42036	14611	NaN	NaN	NaN	NaN	NaN	NaN	NaN	NaN	NaN	NaN	NaN	NaN
PP2A_1	NaN	NaN	NaN	NaN	NaN	NaN	NaN	NaN	NaN	NaN	NaN	NaN	NaN	NaN	NaN	NaN	NaN	NaN	13667	45078	15858	14763	12206	13302	13667	16954	18050	14397	45078	15128	14763	34029	30713	43132	14642	43132	46419	45689	44228	NaN	NaN	NaN	NaN	NaN	NaN	NaN	NaN	NaN	NaN
PP2A_1	NaN	NaN	NaN	NaN	NaN	NaN	NaN	NaN	NaN	NaN	NaN	NaN	NaN	NaN	NaN	NaN	NaN	NaN	14732	46874	16923	15827	13636	14732	14732	17654	18749	15462	46874	16193	15827	12114	15008	31048	45749	31048	33970	33239	31778	NaN	NaN	NaN	NaN	NaN	NaN	NaN	NaN	NaN	NaN
PP2A_1	NaN	NaN	NaN	NaN	NaN	NaN	NaN	NaN	NaN	NaN	NaN	NaN	NaN	NaN	NaN	NaN	NaN	35462	34001	3.00	36192	45811	35096	35462	36192	35096	45660	45691	43525	16132	45323	17899	44927	45292	22647	20090	12420	44197	45901	NaN	NaN	NaN	NaN	NaN	NaN	NaN	NaN	NaN	NaN
PP2A_1	NaN	NaN	NaN	NaN	NaN	NaN	NaN	NaN	NaN	NaN	NaN	NaN	NaN	NaN	NaN	NaN	NaN	24898	23071	26359	25993	28915	24532	25263	25993	24532	26724	27454	34759	46478	28522	31048	19360	19725	45659	33604	24108	18264	12785	NaN	NaN	NaN	NaN	NaN	NaN	NaN	NaN	NaN	NaN
PP2A_1	NaN	NaN	NaN	NaN	NaN	NaN	NaN	NaN	NaN	NaN	NaN	NaN	NaN	NaN	14336	14702	17624	22007	17258	16893	22372	20911	20911	22372	26755	19815	22737	21276	26024	45693	36251	43160	20486	41671	47150	17564	29952	NaN	NaN	NaN	NaN	NaN	NaN	NaN	NaN	NaN	NaN	NaN	NaN
PP2A_1	NaN	NaN	NaN	NaN	NaN	NaN	NaN	NaN	NaN	NaN	NaN	NaN	NaN	NaN	31503	32234	35156	45935	35156	34790	45966	45843	45843	45966	45413	45721	45996	45874	44682	20576	19480	19054	30713	13547	19756	27426	45690	NaN	NaN	NaN	NaN	NaN	NaN	NaN	NaN	NaN	NaN	NaN	NaN
PP2A_1	NaN	NaN	NaN	NaN	NaN	NaN	NaN	NaN	NaN	NaN	NaN	NaN	NaN	NaN	NaN	NaN	31533	29707	19845	26420	20576	21671	24228	22402	24959	22037	21671	33725	45875	15128	26024	29281	12816	45810	15008	33635	35096	44593	30682	NaN	NaN	NaN	NaN	NaN	NaN	NaN	NaN	NaN	NaN
PP2A_1	NaN	NaN	NaN	NaN	NaN	NaN	NaN	NaN	NaN	NaN	NaN	NaN	NaN	NaN	NaN	NaN	28246	26785	16923	23498	17654	18749	21306	19115	21671	18749	18384	30803	36281	11841	23468	27089	11720	45718	13912	32174	33635	43497	29587	NaN	NaN	NaN	NaN	NaN	NaN	NaN	NaN	NaN	NaN
PP2A_1	NaN	NaN	NaN	NaN	NaN	NaN	NaN	NaN	NaN	NaN	NaN	NaN	NaN	NaN	34060	32599	31138	29677	28946	25294	26390	24198	28581	27485	26024	26390	27485	29312	27485	27851	16163	35855	16469	31413	11720	31079	13912	NaN	NaN	NaN	NaN	NaN	NaN	NaN	NaN	NaN	NaN	NaN	NaN
PP2A_1	NaN	NaN	NaN	NaN	NaN	NaN	NaN	NaN	NaN	NaN	NaN	NaN	NaN	NaN	22737	21276	19815	18354	17624	14336	15432	13241	17258	16528	15067	15432	16163	18354	16528	16528	42461	26724	47150	27030	42767	24504	44958	NaN	NaN	NaN	NaN	NaN	NaN	NaN	NaN	NaN	NaN	NaN	NaN
PP2A_1	NaN	NaN	NaN	NaN	NaN	NaN	NaN	NaN	NaN	NaN	NaN	NaN	NaN	NaN	NaN	45905	42491	45996	42491	14001	45813	41395	29677	24929	30042	16893	28946	35521	45752	23863	24563	45964	12816	45659	45963	44958	24838	29952	NaN	NaN	NaN	NaN	NaN	NaN	NaN	NaN	NaN	NaN	NaN
PP2A_1	NaN	NaN	NaN	NaN	NaN	NaN	NaN	NaN	NaN	NaN	NaN	NaN	NaN	NaN	NaN	19480	22402	20576	22402	31168	18384	21306	45047	45905	45413	31138	43952	15097	17654	41791	45874	13940	20486	43132	10990	15373	30317	35796	NaN	NaN	NaN	NaN	NaN	NaN	NaN	NaN	NaN	NaN	NaN
PP2A_1	NaN	NaN	NaN	NaN	NaN	NaN	NaN	NaN	NaN	NaN	NaN	NaN	NaN	NaN	NaN	NaN	NaN	NaN	NaN	33664	34394	4.00	30742	4.00	15766	17593	46447	31472	42430	34029	45692	45691	16834	17168	16803	20455	21186	32874	26665	10959	NaN	NaN	NaN	NaN	NaN	NaN	NaN	NaN	NaN
PP2A_1	NaN	NaN	NaN	NaN	NaN	NaN	NaN	NaN	NaN	NaN	NaN	NaN	NaN	NaN	NaN	NaN	NaN	NaN	NaN	45843	45935	42856	35521	42856	15797	18354	45017	36251	45873	45874	43586	33298	43160	33239	32509	45690	45749	16834	45323	24838	NaN	NaN	NaN	NaN	NaN	NaN	NaN	NaN	NaN
PP2A_1	NaN	NaN	NaN	NaN	NaN	NaN	NaN	NaN	NaN	NaN	NaN	NaN	NaN	NaN	NaN	42156	29342	26085	27546	29738	31199	21306	34851	33390	33025	30468	27181	31929	28642	11110	32234	31809	11383	45690	27061	46419	26696	45871	NaN	NaN	NaN	NaN	NaN	NaN	NaN	NaN	NaN	NaN	NaN
PP2A_1	NaN	NaN	NaN	NaN	NaN	NaN	NaN	NaN	NaN	NaN	NaN	NaN	NaN	NaN	NaN	13667	45663	34851	36312	45815	45937	28611	44013	42552	42186	45845	35947	45998	45695	19146	45813	35827	15766	45932	30713	12816	30348	42036	NaN	NaN	NaN	NaN	NaN	NaN	NaN	NaN	NaN	NaN	NaN
PP2A_1	NaN	NaN	NaN	NaN	NaN	NaN	NaN	NaN	NaN	NaN	NaN	NaN	NaN	NaN	20180	21641	17989	16528	17258	17258	19815	18354	15067	47209	15067	20911	22372	24929	22372	26755	46874	45660	46784	47150	21217	24504	15373	NaN	NaN	NaN	NaN	NaN	NaN	NaN	NaN	NaN	NaN	NaN	NaN
PP2A_1	NaN	NaN	NaN	NaN	NaN	NaN	NaN	NaN	NaN	NaN	NaN	NaN	NaN	NaN	35855	45692	34029	32568	33298	33664	35490	34394	31472	27820	31472	4.00	45720	45934	45720	42095	23102	23043	36161	2.00	46054	12451	45993	NaN	NaN	NaN	NaN	NaN	NaN	NaN	NaN	NaN	NaN	NaN	NaN
PP2A_1	NaN	NaN	NaN	NaN	NaN	NaN	NaN	NaN	NaN	NaN	NaN	NaN	NaN	NaN	NaN	NaN	NaN	15067	16528	13971	12510	12875	15797	16893	13241	14702	13606	16163	18719	45778	12540	45964	11720	45779	28491	25934	45689	43862	45932	NaN	NaN	NaN	NaN	NaN	NaN	NaN	NaN	NaN	NaN
PP2A_1	NaN	NaN	NaN	NaN	NaN	NaN	NaN	NaN	NaN	NaN	NaN	NaN	NaN	NaN	NaN	NaN	NaN	23468	25294	22372	20911	21276	24563	25659	21641	23468	22007	24563	27485	19480	22767	46813	16469	42036	31778	29221	13547	11720	44228	NaN	NaN	NaN	NaN	NaN	NaN	NaN	NaN	NaN	NaN
PP2A_1	NaN	NaN	NaN	NaN	NaN	NaN	NaN	NaN	NaN	NaN	NaN	NaN	NaN	NaN	NaN	NaN	NaN	46874	44682	26390	29677	31138	43221	32964	31138	29312	29677	27120	45996	28216	14001	41699	20852	24504	27426	35096	17199	28522	44228	NaN	NaN	NaN	NaN	NaN	NaN	NaN	NaN	NaN	NaN
PP2A_1	NaN	NaN	NaN	NaN	NaN	NaN	NaN	NaN	NaN	NaN	NaN	NaN	NaN	NaN	NaN	NaN	NaN	16193	13636	31503	34790	36251	12175	45752	36251	34060	34790	32234	46143	32964	19845	44986	23774	27061	30348	45750	19756	31444	46784	NaN	NaN	NaN	NaN	NaN	NaN	NaN	NaN	NaN	NaN
PP2A_1	NaN	NaN	NaN	NaN	NaN	NaN	NaN	NaN	NaN	NaN	NaN	NaN	NaN	NaN	NaN	35521	45662	35156	30042	33329	26755	11049	24198	31503	46478	23833	33695	35521	45905	15097	22341	16469	28856	32874	42401	31048	29952	18994	NaN	NaN	NaN	NaN	NaN	NaN	NaN	NaN	NaN	NaN	NaN
PP2A_1	NaN	NaN	NaN	NaN	NaN	NaN	NaN	NaN	NaN	NaN	NaN	NaN	NaN	NaN	NaN	45721	45843	45721	32234	35886	29312	13241	26755	33695	12145	26024	35886	45721	42125	17654	23802	17564	29587	33970	43497	31778	30682	19725	NaN	NaN	NaN	NaN	NaN	NaN	NaN	NaN	NaN	NaN	NaN
PP2A_1	NaN	NaN	NaN	NaN	NaN	NaN	NaN	NaN	NaN	NaN	NaN	NaN	NaN	NaN	NaN	NaN	NaN	NaN	NaN	NaN	NaN	NaN	32174	36192	32905	35096	45872	45903	42795	32933	20149	43862	28491	19360	16072	14611	26299	32509	30682	46023	46388	NaN	NaN	NaN	NaN	NaN	NaN	NaN	45778
PP2A_1	NaN	NaN	NaN	NaN	NaN	NaN	NaN	NaN	NaN	NaN	NaN	NaN	NaN	NaN	NaN	NaN	NaN	NaN	NaN	NaN	NaN	NaN	44621	12479	45352	11383	16497	16862	20149	13241	35490	16834	36161	26299	22282	20455	33970	45963	45810	14977	15342	NaN	NaN	NaN	NaN	NaN	NaN	NaN	43101
PP2A_1	NaN	NaN	NaN	NaN	NaN	NaN	NaN	NaN	NaN	NaN	NaN	NaN	NaN	NaN	NaN	23132	17288	17654	18749	20210	20210	45778	12905	16558	45996	45752	5.00	34060	45721	45874	45935	44986	13912	45902	2.00	42036	21186	15342	NaN	NaN	NaN	NaN	NaN	NaN	NaN	NaN	NaN	NaN	NaN
PP2A_1	NaN	NaN	NaN	NaN	NaN	NaN	NaN	NaN	NaN	NaN	NaN	NaN	NaN	NaN	NaN	16923	11444	11444	12540	14001	14366	45905	43586	46874	35156	32599	31138	28581	32234	34060	34790	41334	11355	45690	34335	45871	19725	13881	NaN	NaN	NaN	NaN	NaN	NaN	NaN	NaN	NaN	NaN	NaN
PP2A_1	NaN	NaN	NaN	NaN	NaN	NaN	NaN	NaN	NaN	NaN	NaN	NaN	NaN	NaN	NaN	NaN	NaN	NaN	NaN	NaN	NaN	34820	34455	6.00	45694	30437	23863	23132	45753	45906	45874	25628	29252	28522	12816	12816	20852	33270	25235	30348	41334	NaN	NaN	NaN	NaN	NaN	NaN	NaN	NaN
PP2A_1	NaN	NaN	NaN	NaN	NaN	NaN	NaN	NaN	NaN	NaN	NaN	NaN	NaN	NaN	NaN	NaN	NaN	NaN	NaN	NaN	NaN	35551	34820	45694	45753	31168	24593	23863	45814	45967	45935	25993	29618	28887	13181	13181	20852	33635	25600	30713	41334	NaN	NaN	NaN	NaN	NaN	NaN	NaN	NaN
PP2A_1	NaN	NaN	NaN	NaN	NaN	NaN	NaN	NaN	NaN	NaN	NaN	NaN	NaN	NaN	NaN	43952	44317	47239	45778	41395	44682	44682	41395	14732	12175	12540	11810	47239	14001	18749	20576	43922	29618	27760	23377	19360	17533	31048	NaN	NaN	NaN	NaN	NaN	NaN	NaN	NaN	NaN	NaN	NaN
PP2A_1	NaN	NaN	NaN	NaN	NaN	NaN	NaN	NaN	NaN	NaN	NaN	NaN	NaN	NaN	NaN	42491	42491	45778	43952	45874	42856	43221	45874	13271	46874	47239	46508	45778	12175	16923	18749	42461	28887	27395	22647	18994	17168	30682	NaN	NaN	NaN	NaN	NaN	NaN	NaN	NaN	NaN	NaN	NaN
PP2A_1	NaN	NaN	NaN	NaN	NaN	NaN	NaN	NaN	NaN	NaN	NaN	NaN	NaN	NaN	32568	19054	46447	20880	47178	14305	13210	11749	15401	13940	16497	46813	45717	11749	43525	46813	45691	3.00	29587	29587	24473	22647	24838	NaN	NaN	NaN	NaN	NaN	NaN	NaN	NaN	NaN	NaN	NaN	NaN
PP2A_1	NaN	NaN	NaN	NaN	NaN	NaN	NaN	NaN	NaN	NaN	NaN	NaN	NaN	NaN	46082	34731	27061	36192	27791	30713	29618	28522	31809	30348	32540	27426	26330	28522	24504	27426	19391	18660	18629	18994	14611	13150	14611	NaN	NaN	NaN	NaN	NaN	NaN	NaN	NaN	NaN	NaN	NaN	NaN
PP2A_1	NaN	NaN	NaN	NaN	NaN	NaN	NaN	NaN	NaN	NaN	NaN	NaN	NaN	NaN	44986	44986	42064	46813	11749	44621	11018	44986	45352	43525	12844	46813	15401	17227	21610	45873	23408	32143	24473	27395	45690	21551	12055	NaN	NaN	NaN	NaN	NaN	NaN	NaN	NaN	NaN	NaN	NaN	NaN
PP2A_1	NaN	NaN	NaN	NaN	NaN	NaN	NaN	NaN	NaN	NaN	NaN	NaN	NaN	NaN	11749	12114	45352	13575	15036	11383	14305	11749	12479	46813	16497	13940	19054	20880	25628	43922	26330	34335	26299	29221	45871	23012	13516	NaN	NaN	NaN	NaN	NaN	NaN	NaN	NaN	NaN	NaN	NaN	NaN
PP2A_1	NaN	NaN	NaN	NaN	NaN	NaN	NaN	NaN	NaN	NaN	NaN	NaN	45719	34366	31444	3.00	34366	32905	45780	36192	45719	34001	45660	35827	33270	35827	32905	34731	35096	45872	45779	21186	16438	16803	16438	25569	NaN	NaN	NaN	NaN	NaN	NaN	NaN	NaN	NaN	NaN	NaN	NaN	NaN
PP2A_1	NaN	NaN	NaN	NaN	NaN	NaN	NaN	NaN	NaN	NaN	NaN	NaN	45691	34001	31444	36192	34001	32540	45750	35827	45691	33635	3.00	35462	32905	35462	32540	34366	34731	45841	45749	20821	16438	16803	16438	25569	NaN	NaN	NaN	NaN	NaN	NaN	NaN	NaN	NaN	NaN	NaN	NaN	NaN
PP2A_1	NaN	NaN	NaN	NaN	NaN	NaN	NaN	NaN	NaN	NaN	NaN	NaN	12114	12844	13940	12844	11749	14671	13210	11749	11749	12844	45994	45994	41699	43891	43891	43525	45994	45994	19391	45749	19725	27030	45659	24838	NaN	NaN	NaN	NaN	NaN	NaN	NaN	NaN	NaN	NaN	NaN	NaN	NaN
PP2A_1	NaN	NaN	NaN	NaN	NaN	NaN	NaN	NaN	NaN	NaN	NaN	NaN	18688	19784	20515	19784	18323	21610	20149	18688	18688	19419	11018	11018	11383	13940	13575	13575	11018	47178	24504	42401	23012	30682	41306	28126	NaN	NaN	NaN	NaN	NaN	NaN	NaN	NaN	NaN	NaN	NaN	NaN	NaN
PP2A_1	NaN	NaN	NaN	NaN	NaN	NaN	NaN	NaN	NaN	NaN	NaN	NaN	20852	23408	23408	22313	22678	21947	24869	24504	26696	25600	25965	24139	24504	28522	25600	25600	24869	25965	12451	26299	16072	19360	15707	42005	NaN	NaN	NaN	NaN	NaN	NaN	NaN	NaN	NaN	NaN	NaN	NaN	NaN
PP2A_1	NaN	NaN	NaN	NaN	NaN	NaN	NaN	NaN	NaN	NaN	NaN	NaN	11720	13912	14277	12816	13181	12816	15373	15008	17199	16103	16103	14642	15008	18660	15738	16103	15373	16469	45963	20090	10959	13881	47119	45748	NaN	NaN	NaN	NaN	NaN	NaN	NaN	NaN	NaN	NaN	NaN	NaN	NaN
PP2A_1	NaN	NaN	NaN	NaN	NaN	NaN	NaN	NaN	NaN	NaN	NaN	NaN	NaN	34335	36161	45690	35431	34335	45749	32874	35065	31048	29952	45690	34335	32874	35431	45690	36161	24108	18994	41275	45778	45870	45931	43466	42370	NaN	NaN	NaN	NaN	NaN	NaN	NaN	NaN	NaN	NaN	NaN	NaN
PP2A_1	NaN	NaN	NaN	NaN	NaN	NaN	NaN	NaN	NaN	NaN	NaN	NaN	NaN	1.00	45717	45748	45658	1.00	45778	0.98	45658	0.95	0.94	45748	1.00	0.98	45658	45748	45717	0.85	0.78	0.58	0.54	0.55	0.56	0.61	0.60	NaN	NaN	NaN	NaN	NaN	NaN	NaN	NaN	NaN	NaN	NaN	NaN
PP2A_1	NaN	NaN	NaN	NaN	NaN	NaN	NaN	NaN	NaN	NaN	NaN	NaN	NaN	NaN	NaN	NaN	NaN	NaN	NaN	19025	18295	19391	20852	19756	18660	17199	18660	20486	18660	13547	45690	17899	46388	43466	19725	20455	23012	20455	20821	23377	NaN	NaN	NaN	NaN	NaN	NaN	NaN	NaN	NaN
PP2A_1	NaN	NaN	NaN	NaN	NaN	NaN	NaN	NaN	NaN	NaN	NaN	NaN	NaN	NaN	NaN	NaN	NaN	NaN	NaN	3.00	35827	45660	45811	45719	36192	34731	36192	45780	36192	29983	15008	28126	18629	15342	30317	31048	34335	31413	31778	34700	NaN	NaN	NaN	NaN	NaN	NaN	NaN	NaN	NaN
PP2A_1	NaN	NaN	NaN	NaN	NaN	NaN	NaN	NaN	NaN	NaN	NaN	NaN	NaN	NaN	NaN	NaN	27395	32874	32509	27030	31413	32874	33604	32874	28126	29221	32509	32874	32509	35796	31048	0.95	41275	11324	14246	11689	41640	0.79	0.96	NaN	NaN	NaN	NaN	NaN	NaN	NaN	NaN	NaN	NaN
PP2A_1	NaN	NaN	NaN	NaN	NaN	NaN	NaN	NaN	NaN	NaN	NaN	NaN	NaN	NaN	NaN	NaN	27791	36192	35827	27061	34366	3.00	45719	36192	28522	30348	35462	36192	35827	41334	33270	17899	28491	45840	43862	45871	28856	45658	18994	NaN	NaN	NaN	NaN	NaN	NaN	NaN	NaN	NaN	NaN
PP2A_1	NaN	NaN	NaN	NaN	NaN	NaN	NaN	NaN	NaN	NaN	NaN	NaN	NaN	NaN	NaN	NaN	NaN	NaN	46023	44197	44197	46753	46388	43101	44197	45292	43466	45658	44197	16438	0.99	0.71	0.54	0.51	0.58	0.59	0.47	0.49	0.56	NaN	NaN	NaN	NaN	NaN	NaN	NaN	NaN	NaN	NaN
PP2A_1	NaN	NaN	NaN	NaN	NaN	NaN	NaN	NaN	NaN	NaN	NaN	NaN	NaN	NaN	NaN	NaN	NaN	NaN	10959	45658	45658	11689	11324	44562	45292	46388	44562	47119	45658	18264	45658	0.73	0.55	0.52	0.60	0.61	0.48	0.50	0.57	NaN	NaN	NaN	NaN	NaN	NaN	NaN	NaN	NaN	NaN
PP2A_1	NaN	NaN	NaN	NaN	NaN	NaN	NaN	NaN	NaN	NaN	NaN	15097	18019	18384	23863	19115	15462	15827	13636	16193	12175	12905	12540	45778	46143	14732	45905	41760	44682	45662	21641	45780	36192	31444	24869	28491	NaN	NaN	NaN	NaN	NaN	NaN	NaN	NaN	NaN	NaN	NaN	NaN	NaN
PP2A_1	NaN	NaN	NaN	NaN	NaN	NaN	NaN	NaN	NaN	NaN	NaN	35521	45752	45782	43586	45843	35886	36251	34060	36251	32599	33329	33329	30042	30407	35156	24929	26755	28946	22007	44287	29252	27426	22678	17199	23012	NaN	NaN	NaN	NaN	NaN	NaN	NaN	NaN	NaN	NaN	NaN	NaN	NaN
PP2A_1	NaN	NaN	NaN	NaN	NaN	NaN	NaN	NaN	NaN	NaN	NaN	NaN	34029	32568	31107	31837	32203	32568	41730	35490	45748	45934	42826	32203	42461	31472	32568	45017	46844	12510	28185	20121	27395	45749	45963	45659	43466	NaN	NaN	NaN	NaN	NaN	NaN	NaN	NaN	NaN	NaN	NaN	NaN
PP2A_1	NaN	NaN	NaN	NaN	NaN	NaN	NaN	NaN	NaN	NaN	NaN	NaN	45994	45903	45811	45841	45872	45872	47178	42064	13575	45717	11383	45872	11018	45811	45903	13210	14671	16132	36192	45690	14246	22647	24838	21551	0.94	NaN	NaN	NaN	NaN	NaN	NaN	NaN	NaN	NaN	NaN	NaN	NaN
PP2A_1	NaN	NaN	NaN	NaN	NaN	NaN	NaN	NaN	NaN	14336	46844	44652	45748	42095	41730	45383	45904	45812	42826	42095	45873	45842	42826	43922	41730	45873	35125	42095	46844	41365	23043	20090	11324	43101	46388	NaN	NaN	NaN	NaN	NaN	NaN	NaN	NaN	NaN	NaN	NaN	NaN	NaN	NaN
PP2A_1	NaN	NaN	NaN	NaN	NaN	NaN	NaN	NaN	NaN	46844	43191	45995	42095	45781	45751	41730	36220	35125	45842	45781	35855	35855	45842	45934	45751	35855	31472	45781	42826	45720	20852	18994	46753	42005	44927	NaN	NaN	NaN	NaN	NaN	NaN	NaN	NaN	NaN	NaN	NaN	NaN	NaN	NaN
PP2A_1	NaN	NaN	NaN	NaN	NaN	NaN	NaN	NaN	NaN	NaN	NaN	NaN	NaN	NaN	16862	14305	13940	13940	46813	13210	46082	45717	44256	44621	47178	41699	41699	45717	13940	19054	43132	45292	45962	0.90	42005	46023	45809	NaN	NaN	NaN	NaN	NaN	NaN	NaN	NaN	NaN	NaN	NaN	NaN
PP2A_1	NaN	NaN	NaN	NaN	NaN	NaN	NaN	NaN	NaN	NaN	NaN	NaN	NaN	NaN	35827	33635	33270	33270	29983	32905	29618	29252	27791	28157	30348	25600	25600	29252	33270	45719	32143	45839	0.96	0.78	0.99	45870	0.91	NaN	NaN	NaN	NaN	NaN	NaN	NaN	NaN	NaN	NaN	NaN	NaN
PP2A_1	NaN	NaN	NaN	NaN	NaN	NaN	NaN	NaN	NaN	NaN	NaN	NaN	NaN	43556	11049	15797	45017	18719	20180	14702	18719	45017	16528	17258	21641	14702	34790	34425	36251	24228	16528	19025	2.00	27030	23377	45689	32905	NaN	NaN	NaN	NaN	NaN	NaN	NaN	NaN	NaN	NaN	NaN	NaN
PP2A_1	NaN	NaN	NaN	NaN	NaN	NaN	NaN	NaN	NaN	NaN	NaN	NaN	NaN	22706	25993	30011	23802	32568	34029	28915	32933	23802	30742	31472	35125	29281	46478	46478	11414	32234	30742	43132	26299	18264	14977	34335	18295	NaN	NaN	NaN	NaN	NaN	NaN	NaN	NaN	NaN	NaN	NaN	NaN
PP2A_2	NaN	NaN	NaN	NaN	NaN	NaN	NaN	NaN	NaN	NaN	NaN	NaN	NaN	NaN	NaN	NaN	NaN	NaN	45782	45874	42125	45752	21276	34425	17624	19450	28216	22372	44317	18019	16923	21976	15008	31413	33970	26299	24838	47119	45658	NaN	NaN	NaN	NaN	NaN	NaN	NaN	NaN	NaN	NaN
PP2A_2	NaN	NaN	NaN	NaN	NaN	NaN	NaN	NaN	NaN	NaN	NaN	NaN	NaN	NaN	NaN	NaN	NaN	NaN	5.63	5.66	5.74	5.62	5.11	5.51	5.00	5.05	5.32	5.14	5.81	6.12	6.08	4.01	2.69	2.07	2.15	1.91	1.87	1.44	1.39	NaN	NaN	NaN	NaN	NaN	NaN	NaN	NaN	NaN	NaN
PP2A_2	NaN	NaN	NaN	NaN	NaN	NaN	NaN	NaN	NaN	NaN	NaN	NaN	NaN	NaN	21671	21671	20210	18749	18749	16193	22402	18749	18749	18384	16558	15462	16193	17288	20576	19845	46143	22706	27791	46784	14277	21947	11720	NaN	NaN	NaN	NaN	NaN	NaN	NaN	NaN	NaN	NaN	NaN	NaN
PP2A_2	NaN	NaN	NaN	NaN	NaN	NaN	NaN	NaN	NaN	NaN	NaN	NaN	NaN	NaN	29707	29707	28246	27150	26785	24228	30437	26785	27150	26420	24593	23498	24228	25324	28611	27881	17288	28185	31809	13912	17564	25965	15008	NaN	NaN	NaN	NaN	NaN	NaN	NaN	NaN	NaN	NaN	NaN	NaN
PP2A_2	NaN	NaN	NaN	NaN	NaN	NaN	NaN	NaN	0.78	0.71	0.72	0.76	0.73	0.73	0.76	0.73	0.77	0.71	0.72	0.70	0.39	45962	0.73	45717	0.41	0.76	45870	0.85	0.97	11324	0.78	11689	43466	0.78	NaN	NaN	NaN	NaN	NaN	NaN	NaN	NaN	NaN	NaN	NaN	NaN	NaN	NaN	NaN
PP2A_2	NaN	NaN	NaN	NaN	NaN	NaN	NaN	NaN	0.98	0.90	0.91	0.96	0.93	0.92	0.96	0.92	0.98	0.90	0.90	0.88	0.49	14611	0.92	47119	0.52	0.96	13150	45870	44927	23743	0.98	24473	17899	0.98	NaN	NaN	NaN	NaN	NaN	NaN	NaN	NaN	NaN	NaN	NaN	NaN	NaN	NaN	NaN
PP2A_2	NaN	NaN	NaN	NaN	NaN	NaN	NaN	NaN	NaN	NaN	NaN	NaN	NaN	25659	22372	23833	22372	14702	20180	15432	41730	35125	31472	29281	23437	30742	35125	28946	34060	46113	18323	21582	21217	29983	45993	43132	23743	NaN	NaN	NaN	NaN	NaN	NaN	NaN	NaN	NaN	NaN	NaN	NaN
PP2A_2	NaN	NaN	NaN	NaN	NaN	NaN	NaN	NaN	NaN	NaN	NaN	NaN	NaN	46844	43556	45017	43922	4.00	41730	45720	28185	22341	18688	16862	11383	17958	21976	13241	17624	32203	43160	13181	12816	20486	33970	35796	18264	NaN	NaN	NaN	NaN	NaN	NaN	NaN	NaN	NaN	NaN	NaN	NaN
PP2A_2	NaN	NaN	NaN	NaN	NaN	NaN	NaN	NaN	NaN	NaN	NaN	NaN	NaN	NaN	NaN	NaN	NaN	NaN	NaN	29312	30042	34060	27485	30042	26390	21276	29677	26024	45721	42491	46478	30348	45323	12451	47150	45840	29221	25569	23012	19360	NaN	NaN	NaN	NaN	NaN	NaN	NaN	NaN	NaN
PP2A_2	NaN	NaN	NaN	NaN	NaN	NaN	NaN	NaN	NaN	NaN	NaN	NaN	NaN	NaN	NaN	NaN	NaN	NaN	NaN	24198	24929	28946	22737	25294	21641	16528	24929	21276	32599	45693	42095	27426	43132	46419	44958	45659	27395	23743	21551	17899	NaN	NaN	NaN	NaN	NaN	NaN	NaN	NaN	NaN
PP2A_2	NaN	NaN	NaN	NaN	NaN	NaN	NaN	NaN	NaN	NaN	NaN	NaN	NaN	NaN	NaN	27820	23802	28550	26359	28550	28185	27820	27454	24532	25993	23437	21245	22341	21976	18688	21976	26330	11355	22647	17899	31413	45902	44562	NaN	NaN	NaN	NaN	NaN	NaN	NaN	NaN	NaN	NaN	NaN
PP2A_2	NaN	NaN	NaN	NaN	NaN	NaN	NaN	NaN	NaN	NaN	NaN	NaN	NaN	NaN	NaN	26390	21276	27485	24563	27120	27120	26390	26024	22372	24198	20911	18354	19815	19085	15067	19085	15401	33270	45749	31778	12451	22678	19360	NaN	NaN	NaN	NaN	NaN	NaN	NaN	NaN	NaN	NaN	NaN
PP2A_2	NaN	NaN	NaN	NaN	NaN	NaN	NaN	NaN	NaN	NaN	NaN	NaN	NaN	NaN	NaN	NaN	NaN	NaN	NaN	NaN	NaN	NaN	NaN	NaN	NaN	45778	44682	46508	14001	12175	45873	35827	11720	30682	34700	34700	36161	44958	12451	45932	21551	22647	14977	NaN	NaN	NaN	NaN	16072	12420
PP2A_2	NaN	NaN	NaN	NaN	NaN	NaN	NaN	NaN	NaN	NaN	NaN	NaN	NaN	NaN	NaN	NaN	NaN	NaN	NaN	NaN	NaN	NaN	NaN	NaN	NaN	21276	20180	21641	25294	23468	20515	21947	45690	21916	25569	25569	26665	34700	45749	30317	14246	14977	44927	NaN	NaN	NaN	NaN	46023	42736
PP2A_2	NaN	NaN	NaN	NaN	NaN	NaN	NaN	NaN	NaN	NaN	NaN	NaN	NaN	NaN	NaN	NaN	NaN	NaN	NaN	NaN	NaN	NaN	NaN	NaN	NaN	43556	45017	11049	47209	43922	35462	12086	19756	16469	46447	44958	20090	25934	17533	24838	23377	14611	19725	NaN	NaN	NaN	NaN	18264	20821
PP2A_2	NaN	NaN	NaN	NaN	NaN	NaN	NaN	NaN	NaN	NaN	NaN	NaN	NaN	NaN	NaN	NaN	NaN	NaN	NaN	NaN	NaN	NaN	NaN	NaN	NaN	23833	25294	28216	28216	24198	11018	21582	29983	26330	23071	17199	26665	32874	23377	31778	29952	20090	25934	NaN	NaN	NaN	NaN	24108	27395
PP2A_2	NaN	NaN	NaN	NaN	NaN	NaN	NaN	NaN	NaN	NaN	NaN	NaN	27120	30773	30042	30042	23833	23833	27120	22372	22007	23102	25659	13606	22737	22007	17624	24563	45812	21610	13210	25965	13181	31413	26665	30317	45779	NaN	NaN	NaN	NaN	NaN	NaN	NaN	NaN	NaN	NaN	NaN	NaN
PP2A_2	NaN	NaN	NaN	NaN	NaN	NaN	NaN	NaN	NaN	NaN	NaN	NaN	14336	17258	16893	16893	11049	11049	13971	46113	46113	46844	12875	45751	46844	45748	42095	11780	27454	11749	45933	18660	43132	26299	21916	25204	32874	NaN	NaN	NaN	NaN	NaN	NaN	NaN	NaN	NaN	NaN	NaN	NaN
PP2A_2	NaN	NaN	NaN	NaN	NaN	NaN	NaN	NaN	NaN	NaN	NaN	NaN	NaN	NaN	NaN	NaN	NaN	NaN	NaN	45693	35156	45721	29677	34060	19815	23102	24563	43221	29677	34425	44652	12086	31413	44958	20486	13912	11355	45963	12816	45690	NaN	NaN	NaN	NaN	NaN	NaN	NaN	NaN	NaN
PP2A_2	NaN	NaN	NaN	NaN	NaN	NaN	NaN	NaN	NaN	NaN	NaN	NaN	NaN	NaN	NaN	NaN	NaN	NaN	NaN	45935	45752	45966	32599	45662	22737	25659	27120	46143	32599	45693	47209	13181	32509	46054	21947	15008	12816	41671	13912	45779	NaN	NaN	NaN	NaN	NaN	NaN	NaN	NaN	NaN
PP2A_2	NaN	NaN	NaN	NaN	NaN	NaN	NaN	NaN	NaN	NaN	NaN	NaN	NaN	NaN	NaN	NaN	NaN	12875	17624	13971	17989	15432	16528	16893	19085	16163	17624	16163	16163	45995	30011	13210	21217	11720	45840	20121	43132	25204	15342	12420	NaN	NaN	NaN	NaN	NaN	NaN	NaN	NaN	NaN
PP2A_2	NaN	NaN	NaN	NaN	NaN	NaN	NaN	NaN	NaN	NaN	NaN	NaN	NaN	NaN	NaN	NaN	NaN	45717	12844	46447	12844	11018	11749	11749	13940	11383	12479	11383	11749	45841	31079	18660	33604	26665	20090	32874	23012	46023	45809	1.00	NaN	NaN	NaN	NaN	NaN	NaN	NaN	NaN	NaN
PP2A_2	NaN	NaN	NaN	NaN	NaN	NaN	NaN	NaN	NaN	NaN	NaN	NaN	NaN	NaN	NaN	NaN	NaN	NaN	NaN	44287	32234	31868	32599	35156	15432	45873	32599	26390	35886	15462	45383	11749	10990	29587	33604	45718	31413	30682	2.00	42401	NaN	NaN	NaN	NaN	NaN	NaN	NaN	NaN	NaN
PP2A_2	NaN	NaN	NaN	NaN	NaN	NaN	NaN	NaN	NaN	NaN	NaN	NaN	NaN	NaN	NaN	NaN	NaN	NaN	NaN	25993	11049	47209	11049	13606	32933	21610	11414	42095	13971	28216	26724	33635	45718	21551	25204	28856	23377	22647	27760	32874	NaN	NaN	NaN	NaN	NaN	NaN	NaN	NaN	NaN
PP2A_2	NaN	NaN	NaN	NaN	NaN	NaN	NaN	NaN	NaN	NaN	NaN	NaN	NaN	NaN	NaN	NaN	NaN	NaN	NaN	NaN	NaN	NaN	NaN	NaN	21641	15432	11049	47209	17624	20911	4.00	45994	41671	45810	45840	15008	31413	45840	43862	45779	17899	20455	NaN	NaN	NaN	NaN	NaN	46753	46388
PP2A_2	NaN	NaN	NaN	NaN	NaN	NaN	NaN	NaN	NaN	NaN	NaN	NaN	NaN	NaN	NaN	NaN	NaN	NaN	NaN	NaN	NaN	NaN	NaN	NaN	26390	20180	15432	15432	22372	25659	45965	44256	43862	45993	41671	17564	33239	41306	46419	45963	19360	22282	NaN	NaN	NaN	NaN	NaN	11689	11324
PP2A_2	NaN	NaN	NaN	NaN	NaN	NaN	NaN	NaN	NaN	NaN	NaN	NaN	NaN	NaN	NaN	NaN	NaN	NaN	NaN	NaN	11110	45967	36281	30437	31533	34455	29342	34090	30803	27150	35551	11049	45933	32540	25965	35827	43525	35096	32540	27030	NaN	NaN	NaN	NaN	NaN	NaN	NaN	NaN	NaN
PP2A_2	NaN	NaN	NaN	NaN	NaN	NaN	NaN	NaN	NaN	NaN	NaN	NaN	NaN	NaN	NaN	NaN	NaN	NaN	NaN	NaN	11110	45967	36281	30437	31533	34455	29342	34090	30803	27150	35551	11049	45933	32540	25965	35827	43525	35096	32540	27030	NaN	NaN	NaN	NaN	NaN	NaN	NaN	NaN	NaN
PP2A_2	NaN	NaN	NaN	NaN	NaN	NaN	NaN	NaN	NaN	NaN	NaN	NaN	NaN	NaN	16193	14732	17288	47239	18384	30072	13636	15462	13271	20210	11079	12905	19115	30437	25324	22402	20210	32203	45717	45323	41306	12114	15738	NaN	NaN	NaN	NaN	NaN	NaN	NaN	NaN	NaN	NaN	NaN	NaN
PP2A_2	NaN	NaN	NaN	NaN	NaN	NaN	NaN	NaN	NaN	NaN	NaN	NaN	NaN	NaN	35886	34425	45662	30773	45752	11810	33329	35156	32964	45874	31138	32964	45782	12540	44317	41395	45874	20149	35462	45779	34700	45780	44958	NaN	NaN	NaN	NaN	NaN	NaN	NaN	NaN	NaN	NaN	NaN	NaN
PP2A_2	NaN	NaN	NaN	NaN	NaN	NaN	NaN	NaN	NaN	NaN	NaN	NaN	NaN	NaN	NaN	NaN	NaN	NaN	25689	25324	26785	29342	26420	29342	23132	28976	30803	28976	29707	34090	19146	45842	15008	45902	33604	19391	22313	46447	17930	NaN	NaN	NaN	NaN	NaN	NaN	NaN	NaN	NaN	NaN
PP2A_2	NaN	NaN	NaN	NaN	NaN	NaN	NaN	NaN	NaN	NaN	NaN	NaN	NaN	NaN	NaN	NaN	NaN	NaN	14732	14366	15827	18384	15462	18384	12540	18019	19845	18019	18749	22767	43252	31472	47150	35796	29952	14642	17199	45933	13181	NaN	NaN	NaN	NaN	NaN	NaN	NaN	NaN	NaN	NaN
PP2A_2	NaN	NaN	NaN	NaN	NaN	NaN	NaN	NaN	NaN	NaN	NaN	NaN	NaN	NaN	NaN	NaN	NaN	NaN	NaN	NaN	NaN	4.00	34029	45720	43556	42461	43556	46113	44652	42095	32568	47150	36161	17564	19391	41275	44927	42736	18994	11324	43466	NaN	NaN	NaN	NaN	NaN	NaN	NaN	NaN
PP2A_2	NaN	NaN	NaN	NaN	NaN	NaN	NaN	NaN	NaN	NaN	NaN	NaN	NaN	NaN	NaN	NaN	NaN	NaN	NaN	NaN	NaN	45413	42491	47239	18384	16923	18384	21671	19845	16193	45935	45660	22313	45717	11749	17899	22282	19360	36161	26299	20455	NaN	NaN	NaN	NaN	NaN	NaN	NaN	NaN
PP2A_2	NaN	NaN	NaN	NaN	NaN	NaN	NaN	NaN	NaN	NaN	NaN	NaN	NaN	NaN	32599	30773	28581	29677	45873	25294	22372	35125	20546	45720	4.00	34759	45812	20546	22007	41395	29281	13912	13547	45779	31413	25934	24473	NaN	NaN	NaN	NaN	NaN	NaN	NaN	NaN	NaN	NaN	NaN	NaN
PP2A_2	NaN	NaN	NaN	NaN	NaN	NaN	NaN	NaN	NaN	NaN	NaN	NaN	NaN	NaN	17288	15097	12905	14001	20911	45778	42491	16163	45935	18719	17624	15432	19815	45935	42125	27150	45748	24504	23774	47150	45871	33239	31778	NaN	NaN	NaN	NaN	NaN	NaN	NaN	NaN	NaN	NaN	NaN	NaN
PP2A_2	NaN	NaN	NaN	NaN	NaN	NaN	NaN	NaN	NaN	NaN	NaN	NaN	NaN	NaN	NaN	12510	31868	15432	11049	19815	16893	15797	16528	14702	15432	16893	17258	13241	17989	18354	45693	33270	25965	25235	13912	11355	33604	20455	NaN	NaN	NaN	NaN	NaN	NaN	NaN	NaN	NaN	NaN	NaN
PP2A_2	NaN	NaN	NaN	NaN	NaN	NaN	NaN	NaN	NaN	NaN	NaN	NaN	NaN	NaN	NaN	45692	18719	45904	36220	44287	41365	45934	45995	45842	45904	41365	41730	45751	42461	42826	23833	25600	18660	17930	43862	41671	28491	16438	NaN	NaN	NaN	NaN	NaN	NaN	NaN	NaN	NaN	NaN	NaN
PP2A_2	NaN	NaN	NaN	NaN	NaN	NaN	NaN	NaN	NaN	NaN	NaN	NaN	NaN	NaN	NaN	NaN	NaN	44652	15797	15797	11414	11049	17593	31472	35490	13606	16163	21641	24929	23802	46813	44228	45993	45902	46054	17564	29221	23743	15707	NaN	NaN	NaN	NaN	NaN	NaN	NaN	NaN	NaN	NaN
PP2A_2	NaN	NaN	NaN	NaN	NaN	NaN	NaN	NaN	NaN	NaN	NaN	NaN	NaN	NaN	NaN	NaN	NaN	42461	13241	13241	45748	45383	15766	29646	33298	11049	13971	19450	22737	21610	44986	43132	45902	45810	44958	16103	28491	22647	14977	NaN	NaN	NaN	NaN	NaN	NaN	NaN	NaN	NaN	NaN
PP2A_2	NaN	NaN	NaN	NaN	NaN	NaN	NaN	NaN	NaN	NaN	NaN	NaN	NaN	NaN	42125	45966	32599	45782	31503	41760	45935	43586	43221	45721	45662	45693	29312	45662	5.00	41760	22037	45933	19025	31048	34335	16834	23408	NaN	NaN	NaN	NaN	NaN	NaN	NaN	NaN	NaN	NaN	NaN	NaN
PP2A_2	NaN	NaN	NaN	NaN	NaN	NaN	NaN	NaN	NaN	NaN	NaN	NaN	NaN	NaN	32599	31138	23468	28946	22372	32234	30773	34060	33695	28216	27485	27851	20546	27851	27485	32234	11810	34366	14277	27760	30682	12086	18660	NaN	NaN	NaN	NaN	NaN	NaN	NaN	NaN	NaN	NaN	NaN	NaN
PP2A_2	NaN	NaN	NaN	NaN	NaN	NaN	NaN	NaN	NaN	NaN	NaN	NaN	NaN	NaN	15128	19876	45444	19146	35551	19876	13667	41426	11841	16954	45967	43252	42887	41791	47270	12571	45905	28581	18354	20880	21582	36161	31048	NaN	NaN	NaN	NaN	NaN	NaN	NaN	NaN	NaN	NaN	NaN	NaN
PP2A_2	NaN	NaN	NaN	NaN	NaN	NaN	NaN	NaN	NaN	NaN	NaN	NaN	NaN	NaN	18749	22767	13271	22402	41760	23132	17654	46508	15827	20210	45778	11810	11079	46874	15097	16558	13971	45965	31837	45841	44958	25934	21551	NaN	NaN	NaN	NaN	NaN	NaN	NaN	NaN	NaN	NaN	NaN	NaN
PP2A_2	NaN	NaN	NaN	NaN	NaN	NaN	NaN	NaN	NaN	NaN	NaN	NaN	NaN	NaN	NaN	NaN	NaN	NaN	NaN	31503	34425	45905	46508	45721	13271	45413	13271	11810	11079	42856	29677	45964	24504	23774	22678	24139	47150	43132	12816	15342	NaN	NaN	NaN	NaN	NaN	NaN	NaN	NaN	NaN
PP2A_2	NaN	NaN	NaN	NaN	NaN	NaN	NaN	NaN	NaN	NaN	NaN	NaN	NaN	NaN	NaN	NaN	NaN	NaN	NaN	30407	33329	45813	45413	5.00	12175	44317	12175	47239	46508	41760	28581	45903	24139	23043	21947	23408	46784	42767	12451	14977	NaN	NaN	NaN	NaN	NaN	NaN	NaN	NaN	NaN
PP2A_2	NaN	NaN	NaN	NaN	NaN	NaN	NaN	NaN	NaN	NaN	NaN	NaN	NaN	NaN	NaN	NaN	NaN	NaN	NaN	45780	35096	45691	45811	45750	45660	42064	45719	45872	36192	11018	45933	41699	42064	45841	45719	29983	24139	34731	24869	32540	NaN	NaN	NaN	NaN	NaN	NaN	NaN	NaN	NaN
PP2A_2	NaN	NaN	NaN	NaN	NaN	NaN	NaN	NaN	NaN	NaN	NaN	NaN	NaN	NaN	NaN	NaN	NaN	NaN	NaN	1.00	0.97	0.99	1.00	1.00	0.99	45717	0.99	45658	0.98	45870	45689	45717	45717	1.00	0.99	0.92	0.87	0.97	0.88	0.95	NaN	NaN	NaN	NaN	NaN	NaN	NaN	NaN	NaN
PP2A_2	NaN	NaN	NaN	NaN	NaN	NaN	NaN	NaN	NaN	NaN	NaN	NaN	NaN	NaN	45662	11810	43221	42856	45813	41760	43952	42856	43952	42491	43586	15097	16558	45413	26054	45906	12145	34731	2.00	31778	46784	46054	34700	26665	NaN	NaN	NaN	NaN	NaN	NaN	NaN	NaN	NaN	NaN	NaN
PP2A_2	NaN	NaN	NaN	NaN	NaN	NaN	NaN	NaN	NaN	NaN	NaN	NaN	NaN	NaN	44652	17989	13606	13241	46478	12145	14336	13241	14336	12875	13606	20546	21641	15432	30042	41395	23802	17930	24838	21186	33604	32874	23377	16803	NaN	NaN	NaN	NaN	NaN	NaN	NaN	NaN	NaN	NaN	NaN
PP2A_2	NaN	NaN	NaN	NaN	NaN	NaN	NaN	NaN	NaN	NaN	NaN	NaN	NaN	NaN	NaN	NaN	NaN	NaN	NaN	20149	20880	18688	21245	23071	21610	19784	24532	28185	32203	13971	25993	31413	28856	21551	23012	45932	15738	23377	43831	15707	NaN	NaN	NaN	NaN	NaN	NaN	NaN	NaN	NaN
PP2A_2	NaN	NaN	NaN	NaN	NaN	NaN	NaN	NaN	NaN	NaN	NaN	NaN	NaN	NaN	NaN	NaN	NaN	NaN	NaN	45383	46478	43556	46844	12510	46844	45017	13971	18354	23102	45047	15797	44593	41306	32874	34700	18660	32905	35065	15707	25569	NaN	NaN	NaN	NaN	NaN	NaN	NaN	NaN	NaN
PP2A_2	NaN	NaN	NaN	NaN	NaN	NaN	NaN	NaN	NaN	NaN	NaN	NaN	NaN	NaN	NaN	NaN	NaN	NaN	NaN	NaN	NaN	28915	17227	25993	26359	22706	20515	18688	16862	14305	15036	11355	17533	14246	14977	46023	20821	28491	19725	17168	22282	NaN	NaN	NaN	NaN	NaN	NaN	NaN	NaN
PP2A_2	NaN	NaN	NaN	NaN	NaN	NaN	NaN	NaN	NaN	NaN	NaN	NaN	NaN	NaN	NaN	NaN	NaN	NaN	NaN	NaN	NaN	27089	15766	24167	24898	21245	18688	17227	15401	12844	13210	46784	16803	13516	14246	45658	20090	27760	18994	16438	21551	NaN	NaN	NaN	NaN	NaN	NaN	NaN	NaN
PP2A_2	NaN	NaN	NaN	NaN	NaN	NaN	NaN	NaN	NaN	NaN	NaN	NaN	NaN	NaN	23468	20180	19815	19085	20180	22372	20180	27120	20546	22007	19085	21276	21276	20911	22007	33329	43922	32905	26330	16469	26330	26299	25204	NaN	NaN	NaN	NaN	NaN	NaN	NaN	NaN	NaN	NaN	NaN	NaN
PP2A_2	NaN	NaN	NaN	NaN	NaN	NaN	NaN	NaN	NaN	NaN	NaN	NaN	NaN	NaN	20546	17258	16893	16528	17258	19450	17258	24198	17624	19085	16163	18719	18354	17989	19085	30407	41365	31444	24504	14642	24869	25204	24108	NaN	NaN	NaN	NaN	NaN	NaN	NaN	NaN	NaN	NaN	NaN	NaN
PP2A_2	NaN	NaN	NaN	NaN	NaN	NaN	NaN	NaN	NaN	NaN	NaN	NaN	NaN	NaN	43221	43221	45782	45996	45813	41760	42856	45662	42491	45843	44682	45813	45935	11079	5.00	33695	20911	12844	29618	15008	17199	44228	33604	NaN	NaN	NaN	NaN	NaN	NaN	NaN	NaN	NaN	NaN	NaN	NaN
PP2A_2	NaN	NaN	NaN	NaN	NaN	NaN	NaN	NaN	NaN	NaN	NaN	NaN	NaN	NaN	24563	24563	20180	22737	20546	23102	24198	19085	23833	20911	26024	20546	22007	28581	18719	15797	45995	45691	19756	42767	44958	36161	26665	NaN	NaN	NaN	NaN	NaN	NaN	NaN	NaN	NaN	NaN	NaN	NaN
PP2A_2	NaN	NaN	NaN	NaN	NaN	NaN	NaN	NaN	NaN	NaN	NaN	NaN	NaN	NaN	NaN	NaN	NaN	NaN	42491	11810	13271	42856	12905	42856	45693	11810	43586	14001	45966	18749	11018	46419	29952	15008	21947	20852	41640	17168	21186	NaN	NaN	NaN	NaN	NaN	NaN	NaN	NaN	NaN	NaN
PP2A_2	NaN	NaN	NaN	NaN	NaN	NaN	NaN	NaN	NaN	NaN	NaN	NaN	NaN	NaN	NaN	NaN	NaN	NaN	45663	43983	45444	45722	45078	45722	31168	43983	45753	46539	34820	15493	30742	23408	45993	29252	45719	36192	11689	25934	31048	NaN	NaN	NaN	NaN	NaN	NaN	NaN	NaN	NaN	NaN
PP2A_2	NaN	NaN	NaN	NaN	NaN	NaN	NaN	NaN	NaN	NaN	NaN	NaN	NaN	NaN	NaN	NaN	NaN	43191	42095	44287	19085	45842	45812	41365	45748	13606	20180	45383	19085	19845	45352	45810	21551	31048	32874	27395	23743	11689	23377	NaN	NaN	NaN	NaN	NaN	NaN	NaN	NaN	NaN	NaN
PP2A_2	NaN	NaN	NaN	NaN	NaN	NaN	NaN	NaN	NaN	NaN	NaN	NaN	NaN	NaN	NaN	NaN	NaN	45965	45873	41730	16163	4.00	36220	45781	42826	11049	17258	42461	16528	16558	43160	45690	20455	29952	31778	26299	22647	10959	22282	NaN	NaN	NaN	NaN	NaN	NaN	NaN	NaN	NaN	NaN
PP2A_2	NaN	NaN	NaN	NaN	NaN	NaN	NaN	NaN	NaN	NaN	NaN	NaN	NaN	45693	24198	45782	18719	17989	20180	31868	31868	35156	28946	30773	27120	23468	22372	28946	31138	46113	19815	26696	30682	31048	32874	10990	23377	NaN	NaN	NaN	NaN	NaN	NaN	NaN	NaN	NaN	NaN	NaN	NaN
PP2A_2	NaN	NaN	NaN	NaN	NaN	NaN	NaN	NaN	NaN	NaN	NaN	NaN	NaN	42491	28946	43586	23102	22372	24929	45662	45662	45935	34060	35886	31868	28216	27120	34060	35886	13971	24563	29618	32509	33239	34700	13547	25204	NaN	NaN	NaN	NaN	NaN	NaN	NaN	NaN	NaN	NaN	NaN	NaN
PP2A_2	NaN	NaN	NaN	NaN	NaN	NaN	NaN	NaN	NaN	NaN	NaN	NaN	NaN	NaN	46844	46844	46478	12510	47209	46113	43922	45383	11049	46844	34029	45781	12145	31107	42826	43556	23802	45964	32874	16072	17533	21186	14611	NaN	NaN	NaN	NaN	NaN	NaN	NaN	NaN	NaN	NaN	NaN	NaN
PP2A_2	NaN	NaN	NaN	NaN	NaN	NaN	NaN	NaN	NaN	NaN	NaN	NaN	NaN	NaN	47239	47239	47239	13271	11444	46508	43952	45413	11810	11079	31503	45662	13271	27851	42125	43221	19085	31107	13181	28856	30682	35065	26665	NaN	NaN	NaN	NaN	NaN	NaN	NaN	NaN	NaN	NaN	NaN	NaN
PP2A_2	NaN	NaN	NaN	NaN	NaN	NaN	NaN	NaN	NaN	NaN	NaN	NaN	NaN	NaN	NaN	NaN	24228	22037	16558	22402	13271	18749	22037	46508	15097	17654	21671	19115	18384	15493	45413	25628	24504	2.00	35796	46054	32143	34335	NaN	NaN	NaN	NaN	NaN	NaN	NaN	NaN	NaN	NaN	NaN
PP2A_2	NaN	NaN	NaN	NaN	NaN	NaN	NaN	NaN	NaN	NaN	NaN	NaN	NaN	NaN	NaN	NaN	42491	45935	35521	45966	32234	45693	45935	29677	34060	36251	45905	45721	45662	31168	28581	13575	15738	29952	29587	45810	25934	28126	NaN	NaN	NaN	NaN	NaN	NaN	NaN	NaN	NaN	NaN	NaN
PP2A_2	NaN	NaN	NaN	NaN	NaN	NaN	NaN	NaN	NaN	NaN	NaN	NaN	NaN	NaN	NaN	26024	28946	30407	24198	28581	19450	22007	16893	19085	18719	18719	19085	22737	22737	28581	47178	45718	42036	31413	33604	43497	47150	28126	NaN	NaN	NaN	NaN	NaN	NaN	NaN	NaN	NaN	NaN	NaN
PP2A_2	NaN	NaN	NaN	NaN	NaN	NaN	NaN	NaN	NaN	NaN	NaN	NaN	NaN	NaN	NaN	18719	21641	23102	17258	21276	12510	15067	46844	12145	11780	11780	12145	15432	15797	21276	42064	34700	45810	28856	30682	45932	43862	25569	NaN	NaN	NaN	NaN	NaN	NaN	NaN	NaN	NaN	NaN	NaN
PP2A_2	NaN	NaN	NaN	NaN	NaN	NaN	NaN	NaN	NaN	NaN	NaN	NaN	NaN	NaN	NaN	14366	46508	19115	13271	45413	46508	41760	42856	43221	32599	34060	45693	35886	45752	47239	34060	30742	13940	24139	34731	32905	11720	26665	NaN	NaN	NaN	NaN	NaN	NaN	NaN	NaN	NaN	NaN	NaN
PP2A_2	NaN	NaN	NaN	NaN	NaN	NaN	NaN	NaN	NaN	NaN	NaN	NaN	NaN	NaN	NaN	45966	45662	45413	45905	35521	5.00	32234	33329	33695	23468	24929	28216	26755	28581	45721	24929	23802	44256	19391	29252	27426	43862	23743	NaN	NaN	NaN	NaN	NaN	NaN	NaN	NaN	NaN	NaN	NaN
PP2A_2	NaN	NaN	NaN	NaN	NaN	NaN	NaN	NaN	NaN	NaN	NaN	29677	45843	30407	29677	30042	26755	45843	28581	29677	29312	26755	25659	30042	15797	26390	28946	25659	25659	20180	12844	28522	18295	20486	35431	17168	NaN	NaN	NaN	NaN	NaN	NaN	NaN	NaN	NaN	NaN	NaN	NaN	NaN
PP2A_2	NaN	NaN	NaN	NaN	NaN	NaN	NaN	NaN	NaN	NaN	NaN	12510	20911	13241	12510	12875	46478	20911	11414	12510	12145	46478	45383	12875	4.00	46113	11780	45383	45383	45965	45691	18295	45689	11355	28491	12055	NaN	NaN	NaN	NaN	NaN	NaN	NaN	NaN	NaN	NaN	NaN	NaN	NaN
PP2A_2	NaN	NaN	NaN	NaN	NaN	NaN	NaN	NaN	NaN	NaN	NaN	NaN	NaN	NaN	NaN	NaN	23132	23498	23863	21671	19845	18384	19115	18384	17288	32599	5.00	12905	12540	18019	47239	45903	19025	13912	13912	28522	35827	26696	NaN	NaN	NaN	NaN	NaN	NaN	NaN	NaN	NaN	NaN	NaN
PP2A_2	NaN	NaN	NaN	NaN	NaN	NaN	NaN	NaN	NaN	NaN	NaN	NaN	NaN	NaN	NaN	NaN	44682	45047	45413	43221	41760	45935	45996	45935	45843	19450	23468	35156	34790	45905	33329	31809	12086	43862	44228	21217	27791	19391	NaN	NaN	NaN	NaN	NaN	NaN	NaN	NaN	NaN	NaN	NaN
PP2A_2	NaN	NaN	NaN	NaN	NaN	NaN	NaN	NaN	NaN	NaN	NaN	NaN	NaN	NaN	NaN	16193	31533	26054	26724	22313	45993	21217	42036	43132	32174	17958	45660	11749	25965	26696	12451	32509	35796	29952	18994	24108	20455	15342	NaN	NaN	NaN	NaN	NaN	NaN	NaN	NaN	NaN	NaN	NaN
PP2A_2	NaN	NaN	NaN	NaN	NaN	NaN	NaN	NaN	NaN	NaN	NaN	NaN	NaN	NaN	NaN	42125	20210	15097	19419	17199	2.00	16103	45749	45810	26696	11018	31079	41699	20852	21217	44593	28856	31778	26299	16072	21186	17533	12785	NaN	NaN	NaN	NaN	NaN	NaN	NaN	NaN	NaN	NaN	NaN
PP2A_2	NaN	NaN	NaN	NaN	NaN	NaN	NaN	NaN	NaN	NaN	NaN	NaN	NaN	NaN	NaN	NaN	24563	24929	30407	45721	34425	5.00	32234	34425	29677	33329	33695	35156	28216	21641	15797	23071	15008	29952	45659	30348	45323	23377	NaN	NaN	NaN	NaN	NaN	NaN	NaN	NaN	NaN	NaN	NaN
PP2A_2	NaN	NaN	NaN	NaN	NaN	NaN	NaN	NaN	NaN	NaN	NaN	NaN	NaN	NaN	NaN	NaN	16893	17258	22007	29312	26024	27851	23833	26024	21641	24929	25294	26755	20180	13971	45017	16862	10990	26665	33604	25600	41306	20455	NaN	NaN	NaN	NaN	NaN	NaN	NaN	NaN	NaN	NaN	NaN
PP2A_2	NaN	NaN	NaN	NaN	NaN	NaN	NaN	NaN	NaN	NaN	NaN	NaN	NaN	NaN	NaN	NaN	NaN	19115	22402	21306	20941	22402	19480	20941	22402	14366	18749	15827	20576	27150	45783	34029	12451	44593	2.00	20852	13547	27030	34335	NaN	NaN	NaN	NaN	NaN	NaN	NaN	NaN	NaN	NaN
PP2A_2	NaN	NaN	NaN	NaN	NaN	NaN	NaN	NaN	NaN	NaN	NaN	NaN	NaN	NaN	NaN	NaN	NaN	23102	26024	24929	24929	26024	23468	24929	25659	19085	22737	20546	24198	29677	45874	11018	35065	31778	24838	42401	36161	16803	23012	NaN	NaN	NaN	NaN	NaN	NaN	NaN	NaN	NaN	NaN
PP2A_2	NaN	NaN	NaN	NaN	NaN	NaN	NaN	NaN	NaN	NaN	NaN	NaN	NaN	NaN	NaN	NaN	NaN	16984	22828	23924	19541	25385	22463	19176	20637	19541	22463	18445	14793	12601	46204	29738	13606	19815	32540	31809	28887	25965	24473	NaN	NaN	NaN	NaN	NaN	NaN	NaN	NaN	NaN	NaN
PP2A_2	NaN	NaN	NaN	NaN	NaN	NaN	NaN	NaN	NaN	NaN	NaN	NaN	NaN	NaN	NaN	NaN	NaN	44044	13728	15189	46966	16650	13363	46235	11536	46966	13363	45870	41487	45846	35977	17715	29677	36251	42795	42064	45841	35827	30317	NaN	NaN	NaN	NaN	NaN	NaN	NaN	NaN	NaN	NaN
PP2A_2	NaN	NaN	NaN	NaN	NaN	NaN	NaN	NaN	NaN	NaN	NaN	NaN	NaN	NaN	NaN	NaN	NaN	NaN	NaN	NaN	30042	28946	32599	33329	30407	14702	33695	11414	35521	32599	28946	45841	33970	25204	30317	28126	20090	20090	24108	22647	NaN	NaN	NaN	NaN	NaN	NaN	NaN	NaN	NaN
PP2A_2	NaN	NaN	NaN	NaN	NaN	NaN	NaN	NaN	NaN	NaN	NaN	NaN	NaN	NaN	NaN	NaN	NaN	NaN	NaN	NaN	6.24	6.21	6.33	6.36	6.26	5.69	6.37	5.58	6.44	6.33	6.20	3.97	2.50	2.18	2.36	2.29	2.01	2.01	2.15	2.10	NaN	NaN	NaN	NaN	NaN	NaN	NaN	NaN	NaN
PP2A_2	NaN	NaN	NaN	NaN	NaN	NaN	NaN	NaN	NaN	NaN	NaN	15036	13575	25263	15766	16132	17593	17593	15766	18323	17958	17958	17593	17593	17593	16497	12479	12479	13575	27454	42430	42767	19360	15707	27030	16072	NaN	NaN	NaN	NaN	NaN	NaN	NaN	NaN	NaN	NaN	NaN	NaN	NaN
PP2A_2	NaN	NaN	NaN	NaN	NaN	NaN	NaN	NaN	NaN	NaN	NaN	45748	43922	22007	46478	46844	12145	12510	46478	13241	12510	12875	12510	12145	12510	11049	42461	42461	43922	24563	34394	25600	33239	28856	42767	28856	NaN	NaN	NaN	NaN	NaN	NaN	NaN	NaN	NaN	NaN	NaN	NaN	NaN
PP2A_2	NaN	NaN	NaN	NaN	NaN	NaN	NaN	NaN	NaN	NaN	NaN	NaN	NaN	NaN	NaN	NaN	NaN	16163	13606	20546	13971	16528	11049	15067	46113	45383	41730	43556	45748	43556	30011	45811	16469	25204	32509	18295	36161	25934	14611	NaN	NaN	NaN	NaN	NaN	NaN	NaN	NaN	NaN	NaN
PP2A_2	NaN	NaN	NaN	NaN	NaN	NaN	NaN	NaN	NaN	NaN	NaN	NaN	NaN	NaN	NaN	NaN	NaN	13971	11780	18354	11780	14336	45748	12875	43922	43191	45904	41730	43556	41730	28185	45691	15373	24473	31778	17199	35065	24838	13881	NaN	NaN	NaN	NaN	NaN	NaN	NaN	NaN	NaN	NaN
PP2A_2	NaN	NaN	NaN	NaN	NaN	NaN	NaN	NaN	0.96	0.96	0.90	0.97	0.95	0.92	0.94	0.96	0.79	0.84	0.81	0.81	0.89	0.84	0.84	0.77	0.81	0.90	0.72	0.78	0.92	0.83	21916	0.35	0.28	0.31	NaN	NaN	NaN	NaN	NaN	NaN	NaN	NaN	NaN	NaN	NaN	NaN	NaN	NaN	NaN
PP2A_2	NaN	NaN	NaN	NaN	NaN	NaN	NaN	NaN	33604	33604	28856	33970	32509	31048	31778	33604	21551	24838	23012	23012	28491	24838	24473	19360	22282	28856	16072	20455	30682	23743	43891	0.70	0.57	0.62	NaN	NaN	NaN	NaN	NaN	NaN	NaN	NaN	NaN	NaN	NaN	NaN	NaN	NaN	NaN
[truncated: 182 more rows]
[truncated: 71 more columns]

## Sheet: S1F
V1	telophase
21A	66		21A	si4A1-A
21A	90		4B-3	si4A2A-C
21A	117		4E-1	si4E-1
21A	57		G1-1	si4G1-1
21A	33		4H-3	si4H-3
21A	60
21A	21
21A	33
21A	42
21A	60
21A	18
21A	27
21A	12
21A	45
21A	81
21A	51
21A	39
[truncated: 1,904 more rows]

## Sheet: S1G
OligoID	-29	-28	-27	-26	-25	-24	-23	-22	-21	-20	-19	-18	-17	-16	-15	-14	-13	-12	-11	-10	-9	-8	-7	-6	-5	-4	-3	-2	-1	0	1	2	3	4	5	6	7	8	9	10	11	12	13	14	15	-14	-13	-12	-11
[truncated: 3,724 more rows]
[truncated: 71 more columns]
