# Supplementary material for: The DEAD-box helicase eIF4A1/2 acts as RNA chaperone during mitotic exit enabling chromatin decondensation
Source: Nat Commun. 2025 Mar 11;16:2434. doi: 10.1038/s41467-025-57592-1 (PMC11897408; doi:10.1038/s41467-025-57592-1)
Supplement: Supplementary file 8 — Source Data [file 41467_2025_57592_MOESM8_ESM.zip › source_data_figS2.xlsx]

## Sheet: S2A
CHX	area	phase	timepoint	normalized_area
wo	60.97	meta	-12	161296296296296
wo	62.74	meta	-9	165978835978836
wo	59.08	meta	-6	156296296296296
wo	90.15	early_ana	-3	238492063492064
wo	37.8	ana_telo	0	1
wo	41	ana_telo	0	108465608465608
wo	38.17	ana_telo	3	100978835978836
wo	37.68	ana_telo	3	0.996825396825397
wo	35.17	ana_telo	6	0.93042328042328
wo	39.64	ana_telo	6	104867724867725
wo	38.42	ana_telo	9	101640211640212
wo	39.71	ana_telo	9	10505291005291
wo	42.24	ana_telo	12	111746031746032
wo	44.42	ana_telo	12	117513227513228
wo	51.1	ana_telo	15	135185185185185
wo	44.77	ana_telo	15	118439153439153
wo	56.1	ana_telo	18	148412698412698
wo	50.97	ana_telo	18	13484126984127
wo	56.83	ana_telo	21	150343915343915
wo	60.53	ana_telo	21	160132275132275
wo	60.47	ana_telo	24	159973544973545
wo	64.72	ana_telo	24	171216931216931
wo	72.66	ana_telo	27	192222222222222
wo	74.92	ana_telo	27	198201058201058
wo	82.45	ana_telo	30	218121693121693
wo	81.2	ana_telo	30	214814814814815
wo	96.96	ana_telo	33	256507936507937
wo	97.17	ana_telo	33	257063492063492
wo	105.23	ana_telo	36	278386243386243
wo	103.93	ana_telo	36	27494708994709
wo	127.39	ana_telo	39	337010582010582
wo	113.64	ana_telo	39	300634920634921
wo	140.02	ana_telo	42	37042328042328
wo	122.59	ana_telo	42	324312169312169
wo	153.26	ana_telo	45	405449735449735
wo	127.92	ana_telo	45	338412698412698
wo	156.82	ana_telo	48	414867724867725
wo	137.13	ana_telo	48	362777777777778
wo	163.18	ana_telo	51	431693121693122
wo	142.42	ana_telo	51	376772486772487
w	58.29	meta	-6	176529376135675
w	80.69	early_ana	-3	244367050272562
w	33.02	ana_telo	0	1
w	43.5	ana_telo	0	131738340399758
w	42.28	ana_telo	3	128043609933374
w	42.61	ana_telo	3	129043004239855
w	39.74	ana_telo	6	120351302241066
w	41.36	ana_telo	6	125257419745609
w	37.25	ana_telo	9	112810417928528
w	39.89	ana_telo	9	120805572380376
w	40.11	ana_telo	12	121471835251363
w	46.88	ana_telo	12	141974560872199
w	44.05	ana_telo	15	133403997577226
w	51.16	ana_telo	15	154936402180497
w	50.53	ana_telo	18	153028467595397
w	55.27	ana_telo	18	167383403997577
w	50.84	ana_telo	21	15396729254997
w	56.13	ana_telo	21	169987886129618
w	58.42	ana_telo	24	176923076923077
w	58.91	ana_telo	24	178407026044821
w	62.91	ana_telo	27	190520896426408
w	66.37	ana_telo	27	200999394306481
w	65.43	ana_telo	30	198152634766808
w	73.89	ana_telo	30	223773470623864
w	68.42	ana_telo	33	207207752877044
w	78.21	ana_telo	33	236856450635978
w	68.28	ana_telo	36	206783767413689
w	81.86	ana_telo	36	247910357359176
w	71.24	ana_telo	39	215748031496063
w	88.79	ana_telo	39	268897637795276
w	81.17	ana_telo	42	245820714718353
w	96.4	ana_telo	42	291944276196245
w	77.19	ana_telo	45	233767413688674
w	98.83	ana_telo	45	299303452453059
w	83.44	ana_telo	48	252695336159903
w	110.06	ana_telo	48	333313143549364
w	68.83	meta	-9	151341248900616
w	70.02	meta	-6	153957783641161
w	84.98	early_ana	-3	186851363236588
w	45.48	ana_telo	0	1
w	44.62	ana_telo	0	0.981090589270009
w	41.45	ana_telo	3	0.911389621811786
w	41.85	ana_telo	3	0.920184696569921
w	42.45	ana_telo	6	0.933377308707124
w	41.81	ana_telo	6	0.919305189094107
w	45.61	ana_telo	9	100285839929639
w	43.22	ana_telo	9	0.950307827616535
w	50.03	ana_telo	12	110004397537379
w	49.02	ana_telo	12	10778364116095
w	53.92	ana_telo	15	118557607739666
w	56.41	ana_telo	15	124032541776605
w	59.65	ana_telo	18	131156552330695
w	53.28	ana_telo	18	117150395778364
w	62.71	ana_telo	21	137884784520668
w	59.23	ana_telo	21	130233069481091
w	61.32	ana_telo	24	134828496042216
w	65.39	ana_telo	24	143777484608619
w	73.29	ana_telo	27	161147757255937
w	60.84	ana_telo	27	13377308707124
w	60.9	ana_telo	30	133905013192612
w	74.36	ana_telo	30	163500439753738
w	75.73	ana_telo	33	166512752858399
w	74.52	ana_telo	33	163852242744063
w	78.3	ana_telo	36	172163588390501
w	80	ana_telo	36	175901495162709
w	85.13	ana_telo	39	187181178540018
w	78.45	ana_telo	39	172493403693931
w	80.22	ana_telo	42	176385224274406
w	89.17	ana_telo	42	196064204045734
w	90.15	ana_telo	45	198218997361478
w	91.21	ana_telo	45	200549692172383
w	72.55	meta	-9	188002073075926
w	63.73	meta	-6	165146410987302
w	95.01	early_ana	-3	246203679709769
w	38.59	ana_telo	0	1
w	42.24	ana_telo	3	109458408914226
w	34	ana_telo	3	0.881057268722467
w	46.08	ana_telo	6	119409173360974
w	41.33	ana_telo	6	10710028504794
w	45.27	ana_telo	9	117310183985488
w	40.31	ana_telo	9	104457113241772
w	48.86	ana_telo	12	126613112205235
w	45.82	ana_telo	12	118735423684892
w	54.84	ana_telo	15	142109354755118
w	46.37	ana_telo	15	120160663384296
w	68.98	ana_telo	18	17875097175434
w	61.62	ana_telo	18	159678673231407
w	71.56	ana_telo	21	185436641616999
w	57.6	ana_telo	21	149261466701218
w	72.05	ana_telo	24	186706400621923
w	67.13	ana_telo	24	173956983674527
w	77.76	ana_telo	27	201502980046644
w	68.15	ana_telo	27	176600155480694
w	85.92	ana_telo	30	222648354495983
w	70.17	ana_telo	30	181834672194869
w	85.51	ana_telo	33	2215859030837
w	76.94	ana_telo	33	199378077222078
w	88.94	ana_telo	36	230474216118165
w	67.11	ana_telo	36	173905156776367
w	96.26	ana_telo	39	249442860844778
w	75.97	ana_telo	39	196864472661311
w	98.37	ana_telo	42	254910598600674
w	77.3	ana_telo	42	200310961388961
w	96.43	ana_telo	45	24988338947914
w	86.48	ana_telo	45	224099507644467
w	72.8	meta	-9	137644167139346
w	70.3	meta	-6	132917375685385
w	126.3	early_ana	-3	238797504254112
w	52.89	ana_telo	0	1
w	45.95	ana_telo	0	0.868784269238041
w	49.95	ana_telo	3	0.944412932501418
w	44.57	ana_telo	3	0.842692380412176
w	46.39	ana_telo	6	0.877103422197013
w	48.45	ana_telo	6	0.916052183777652
w	57.43	ana_telo	9	108583853280393
w	53.77	ana_telo	9	101663830591794
w	73.57	ana_telo	12	139100018907166
w	61.42	ana_telo	12	116127812440915
w	77.37	ana_telo	15	146284741917187
w	68.58	ana_telo	15	12966534316506
w	82.17	ana_telo	18	155360181508792
w	72.23	ana_telo	18	136566458687843
w	83.26	ana_telo	21	157421062582719
w	74.82	ana_telo	21	141463414634146
w	82.64	ana_telo	24	156248818302137
w	75.95	ana_telo	24	143599924371337
w	80.2	ana_telo	27	151635469843071
w	85.32	ana_telo	27	161315938740783
w	91.05	ana_telo	30	172149744753261
w	94.24	ana_telo	30	178181130648516
w	99.79	ana_telo	33	188674607676309
w	91.44	ana_telo	33	172887124220079
w	107.75	ana_telo	36	203724711665721
w	100.88	ana_telo	36	190735488750236
w	112.26	ana_telo	39	212251843448667
w	107.8	ana_telo	39	203819247494801
w	120.71	ana_telo	42	228228398563055
w	109.14	ana_telo	42	206352807714124
w	136.43	ana_telo	45	257950463225562
w	121.59	ana_telo	45	22989222915485
w	148.15	ana_telo	48	280109661561732
w	133.27	ana_telo	48	251975798827756
w	59.28	meta	-9	111282147550216
w	74.87	meta	-6	140548150929228
w	113.16	early_ana	-3	212427257368125
w	53.27	ana_telo	0	1
w	43.51	ana_telo	0	0.816782429134597
w	46.37	ana_telo	6	0.870471184531631
w	37.03	ana_telo	6	0.695137976346912
w	46.53	ana_telo	9	0.87347475126713
w	53.77	ana_telo	12	100938614604843
w	54.64	ana_telo	15	102571804017271
w	55.07	ana_telo	18	103379012577436
w	52.66	ana_telo	18	0.988548901820912
w	58.25	ana_telo	21	109348601464239
w	61.94	ana_telo	21	116275577247982
w	57.99	ana_telo	24	10886052186972
w	65.78	ana_telo	24	123484137413178
w	56.98	ana_telo	27	106964520367937
w	54.25	ana_telo	27	101839684625493
w	66.99	ana_telo	30	125755584756899
w	62.01	ana_telo	30	11640698329266
w	79.69	ana_telo	33	149596395719917
w	73.32	ana_telo	33	137638445654214
w	83.5	meta	-9	174212393073232
w	85.62	meta	-6	178635510118923
w	125.81	early_ana	-3	262486960150219
w	47.93	ana_telo	0	1
w	48.9	ana_telo	0	102023784686
w	50.17	ana_telo	3	104673482161486
w	50.2	ana_telo	3	104736073440434
w	49.98	ana_telo	6	104277070728145
w	53.26	ana_telo	6	111120383893178
w	61.47	ana_telo	9	128249530565408
w	52.4	ana_telo	9	109326100563322
w	75.77	ana_telo	12	158084706864177
w	60	ana_telo	12	125182557896933
w	88.84	ana_telo	15	185353640726059
w	64.39	ana_telo	15	134341748383059
w	109.19	ana_telo	18	227811391612769
w	59.51	ana_telo	18	124160233674108
w	65.75	ana_telo	21	137179219695389
w	126.49	ana_telo	24	263905695806384
w	71.22	ana_telo	24	14859169622366
w	134.89	ana_telo	27	281431253911955
w	72.75	ana_telo	27	151783851450031
w	145.99	ana_telo	30	304590027122888
w	80.4	ana_telo	30	16774462758189
wo	64.26	meta	-9	122493328250095
wo	60.52	meta	-6	11536408692337
wo	92.71	early_ana	-3	176725123903927
wo	52.46	ana_telo	0	1
wo	48.29	ana_telo	0	0.920510865421273
wo	43.39	ana_telo	3	0.827106366755623
wo	44.01	ana_telo	3	0.838924895158216
wo	31.02	ana_telo	6	0.591307662981319
wo	43.72	ana_telo	6	0.833396873808616
wo	42.62	ana_telo	9	0.812428516965307
wo	43.41	ana_telo	9	0.82748760960732
wo	41.28	ana_telo	12	0.786885245901639
wo	46.18	ana_telo	12	0.880289744567289
wo	72.83	meta	-12	165035123498754
wo	66.77	meta	-9	151302968502153
wo	61.45	meta	-6	139247677317018
wo	44.13	ana_telo	0	1
wo	36.68	ana_telo	0	0.831180602764559
wo	39.76	ana_telo	3	0.900974393836392
wo	41.9	ana_telo	3	0.949467482438251
wo	45.34	ana_telo	6	102741898934965
wo	41.56	ana_telo	6	0.941762973034217
wo	50.35	ana_telo	9	114094720145026
wo	43.86	ana_telo	9	0.993881713120326
wo	53.71	ana_telo	12	121708588261953
wo	51.88	ana_telo	12	117561749376841
wo	57.55	ana_telo	15	130410151824156
wo	50.6	ana_telo	15	11466122818944
wo	64.24	ana_telo	18	145569907092681
wo	67.94	ana_telo	21	153954226150011
wo	76.63	ana_telo	24	17364604577385
wo	80.65	ana_telo	27	182755495128031
wo	59.27	meta	-9	16282967032967
wo	57.15	meta	-6	157005494505495
wo	87.91	early_ana	-3	241510989010989
wo	36.4	ana_telo	0	1
wo	38.44	ana_telo	0	105604395604396
wo	36.48	ana_telo	3	10021978021978
wo	43.07	ana_telo	3	118324175824176
wo	34.28	ana_telo	6	0.941758241758242
wo	44.01	ana_telo	6	120906593406593
wo	39.28	ana_telo	9	107912087912088
wo	51.91	ana_telo	9	14260989010989
wo	58.37	ana_telo	15	160357142857143
wo	73.12	ana_telo	15	200879120879121
wo	60.61	ana_telo	18	166510989010989
wo	63.14	ana_telo	21	173461538461538
wo	76.75	ana_telo	24	210851648351648
wo	58.56	ana_telo	24	160879120879121
wo	93.55	ana_telo	27	257005494505495
wo	64.67	ana_telo	27	177664835164835
wo	100.93	ana_telo	30	27728021978022
wo	73.58	ana_telo	30	202142857142857
wo	120.78	ana_telo	33	331813186813187
wo	83.74	ana_telo	33	230054945054945
wo	93.18	ana_telo	36	255989010989011
wo	105.09	ana_telo	39	288708791208791
wo	117.61	ana_telo	42	323104395604396
wo	119.28	ana_telo	45	327692307692308
wo	143.17	ana_telo	48	393324175824176
wo	161.28	ana_telo	51	443076923076923
wo	57.51	meta	-9	138645130183221
wo	54.92	meta	-6	132401157184185
wo	71.76	early_ana	-3	172999035679846
wo	41.48	ana_telo	0	1
wo	34.64	ana_telo	3	0.835101253616201
wo	29.19	ana_telo	3	0.703712632594021
wo	40.23	ana_telo	6	0.969864995178399
wo	27.82	ana_telo	6	0.670684667309547
wo	45.34	ana_telo	9	10930568948891
wo	41.21	ana_telo	9	0.993490838958534
wo	48.91	ana_telo	12	117912246865959
wo	44	ana_telo	12	106075216972035
wo	54.85	ana_telo	15	132232401157184
wo	54.55	ana_telo	15	131509161041466
wo	58.57	ana_telo	18	141200578592093
wo	60.22	ana_telo	18	145178399228544
wo	61.64	ana_telo	21	148601735776278
wo	49.46	ana_telo	21	11923818707811
wo	65.32	ana_telo	24	157473481195757
wo	56.52	ana_telo	24	13625843780135
wo	68.95	ana_telo	27	16622468659595
wo	51.06	ana_telo	27	123095467695275
wo	71.36	ana_telo	30	172034715525554
wo	49.79	ana_telo	30	1200337512054
wo	79.25	ana_telo	33	191055930568949
wo	55.35	ana_telo	33	133437801350048
wo	97.99	ana_telo	36	236234329797493
wo	65.41	ana_telo	36	157690453230473
wo	101.89	ana_telo	39	245636451301832
wo	65.74	ana_telo	39	158486017357763
wo	118.89	ana_telo	42	286620057859209
wo	69.74	ana_telo	42	168129218900675
wo	126.5	ana_telo	45	3049662487946
wo	72.29	ana_telo	45	174276759884282
wo	72.75	meta	-9	143349753694581
wo	65.54	meta	-6	129142857142857
wo	76.15	meta	-3	150049261083744
wo	50.75	ana_telo	0	1
wo	43.79	ana_telo	0	0.862857142857143
wo	40.19	ana_telo	3	0.79192118226601
wo	37.13	ana_telo	3	0.731625615763547
wo	41.56	ana_telo	6	0.818916256157636
wo	40.88	ana_telo	6	0.80551724137931
wo	42.28	ana_telo	9	0.833103448275862
wo	42.7	ana_telo	9	0.841379310344828
wo	47.8	ana_telo	12	0.941871921182266
wo	47.83	ana_telo	12	0.942463054187192
wo	44.7	ana_telo	15	0.880788177339902
wo	58.1	ana_telo	15	11448275862069
wo	44.94	ana_telo	18	0.88551724137931
wo	65.75	ana_telo	18	129556650246305
wo	54.73	ana_telo	21	10784236453202
wo	75.96	ana_telo	21	149674876847291
wo	59.1	ana_telo	24	116453201970443
wo	85.93	ana_telo	24	169320197044335
wo	72.55	ana_telo	27	142955665024631
wo	98.16	ana_telo	27	193418719211823
wo	82.46	ana_telo	30	16248275862069
wo	112.2	ana_telo	30	221083743842365
wo	89.48	ana_telo	33	176315270935961
wo	120.33	ana_telo	33	237103448275862
wo	82.22	ana_telo	36	162009852216749
wo	129.31	ana_telo	36	25479802955665
wo	57.18	meta	-6	175022956841139
wo	51.73	meta	-3	158340985613713
wo	32.67	ana_telo	0	1
wo	29.85	ana_telo	3	0.913682277318641
wo	34.12	ana_telo	3	104438322620141
wo	31.87	ana_telo	6	0.97551270278543
wo	32.97	ana_telo	6	100918273645546
wo	32.3	ana_telo	9	0.988674625038261
wo	34.24	ana_telo	9	104805632078359
wo	40.59	ana_telo	12	124242424242424
wo	36.05	ana_telo	12	110345883073156
wo	38.7	ana_telo	15	118457300275482
wo	36.8	ana_telo	15	112641567187022
wo	44.1	ana_telo	18	134986225895317
wo	37.65	ana_telo	18	11524334251607
wo	47.01	ana_telo	21	143893480257117
wo	54.13	ana_telo	24	165687174778084
wo	44.71	meta	-9	117781875658588
wo	40.06	meta	-6	105532139093783
wo	37.96	ana_telo	0	1
wo	26.51	ana_telo	0	0.698366701791359
wo	37.99	ana_telo	3	100079030558483
wo	35.34	ana_telo	6	0.930979978925184
wo	22.44	ana_telo	6	0.591148577449947
wo	35.97	ana_telo	9	0.947576396206533
wo	29.51	ana_telo	9	0.777397260273973
wo	31.39	ana_telo	12	0.826923076923077
wo	33.93	ana_telo	12	0.893835616438356
wo	37.25	ana_telo	15	0.981296101159115
wo	32.06	ana_telo	15	0.844573234984194
wo	68.59	meta	-9	194086021505376
wo	61.27	meta	-6	173372948500283
wo	75.38	early_ana	-3	213299377475948
wo	35.34	ana_telo	0	1
wo	40.78	ana_telo	0	115393322014714
wo	35.78	ana_telo	3	101245048104131
wo	30.96	ana_telo	3	0.876061120543294
wo	35.25	ana_telo	6	0.997453310696095
wo	42.28	ana_telo	6	119637804187889
wo	38.06	ana_telo	9	107696661007357
wo	44.24	ana_telo	9	125183927560838
wo	44.15	ana_telo	12	124929258630447
wo	44.72	ana_telo	12	126542161856254
wo	57.71	ana_telo	15	163299377475948
wo	45.49	ana_telo	15	128720996038483
wo	62.35	ana_telo	18	176428975664969
wo	46.01	ana_telo	18	130192416525184
wo	73.61	ana_telo	21	208290888511602
wo	70.03	ana_telo	21	198160724391624
wo	83.56	ana_telo	24	236445953593662
wo	77.57	ana_telo	24	219496321448783
wo	95.55	ana_telo	27	270373514431239
wo	107.66	ana_telo	30	304640633842671
wo	165.42	ana_telo	33	468081494057725
wo	125.86	ana_telo	33	356140350877193
w	73.65	meta	-12	214223385689354
w	62.21	meta	-9	180948225712624
w	86.94	early_ana	-6	252879581151832
w	34.38	ana_telo	0	1
w	36.31	ana_telo	0	105613728912158
w	36.13	ana_telo	3	105090168702734
w	39.13	ana_telo	3	113816172193136
w	36.56	ana_telo	6	106340895869692
w	42.53	ana_telo	6	12370564281559
w	43.76	ana_telo	9	127283304246655
w	36.1	ana_telo	9	10500290866783
w	48.82	ana_telo	12	142001163467132
w	50.54	ana_telo	15	147004072134962
w	57.17	ana_telo	18	166288539848749
w	64.2	ana_telo	21	18673647469459
w	45.19	ana_telo	21	131442699243746
w	111.12	ana_telo	27	323211169284468
w	64.4	ana_telo	27	187318208260617
w	126.82	ana_telo	30	368877254217568
w	74.95	ana_telo	30	218004653868528
w	58.01	meta	-9	125454152249135
w	57.96	meta	-6	125346020761246
w	107.24	early_ana	-3	231920415224913
w	46.24	ana_telo	0	1
w	27.45	ana_telo	0	0.593641868512111
w	41.89	ana_telo	3	0.905925605536332
w	39.25	ana_telo	12	0.848832179930796
w	45.73	ana_telo	12	0.988970588235294
w	39.27	ana_telo	15	0.849264705882353
w	50.16	ana_telo	15	108477508650519
w	43.8	ana_telo	18	0.947231833910035
w	51.6	ana_telo	18	11159169550173
w	43.36	ana_telo	21	0.937716262975778
w	57.64	ana_telo	21	124653979238754
w	47.14	ana_telo	24	101946366782007
w	54.89	ana_telo	24	118706747404844
w	47.96	ana_telo	27	103719723183391
w	63.19	ana_telo	27	136656574394464
w	49.33	ana_telo	30	106682525951557
w	62.48	ana_telo	30	135121107266436
w	52.01	ana_telo	33	112478373702422
w	68.87	ana_telo	33	148940311418685
w	66.97	ana_telo	36	144831314878893
w	79.57	ana_telo	36	17208044982699
wo	61.59	meta	-9	150036540803898
wo	61.67	meta	-6	150231425091352
wo	87.8	early_ana	-3	213885505481121
wo	41.05	ana_telo	0	1
wo	40.12	ana_telo	0	0.977344701583435
wo	35.08	ana_telo	3	0.854567600487211
wo	38.58	ana_telo	6	0.939829476248477
wo	43.1	ana_telo	6	104993909866017
wo	42.34	ana_telo	9	103142509135201
wo	39.11	ana_telo	9	0.952740560292326
wo	43.55	ana_telo	12	106090133982948
wo	42.27	ana_telo	12	102971985383678
wo	49.76	ana_telo	15	12121802679659
wo	40	ana_telo	15	0.97442143727162
wo	50.68	ana_telo	18	123459196102314
wo	47.52	ana_telo	18	115761266747868
wo	50.08	ana_telo	21	121997563946407
wo	56.14	ana_telo	21	136760048721072
wo	52.25	ana_telo	24	127283800243605
wo	53.42	ana_telo	24	130133982947625
wo	57.21	ana_telo	27	139366626065773
wo	64.78	ana_telo	27	157807551766139
wo	69.32	ana_telo	30	168867235079172
wo	58.5	ana_telo	30	142509135200974
wo	68.59	ana_telo	33	167088915956151
wo	74.43	ana_telo	33	181315468940317
wo	73.52	ana_telo	36	179098660170524
wo	84.07	ana_telo	36	204799025578563
wo	85.78	ana_telo	39	208964677222899
wo	72.61	ana_telo	39	176881851400731
wo	79.91	ana_telo	42	194665042630938
wo	88.26	ana_telo	42	215006090133983
wo	85.09	meta	-12	169265963795504
wo	84.7	meta	-9	168490153172867
wo	76.38	meta	-6	151939526556594
wo	107.15	early_ana	-3	213148995424707
wo	50.27	ana_telo	0	1
wo	53.59	ana_telo	0	106604336582455
wo	45.63	ana_telo	3	0.907698428486175
wo	47.48	ana_telo	6	0.944499701611299
wo	39.33	ana_telo	6	0.782375174060076
wo	49.36	ana_telo	9	0.981897752138452
wo	46.2	ana_telo	9	0.919037199124726
wo	41.86	ana_telo	12	0.832703401631191
wo	79.44	ana_telo	12	158026656057291
wo	65.91	ana_telo	15	131111995225781
wo	44.57	ana_telo	18	0.886612293614482
wo	69.64	ana_telo	18	138531927591009
wo	73.14	ana_telo	21	145494330614681
wo	49.79	ana_telo	24	0.990451561567535
wo	73.39	ana_telo	24	145991645116372
wo	55.09	ana_telo	27	1095882235926
wo	75.89	ana_telo	27	15096479013328
wo	56.13	ana_telo	30	111657051919634
wo	75.32	ana_telo	30	149830913069425
wo	68.83	ana_telo	33	13692062860553
wo	79.43	ana_telo	33	158006763477223
wo	75.81	ana_telo	36	150805649492739
wo	85.95	ana_telo	36	170976725681321
wo	77.95	ana_telo	39	155062661627213
wo	105.49	ana_telo	39	209846827133479
wo	71.05	meta	-12	164658169177289
wo	64.84	meta	-9	15026651216686
wo	56.74	meta	-6	131494785631518
wo	72.33	early_ana	-3	167624565469293
wo	43.15	ana_telo	0	1
wo	34.15	ana_telo	0	0.791425260718424
wo	39.28	ana_telo	3	0.910312862108922
wo	41.27	ana_telo	3	0.956431054461182
wo	39.61	ana_telo	6	0.917960602549247
wo	44.3	ana_telo	6	102665121668598
wo	43.09	ana_telo	9	0.998609501738123
wo	41.93	ana_telo	9	0.971726535341831
wo	50.87	ana_telo	12	117891077636153
wo	47.19	ana_telo	12	10936268829664
wo	59.66	ana_telo	15	138261877172654
wo	53.46	ana_telo	15	123893395133256
wo	68.88	ana_telo	18	159629200463499
wo	56.1	ana_telo	18	130011587485516
wo	76.28	ana_telo	21	176778679026651
wo	89.41	ana_telo	24	20720741599073
wo	99.02	ana_telo	27	229478563151796
wo	114.27	ana_telo	30	264820393974508
wo	128.66	ana_telo	33	298169177288528
wo	58.29	meta	-9	170738137082601
wo	62.93	meta	-6	184329232571763
wo	70.71	early_ana	-3	207117750439367
wo	34.14	ana_telo	0	1
wo	26.98	ana_telo	3	0.790275336848272
wo	32.5	ana_telo	3	0.951962507322789
wo	30.83	ana_telo	6	0.903046280023433
wo	33.64	ana_telo	9	0.985354422964265
wo	37.69	ana_telo	9	110398359695372
wo	46.78	ana_telo	12	137024018746339
wo	44.57	ana_telo	12	130550673696544
wo	44.7	ana_telo	15	130931458699473
wo	52.01	ana_telo	15	152343292325718
wo	50.19	ana_telo	18	14701230228471
wo	59.19	ana_telo	18	173374340949033
wo	66.1	ana_telo	21	193614528412419
wo	65.92	ana_telo	21	193087287639133
wo	77.74	ana_telo	24	227709431751611
wo	71.41	ana_telo	24	20916813122437
wo	90.81	ana_telo	27	265992970123023
wo	85.46	ana_telo	27	250322202694786
wo	99.52	ana_telo	30	291505565319274
wo	109.87	ana_telo	30	321821909783245
wo	110.87	ana_telo	33	324751025190392
wo	128.47	ana_telo	33	37630345635618
wo	119.08	ana_telo	36	34879906268307
wo	152.38	ana_telo	36	446338605741066
wo	128.89	ana_telo	39	377533684827182
wo	159.65	ana_telo	39	467633274751025
wo	138.24	ana_telo	42	404920913884007
wo	170.95	ana_telo	42	500732278851787
wo	149.95	ana_telo	45	439220855301699
wo	174.63	ana_telo	45	511511423550088
wo	156.78	ana_telo	48	459226713532513
wo	185.33	ana_telo	48	542852958406561
wo	159.52	ana_telo	51	467252489748096
wo	185.77	ana_telo	51	544141769185706
wo	44.72	meta	-9	172132409545804
wo	49.38	meta	-6	190069284064665
wo	74.51	early_ana	-3	28679753656659
wo	25.98	ana_telo	0	1
wo	34.24	ana_telo	0	131793687451886
wo	45803	ana_telo	3	100269438029253
wo	34.68	ana_telo	3	133487297921478
wo	30.75	ana_telo	6	118360277136259
wo	33.04	ana_telo	6	127174749807544
wo	32.55	ana_telo	9	125288683602771
wo	42.79	ana_telo	9	164703618167821
wo	32.18	ana_telo	12	123864511162433
wo	41.59	ana_telo	12	16008468052348
wo	37.04	ana_telo	15	142571208622017
wo	52.93	ana_telo	15	20373364126251
wo	39.79	ana_telo	18	153156274056967
wo	52.63	ana_telo	18	202578906851424
wo	45.71	ana_telo	21	175943033102386
wo	50.86	ana_telo	21	19576597382602
wo	58.33	ana_telo	24	224518860662048
wo	63.74	ana_telo	27	245342571208622
wo	71.37	ana_telo	30	274711316397229
wo	73.81	ana_telo	33	284103156274057
wo	67.77	meta	-12	181494376004285
wo	71.12	meta	-9	19046598821639
wo	59.27	meta	-6	158730583824317
wo	65.25	early_ana	-3	174745581146224
wo	37.34	ana_telo	0	1
wo	45.44	ana_telo	3	121692554900911
wo	35.53	ana_telo	3	0.951526513122657
wo	42.79	ana_telo	6	114595607927156
wo	36.49	ana_telo	6	0.977236207820032
wo	38.45	ana_telo	9	102972683449384
wo	39.01	ana_telo	9	104472415640064
wo	41.36	ana_telo	12	110765934654526
wo	46.88	ana_telo	12	125549009105517
wo	49.89	ana_telo	15	133610069630423
wo	52.77	ana_telo	15	141322978039636
wo	56.9	ana_telo	18	152383502945903
wo	46.05	ana_telo	18	123326191751473
wo	61.21	ana_telo	21	163926084627745
wo	43.43	ana_telo	21	116309587573648
wo	62.63	ana_telo	24	167728976968399
wo	43	ana_telo	24	115158007498661
wo	70.26	ana_telo	27	188162828066417
wo	46.59	ana_telo	27	1247723620782
wo	71.41	ana_telo	30	191242635243706
wo	53.2	ana_telo	30	142474558114622
wo	77.2	ana_telo	33	206748794858061
wo	57.82	ana_telo	33	154847348687734
wo	82.97	ana_telo	36	222201392608463
wo	65.01	ana_telo	36	174102838778789
wo	84.98	ana_telo	39	227584359935726
wo	81.26	ana_telo	39	217621853240493
wo	92.67	ana_telo	42	248178896625603
wo	87.31	ana_telo	42	233824317086235
wo	95.93	ana_telo	45	25690948044992
wo	92.54	ana_telo	45	247830744509909
wo	103.87	ana_telo	48	278173540439207
wo	97.93	ana_telo	48	262265666845206
wo	62.26	meta	-9	177784123358081
wo	53.17	meta	-6	151827527127356
wo	87.31	early_ana	-3	249314677327242
wo	35.02	ana_telo	0	1
wo	32.71	ana_telo	0	0.934037692747002
wo	40.35	ana_telo	3	11521987435751
wo	36.07	ana_telo	3	102998286693318
wo	38.01	ana_telo	6	108537978298115
wo	35.89	ana_telo	6	102484294688749
wo	38.63	ana_telo	9	110308395202741
wo	39.65	ana_telo	9	113221016561965
wo	45.96	ana_telo	12	131239291833238
wo	42.38	ana_telo	12	121016561964592
wo	51.01	ana_telo	15	14565962307253
wo	38.52	ana_telo	15	109994288977727
wo	55.32	ana_telo	18	157966876070817
wo	42.46	ana_telo	18	121245002855511
wo	60.8	ana_telo	21	173615077098801
wo	42.67	ana_telo	21	121844660194175
wo	67.72	ana_telo	24	193375214163335
wo	43.99	ana_telo	24	125613934894346
wo	67.06	ana_telo	27	19149057681325
wo	48.54	ana_telo	27	138606510565391
wo	67.64	ana_telo	30	193146773272416
wo	52.08	ana_telo	30	148715019988578
wo	69.17	ana_telo	33	197515705311251
wo	53.99	ana_telo	33	15416904625928
wo	75.61	ana_telo	36	215905197030268
wo	55.64	ana_telo	36	158880639634495
wo	82.87	ana_telo	39	236636207881211
wo	60.09	ana_telo	39	17158766419189
wo	85.4	ana_telo	42	243860651056539
wo	64.71	ana_telo	42	18478012564249
wo	86.18	ana_telo	45	246087949743004
wo	67.11	ana_telo	45	191633352370074
wo	78.49	meta	-12	200639059304703
wo	82.07	meta	-9	209790388548057
wo	63.02	meta	-6	161094069529652
wo	87.08	early_ana	-3	222597137014315
wo	39.12	ana_telo	0	1
wo	35.5	ana_telo	3	0.907464212678937
wo	33.3	ana_telo	6	0.851226993865031
wo	35.69	ana_telo	9	0.912321063394683
wo	40.85	ana_telo	12	104422290388548
wo	37.77	ana_telo	15	0.965490797546012
wo	52.58	ana_telo	15	134406952965235
wo	43.48	ana_telo	18	111145194274029
wo	64.26	ana_telo	18	164263803680982
wo	50.1	ana_telo	21	128067484662577
wo	75.46	ana_telo	21	192893660531697
wo	58.82	ana_telo	24	150357873210634
wo	87.34	ana_telo	24	223261758691207
wo	56.81	ana_telo	27	145219836400818
wo	71.1	ana_telo	30	181748466257669
wo	108.49	ana_telo	30	277326175869121
wo	75.28	ana_telo	33	192433537832311
wo	116.81	ana_telo	33	298594069529652
w	58.08	meta	-6	141417092768444
w	66.12	meta	-3	160993425858291
w	41.07	ana_telo	0	1
w	42.34	ana_telo	0	10309228147066
w	31.28	ana_telo	3	0.761626491356221
w	34.86	ana_telo	3	0.848794740686633
w	36.29	ana_telo	6	0.883613343072802
w	36.2	ana_telo	6	0.881421962503044
w	45.81	ana_telo	12	11154127100073
w	48.48	ana_telo	12	118042366691015
w	56.85	ana_telo	15	138422205989774
w	56.24	ana_telo	15	136936936936937
w	45.71	ana_telo	18	111297784270757
w	56.86	ana_telo	21	138446554662771
w	61.45	ana_telo	21	149622595568542
w	56.18	ana_telo	24	136790844898953
w	63.93	ana_telo	24	155661066471877
w	56.71	ana_telo	27	138081324567811
w	63.82	ana_telo	27	155393231068907
w	53.13	ana_telo	30	12936449963477
w	57.65	ana_telo	30	140370099829559
w	54.41	ana_telo	33	132481129778427
w	58.34	ana_telo	33	142050158266374
w	56.53	ana_telo	36	137643048453859
w	58.19	ana_telo	36	141684928171415
w	61.48	ana_telo	39	149695641587533
w	71.04	ana_telo	39	172972972972973
w	62.48	ana_telo	42	152130508887266
w	65.93	ana_telo	42	160530801071342
w	65.49	ana_telo	45	159459459459459
w	73.32	ana_telo	45	178524470416362
w	69.54	meta	-9	162895291637386
w	77.66	early_ana	-6	18191613961115
w	42.69	ana_telo	0	1
w	44.57	ana_telo	0	104403841649098
w	43.44	ana_telo	3	101756851721715
w	40.86	ana_telo	3	0.957132817990162
w	48.66	ana_telo	6	113984539704849
w	50.34	ana_telo	6	11791988756149
w	49.39	ana_telo	9	115694542047318
w	49.44	ana_telo	9	115811665495432
w	59.48	ana_telo	12	139330053876786
w	56	ana_telo	12	13117826188803
w	62.47	ana_telo	15	146334036074022
w	51.17	ana_telo	15	119864136800187
w	73.2	ana_telo	18	171468728039353
w	61.28	ana_telo	18	143546498008901
w	76.94	ana_telo	21	180229561958304
w	60.14	ana_telo	21	140876083391895
w	74.94	ana_telo	24	175544624033732
w	83.21	ana_telo	27	194916842351839
w	52.06	ana_telo	27	121948934176622
w	82.96	ana_telo	30	194331225111267
w	48.02	ana_telo	30	112485359568986
w	82.01	ana_telo	33	192105879597095
w	57.58	ana_telo	33	134879362848442
w	89.61	ana_telo	36	209908643710471
w	69.23	ana_telo	36	162169126259077
w	95.01	ana_telo	39	222557976106817
w	75.77	ana_telo	39	177488873272429
w	103.8	ana_telo	42	243148278285313
w	81.88	ana_telo	42	191801358631998
w	116.18	ana_telo	45	272148044038417
w	92.44	ana_telo	45	216537830873741
w	110.7	ana_telo	48	259311314125088
w	87.69	ana_telo	48	205411103302881
w	56.19	meta	-12	141536523929471
w	58.38	meta	-9	147052896725441
w	55.85	meta	-6	140680100755668
w	39.7	ana_telo	0	1
w	32.45	ana_telo	0	0.817380352644836
w	38.63	ana_telo	3	0.973047858942065
w	33.23	ana_telo	3	0.837027707808564
w	38.78	ana_telo	6	0.976826196473552
w	36.49	ana_telo	6	0.919143576826196
w	40.52	ana_telo	9	102065491183879
w	37.02	ana_telo	9	0.932493702770781
w	40.47	ana_telo	12	101939546599496
w	38.56	ana_telo	12	0.971284634760705
w	43.39	ana_telo	15	109294710327456
w	52.01	ana_telo	18	131007556675063
w	37.89	ana_telo	18	0.9544080604534
w	54.69	ana_telo	21	137758186397985
w	36.1	ana_telo	21	0.909319899244332
w	65.83	ana_telo	24	165818639798489
w	58.53	ana_telo	24	147430730478589
w	65.34	ana_telo	27	164584382871537
w	56.43	ana_telo	27	142141057934509
w	65.5	ana_telo	30	164987405541562
w	57.47	ana_telo	30	144760705289673
w	62.45	ana_telo	33	157304785894207
w	58.03	ana_telo	33	146171284634761
w	65.68	ana_telo	36	16544080604534
w	47.45	ana_telo	36	119521410579345
w	68.07	ana_telo	39	171460957178841
w	50.17	ana_telo	39	126372795969773
w	69.56	ana_telo	42	175214105793451
w	63.19	ana_telo	42	159168765743073
w	51.67	meta	-6	174560810810811
w	46.32	meta	-3	156486486486486
w	45837	ana_telo	0	1
w	29.2	ana_telo	3	0.986486486486486
w	28	ana_telo	3	0.945945945945946
w	31.97	ana_telo	6	108006756756757
w	28.84	ana_telo	6	0.974324324324324
w	31	ana_telo	9	10472972972973
w	45990	ana_telo	9	0.983445945945946
w	36.3	ana_telo	12	122635135135135
w	41.36	ana_telo	12	13972972972973
w	37.59	ana_telo	15	126993243243243
w	51.3	ana_telo	15	173310810810811
w	40.32	ana_telo	18	136216216216216
w	43.33	ana_telo	21	146385135135135
w	47.93	ana_telo	24	161925675675676
w	60.78	meta	-9	125578512396694
w	53.01	meta	-6	10952479338843
w	65.77	early_ana	-3	135888429752066
w	48.4	ana_telo	0	1
w	42.09	ana_telo	0	0.869628099173554
w	40.38	ana_telo	3	0.834297520661157
w	40.11	ana_telo	3	0.828719008264463
w	42.05	ana_telo	6	0.868801652892562
w	44.42	ana_telo	6	0.917768595041322
w	42.89	ana_telo	9	0.886157024793388
w	44.66	ana_telo	9	0.922727272727273
w	48.88	ana_telo	12	10099173553719
w	50.26	ana_telo	12	103842975206612
w	55.43	ana_telo	15	11452479338843
w	58.37	ana_telo	15	120599173553719
w	61.33	ana_telo	18	126714876033058
w	70.28	ana_telo	18	145206611570248
w	65.55	ana_telo	21	135433884297521
w	75.77	ana_telo	21	15654958677686
w	72.83	ana_telo	24	15047520661157
w	81.4	ana_telo	24	168181818181818
w	80.12	ana_telo	27	165537190082645
w	85.9	ana_telo	27	177479338842975
w	88.55	ana_telo	30	182954545454545
w	97.13	ana_telo	30	200681818181818
w	97.53	ana_telo	33	20150826446281
w	109.79	ana_telo	33	226838842975207
w	104.62	ana_telo	36	216157024793388
w	119.44	ana_telo	36	246776859504132
w	112.23	ana_telo	39	231880165289256
w	139.17	ana_telo	39	28754132231405
w	118.53	ana_telo	42	244896694214876
w	163.14	ana_telo	42	337066115702479
w	114.73	ana_telo	45	237045454545455
w	161.78	ana_telo	45	334256198347107
w	130.02	ana_telo	48	268636363636364
w	185.65	ana_telo	48	383574380165289
w	131.79	ana_telo	51	272293388429752
w	186.64	ana_telo	51	385619834710744
w	64.72	meta	-9	152930056710775
w	65.98	meta	-6	155907372400756
w	73.22	early_ana	-3	173015122873346
w	42.32	ana_telo	0	1
w	38.6	ana_telo	0	0.912098298676749
w	46.47	ana_telo	3	109806238185255
w	43.25	ana_telo	3	102197542533081
w	45.42	ana_telo	6	107325141776938
w	42.37	ana_telo	6	100118147448015
w	48.57	ana_telo	9	11476843100189
w	46.42	ana_telo	9	10968809073724
w	58.68	ana_telo	12	138657844990548
w	51.91	ana_telo	12	122660680529301
w	57.61	ana_telo	15	136129489603025
w	55.51	ana_telo	15	131167296786389
w	60.44	ana_telo	18	142816635160681
w	70.49	ana_telo	18	16656427221172
w	69.44	ana_telo	21	164083175803403
w	73.47	ana_telo	21	173605860113422
w	74.19	ana_telo	24	175307183364839
w	79.78	ana_telo	24	18851606805293
w	76.18	ana_telo	27	180009451795841
w	87.52	ana_telo	27	206805293005671
w	85.43	ana_telo	30	201866729678639
w	93.53	ana_telo	30	221006616257089
w	92.47	ana_telo	33	218501890359168
w	105.44	ana_telo	33	249149338374291
w	99.17	ana_telo	36	234333648393195
w	112.2	ana_telo	36	265122873345936
w	101.57	ana_telo	39	240004725897921
w	116.71	ana_telo	39	2757797731569
w	105.37	ana_telo	42	24898393194707
w	123.18	ana_telo	42	291068052930057
w	107.28	ana_telo	45	253497164461248
w	118.34	ana_telo	45	279631379962193

## Sheet: S2B
harr	area	phase	timepoint	normalized_area
wo	52.47	meta	-6	0.991309276402796
wo	75.39	early_ana	-3	142433402607217
wo	52.93	ana_telo	0	1
wo	41.35	ana_telo	0	0.781220479879086
wo	48.24	ana_telo	3	0.911392405063291
wo	44.36	ana_telo	3	0.838088040808615
wo	48.97	ana_telo	6	0.925184205554506
wo	52.99	ana_telo	6	100113357264311
wo	48.98	ana_telo	9	0.925373134328358
wo	56.07	ana_telo	9	105932363498961
wo	52.25	ana_telo	12	0.987152843378046
wo	73.38	ana_telo	12	138635934252787
wo	37.61	ana_telo	21	0.710561118458341
wo	53.42	ana_telo	21	100925750991876
wo	40.3	ana_telo	24	0.761382958624598
wo	68.13	ana_telo	24	128717173625543
wo	47.01	ana_telo	27	0.888154165879463
wo	76.67	ana_telo	27	144851690912526
wo	61.02	ana_telo	30	115284337804648
wo	89.95	ana_telo	30	169941432080106
wo	56.52	ana_telo	33	106782542981296
wo	92.21	ana_telo	33	174211222369167
wo	63.62	ana_telo	36	120196485924806
wo	99.84	ana_telo	36	188626487814094
wo	66.19	ana_telo	39	125051955412809
wo	99.55	ana_telo	39	188078594369923
wo	68.42	ana_telo	42	129265067069715
wo	115.61	ana_telo	42	218420555450595
wo	143.28	ana_telo	45	270697147175515
wo	117.98	ana_telo	48	222898167390894
wo	162.99	ana_telo	51	307935008501795
wo	229.23	ana_telo	54	43308142830153
wo	178.53	ana_telo	54	337294539958436
wo	225.6	ana_telo	57	426223313810693
wo	188.49	ana_telo	57	356111845834121
wo	124.84	meta	-60	192268596950562
wo	120.95	meta	-57	186277529647312
wo	109.36	meta	-54	168427537347913
wo	98.03	meta	-51	15097797628215
wo	92.85	meta	-48	143000154012013
wo	96.63	meta	-45	148821808101032
wo	96.44	meta	-42	148529185276452
wo	90.71	meta	-39	139704296935161
wo	97.16	meta	-36	149638071769598
wo	97.26	meta	-33	149792083782535
wo	101.13	meta	-30	155752348683197
wo	95.31	meta	-27	146788849530263
wo	99.06	meta	-24	152564300015401
wo	99.13	meta	-21	152672108424457
wo	91.86	meta	-18	141475435083937
wo	93.93	meta	-15	144663483751733
wo	93.05	meta	-12	143308178037887
wo	95.65	meta	-9	147312490374249
wo	95.67	meta	-6	147343292776837
wo	112.67	early_ana	-3	173525334976128
wo	64.93	ana_telo	0	1
wo	56.19	ana_telo	0	0.865393500693054
wo	56.55	ana_telo	3	0.870937933158786
wo	64.39	ana_telo	3	0.991683351301401
wo	59.3	ana_telo	6	0.913291236716464
wo	75.28	ana_telo	6	11594024333898
wo	62.26	ana_telo	9	0.958878792545818
wo	76.01	ana_telo	9	117064531033421
wo	63.48	ana_telo	12	0.977668258124133
wo	77.39	ana_telo	12	119189896811951
wo	85.57	early_ana	-3	127830893337317
wo	66.94	ana_telo	0	1
wo	69.26	ana_telo	0	103465790259934
wo	43.1	ana_telo	3	0.643860173289513
wo	30.78	ana_telo	3	0.459814759486107
wo	39.51	ana_telo	6	0.590230056767254
wo	29.25	ana_telo	6	0.436958470271885
wo	48.66	ana_telo	9	0.726919629518972
wo	39.75	ana_telo	9	0.593815357036152
wo	57.89	ana_telo	12	0.864804302360323
wo	40.76	ana_telo	12	0.608903495667762
wo	73.94	ana_telo	15	110457125784284
wo	67.48	ana_telo	15	100806692560502
wo	61.49	ana_telo	18	0.918583806393786
wo	56.38	ana_telo	18	0.842246788168509
wo	72.52	ana_telo	21	108335823125187
wo	71.78	ana_telo	21	107230355542277
wo	88.7	ana_telo	24	132506722438004
wo	80.76	ana_telo	24	120645354048402
wo	103.86	ana_telo	27	15515386913654
wo	88.17	ana_telo	27	131714968628623
wo	114.46	ana_telo	30	170988945324171
wo	97.31	ana_telo	30	145368987152674
wo	123.98	ana_telo	33	185210636390798
wo	106.44	ana_telo	33	159008066925605
wo	130.52	ana_telo	36	194980579623543
wo	113.2	ana_telo	36	169106662683
wo	139.39	ana_telo	39	208231251867344
wo	113.61	ana_telo	39	169719151478936
wo	149.38	ana_telo	42	22315506423663
wo	120.95	ana_telo	42	180684194801315
wo	144.69	ana_telo	45	216148789961159
wo	117.31	ana_telo	45	175246489393487
wo	165.05	ana_telo	48	246564087242307
wo	136.52	ana_telo	48	203943830295787
wo	184.68	ana_telo	51	275888855691664
wo	156.6	ana_telo	51	233940842545563
wo	160.95	ana_telo	54	24043919928294
wo	140.88	ana_telo	54	210457125784284
wo	178.8	ana_telo	57	267104870032865
wo	155.03	ana_telo	57	231595458619659
wo	210.23	ana_telo	60	314057364804302
wo	176.42	ana_telo	60	263549447266209
wo	203.85	ana_telo	63	304526441589483
wo	173.23	ana_telo	63	258783985658799
wo	212.16	ana_telo	66	316940543770541
wo	185.28	ana_telo	66	276785180758889
wo	212.9	ana_telo	69	318046011353451
wo	184.05	ana_telo	69	274947714371079
wo	225.66	ana_telo	72	337107857783089
wo	195.9	ana_telo	72	29265013444876
wo	230.03	ana_telo	75	343636092022707
wo	199.53	ana_telo	75	298072901105468
wo	232.75	ana_telo	78	347699432327457
wo	197.44	ana_telo	78	294950702121303
wo	237.12	ana_telo	81	354227666567075
wo	203.6	ana_telo	81	304152972811473
wo	95.17	meta	-27	281318356488324
wo	88.48	meta	-24	261543009163464
wo	84.54	meta	-21	249896541531185
wo	80.07	meta	-18	236683417085427
wo	79.96	meta	-15	236358261897724
wo	73.77	meta	-12	218060892698788
wo	88.72	meta	-9	262252438663908
wo	67.74	meta	-6	200236476500148
wo	113.89	early_ana	-3	336653857522909
wo	33.83	ana_telo	0	1
wo	44.65	ana_telo	0	13198344664499
wo	34.03	ana_telo	3	10059119125037
wo	41.95	ana_telo	3	124002364765001
wo	32.66	ana_telo	6	0.965415311853384
wo	41.84	ana_telo	6	123677209577298
wo	34.11	ana_telo	9	100827667750517
wo	45.76	ana_telo	9	13526455808454
wo	38.18	ana_telo	12	112858409695537
wo	47.67	ana_telo	12	140910434525569
wo	38.68	ana_telo	15	11433638782146
wo	51.43	ana_telo	15	152024830032516
wo	42.86	ana_telo	18	126692284954183
wo	51.31	ana_telo	18	151670115282294
wo	37.61	ana_telo	21	111173514631983
wo	51.51	ana_telo	21	152261306532663
wo	45.8	ana_telo	24	135382796334614
wo	56.76	ana_telo	24	167780076854863
wo	51.61	ana_telo	27	152556902157848
wo	64.1	ana_telo	27	189476795743423
wo	45.52	ana_telo	30	134555128584097
wo	64.11	ana_telo	30	189506355305941
wo	49.03	ana_telo	33	144930535028082
wo	71.8	ana_telo	33	212237658882649
wo	67.13	ana_telo	36	198433343186521
wo	87	ana_telo	36	25716819391073
wo	65.91	ana_telo	39	194827076559267
wo	96.12	ana_telo	39	284126514927579
wo	80	ana_telo	42	236476500147798
wo	111.19	ana_telo	42	328672775642921
wo	134.06	ana_telo	45	396275495122672
wo	121.42	ana_telo	45	35891220809932
wo	131.83	ana_telo	48	389683712681052
wo	139.96	ana_telo	51	413715637008572
wo	149.25	ana_telo	54	441176470588235
wo	152.15	ana_telo	57	449748743718593
w	120.38	meta	-36	203516483516484
w	115.08	meta	-33	194556213017751
w	117.91	meta	-30	199340659340659
w	115.93	meta	-27	195993237531699
w	117.51	meta	-24	198664412510566
w	116.98	meta	-21	197768385460693
w	111.13	meta	-18	187878275570583
w	105.25	meta	-15	177937447168216
w	99.33	meta	-12	16792899408284
w	97.53	meta	-9	164885883347422
w	114.26	meta	-6	193169907016061
w	145.06	early_ana	-3	245240912933221
w	59.15	ana_telo	0	1
w	59.71	ana_telo	0	10094674556213
w	57.08	ana_telo	3	0.965004226542688
w	56.24	ana_telo	3	0.950803043110735
w	58.6	ana_telo	6	0.990701606086221
w	61.82	ana_telo	6	104513947590871
w	60.16	ana_telo	9	101707523245985
w	72.39	ana_telo	9	122383770076078
w	65.73	ana_telo	12	11112426035503
w	81.2	ana_telo	12	137278106508876
w	78.11	ana_telo	15	132054099746407
w	92.01	ana_telo	15	155553677092139
w	98.59	ana_telo	18	166677937447168
w	106.35	ana_telo	18	179797125950972
w	116.59	ana_telo	21	197109044801352
w	124	ana_telo	21	209636517328825
w	152.33	ana_telo	24	257531699070161
w	141.07	ana_telo	24	238495350803043
w	182.05	ana_telo	27	307776838546069
w	156.54	ana_telo	27	264649196956889
w	201.35	ana_telo	30	340405748098056
w	169.19	ana_telo	30	28603550295858
w	219.63	ana_telo	33	371310228233305
w	183.29	ana_telo	33	309873203719358
w	117.23	meta	-36	230450167092589
w	107.04	meta	-33	210418714369963
w	106.7	meta	-30	209750344014154
w	103.56	meta	-27	203577747198742
w	102.17	meta	-24	200845291920582
w	102.76	meta	-21	202005111067427
w	94.98	meta	-18	186711224690387
w	96.75	meta	-15	190190682130922
w	103.27	meta	-12	20300766660114
w	91.83	meta	-9	180518969923334
w	90.38	meta	-6	177668566935325
w	137.95	early_ana	-3	27118144289365
w	50.87	ana_telo	0	1
w	57.89	ana_telo	0	11379988205229
w	50.03	ana_telo	3	0.983487320621191
w	43.71	ana_telo	3	0.859249066247297
w	49.67	ana_telo	6	0.976410458030273
w	54.08	ana_telo	6	106310202476902
w	61.35	ana_telo	9	120601533320228
w	56.07	ana_telo	9	110222134853548
w	65.88	ana_telo	12	1295065854138
w	64.29	ana_telo	12	126380971102811
w	80.76	ana_telo	15	158757617456261
w	67.07	ana_telo	15	131845881659131
w	77.25	ana_telo	18	151857676430116
w	87.64	ana_telo	18	172282288185571
w	80.78	ana_telo	21	158796933359544
w	94.4	ana_telo	21	185571063495184
w	93.38	ana_telo	24	183565952427757
w	116.19	ana_telo	24	228405740121879
w	107.85	ana_telo	27	212011008452919
w	130.04	ana_telo	27	255632003145272
w	114.27	ana_telo	30	224631413406723
w	139.92	ana_telo	30	275054059367014
w	135.51	ana_telo	33	266384902693139
w	159.32	ana_telo	33	313190485551406
w	125.83	meta	-42	248725044475193
w	132.03	meta	-39	260980430915201
w	136.99	meta	-33	270784740067207
w	95.29	meta	-30	188357382881992
w	92.07	meta	-27	181992488634117
w	83.68	meta	-24	165408183435462
w	74.22	meta	-21	146708835738288
w	64.07	meta	-18	126645582130856
w	80.12	meta	-15	158371219608618
w	60.75	meta	-12	120083020359755
w	71	meta	-9	140343941490413
w	65.94	meta	-6	130341964815181
w	90.78	early_ana	-3	179442577584503
w	50.59	ana_telo	0	1
w	40.35	ana_telo	0	0.797588456216644
w	44.04	ana_telo	3	0.870527772287013
w	45.68	ana_telo	3	0.902945246096066
w	44.14	ana_telo	6	0.872504447519273
w	43.77	ana_telo	6	0.865190749159913
w	45.67	ana_telo	9	0.90274757857284
w	46.56	ana_telo	9	0.920339988139949
w	38.71	ana_telo	15	0.76517098240759
w	42.12	ana_telo	15	0.832575607827634
w	39.01	ana_telo	18	0.771101008104368
w	35.38	ana_telo	18	0.699347697173354
w	41.83	ana_telo	21	0.826843249654082
w	52.58	ana_telo	21	103933583712196
w	41.55	ana_telo	24	0.821308559003756
w	42.96	ana_telo	24	0.849179679778612
w	42.45	ana_telo	27	0.83909863609409
w	36.1	ana_telo	27	0.713579758845622
wo	95.35	meta	-24	177428358764421
wo	86.62	meta	-21	161183475995534
wo	85.83	meta	-18	159713435057685
wo	80.86	meta	-15	150465202828433
wo	81.86	meta	-12	152326014142166
wo	80.89	meta	-9	150521027167845
wo	88.7	early_ana	-6	165053963528098
wo	94.63	early_ana	-3	176088574618534
wo	53.74	ana_telo	0	1
wo	55.14	ana_telo	0	102605135839226
wo	52.32	ana_telo	3	0.973576479344994
wo	53.25	ana_telo	3	0.990882024562709
wo	53.47	ana_telo	6	0.994975809452921
wo	54.07	ana_telo	6	100614067733532
wo	41.12	ana_telo	9	0.765165612206922
wo	41.02	ana_telo	9	0.763304800893189
wo	47.83	ana_telo	12	0.890026051358392
wo	45.24	ana_telo	12	0.841831038332713
wo	55.37	ana_telo	15	103033122441384
wo	47.72	ana_telo	15	0.887979158913286
wo	52.97	ana_telo	18	0.985671752884257
wo	48.58	ana_telo	18	0.903982136211388
wo	56.47	ana_telo	21	105080014886491
wo	56.04	ana_telo	21	104279866021585
wo	53.94	ana_telo	24	100372162262747
wo	58.24	ana_telo	27	108373650911798
wo	55.17	ana_telo	30	102660960178638
wo	68.63	ana_telo	33	127707480461481
wo	82.59	ana_telo	36	153684406401191
wo	80.17	ana_telo	36	149181243021958
wo	84.09	ana_telo	39	15647562337179
wo	90.68	ana_telo	39	168738369929289
wo	104	ana_telo	42	19352437662821
wo	116.91	ana_telo	42	2175474506885
wo	125.44	ana_telo	45	233420171194641
wo	141.48	ana_telo	48	263267584666915
wo	126.36	ana_telo	51	235132117603275
wo	158.7	ana_telo	51	295310755489393
wo	135.22	ana_telo	54	251618905842948
wo	169.48	ana_telo	54	315370301451433
wo	178.28	ana_telo	57	331745441012281
wo	86.98	meta	-27	187255113024758
wo	87.32	meta	-24	187987082884822
wo	78.55	meta	-21	169106566200215
wo	88.61	meta	-18	190764262648009
wo	94.83	meta	-15	204155005382131
wo	90.05	meta	-12	193864370290635
wo	67.78	meta	-9	145920344456405
wo	80.65	meta	-6	173627556512379
wo	135.66	early_ana	-3	29205597416577
wo	46.45	ana_telo	0	1
wo	57.76	ana_telo	0	124348762109795
wo	33.79	ana_telo	3	0.727448869752422
wo	56	ana_telo	3	120559741657696
wo	44.36	ana_telo	6	0.955005382131324
wo	55.31	ana_telo	6	119074273412271
wo	55.51	ana_telo	9	119504843918192
wo	60.71	ana_telo	9	130699677072121
wo	61.47	ana_telo	12	132335844994618
wo	59.84	ana_telo	12	128826695371367
wo	65.82	ana_telo	15	141700753498385
wo	75.51	ana_telo	15	162561894510226
wo	68.41	ana_telo	18	147276641550054
wo	71.41	ana_telo	18	153735199138859
wo	76.38	ana_telo	21	16443487621098
wo	84.84	ana_telo	21	18264800861141
wo	88.34	ana_telo	24	190182992465016
wo	126.44	ana_telo	24	272206673842842
wo	97.35	ana_telo	27	209580193756728
wo	147.85	ana_telo	27	318299246501615
wo	102.77	ana_telo	30	221248654467169
wo	161.66	ana_telo	30	348030139935414
wo	110.57	ana_telo	33	238040904198062
wo	171.07	ana_telo	33	368288482238967
wo	114.98	ana_telo	36	247534983853606
wo	181.83	ana_telo	36	391453175457481
wo	125.68	ana_telo	39	270570505920344
wo	184.02	ana_telo	39	396167922497309
wo	122.49	ana_telo	42	263702906350915
wo	186.34	ana_telo	42	401162540365985
wo	130.17	ana_telo	45	280236813778256
wo	193.71	ana_telo	45	41702906350915
wo	140.6	ana_telo	48	302691065662002
wo	194.33	ana_telo	48	418363832077503
wo	148.46	ana_telo	51	319612486544672
wo	203.36	ana_telo	51	437804090419806
wo	150.37	ana_telo	54	323724434876211
wo	208.14	ana_telo	54	448094725511302
wo	83.11	meta	-12	149747747747748
wo	86.11	meta	-9	155153153153153
wo	70.88	meta	-6	127711711711712
wo	124.49	early_ana	-3	224306306306306
wo	55.5	ana_telo	0	1
wo	54.97	ana_telo	0	0.99045045045045
wo	38.37	ana_telo	3	0.691351351351351
wo	47.33	ana_telo	3	0.852792792792793
wo	45.89	ana_telo	9	0.826846846846847
wo	49.96	ana_telo	9	0.90018018018018
wo	53.71	ana_telo	12	0.967747747747748
wo	59.76	ana_telo	12	107675675675676
wo	58.96	ana_telo	15	106234234234234
wo	55.71	ana_telo	15	100378378378378
wo	66.12	ana_telo	18	119135135135135
wo	62.4	ana_telo	18	112432432432432
wo	65.16	ana_telo	21	117405405405405
wo	61.87	ana_telo	21	111477477477477
wo	57.51	ana_telo	24	103621621621622
wo	59.98	ana_telo	24	108072072072072
wo	49.83	ana_telo	27	0.897837837837838
wo	55.74	ana_telo	27	100432432432432
wo	59.66	ana_telo	30	107495495495495
wo	63.77	ana_telo	30	114900900900901
wo	52.35	ana_telo	33	0.943243243243243
wo	61.64	ana_telo	36	111063063063063
wo	70.54	ana_telo	39	127099099099099
wo	70.94	ana_telo	39	12781981981982
wo	70.81	ana_telo	42	127585585585586
wo	64.93	ana_telo	42	116990990990991
wo	70.33	ana_telo	45	126720720720721
wo	67.29	ana_telo	45	121243243243243
wo	76.73	ana_telo	48	138252252252252
wo	76.7	ana_telo	51	138198198198198
wo	83.37	ana_telo	54	150216216216216
wo	82.82	ana_telo	57	149225225225225
wo	90.32	ana_telo	60	162738738738739
wo	93.93	ana_telo	63	169243243243243
wo	98.84	ana_telo	66	17809009009009
wo	101.12	ana_telo	69	182198198198198
wo	70.9	meta	-30	22724358974359
wo	60.87	meta	-27	195096153846154
wo	79.45	meta	-24	254647435897436
wo	59.56	meta	-21	190897435897436
wo	60.67	meta	-18	194455128205128
wo	50.93	meta	-15	163237179487179
wo	65.51	meta	-12	209967948717949
wo	47.88	meta	-9	153461538461538
wo	48.2	meta	-6	154487179487179
wo	31.2	ana_telo	0	1
wo	35.89	ana_telo	0	115032051282051
wo	33.68	ana_telo	3	107948717948718
wo	41.03	ana_telo	3	13150641025641
wo	40.04	ana_telo	6	128333333333333
wo	42.47	ana_telo	6	136121794871795
wo	40.14	ana_telo	9	128653846153846
wo	45.57	ana_telo	9	146057692307692
wo	46.82	ana_telo	12	150064102564103
wo	40.28	ana_telo	12	129102564102564
wo	49.17	ana_telo	15	157596153846154
wo	48.01	ana_telo	15	153878205128205
wo	46.9	ana_telo	18	150320512820513
wo	49.81	ana_telo	18	159647435897436
wo	75.51	ana_telo	21	242019230769231
wo	53.87	ana_telo	21	172660256410256
wo	82.97	ana_telo	24	265929487179487
wo	54.06	ana_telo	24	173269230769231
wo	97.99	ana_telo	27	314070512820513
wo	56.42	ana_telo	27	180833333333333
wo	108.15	ana_telo	30	346634615384615
wo	71.93	ana_telo	30	230544871794872
wo	115.78	ana_telo	33	371089743589744
wo	83.5	ana_telo	33	267628205128205
wo	115.92	ana_telo	36	371538461538462
wo	94.59	ana_telo	36	303173076923077
wo	125.4	ana_telo	39	401923076923077
wo	105.76	ana_telo	39	338974358974359
wo	128.47	ana_telo	42	41176282051282
wo	114.44	ana_telo	42	366794871794872
wo	134.99	ana_telo	45	432660256410256
wo	119.52	ana_telo	45	383076923076923
wo	133.46	ana_telo	48	42775641025641
wo	130.55	ana_telo	48	418429487179487
wo	135.63	ana_telo	51	434711538461538
wo	135.67	ana_telo	51	434839743589744
wo	112.72	meta	-18	175740567508575
wo	105.99	meta	-15	165247895229186
wo	105.05	meta	-12	163782351106954
wo	107.56	meta	-9	167695665731213
wo	104.23	meta	-6	162503897723729
wo	139.57	early_ana	-3	217602120361709
wo	64.14	ana_telo	0	1
wo	51.29	ana_telo	0	0.799657000311818
wo	59.17	ana_telo	3	0.92251325226068
wo	50.88	ana_telo	3	0.793264733395697
wo	56.4	ana_telo	6	0.87932647333957
wo	51.34	ana_telo	6	0.800436545057686
wo	64.84	ana_telo	9	101091362644216
wo	60.25	ana_telo	9	0.939351418771437
wo	80.03	ana_telo	12	124773932023698
wo	65.31	ana_telo	12	101824134705332
wo	97.42	ana_telo	15	151886498285002
wo	73.14	ana_telo	15	114031805425631
wo	125.65	ana_telo	18	195899594636732
wo	124.07	ana_telo	18	193436233239788
wo	128.36	ana_telo	21	200124727159339
wo	90.15	ana_telo	21	140551917680075
wo	158.5	ana_telo	24	247115684440287
wo	159.08	ana_telo	24	248019956345494
wo	160.54	ana_telo	27	25029622700343
wo	171.83	ana_telo	27	267898347365139
wo	195.19	ana_telo	30	304318677892111
wo	159.63	ana_telo	30	248877455565949
wo	177.4	ana_telo	33	276582475834113
wo	188.21	ana_telo	33	293436233239788
wo	203.04	ana_telo	36	316557530402245
wo	194.79	ana_telo	36	303695042095416
wo	216.45	ana_telo	39	337464920486436
wo	194.48	ana_telo	39	303211724352978
wo	222.5	ana_telo	42	346897411911444
wo	202.37	ana_telo	42	315512940442781
wo	229.26	ana_telo	45	357436856875585
wo	219.7	ana_telo	45	342531961334581
wo	68.58	meta	-18	185251215559157
wo	53.55	meta	-15	144651539708266
wo	78.07	meta	-12	210886007563479
wo	48.88	meta	-9	132036736898974
wo	57.57	meta	-6	155510534846029
wo	37.02	ana_telo	0	1
wo	39.54	ana_telo	9	106807131280389
wo	48.07	ana_telo	12	129848730415991
wo	46.52	ana_telo	12	125661804430038
wo	49.01	ana_telo	15	132387898433279
wo	54.11	ana_telo	15	146164235548352
wo	52.31	ana_telo	18	141301998919503
wo	60.89	ana_telo	18	164478660183684
wo	51.89	ana_telo	21	140167477039438
wo	54.63	ana_telo	21	147568881685575
wo	48.77	ana_telo	24	131739600216099
wo	47.81	ana_telo	24	12914640734738
wo	51.56	ana_telo	27	139276066990816
wo	52.27	ana_telo	27	14119394921664
wo	57.18	ana_telo	30	154457050243112
wo	56.74	ana_telo	30	153268503511615
wo	65.96	ana_telo	33	17817396002161
wo	58.56	ana_telo	33	158184764991896
wo	73.34	ana_telo	36	198109130199892
wo	58.46	ana_telo	36	157914640734738
wo	84.5	ana_telo	39	228254997298757
wo	62.97	ana_telo	39	170097244732577
wo	97.53	ana_telo	42	263452188006483
wo	64.19	ana_telo	42	173392760669908
wo	103.01	ana_telo	45	278254997298757
wo	69.89	ana_telo	45	188789843327931
wo	119.84	ana_telo	48	323716909778498
wo	75.35	ana_telo	48	203538627768774
wo	124.47	ana_telo	51	336223662884927
wo	80.01	ana_telo	51	21612641815235
wo	134.74	ana_telo	54	363965424095084
wo	85.74	ana_telo	54	23160453808752
wo	140.24	ana_telo	57	37882225823879
wo	84.51	ana_telo	57	228282009724473
wo	139.82	ana_telo	60	377687736358725
wo	86.46	ana_telo	60	23354943273906
wo	142.06	ana_telo	63	383738519719071
wo	86.85	ana_telo	63	234602917341977
w	77.42	meta	-15	15053470736924
w	66.75	meta	-12	129788061442738
w	64.07	meta	-9	124577095080692
w	67.07	meta	-6	130410266381489
w	91.4	early_ana	-3	177717285630955
w	51.43	ana_telo	0	1
w	47.96	ana_telo	0	0.932529651954112
w	48.91	ana_telo	3	0.951001361073303
w	46.58	ana_telo	3	0.905697063970445
w	47.19	ana_telo	6	0.9175578456154
w	45.34	ana_telo	6	0.881586622593817
w	44.62	ana_telo	9	0.867587011471904
w	45.85	ana_telo	9	0.891503013805172
w	44.04	ana_telo	12	0.856309546957029
w	51.72	ana_telo	12	100563873225744
w	50.34	ana_telo	15	0.97880614427377
w	51.39	ana_telo	15	0.99922224382656
w	46.37	ana_telo	18	0.901613844059887
w	54.52	ana_telo	18	106008166439821
w	51.94	ana_telo	21	100991639121136
w	58.82	ana_telo	21	114369045304297
w	57.95	ana_telo	24	112677425627066
w	64.3	ana_telo	24	12502430488042
w	73.47	ana_telo	27	142854365156523
w	66.29	ana_telo	27	128893641843282
w	80.86	ana_telo	30	157223410460821
w	76.29	ana_telo	30	148337546179273
w	84.28	ana_telo	33	163873225743729
w	77.97	ana_telo	33	151604122107719
w	89.1	ana_telo	36	173245187633677
w	107.15	ana_telo	36	20834143496014
w	96.05	ana_telo	39	18675870114719
w	116.79	ana_telo	39	227085358740035
w	98.31	ana_telo	42	191153023527124
w	113.23	ana_telo	42	220163328796422
w	101.02	ana_telo	45	196422321602178
w	129.18	ana_telo	45	251176356212327
w	100.69	ana_telo	48	19578067275909
w	136.89	ana_telo	48	266167606455376
w	129.41	ana_telo	51	251623566012055
w	159.54	ana_telo	51	310208049776395
w	139.53	ana_telo	54	271300797200078
w	156.08	ana_telo	54	303480458876142
w	143.73	ana_telo	57	279467237021194
w	157.68	ana_telo	57	306591483569901
w	86.11	meta	-12	142307056684845
w	85.81	meta	-9	14181127086432
w	87.83	meta	-6	145149562055859
w	111.01	early_ana	-3	183457279788465
w	60.51	ana_telo	0	1
w	47.44	ana_telo	0	0.784002644191043
w	54.33	ana_telo	3	0.89786812097174
w	48.14	ana_telo	3	0.795570980003305
w	54.04	ana_telo	6	0.89307552470666
w	48.86	ana_telo	6	0.807469839695918
w	55.52	ana_telo	9	0.917534291852586
w	54.04	ana_telo	9	0.89307552470666
w	66.13	ana_telo	12	109287721037845
w	67.54	ana_telo	12	111617914394315
w	57.45	ana_telo	15	0.949429846306396
w	54.23	ana_telo	15	0.896215501569988
w	67.89	ana_telo	18	112196331184928
w	63.31	ana_telo	18	104627334324905
w	67.7	ana_telo	21	111882333498595
w	68.88	ana_telo	21	113832424392662
w	59.47	ana_telo	24	0.982812758221781
w	64.77	ana_telo	24	107040158651463
w	62.66	ana_telo	27	103553131713766
w	67.89	ana_telo	27	112196331184928
w	74.7	ana_telo	30	123450669310858
w	75.43	ana_telo	30	124657081474137
w	79.43	ana_telo	33	131267559081144
w	84.38	ana_telo	33	139448025119815
w	83.85	ana_telo	36	138572136836886
w	89.04	ana_telo	36	147149231531978
w	98.88	ana_telo	39	163411006445216
w	98.07	ana_telo	39	162072384729797
w	113.21	ana_telo	42	187093042472319
w	114.08	ana_telo	42	188530821351843
w	110.57	ana_telo	45	182730127251694
w	110.7	ana_telo	45	182944967773922
w	123.39	ana_telo	48	203916707982152
w	113.45	ana_telo	48	187489671128739
w	128.5	ana_telo	51	212361593125103
w	118.36	ana_telo	51	19560403239134
w	145.61	ana_telo	54	240637911089076
w	133.04	ana_telo	54	219864485209056
w	143.8	ana_telo	57	237646669971905
w	126.25	ana_telo	57	208643199471162
w	148.03	ana_telo	60	244637250041316
w	180.7	ana_telo	60	298628325896546
w	53.51	meta	-9	144582545258038
w	52.56	meta	-6	142015671440151
w	92.77	early_ana	-3	250661983247771
w	37.01	ana_telo	0	1
w	38.18	ana_telo	0	103161307754661
w	32.38	ana_telo	3	0.874898676033505
w	32.88	ana_telo	3	0.88840853823291
w	32.21	ana_telo	6	0.870305322885707
w	34.39	ana_telo	6	0.929208322075115
w	34.78	ana_telo	9	0.939746014590651
w	32.28	ana_telo	9	0.872196703593623
w	40.07	ana_telo	12	108268035666036
w	36.69	ana_telo	12	0.99135368819238
w	48.77	ana_telo	15	131775195893002
w	44.65	ana_telo	15	120643069440692
w	55.66	ana_telo	18	150391786003783
w	49.39	ana_telo	18	133450418805728
w	55.66	ana_telo	21	150391786003783
w	49.4	ana_telo	21	133477438530127
w	62.54	ana_telo	24	168981356390165
w	52.68	ana_telo	24	142339908132937
w	73.36	ana_telo	27	198216698189678
w	62.57	ana_telo	27	169062415563361
w	80.1	ana_telo	30	216427992434477
w	69.25	ana_telo	30	187111591461767
w	80.65	ana_telo	33	217914077276412
w	74.7	ana_telo	33	201837341259119
w	95.36	ana_telo	36	257660091867063
w	79.98	ana_telo	36	216103755741691
w	95.14	ana_telo	39	257065657930289
w	80	ana_telo	39	216157795190489
w	112.01	ana_telo	42	302647932991084
w	81.25	ana_telo	42	21953526074034
w	120.75	ana_telo	45	326263172115644
w	85.23	ana_telo	45	230289111051067
w	107.63	ana_telo	48	290813293704404
w	91.81	ana_telo	48	248068089705485
w	110.69	ana_telo	51	29908132937044
w	95.07	ana_telo	51	256876519859497
w	122.42	ana_telo	54	330775466090246
w	98.04	ana_telo	54	264901378005944
w	128.42	ana_telo	57	346987300729533
w	103.99	ana_telo	57	280978114023237
w	158.97	ana_telo	60	429532558767901
w	112.31	ana_telo	60	303458524723048
w	165.06	ana_telo	63	445987570926777
w	123.14	ana_telo	63	33272088624696
w	76.94	meta	-24	135029835029835
w	85.41	meta	-21	1498946998947
w	83.07	meta	-18	145787995787996
w	72.24	meta	-15	126781326781327
w	70.78	meta	-12	124219024219024
w	74.43	meta	-9	130624780624781
w	74.13	meta	-6	13009828009828
w	94.74	early_ana	-3	166268866268866
w	56.98	ana_telo	0	1
w	56.5	ana_telo	0	0.991575991575992
w	42.34	ana_telo	3	0.743067743067743
w	48.63	ana_telo	3	0.853457353457354
w	39.56	ana_telo	6	0.694278694278694
w	41.17	ana_telo	6	0.722534222534223
w	50.34	ana_telo	9	0.883467883467884
w	60.2	ana_telo	9	105651105651106
w	41.35	ana_telo	12	0.725693225693226
w	46.99	ana_telo	12	0.824675324675325
w	50.36	ana_telo	15	0.883818883818884
w	53.74	ana_telo	15	0.943137943137943
w	59.2	ana_telo	18	103896103896104
w	63.43	ana_telo	18	111319761319761
w	66.2	ana_telo	21	116181116181116
w	74.47	ana_telo	21	130694980694981
w	84.97	ana_telo	24	149122499122499
w	90	ana_telo	24	157950157950158
w	86.45	ana_telo	27	151719901719902
w	90.82	ana_telo	27	159389259389259
w	98.69	ana_telo	30	173201123201123
w	103.39	ana_telo	30	181449631449631
w	106.19	ana_telo	33	186363636363636
w	109.77	ana_telo	33	192646542646543
w	108.61	ana_telo	36	190610740610741
w	112.93	ana_telo	36	198192348192348
w	110.44	ana_telo	39	193822393822394
w	111.62	ana_telo	39	195893295893296
w	124.36	ana_telo	42	218252018252018
w	127.61	ana_telo	42	223955773955774
w	132.1	ana_telo	45	231835731835732
w	156.78	ana_telo	45	275149175149175
w	139.63	ana_telo	48	245050895050895
w	155.17	ana_telo	48	272323622323622
w	147.21	ana_telo	51	258353808353808
w	169.43	ana_telo	51	297349947349947
w	152.47	ana_telo	54	267585117585118
w	182.16	ana_telo	54	31969111969112
w	60.91	meta	-21	175837182448037
w	65.74	meta	-18	189780600461894
w	62.16	meta	-15	179445727482679
w	60.1	meta	-12	173498845265589
w	56.59	meta	-9	163366050808314
w	52.56	meta	-6	151732101616628
w	58.87	meta	-3	169948036951501
w	34.64	ana_telo	0	1
w	45930	ana_telo	0	0.86864896073903
w	37.03	ana_telo	3	106899538106236
w	45.22	ana_telo	3	13054272517321
w	34.89	ana_telo	6	100721709006928
w	43.75	ana_telo	6	126299076212471
w	38.33	ana_telo	9	110652424942263
w	40.3	ana_telo	9	116339491916859
w	23.76	ana_telo	12	0.685912240184757
w	62.19	ana_telo	12	17953233256351
w	57.67	ana_telo	15	166483833718245
w	48.91	ana_telo	15	141195150115473
w	60.18	ana_telo	18	173729792147806
w	50.46	ana_telo	18	14566974595843
w	69.75	ana_telo	21	201356812933025
w	53.55	ana_telo	21	154590069284065
w	84.68	ana_telo	24	24445727482679
w	49.62	ana_telo	24	14324480369515
w	98.07	ana_telo	27	283112009237875
w	81.62	ana_telo	27	235623556581986
w	109.24	ana_telo	30	315357967667436
w	82.16	ana_telo	30	237182448036951
w	110.45	ana_telo	33	31885103926097
w	104.68	ana_telo	33	302193995381062
w	114.01	ana_telo	36	32912817551963
w	119.18	ana_telo	36	34405311778291
w	121.37	ana_telo	39	350375288683603
w	124.1	ana_telo	39	358256351039261
w	129.89	ana_telo	42	374971131639723
w	134.25	ana_telo	42	387557736720554
w	141.6	ana_telo	45	408775981524249
w	133.47	ana_telo	45	385306004618938
w	145.17	ana_telo	48	419081986143187
w	144.39	ana_telo	48	41683025404157
w	143.83	ana_telo	51	415213625866051
w	153.09	ana_telo	51	441945727482679
w	133.32	ana_telo	54	384872979214781
w	161.12	ana_telo	54	465127020785219
w	151.82	ana_telo	57	438279445727483
w	164.57	ana_telo	57	475086605080831
w	51.56	meta	-21	159975178405213
w	66.91	meta	-18	207601613403661
w	62.48	meta	-15	193856655290102
w	60.29	meta	-12	187061743717034
w	54.74	meta	-9	16984176233323
w	32.23	ana_telo	0	1
w	42.08	ana_telo	3	130561588582066
w	45.09	ana_telo	3	13990071362085
w	47.91	ana_telo	6	148650325783432
w	48.26	ana_telo	6	149736270555383
w	56.17	ana_telo	9	174278622401489
w	66.41	ana_telo	12	206050263729445
w	81.02	ana_telo	15	251380701210053
w	106.04	ana_telo	18	32901023890785
w	108.16	ana_telo	21	335587961526528
w	97.74	ana_telo	24	303257834315855
w	114.55	ana_telo	27	355414210363016
w	123.66	ana_telo	30	383679801427242
w	122.75	ana_telo	33	380856345020168
w	136.32	ana_telo	36	422959975178405
w	138.76	ana_telo	39	430530561588582
w	97.69	ana_telo	42	303102699348433
w	138.31	ana_telo	42	429134346881787
w	148.43	ana_telo	45	460533664287931
w	146.38	ana_telo	48	454173130623643
w	105.32	ana_telo	51	326776295376978
w	148.86	ana_telo	51	461867825007757
w	104.41	ana_telo	54	323952838969904
w	142.42	ana_telo	54	441886441203847
w	118.05	ana_telo	57	366273658082532
w	162.69	ana_telo	57	504778156996587
w	124.04	meta	-12	15709219858156
w	110.6	meta	-9	140070921985816
w	104.99	meta	-6	132966058763931
w	149.6	early_ana	-3	189463019250253
w	78.96	ana_telo	0	1
w	73.6	ana_telo	0	0.932117527862209
w	74.95	ana_telo	3	0.949214792299899
w	71.17	ana_telo	3	0.901342451874367
w	75.75	ana_telo	6	0.959346504559271
w	70.71	ana_telo	6	0.895516717325228
w	77.45	ana_telo	9	0.980876393110436
w	76.82	ana_telo	9	0.97289766970618
w	90.35	ana_telo	12	114425025329281
w	83.97	ana_telo	12	106344984802432
w	93.78	ana_telo	15	118768996960486
w	99.06	ana_telo	15	125455927051672
w	104.42	ana_telo	18	132244174265451
w	102.69	ana_telo	18	130053191489362
w	110.64	ana_telo	21	140121580547112
w	103.89	ana_telo	21	131572948328267
w	112.59	ana_telo	24	142591185410334
w	109.84	ana_telo	24	139108409321175
w	122.67	ana_telo	27	155357142857143
w	112.1	ana_telo	27	141970618034448
w	134.98	ana_telo	30	170947315096251
w	120.14	ana_telo	30	152152988855117
w	141.81	ana_telo	33	17959726443769
w	119.38	ana_telo	33	151190476190476
w	156.83	ana_telo	36	198619554204661
w	140	ana_telo	36	177304964539007
w	165.77	ana_telo	39	209941742654509
w	140.05	ana_telo	39	177368287740628
w	186.94	ana_telo	42	236752786220871
w	165	ana_telo	42	208966565349544
w	199.93	ana_telo	45	253204154002026
w	173.15	ana_telo	45	219288247213779
w	204.93	ana_telo	48	259536474164134
w	185.43	ana_telo	48	234840425531915
w	212.05	ana_telo	51	268553698074975
w	196.71	ana_telo	51	249126139817629
w	220.85	ana_telo	54	279698581560284
w	203.47	ana_telo	54	257687436676798
w	226.42	ana_telo	57	286752786220871
w	209.67	ana_telo	57	265539513677812
w	235.28	ana_telo	60	297973657548126
w	221.27	ana_telo	60	280230496453901
w	223.42	ana_telo	63	282953394123607
w	237.7	ana_telo	66	301038500506586
w	247.07	ana_telo	69	312905268490375
w	259.48	ana_telo	72	328622087132725
w	48.29	meta	-30	157707380796865
w	48.69	meta	-27	159013716525147
w	45.8	meta	-24	149575440888308
w	42.47	meta	-21	138700195950359
w	44.68	meta	-18	145917700849118
w	48.04	meta	-15	156890920966688
w	45.46	meta	-12	148465055519268
w	47.88	meta	-9	156368386675376
w	42.66	meta	-6	139320705421293
w	30.62	ana_telo	0	1
w	45804	ana_telo	3	0.883409536250816
w	45897	ana_telo	3	0.917047681254082
w	31.16	ana_telo	6	101763553233181
w	26.51	ana_telo	6	0.865774003919007
w	31.23	ana_telo	9	10199216198563
w	30.92	ana_telo	9	100979751796212
w	38.64	ana_telo	12	126192031352057
w	34.26	ana_telo	12	111887655127368
w	43.56	ana_telo	15	142259960809928
w	30.42	ana_telo	15	0.993468321358589
w	41.76	ana_telo	18	136381450032658
w	48.59	ana_telo	18	158687132593076
w	38.5	ana_telo	21	125734813847159
w	47.91	ana_telo	21	156466361854997
w	56.03	meta	-30	161423220973783
w	54.69	meta	-27	157562662057044
w	52.31	meta	-24	150705848458657
w	51.15	meta	-21	147363872082973
w	49.34	meta	-18	142149236531259
w	49.55	meta	-15	142754249495823
w	47.71	meta	-12	137453183520599
w	51.41	meta	-9	148112935753385
w	49.28	meta	-6	141976375684241
w	76.95	early_ana	-3	221694036300778
w	34.71	ana_telo	0	1
w	30.13	ana_telo	0	0.868049553442812
w	29.92	ana_telo	3	0.861999423797177
w	36.59	ana_telo	6	105416306539902
w	36.89	ana_telo	6	106280610774993
w	36.44	ana_telo	9	104984154422357
w	35.11	ana_telo	9	101152405646788
w	34.38	ana_telo	12	0.990492653414002
w	38.15	ana_telo	12	109910688562374
w	55.73	ana_telo	15	160558916738692
w	60.56	ana_telo	18	174474214923653
w	49.24	ana_telo	21	141861135119562
w	50.67	ana_telo	21	145980985306828
w	58.38	ana_telo	24	16819360414866
w	56.64	ana_telo	27	163180639585134
w	96.87	meta	-36	194948681827329
w	91.61	meta	-33	184363050915677
w	94.48	meta	-30	190138860937814
w	92.21	meta	-27	185570537331455
w	85.85	meta	-24	17277118132421
w	92.44	meta	-21	18603340712417
w	90.76	meta	-18	182652445159992
w	86.16	meta	-15	173395049305695
w	87.84	meta	-12	176776011269873
w	82.98	meta	-9	166995371302073
w	88.7	meta	-6	178506741799155
w	49.69	ana_telo	0	1
w	53.21	ana_telo	0	107083920305897
w	47.74	ana_telo	3	0.960756691487221
w	51.05	ana_telo	3	102736969209096
w	52.42	ana_telo	6	105494063191789
w	49.96	ana_telo	6	1005433688871
w	57.8	ana_telo	9	116321191386597
w	54.2	ana_telo	9	10907627289193
w	63.79	ana_telo	12	128375930770779
w	62.9	ana_telo	12	126584825920708
w	79.05	ana_telo	15	159086335278728
w	61.35	ana_telo	15	123465486013282
w	80.58	ana_telo	18	162165425638962
w	65.15	ana_telo	18	131112899979875
w	69.49	meta	-15	14164288626172
w	53.97	meta	-12	110008153281696
w	58.5	meta	-9	119241744802283
w	60.56	meta	-6	123440684875662
w	49.06	ana_telo	0	1
w	40.4	ana_telo	0	0.823481451284142
w	47.78	ana_telo	3	0.973909498573176
w	40.19	ana_telo	3	0.819200978393803
w	46.39	ana_telo	6	0.945576844679984
w	45.01	ana_telo	6	0.917448022829189
w	55.59	ana_telo	9	113310232368528
w	54.63	ana_telo	9	111353444761517
w	57.76	ana_telo	12	117733387688545
w	48.21	ana_telo	12	0.982674276396249
w	53.08	ana_telo	15	108194048104362
w	56.93	ana_telo	18	116041581736649
w	47.26	ana_telo	21	0.963310232368528
w	66.12	ana_telo	21	134773746432939
w	59.71	ana_telo	24	121708112515287
w	90.58	ana_telo	24	184631064003261
w	70.22	ana_telo	27	143130860171219
w	111.68	ana_telo	27	227639624949042
w	92.52	ana_telo	30	188585405625764
w	140.45	ana_telo	30	286282103546678
w	101.31	ana_telo	33	206502242152466
w	144.9	ana_telo	33	295352629433347
w	102.81	ana_telo	36	209559722788422
w	154.44	ana_telo	36	314798206278027
w	141.01	ana_telo	39	287423562984101
w	156.35	ana_telo	39	318691398287811
w	141.4	ana_telo	42	28821850794945
w	149.55	ana_telo	42	30483081940481
w	164.06	ana_telo	45	334406848756625
w	161.83	ana_telo	45	32986139421117
w	142.13	ana_telo	48	289706481858948
w	165.18	ana_telo	48	336689767631472
w	161.57	ana_telo	51	329331430900938
w	175.26	ana_telo	51	357236037505096
w	85.46	meta	-12	171571973499297
w	77.16	meta	-9	154908652880948
w	71.84	meta	-6	144228066653282
w	92.25	early_ana	-3	185203774342502
w	49.81	ana_telo	0	1
w	48.4	ana_telo	0	0.971692431238707
w	45.96	ana_telo	3	0.922706283878739
w	37.08	ana_telo	3	0.744428829552299
w	51.02	ana_telo	6	102429231078097
w	49.45	ana_telo	6	0.992772535635415
w	52.8	ana_telo	9	106002810680586
w	50.97	ana_telo	9	102328849628589
w	60.96	ana_telo	12	122385063240313
w	59.24	ana_telo	12	118931941377233
w	70.6	ana_telo	15	141738606705481
w	80.34	ana_telo	15	161292913069665
w	80.35	ana_telo	18	161312989359566
w	92.82	ana_telo	18	186348122866894
w	78.29	ana_telo	21	157177273639831
w	113.59	ana_telo	21	228046576992572
w	94.14	ana_telo	24	188998193133909
w	136.4	ana_telo	24	273840594258181
w	108.71	ana_telo	27	218249347520578
w	156.48	ana_telo	27	314153784380646
w	120.08	ana_telo	30	241076089138727
w	177.84	ana_telo	30	35703673961052
w	126.21	ana_telo	33	253382854848424
w	187.67	ana_telo	33	376771732583818
w	137.01	ana_telo	36	27506524794218
w	198.37	ana_telo	36	398253362778558
w	166.25	ana_telo	39	333768319614535
w	199.16	ana_telo	39	399839389680787
w	175.56	ana_telo	42	352459345512949
w	199.26	ana_telo	42	400040152579803
w	177.32	ana_telo	45	355992772535635
w	217.92	ana_telo	45	437502509536238
w	176.69	ana_telo	48	354727966271833
w	227.57	ana_telo	48	456876129291307
w	190.21	ana_telo	51	381871110218832
w	227.47	ana_telo	51	456675366392291
w	187.94	ana_telo	54	377313792411162
w	236.21	ana_telo	54	474222043766312
w	86.24	meta	-12	166808510638298
w	84.23	meta	-9	162920696324952
w	75.82	meta	-6	146653771760155
w	89.42	early_ana	-3	172959381044487
w	51.7	ana_telo	0	1
w	42.56	ana_telo	0	0.82321083172147
w	43.71	ana_telo	3	0.845454545454545
w	38.7	ana_telo	3	0.748549323017408
w	41.12	ana_telo	6	0.795357833655706
w	38.73	ana_telo	6	0.749129593810445
w	45.65	ana_telo	9	0.882978723404255
w	43.72	ana_telo	9	0.845647969052224
w	55.65	ana_telo	12	107640232108317
w	54.22	ana_telo	12	104874274661509
w	65.45	ana_telo	15	126595744680851
w	58.29	ana_telo	15	112746615087041
wo	61.64	meta	-9	211240575736806
wo	67.7	meta	-6	232008224811515
wo	66.91	early_ana	-3	229300891021247
wo	29.18	ana_telo	0	1
wo	35.3	ana_telo	0	120973269362577
wo	40.11	ana_telo	3	137457162440027
wo	41.38	ana_telo	3	141809458533242
wo	39.93	ana_telo	6	136840301576422
wo	39.93	ana_telo	6	136840301576422
wo	38.08	ana_telo	9	13050034270048
wo	38.45	ana_telo	9	131768334475668
wo	38.08	ana_telo	12	13050034270048
wo	41.52	ana_telo	12	142289239204935
wo	46.06	ana_telo	15	157847840986977
wo	46.57	ana_telo	15	159595613433859
wo	34.64	ana_telo	18	118711446196025
wo	54.32	ana_telo	18	186154900616861
wo	24.54	ana_telo	21	0.840986977381768
wo	51.98	ana_telo	21	178135709389993
wo	61.86	ana_telo	24	211994516792324
wo	82.84	ana_telo	24	283893077450308
wo	64.69	ana_telo	27	221692940370117
wo	85.41	ana_telo	27	292700479780672
wo	66.37	ana_telo	30	227450308430432
wo	87.93	ana_telo	30	301336531871145
wo	68.46	ana_telo	33	234612748457848
wo	82.68	ana_telo	33	283344756682659
wo	69.71	ana_telo	36	238896504455106
wo	94.97	ana_telo	36	325462645647704
wo	75.7	ana_telo	39	259424263193968
wo	96.01	ana_telo	39	329026730637423
wo	81.77	ana_telo	42	280226182316655
wo	102.09	ana_telo	42	349862919808088
wo	83.79	ana_telo	45	287148732008225
wo	95.34	ana_telo	48	326730637422892
wo	103.77	ana_telo	48	355620287868403
wo	103.39	ana_telo	51	354318026045236
wo	106.21	ana_telo	51	363982179575051
wo	113.26	ana_telo	54	388142563399589
