# Supplementary material for: The DEAD-box helicase eIF4A1/2 acts as RNA chaperone during mitotic exit enabling chromatin decondensation
Source: Nat Commun. 2025 Mar 11;16:2434. doi: 10.1038/s41467-025-57592-1 (PMC11897408; doi:10.1038/s41467-025-57592-1)
Supplement: Supplementary file 8 — Source Data [file 41467_2025_57592_MOESM8_ESM.zip › source_data_figS3.xlsx]

## Sheet: S3B
experiment	construct	import
EXP33_A	sictrl	9
EXP33_A	sictrl	9
EXP33_A	sictrl	12
EXP33_A	sictrl	12
EXP33_A	sictrl	9
EXP33_A	sictrl	12
EXP33_A	sictrl	9
EXP33_A	sictrl	12
EXP33_A	sictrl	9
EXP33_A	sictrl	9
EXP33_A	siA1A2	9
EXP33_A	siA1A2	12
EXP33_A	siA1A2	12
EXP33_A	siA1A2	9
EXP33_A	siA1A2	9
EXP33_A	siA1A2	9
EXP33_A	siA1A2	12
EXP33_A	siA1A2	12
EXP33_A	siA1A2	9
EXP33_A	siA1A2	9
EXP33_A	siPP2A	21
EXP33_A	siPP2A	21
EXP33_A	siPP2A	24
EXP33_A	siPP2A	24
EXP33_A	siPP2A	21
EXP33_A	siPP2A	27
EXP33_A	siPP2A	21
EXP33_A	siPP2A	24
EXP33_A	siPP2A	24
EXP33_A	siPP2A	21
EXP33_B	sictrl	9
EXP33_B	sictrl	9
EXP33_B	sictrl	9
EXP33_B	sictrl	12
EXP33_B	sictrl	12
EXP33_B	sictrl	9
EXP33_B	sictrl	9
EXP33_B	sictrl	9
EXP33_B	sictrl	12
EXP33_B	sictrl	9
EXP33_B	siA1A2	9
EXP33_B	siA1A2	9
EXP33_B	siA1A2	9
EXP33_B	siA1A2	12
EXP33_B	siA1A2	9
EXP33_B	siA1A2	9
EXP33_B	siA1A2	12
EXP33_B	siA1A2	12
EXP33_B	siA1A2	9
EXP33_B	siA1A2	12
EXP33_B	siPP2A	21
EXP33_B	siPP2A	18
EXP33_B	siPP2A	24
EXP33_B	siPP2A	21
EXP33_B	siPP2A	24
EXP33_B	siPP2A	18
EXP33_B	siPP2A	21
EXP33_B	siPP2A	21
EXP33_B	siPP2A	21
EXP33_B	siPP2A	21

## Sheet: S3D
V1	exp	telophase
si4A1-A	exp1	51
si4A1-A	exp1	21
si4A1-A	exp1	18
si4A1-A	exp1	69
si4A1-A	exp1	39
si4A1-A	exp1	87
si4A1-A	exp1	42
si4A1-A	exp1	15
si4A1-A	exp1	24
si4A1-A	exp1	39
si4A1-A	exp1	36
si4A1-A	exp1	30
si4A1-A	exp1	21
si4A1-A	exp1	39
si4A1-A	exp1	33
si4A1-A	exp1	66
si4A1-A	exp1	24
si4A1-A	exp1	21
si4A1-A	exp1	12
si4A1-A	exp1	69
si4A1-A	exp1	18
si4A1-A	exp1	63
si4A1-A	exp1	48
si4A1-A	exp1	24
si4A1-A	exp1	78
si4A1-A	exp1	33
si4A1-A	exp1	36
si4A1-A	exp1	30
si4A1-A	exp1	27
si4A1-A	exp1	36
si4A1-A	exp1	21
si4A1-A	exp1	57
si4A1-A	exp1	81
si4A1-A	exp1	36
si4A1-A	exp1	60
si4A1-A	exp1	18
si4A1-A	exp1	78
si4A1-A	exp1	27
si4A1-A	exp1	45
si4A1-A	exp1	27
si4A1-A	exp1	15
si4A1-A	exp1	15
si4A1-A	exp1	24
si4A1-A	exp1	21
si4A1-A	exp1	27
si4A1-A	exp1	33
si4A1-A	exp1	81
si4A1-A	exp1	81
si4A1-A	exp1	60
si4A1-A	exp1	30
si4A1-A	exp1	24
si4A1-A	exp1	54
si4A1-A	exp1	51
si4A1-A	exp1	72
si4A1-A	exp1	78
si4A1-A	exp1	51
si4A1-A	exp1	72
si4A1-A	exp1	54
si4A1-A	exp1	24
si4A1-A	exp1	18
si4A1-A	exp1	45
si4A1-A	exp1	42
si4A1-A	exp1	39
si4A1-A	exp1	21
si4A1-A	exp1	39
si4A1-A	exp1	27
si4A1-A	exp1	57
si4A1-A	exp1	33
si4A1-A	exp1	18
si4A1-A	exp1	39
si4A1-A	exp1	27
si4A1-A	exp1	21
si4A1-A	exp1	51
si4A1-A	exp1	54
si4A1-A	exp1	30
si4A1-A	exp1	42
si4A1-A	exp1	81
si4A1-A	exp1	27
si4A1-A	exp1	24
si4A1-A	exp1	51
si4A1-A	exp1	48
si4A1-A	exp1	45
si4A1-A	exp1	36
si4A1-A	exp1	48
si4A1-A	exp1	78
si4A1-A	exp1	51
si4A1-A	exp1	18
si4A1-A	exp1	15
si4A1-A	exp1	57
si4A1-A	exp1	72
si4A1-A	exp1	15
si4A1-A	exp1	39
si4A1-A	exp1	27
si4A1-A	exp1	27
si4A1-A	exp1	39
si4A1-A	exp1	60
si4A1-A	exp1	27
si4A1-A	exp1	75
si4A1-A	exp1	87
si4A1-A	exp1	24
si4A1-A	exp1	18
si4A1-A	exp1	27
si4A1-A	exp1	15
si4A1-A	exp1	30
si4A1-A	exp1	39
si4A1-A	exp1	42
si4A1-A	exp1	84
si4A1-A	exp1	33
si4A1-A	exp1	15
si4A1-A	exp1	18
si4A1-A	exp1	18
si4A1-A	exp1	36
si4A1-A	exp1	45
si4A1-A	exp1	33
si4A1-A	exp1	3
si4A1-A	exp1	3
si4A1-A	exp1	57
si4A1-A	exp1	21
si4A1-A	exp1	45
si4A1-A	exp1	27
si4A1-A	exp1	57
si4A1-A	exp1	81
si4A1-A	exp1	57
si4A1-A	exp1	21
si4A1-A	exp1	18
si4A1-A	exp1	75
si4A1-A	exp1	18
si4A1-A	exp1	57
si4A1-A	exp1	33
si4A1-A	exp1	21
si4A1-A	exp1	21
si4A1-A	exp1	21
si4A1-A	exp1	12
si4A1-A	exp1	9
si4A1-A	exp1	21
si4A1-A	exp1	15
si4A1-A	exp1	27
si4A1-A	exp1	48
si4A1-A	exp1	30
si4A1-A	exp1	21
si4A1-A	exp1	18
si4A1-A	exp1	27
si4A1-A	exp1	27
si4A1-A	exp1	75
si4A1-A	exp1	21
si4A1-A	exp1	60
si4A1-A	exp1	36
si4A1-A	exp1	39
si4A1-A	exp1	27
si4A1-A	exp1	36
si4A1-A	exp1	18
si4A1-A	exp1	36
si4A1-A	exp1	48
si4A1-A	exp1	39
si4A1-A	exp1	87
si4A1-A	exp1	33
si4A1-A	exp1	39
si4A1-A	exp1	27
si4A1-A	exp1	54
si4A1-A	exp1	75
si4A1-A	exp1	72
si4A1-A	exp1	60
si4A1-A	exp1	36
si4A1-A	exp1	78
si4A1-A	exp1	48
si4A1-A	exp1	81
si4A1-A	exp1	81
si4A1-A	exp1	30
si4A1-A	exp1	42
si4A1-A	exp1	45
si4A1-A	exp1	42
si4A1-A	exp1	18
si4A1-A	exp1	18
si4A1-A	exp1	45
si4A1-A	exp1	30
si4A1-A	exp1	39
si4A1-A	exp1	42
si4A1-A	exp1	9
si4A1-A	exp1	18
si4A1-A	exp1	18
si4A1-A	exp1	27
si4A1-A	exp1	33
si4A1-A	exp1	33
si4A1-A	exp1	21
si4A1-A	exp1	36
si4A1-A	exp1	24
si4A1-A	exp1	21
si4A1-A	exp1	9
si4A1-A	exp1	72
si4A1-A	exp1	27
si4A1-A	exp1	30
si4A1-A	exp1	39
si4A1-A	exp1	18
si4A1-A	exp1	36
si4A1-A	exp1	24
si4A1-A	exp1	21
si4A1-A	exp1	30
si4A1-A	exp1	63
si4A1-A	exp1	21
si4A1-A	exp1	42
si4A1-A	exp1	33
si4A1-A	exp1	18
si4A1-A	exp1	24
si4A1-A	exp1	21
si4A1-A	exp1	33
si4A1-A	exp1	45
si4A1-A	exp1	54
si4A1-A	exp1	21
si4A1-A	exp1	30
si4A1-A	exp1	51
si4A1-A	exp1	21
si4A1-A	exp1	78
si4A1-A	exp1	15
si4A1-A	exp1	33
si4A1-A	exp1	42
si4A1-A	exp1	51
si4A1-A	exp1	84
si4A1-A	exp1	45
si4A1-A	exp1	24
si4A1-A	exp1	36
si4A1-A	exp1	87
si4A1-A	exp1	72
si4A1-A	exp1	9
si4A1-A	exp1	54
si4A1-A	exp1	24
si4A1-A	exp1	45
si4A1-A	exp1	81
si4A1-A	exp1	39
si4A1-A	exp1	18
si4A1-A	exp1	48
si4A1-A	exp1	18
si4A1-A	exp1	48
si4A1-A	exp1	42
si4A1-A	exp1	84
si4A1-A	exp1	30
si4A1-A	exp1	21
si4A1-A	exp1	33
si4A1-A	exp1	33
si4A1-A	exp1	27
si4A1-A	exp1	30
si4A1-A	exp1	54
si4A1-A	exp1	15
si4A1-A	exp1	27
si4A1-A	exp1	87
si4A1-A	exp1	33
si4A1-A	exp1	27
si4A1-A	exp1	21
si4A1-A	exp1	15
si4A1-A	exp1	87
si4A1-A	exp1	27
si4A1-A	exp1	84
si4A1-A	exp1	84
si4A1-A	exp1	96
si4A1-A	exp1	45
si4A1-A	exp1	75
si4A1-A	exp1	81
si4A1-A	exp1	45
si4A1-A	exp1	42
si4A1-A	exp1	54
si4A1-A	exp1	24
si4A1-A	exp1	18
si4A1-A	exp1	21
si4A1-A	exp1	45
si4A1-A	exp1	24
si4A1-A	exp1	18
si4A1-A	exp1	30
si4A1-A	exp1	12
si4A1-A	exp1	81
si4A1-A	exp1	60
si4A1-A	exp1	18
si4A1-A	exp1	18
si4A1-A	exp1	84
si4A1-A	exp1	27
si4A1-A	exp1	48
si4A1-A	exp1	18
si4A1-A	exp1	30
si4A1-A	exp1	33
si4A1-A	exp1	42
si4A1-A	exp1	12
si4A1-A	exp1	81
si4A1-A	exp1	51
si4A1-A	exp1	21
si4A1-A	exp1	36
si4A1-A	exp1	30
si4A1-A	exp1	21
si4A1-A	exp1	21
si4A1-A	exp1	24
si4A1-A	exp1	30
si4A1-A	exp1	33
si4A1-A	exp1	45
si4A1-A	exp1	36
si4A1-A	exp1	33
si4A1-A	exp1	81
si4A1-A	exp1	48
si4A1-A	exp1	39
si4A1-A	exp1	21
si4A1-A	exp1	27
si4A1-A	exp1	27
si4A1-A	exp1	69
si4A1-A	exp1	30
si4A1-A	exp1	57
si4A1-A	exp1	27
si4A1-A	exp1	42
si4A1-A	exp1	45
si4A1-A	exp1	18
si4A1-A	exp1	42
si4A1-A	exp1	27
si4A1-A	exp1	6
si4A1-A	exp1	24
si4A1-A	exp1	15
si4A1-A	exp1	78
si4A1-A	exp1	75
si4A1-A	exp1	30
si4A1-A	exp1	21
si4A1-A	exp1	51
si4A1-A	exp1	30
si4A1-A	exp1	30
si4A1-A	exp1	15
si4A1-A	exp1	30
si4A1-A	exp1	36
si4A1-A	exp1	21
si4A1-A	exp1	60
si4A1-A	exp1	27
si4A1-A	exp1	21
si4A1-A	exp1	33
si4A1-A	exp1	30
si4A1-A	exp1	84
si4A1-A	exp1	42
si4A1-A	exp1	21
si4A1-A	exp1	24
si4A1-A	exp1	78
si4A1-A	exp1	63
si4A1-A	exp1	15
si4A1-A	exp1	30
si4A1-A	exp1	36
si4A1-A	exp1	57
si4A1-A	exp1	42
si4A1-A	exp1	81
si4A1-A	exp1	21
si4A1-A	exp1	9
si4A1-A	exp1	33
si4A1-A	exp1	81
si4A1-A	exp1	60
si4A1-A	exp1	78
si4A1-A	exp1	33
si4A1-A	exp1	39
si4A1-A	exp1	15
si4A1-A	exp1	18
si4A1-A	exp1	27
si4A1-A	exp1	57
si4A1-A	exp1	18
si4A1-A	exp1	24
si4A1-A	exp1	42
si4A1-A	exp1	9
si4A1-A	exp1	12
si4A1-A	exp1	27
si4A1-A	exp1	27
si4A1-A	exp1	18
si4A1-A	exp1	81
si4A1-A	exp2	33
si4A1-A	exp2	33
si4A1-A	exp2	27
si4A1-A	exp2	24
si4A1-A	exp2	27
si4A1-A	exp2	39
si4A1-A	exp2	33
si4A1-A	exp2	36
si4A1-A	exp2	45
si4A1-A	exp2	84
si4A1-A	exp2	27
si4A1-A	exp2	30
si4A1-A	exp2	75
si4A1-A	exp2	30
si4A1-A	exp2	36
si4A1-A	exp2	9
si4A1-A	exp2	60
si4A1-A	exp2	24
si4A1-A	exp2	75
si4A1-A	exp2	75
si4A1-A	exp2	27
si4A1-A	exp2	60
si4A1-A	exp2	30
si4A1-A	exp2	18
si4A1-A	exp2	24
si4A1-A	exp2	24
si4A1-A	exp2	90
si4A1-A	exp2	54
si4A1-A	exp2	60
si4A1-A	exp2	66
si4A1-A	exp2	63
si4A1-A	exp2	66
si4A1-A	exp2	87
si4A1-A	exp2	87
si4A1-A	exp2	18
si4A1-A	exp2	18
si4A1-A	exp2	15
si4A1-A	exp2	15
si4A1-A	exp2	60
si4A1-A	exp2	21
si4A1-A	exp2	24
si4A1-A	exp2	24
si4A1-A	exp2	18
si4A1-A	exp2	45
si4A1-A	exp2	45
si4A1-A	exp2	45
si4A1-A	exp2	42
si4A1-A	exp2	81
si4A1-A	exp2	24
si4A1-A	exp2	60
si4A1-A	exp2	24
si4A1-A	exp2	54
si4A1-A	exp2	21
si4A1-A	exp2	36
si4A1-A	exp2	42
si4A1-A	exp2	78
si4A1-A	exp2	78
si4A1-A	exp2	39
si4A1-A	exp2	75
si4A1-A	exp2	27
si4A1-A	exp2	60
si4A1-A	exp2	18
si4A1-A	exp2	21
si4A1-A	exp2	24
si4A1-A	exp2	66
si4A1-A	exp2	81
si4A1-A	exp2	51
si4A1-A	exp2	42
si4A1-A	exp2	24
si4A1-A	exp2	9
si4A1-A	exp2	48
si4A1-A	exp2	69
si4A1-A	exp2	60
si4A1-A	exp2	15
si4A1-A	exp2	39
si4A1-A	exp2	45
si4A1-A	exp2	33
si4A1-A	exp2	66
si4A1-A	exp2	15
si4A1-A	exp2	84
si4A1-A	exp2	36
si4A1-A	exp2	87
si4A1-A	exp2	84
si4A1-A	exp2	48
si4A1-A	exp2	21
si4A1-A	exp2	30
si4A1-A	exp2	33
si4A1-A	exp2	18
si4A1-A	exp2	9
si4A1-A	exp2	30
si4A1-A	exp2	33
si4A1-A	exp2	33
si4A1-A	exp2	36
si4A1-A	exp2	63
si4A1-A	exp2	48
si4A1-A	exp2	45
si4A1-A	exp2	12
si4A1-A	exp2	9
si4A1-A	exp2	6
si4A1-A	exp2	36
si4A1-A	exp2	36
si4A1-A	exp2	12
si4A1-A	exp2	42
si4A1-A	exp2	21
si4A1-A	exp2	78
si4A1-A	exp2	75
si4A1-A	exp2	75
si4A1-A	exp2	72
si4A1-A	exp2	33
si4A1-A	exp2	99
si4A1-A	exp2	27
si4A1-A	exp2	21
si4A1-A	exp2	21
si4A1-A	exp2	39
si4A1-A	exp2	39
si4A1-A	exp2	18
si4A1-A	exp2	33
si4A1-A	exp2	57
si4A1-A	exp2	54
si4A1-A	exp2	39
si4A1-A	exp2	45
si4A1-A	exp2	66
si4A1-A	exp2	27
si4A1-A	exp2	33
si4A1-A	exp2	90
si4A1-A	exp2	42
si4A1-A	exp2	66
si4A1-A	exp2	90
si4A1-A	exp2	81
si4A1-A	exp2	27
si4A1-A	exp2	45
si4A1-A	exp2	45
si4A1-A	exp2	9
si4A1-A	exp2	21
si4A1-A	exp2	18
si4A1-A	exp2	36
si4A1-A	exp2	54
si4A1-A	exp2	33
si4A1-A	exp2	63
si4A1-A	exp2	36
si4A1-A	exp2	42
si4A1-A	exp2	33
si4A1-A	exp2	39
si4A1-A	exp2	18
si4A1-A	exp2	18
si4A1-A	exp2	78
si4A1-A	exp2	21
si4A1-A	exp2	42
si4A1-A	exp2	36
si4A1-A	exp2	21
si4A1-A	exp2	30
si4A1-A	exp2	27
si4A1-A	exp2	9
si4A1-A	exp2	12
si4A1-A	exp2	75
si4A1-A	exp2	51
si4A1-A	exp2	24
si4A1-A	exp2	81
si4A1-A	exp2	51
si4A1-A	exp2	84
si4A1-A	exp2	27
si4A1-A	exp2	42
si4A1-A	exp2	39
si4A1-A	exp2	33
si4A1-A	exp2	84
si4A1-A	exp2	12
si4A1-A	exp2	90
si4A1-A	exp2	42
si4A1-A	exp2	51
si4A1-A	exp2	27
si4A1-A	exp2	72
si4A1-A	exp2	57
si4A1-A	exp2	39
si4A1-A	exp2	72
si4A1-A	exp2	27
si4A1-A	exp2	24
si4A1-A	exp2	21
si4A1-A	exp2	33
si4A1-A	exp2	30
si4A1-A	exp2	27
si4A1-A	exp2	78
si4A1-A	exp2	27
si4A1-A	exp2	39
si4A1-A	exp2	18
si4A1-A	exp2	24
si4A1-A	exp2	63
si4A1-A	exp2	15
si4A1-A	exp2	21
si4A1-A	exp2	51
si4A1-A	exp2	33
si4A1-A	exp2	33
si4A1-A	exp2	18
si4A1-A	exp2	39
si4A1-A	exp2	81
si4A1-A	exp2	24
si4A1-A	exp2	33
si4A1-A	exp2	12
si4A1-A	exp2	21
si4A1-A	exp2	66
si4A1-A	exp2	54
si4A1-A	exp2	33
si4A1-A	exp2	30
si4A1-A	exp2	33
si4A1-A	exp2	24
si4A1-A	exp2	27
si4A1-A	exp2	42
si4A1-A	exp2	75
si4A1-A	exp2	84
si4A1-A	exp2	24
si4A1-A	exp2	33
si4A1-A	exp2	84
si4A1-A	exp2	27
si4A1-A	exp2	27
si4A1-A	exp2	36
si4A1-A	exp2	36
si4A1-A	exp2	90
si4A1-A	exp2	72
si4A1-A	exp2	27
si4A1-A	exp2	30
si4A1-A	exp2	24
si4A1-A	exp2	21
si4A1-A	exp2	24
si4A1-A	exp2	12
si4A1-A	exp2	9
si4A1-A	exp2	39
si4A1-A	exp2	33
si4A1-A	exp2	48
si4A1-A	exp2	78
si4A1-A	exp2	75
si4A1-A	exp2	63
si4A1-A	exp2	66
si4A1-A	exp2	15
si4A1-A	exp2	36
si4A1-A	exp2	21
si4A1-A	exp2	39
si4A1-A	exp2	21
si4A1-A	exp2	33
si4A1-A	exp2	15
si4A1-A	exp2	63
si4A1-A	exp2	81
si4A1-A	exp2	69
si4A1-A	exp2	36
si4A1-A	exp2	15
si4A1-A	exp2	45
si4A1-A	exp2	45
si4A1-A	exp2	33
si4A1-A	exp2	42
si4A1-A	exp2	27
si4A1-A	exp2	24
si4A1-A	exp2	27
si4A1-A	exp2	27
si4A1-A	exp2	21
si4A1-A	exp2	30
si4A1-A	exp2	84
si4A1-A	exp2	66
si4A1-A	exp2	81
si4A1-A	exp2	75
si4A1-A	exp2	81
si4A1-A	exp2	63
si4A1-A	exp2	63
si4A1-A	exp2	75
si4A1-A	exp2	30
si4A1-A	exp2	24
si4A1-A	exp2	33
si4A1-A	exp2	18
si4A1-A	exp2	54
si4A1-A	exp2	84
si4A1-A	exp2	84
si4A1-A	exp2	39
si4A1-A	exp2	81
si4A1-A	exp2	30
si4A1-A	exp2	33
si4A1-A	exp2	48
si4A1-A	exp2	36
si4A1-A	exp2	21
si4A1-A	exp2	36
si4A1-A	exp2	81
si4A1-A	exp2	87
si4A1-A	exp2	66
si4A1-A	exp2	54
si4A1-A	exp2	36
si4A1-A	exp2	39
si4A1-A	exp2	81
si4A1-A	exp2	84
si4A1-A	exp2	30
si4A1-A	exp2	27
si4A1-A	exp2	84
si4A1-A	exp2	87
si4A1-A	exp2	21
si4A1-A	exp2	66
si4A1-A	exp2	87
si4A1-A	exp2	78
si4A1-A	exp2	45
si4A1-A	exp2	75
si4A1-A	exp2	24
si4A1-A	exp2	36
si4A1-A	exp2	18
si4A1-A	exp2	84
si4A1-A	exp2	48
si4A1-A	exp2	75
si4A1-A	exp2	36
si4A1-A	exp2	27
si4A1-A	exp2	75
si4A1-A	exp2	21
si4A1-A	exp2	36
si4A1-A	exp2	75
si4A1-A	exp2	15
si4A1-A	exp2	42
si4A1-A	exp2	33
si4A1-A	exp2	84
si4A1-A	exp2	84
si4A1-A	exp2	27
si4A1-A	exp2	27
si4A1-A	exp2	45
si4A1-A	exp2	84
si4A1-A	exp2	36
si4A1-A	exp2	57
si4A1-A	exp2	36
si4A1-A	exp2	39
si4A1-A	exp2	81
si4A1-A	exp2	24
si4A1-A	exp2	48
si4A1-A	exp2	54
si4A1-A	exp2	27
si4A1-A	exp2	30
si4A1-A	exp2	84
si4A1-A	exp2	69
si4A1-A	exp2	27
si4A1-A	exp2	33
si4A1-A	exp2	27
si4A1-A	exp2	60
si4A1-A	exp2	27
si4A1-A	exp2	12
si4A1-A	exp2	75
si4A1-A	exp2	48
si4A1-A	exp2	30
si4A1-A	exp2	63
si4A1-A	exp2	48
si4A1-A	exp2	36
si4A1-A	exp2	69
si4A1-A	exp2	24
si4A1-A	exp2	6
si4A1-A	exp2	30
si4A1-A	exp2	39
si4A1-A	exp2	45
si4A1-A	exp2	27
si4A1-A	exp2	45
si4A1-A	exp2	24
si4A1-A	exp2	78
si4A1-A	exp2	51
si4A1-A	exp2	84
si4A1-A	exp2	54
si4A1-A	exp2	24
si4A1-A	exp2	9
si4A1-A	exp2	36
si4A1-A	exp2	69
si4A1-A	exp2	60
si4A1-A	exp2	24
si4A1-A	exp2	84
si4A1-A	exp2	33
si4A1-A	exp2	84
si4A1-A	exp2	30
si4A1-A	exp2	90
si4A1-A	exp2	21
si4A1-A	exp2	21
si4A1-A	exp2	21
si4A1-A	exp2	66
si4A1-A	exp2	48
si4A1-A	exp2	39
si4A1-A	exp2	87
si4A1-A	exp2	54
si4A1-A	exp2	81
si4A1-A	exp2	48
si4A1-A	exp2	45
si4A1-A	exp2	39
si4A1-A	exp2	51
si4A1-A	exp2	39
si4A1-A	exp2	24
si4A1-A	exp2	24
si4A1-A	exp2	27
si4A1-A	exp2	78
si4A1-A	exp2	39
si4A1-A	exp2	30
si4A1-A	exp2	81
si4A1-A	exp2	63
si4A1-A	exp2	27
si4A1-A	exp2	24
si4A1-A	exp2	12
si4A1-A	exp2	81
si4A1-A	exp2	84
si4A1-A	exp2	33
si4A1-A	exp2	15
si4A1-A	exp2	63
si4A1-A	exp2	75
si4A1-A	exp2	36
si4A1-A	exp2	81
si4A1-A	exp2	81
si4A1-A	exp2	81
si4A1-A	exp2	27
si4A1-A	exp2	30
si4A1-A	exp2	39
si4A1-A	exp2	39
si4A1-A	exp2	48
si4A1-A	exp3	24
si4A1-A	exp3	21
si4A1-A	exp3	33
si4A1-A	exp3	12
si4A1-A	exp3	12
si4A1-A	exp3	39
si4A1-A	exp3	30
si4A1-A	exp3	84
si4A1-A	exp3	84
si4A1-A	exp3	27
si4A1-A	exp3	18
si4A1-A	exp3	78
si4A1-A	exp3	15
si4A1-A	exp3	87
si4A1-A	exp3	90
si4A1-A	exp3	18
si4A1-A	exp3	18
si4A1-A	exp3	63
si4A1-A	exp3	30
si4A1-A	exp3	12
si4A1-A	exp3	30
si4A1-A	exp3	36
si4A1-A	exp3	12
si4A1-A	exp3	45
si4A1-A	exp3	60
si4A1-A	exp3	48
si4A1-A	exp3	54
si4A1-A	exp3	18
si4A1-A	exp3	21
si4A1-A	exp3	6
si4A1-A	exp3	30
si4A1-A	exp3	30
si4A1-A	exp3	24
si4A1-A	exp3	15
si4A1-A	exp3	57
si4A1-A	exp3	24
si4A1-A	exp3	78
si4A1-A	exp3	87
si4A1-A	exp3	84
si4A1-A	exp3	36
si4A1-A	exp3	24
si4A1-A	exp3	9
si4A1-A	exp3	39
si4A1-A	exp3	33
si4A1-A	exp3	24
si4A1-A	exp3	78
si4A1-A	exp3	33
si4A1-A	exp3	84
si4A1-A	exp3	84
si4A1-A	exp3	57
si4A1-A	exp3	36
si4A1-A	exp3	51
si4A1-A	exp3	87
si4A1-A	exp3	45
si4A1-A	exp3	9
si4A1-A	exp3	24
si4A1-A	exp3	48
si4A1-A	exp3	15
si4A1-A	exp3	9
si4A1-A	exp3	54
si4A1-A	exp3	42
si4A1-A	exp3	60
si4A1-A	exp3	27
si4A1-A	exp3	33
si4A1-A	exp3	72
si4A1-A	exp3	57
si4A1-A	exp3	60
si4A1-A	exp3	57
si4A1-A	exp3	39
si4A1-A	exp3	66
si4A1-A	exp3	42
si4A1-A	exp3	57
si4A1-A	exp3	72
si4A1-A	exp3	39
si4A1-A	exp3	12
si4A1-A	exp3	9
si4A1-A	exp3	57
si4A1-A	exp3	30
si4A1-A	exp3	21
si4A1-A	exp3	45
si4A1-A	exp3	69
si4A1-A	exp3	84
si4A1-A	exp3	84
si4A1-A	exp3	39
si4A1-A	exp3	21
si4A1-A	exp3	66
si4A1-A	exp3	75
si4A1-A	exp3	78
si4A1-A	exp3	78
si4A1-A	exp3	81
si4A1-A	exp3	51
si4A1-A	exp3	84
si4A1-A	exp3	42
si4A1-A	exp3	39
si4A1-A	exp3	24
si4A1-A	exp3	21
si4A1-A	exp3	42
si4A1-A	exp3	45
si4A1-A	exp3	60
si4A1-A	exp3	45
si4A1-A	exp3	81
si4A1-A	exp3	81
si4A1-A	exp3	39
si4A1-A	exp3	21
si4A1-A	exp3	36
si4A1-A	exp3	75
si4A1-A	exp3	15
si4A1-A	exp3	3
si4A1-A	exp3	27
si4A1-A	exp3	21
si4A1-A	exp3	84
si4A1-A	exp3	84
si4A1-A	exp3	30
si4A1-A	exp3	12
si4A1-A	exp3	33
si4A1-A	exp3	87
si4A1-A	exp3	72
si4A1-A	exp3	75
si4A1-A	exp3	51
si4A1-A	exp3	60
si4A1-A	exp3	39
si4A1-A	exp3	75
si4A1-A	exp3	15
si4A1-A	exp3	72
si4A1-A	exp3	78
si4A1-A	exp3	57
si4A1-A	exp3	12
si4A1-A	exp3	6
si4A1-A	exp3	18
si4A1-A	exp3	45
si4A1-A	exp3	30
si4A1-A	exp3	18
si4A1-A	exp3	21
si4A1-A	exp3	51
si4A1-A	exp3	75
si4A1-A	exp3	33
si4A1-A	exp3	42
si4A1-A	exp3	18
si4A1-A	exp3	18
si4A1-A	exp3	33
si4A1-A	exp3	33
si4A1-A	exp3	54
si4A1-A	exp3	15
si4A1-A	exp3	27
si4A1-A	exp3	42
si4A1-A	exp3	54
si4A1-A	exp3	51
si4A1-A	exp3	42
si4A1-A	exp3	54
si4A1-A	exp3	27
si4A1-A	exp3	57
si4A1-A	exp3	75
si4A1-A	exp3	24
si4A1-A	exp3	57
si4A1-A	exp3	81
si4A1-A	exp3	75
si4A1-A	exp3	12
si4A1-A	exp3	12
si4A1-A	exp3	63
si4A1-A	exp3	69
si4A1-A	exp3	69
si4A1-A	exp3	51
si4A1-A	exp3	18
si4A1-A	exp3	36
si4A1-A	exp3	30
si4A1-A	exp3	21
si4A1-A	exp3	39
si4A1-A	exp3	54
si4A1-A	exp3	33
si4A1-A	exp3	18
si4A1-A	exp3	24
si4A1-A	exp3	30
si4A1-A	exp3	21
si4A1-A	exp3	30
si4A1-A	exp3	36
si4A1-A	exp3	33
si4A1-A	exp3	27
si4A1-A	exp3	33
si4A1-A	exp3	39
si4A1-A	exp3	33
si4A1-A	exp3	36
si4A1-A	exp3	30
si4A1-A	exp3	84
si4A1-A	exp3	15
si4A1-A	exp3	24
si4A1-A	exp3	78
si4A1-A	exp3	72
si4A1-A	exp3	27
si4A1-A	exp3	63
si4A1-A	exp3	84
si4A1-A	exp3	24
si4A1-A	exp3	42
si4A1-A	exp3	81
si4A1-A	exp3	51
si4A1-A	exp3	42
si4A1-A	exp3	30
si4A1-A	exp3	9
si4A1-A	exp3	27
si4A1-A	exp3	12
si4A1-A	exp3	12
si4A1-A	exp3	27
si4A1-A	exp3	42
si4A1-A	exp3	12
si4A1-A	exp3	48
si4A1-A	exp3	78
si4A1-A	exp3	21
si4A1-A	exp3	54
si4A1-A	exp3	39
si4A1-A	exp3	42
si4A1-A	exp3	39
si4A1-A	exp3	21
si4A1-A	exp3	24
si4A1-A	exp3	33
si4A1-A	exp3	39
si4A1-A	exp3	36
si4A1-A	exp3	18
si4A1-A	exp3	12
si4A1-A	exp3	21
si4A1-A	exp3	60
si4A1-A	exp3	42
si4A1-A	exp3	30
si4A1-A	exp3	48
si4A1-A	exp3	36
si4A1-A	exp3	42
si4A1-A	exp3	45
si4A1-A	exp3	39
si4A1-A	exp3	45
si4A1-A	exp3	42
si4A1-A	exp3	57
si4A1-A	exp3	12
si4A1-A	exp3	45
si4A1-A	exp3	51
si4A1-A	exp3	42
si4A1-A	exp3	36
si4A1-A	exp3	27
si4A1-A	exp3	3
si4A1-A	exp3	12
si4A1-A	exp3	24
si4A1-A	exp3	21
si4A1-A	exp3	81
si4A1-A	exp3	78
si4A1-A	exp3	27
si4A1-A	exp3	18
si4A1-A	exp3	33
si4A1-A	exp3	30
si4A1-A	exp3	18
si4A1-A	exp3	24
si4A1-A	exp3	9
si4A1-A	exp3	6
si4A1-A	exp3	57
si4A1-A	exp3	60
si4A1-A	exp3	84
si4A1-A	exp3	54
si4A1-A	exp3	45
si4A1-A	exp3	48
si4A1-A	exp3	48
si4A1-A	exp3	12
si4A1-A	exp3	27
si4A1-A	exp3	30
si4A1-A	exp3	39
si4A1-A	exp3	6
si4A1-A	exp3	30
si4A1-A	exp3	3
si4A1-A	exp3	9
si4A1-A	exp3	18
si4A1-A	exp3	60
si4A1-A	exp3	30
si4A1-A	exp3	21
si4A1-A	exp3	15
si4A1-A	exp3	21
si4A1-A	exp3	21
si4A1-A	exp3	33
si4A1-A	exp3	33
si4A1-A	exp3	12
si4A1-A	exp3	9
si4A1-A	exp3	27
si4A1-A	exp3	30
si4A1-A	exp3	12
si4A1-A	exp3	9
si4A1-A	exp3	21
si4A1-A	exp3	36
si4A1-A	exp3	33
si4A1-A	exp3	78
si4A1-A	exp3	36
si4A1-A	exp3	81
si4A1-A	exp3	33
si4A1-A	exp3	78
si4A1-A	exp3	75
si4A1-A	exp3	84
si4A1-A	exp3	42
si4A1-A	exp3	21
si4A1-A	exp3	30
si4A1-A	exp3	21
si4A1-A	exp3	27
si4A1-A	exp3	39
si4A1-A	exp3	87
si4A1-A	exp3	12
si4A1-A	exp3	6
si4A1-A	exp3	57
si4A1-A	exp3	78
si4A1-A	exp3	30
si4A1-A	exp3	30
si4A1-A	exp3	18
si4A1-A	exp3	36
si4A1-A	exp3	24
si4A1-A	exp3	30
si4A1-A	exp3	12
si4A1-A	exp3	6
si4A1-A	exp3	60
si4A1-A	exp3	69
si4A1-A	exp3	84
si4A1-A	exp3	84
si4A1-A	exp3	21
si4A1-A	exp3	39
si4A1-A	exp3	9
si4A1-A	exp3	33
si4A1-A	exp3	84
si4A1-A	exp3	81
si4A1-A	exp3	48
si4A1-A	exp3	63
si4A1-A	exp3	33
si4A1-A	exp3	30
si4A1-A	exp3	42
si4A1-A	exp3	78
si4A1-A	exp3	21
si4A1-A	exp3	18
si4A1-A	exp3	39
si4A1-A	exp3	75
si4A1-A	exp3	78
si4A1-A	exp3	27
si4A1-A	exp3	9
si4A1-A	exp3	21
si4A1-A	exp3	27
si4A1-A	exp3	24
si4A1-A	exp3	9
si4A1-A	exp3	48
si4A1-A	exp3	36
si4A1-A	exp3	45
si4A1-A	exp3	84
si4A1-A	exp3	18
si4A1-A	exp3	21
si4A1-A	exp3	36
si4A1-A	exp3	24
si4A1-A	exp3	15
si4A1-A	exp3	42
si4A1-A	exp3	57
si4A1-A	exp3	36
si4A1-A	exp3	39
si4A1-A	exp3	51
si4A1-A	exp3	6
si4A1-A	exp3	12
si4A1-A	exp3	24
si4A1-A	exp3	27
si4A1-A	exp3	66
si4A1-A	exp3	33
si4A1-A	exp3	3
si4A1-A	exp3	18
si4A1-A	exp3	72
si4A1-A	exp3	84
si4A1-A	exp3	33
si4A1-A	exp3	15
si4A1-A	exp3	33
si4A1-A	exp3	87
si4A1-A	exp3	54
si4A1-A	exp3	81
si4A1-A	exp3	54
si4A1-A	exp3	84
si4A1-A	exp3	30
si4A1-A	exp3	51
si4A1-A	exp3	57
si4A1-A	exp3	12
si4A1-A	exp3	72
si4A1-A	exp3	18
si4A1-A	exp3	18
si4A1-A	exp3	30
si4A1-A	exp3	24
si4A1-A	exp3	6
si4A1-A	exp3	18
si4A1-A	exp3	66
si4A1-A	exp3	27
si4A1-A	exp3	21
si4A1-A	exp3	60
si4A1-A	exp3	48
si4A1-A	exp3	27
si4A1-A	exp3	51
si4A1-A	exp3	60
si4A1-A	exp3	39
si4A1-A	exp3	21
si4A1-A	exp3	33
si4A1-A	exp3	30
si4A1-A	exp3	33
si4A1-A	exp3	33
si4A1-A	exp3	60
si4A1-A	exp3	60
si4A1-A	exp3	54
si4A1-A	exp3	30
si4A1-A	exp3	15
si4A2-B	exp1	75
si4A2-B	exp1	33
si4A2-B	exp1	27
si4A2-B	exp1	9
si4A2-B	exp1	57
si4A2-B	exp1	18
si4A2-B	exp1	45
si4A2-B	exp1	27
si4A2-B	exp1	60
si4A2-B	exp1	57
si4A2-B	exp1	33
si4A2-B	exp1	48
si4A2-B	exp1	21
si4A2-B	exp1	15
si4A2-B	exp1	21
si4A2-B	exp1	30
si4A2-B	exp1	9
si4A2-B	exp1	75
si4A2-B	exp1	63
si4A2-B	exp1	18
si4A2-B	exp1	45
si4A2-B	exp1	18
si4A2-B	exp1	39
si4A2-B	exp1	48
si4A2-B	exp1	15
si4A2-B	exp1	30
si4A2-B	exp1	3
si4A2-B	exp1	3
si4A2-B	exp1	27
si4A2-B	exp1	24
si4A2-B	exp1	75
si4A2-B	exp1	21
si4A2-B	exp1	30
si4A2-B	exp1	63
si4A2-B	exp1	12
si4A2-B	exp1	30
si4A2-B	exp1	30
si4A2-B	exp1	48
si4A2-B	exp1	12
si4A2-B	exp1	48
si4A2-B	exp1	18
si4A2-B	exp1	15
si4A2-B	exp1	42
si4A2-B	exp1	72
si4A2-B	exp1	12
si4A2-B	exp1	12
si4A2-B	exp1	72
si4A2-B	exp1	69
si4A2-B	exp1	45
si4A2-B	exp1	27
si4A2-B	exp1	15
si4A2-B	exp1	78
si4A2-B	exp1	48
si4A2-B	exp1	12
si4A2-B	exp1	12
si4A2-B	exp1	51
si4A2-B	exp1	18
si4A2-B	exp1	27
si4A2-B	exp1	54
si4A2-B	exp1	21
si4A2-B	exp1	30
si4A2-B	exp1	36
si4A2-B	exp1	9
si4A2-B	exp1	3
si4A2-B	exp1	72
si4A2-B	exp1	72
si4A2-B	exp1	57
si4A2-B	exp1	30
si4A2-B	exp1	9
si4A2-B	exp1	30
si4A2-B	exp1	12
si4A2-B	exp1	18
si4A2-B	exp1	12
si4A2-B	exp1	48
si4A2-B	exp1	21
si4A2-B	exp1	66
si4A2-B	exp1	15
si4A2-B	exp1	33
si4A2-B	exp1	12
si4A2-B	exp1	42
si4A2-B	exp1	18
si4A2-B	exp1	72
si4A2-B	exp1	9
si4A2-B	exp1	15
si4A2-B	exp1	63
si4A2-B	exp1	21
si4A2-B	exp1	27
si4A2-B	exp1	21
si4A2-B	exp1	27
si4A2-B	exp1	24
si4A2-B	exp1	27
si4A2-B	exp1	12
si4A2-B	exp1	24
si4A2-B	exp1	39
si4A2-B	exp1	33
si4A2-B	exp1	18
si4A2-B	exp1	9
si4A2-B	exp1	15
si4A2-B	exp1	21
si4A2-B	exp1	21
si4A2-B	exp1	60
si4A2-B	exp1	24
si4A2-B	exp1	21
si4A2-B	exp1	21
si4A2-B	exp1	9
si4A2-B	exp1	21
si4A2-B	exp1	30
si4A2-B	exp1	12
si4A2-B	exp1	30
si4A2-B	exp1	57
si4A2-B	exp1	3
si4A2-B	exp1	3
si4A2-B	exp1	9
si4A2-B	exp1	12
si4A2-B	exp1	48
si4A2-B	exp1	30
si4A2-B	exp1	21
si4A2-B	exp1	54
si4A2-B	exp1	15
si4A2-B	exp1	21
si4A2-B	exp1	78
si4A2-B	exp1	54
si4A2-B	exp1	15
si4A2-B	exp1	21
si4A2-B	exp1	45
si4A2-B	exp1	30
si4A2-B	exp1	15
si4A2-B	exp1	21
si4A2-B	exp1	51
si4A2-B	exp1	33
si4A2-B	exp1	75
si4A2-B	exp1	93
si4A2-B	exp1	69
si4A2-B	exp1	54
si4A2-B	exp1	21
si4A2-B	exp1	15
si4A2-B	exp1	57
si4A2-B	exp1	18
si4A2-B	exp1	51
si4A2-B	exp1	27
si4A2-B	exp1	42
si4A2-B	exp1	18
si4A2-B	exp1	45
si4A2-B	exp1	15
si4A2-B	exp1	54
si4A2-B	exp1	48
si4A2-B	exp1	21
si4A2-B	exp1	69
si4A2-B	exp1	27
si4A2-B	exp1	21
si4A2-B	exp1	9
si4A2-B	exp1	9
si4A2-B	exp1	9
si4A2-B	exp1	18
si4A2-B	exp1	36
si4A2-B	exp1	69
si4A2-B	exp1	78
si4A2-B	exp1	30
si4A2-B	exp1	36
si4A2-B	exp1	75
si4A2-B	exp1	39
si4A2-B	exp1	39
si4A2-B	exp1	81
si4A2-B	exp1	48
si4A2-B	exp1	18
si4A2-B	exp1	21
si4A2-B	exp1	69
si4A2-B	exp1	15
si4A2-B	exp1	48
si4A2-B	exp1	36
si4A2-B	exp1	15
si4A2-B	exp1	15
si4A2-B	exp1	45
si4A2-B	exp1	9
si4A2-B	exp1	24
si4A2-B	exp1	60
si4A2-B	exp1	33
si4A2-B	exp1	18
si4A2-B	exp1	51
si4A2-B	exp1	12
si4A2-B	exp1	39
si4A2-B	exp1	69
si4A2-B	exp1	51
si4A2-B	exp1	18
si4A2-B	exp1	12
si4A2-B	exp1	9
si4A2-B	exp1	15
si4A2-B	exp1	48
si4A2-B	exp1	30
si4A2-B	exp1	48
si4A2-B	exp1	18
si4A2-B	exp1	18
si4A2-B	exp1	27
si4A2-B	exp1	18
si4A2-B	exp1	9
si4A2-B	exp1	9
si4A2-B	exp1	15
si4A2-B	exp1	12
si4A2-B	exp1	33
si4A2-B	exp1	27
si4A2-B	exp1	15
si4A2-B	exp1	12
si4A2-B	exp1	9
si4A2-B	exp1	18
si4A2-B	exp1	69
si4A2-B	exp1	42
si4A2-B	exp1	21
si4A2-B	exp2	21
si4A2-B	exp2	72
si4A2-B	exp2	9
si4A2-B	exp2	48
si4A2-B	exp2	30
si4A2-B	exp2	21
si4A2-B	exp2	30
si4A2-B	exp2	51
si4A2-B	exp2	60
si4A2-B	exp2	15
si4A2-B	exp2	42
si4A2-B	exp2	24
si4A2-B	exp2	60
si4A2-B	exp2	54
si4A2-B	exp2	12
si4A2-B	exp2	21
si4A2-B	exp2	27
si4A2-B	exp2	24
si4A2-B	exp2	54
si4A2-B	exp2	18
si4A2-B	exp2	27
si4A2-B	exp2	9
si4A2-B	exp2	18
si4A2-B	exp2	12
si4A2-B	exp2	57
si4A2-B	exp2	78
si4A2-B	exp2	78
si4A2-B	exp2	15
si4A2-B	exp2	12
si4A2-B	exp2	33
si4A2-B	exp2	42
si4A2-B	exp2	21
si4A2-B	exp2	18
si4A2-B	exp2	3
si4A2-B	exp2	15
si4A2-B	exp2	9
si4A2-B	exp2	81
si4A2-B	exp2	30
si4A2-B	exp2	66
si4A2-B	exp2	30
si4A2-B	exp2	54
si4A2-B	exp2	45
si4A2-B	exp2	15
si4A2-B	exp2	12
si4A2-B	exp2	18
si4A2-B	exp2	21
si4A2-B	exp2	39
si4A2-B	exp2	18
si4A2-B	exp2	42
si4A2-B	exp2	21
si4A2-B	exp2	9
si4A2-B	exp2	54
si4A2-B	exp2	39
si4A2-B	exp2	27
si4A2-B	exp2	51
si4A2-B	exp2	21
si4A2-B	exp2	36
si4A2-B	exp2	42
si4A2-B	exp2	9
si4A2-B	exp2	27
si4A2-B	exp2	12
si4A2-B	exp2	6
si4A2-B	exp2	63
si4A2-B	exp2	18
si4A2-B	exp2	15
si4A2-B	exp2	81
si4A2-B	exp2	12
si4A2-B	exp2	6
si4A2-B	exp2	42
si4A2-B	exp2	21
si4A2-B	exp2	21
si4A2-B	exp2	12
si4A2-B	exp2	18
si4A2-B	exp2	9
si4A2-B	exp2	36
si4A2-B	exp2	6
si4A2-B	exp2	30
si4A2-B	exp2	15
si4A2-B	exp2	30
si4A2-B	exp2	12
si4A2-B	exp2	21
si4A2-B	exp2	30
si4A2-B	exp2	81
si4A2-B	exp2	75
si4A2-B	exp2	12
si4A2-B	exp2	24
si4A2-B	exp2	12
si4A2-B	exp2	12
si4A2-B	exp2	84
si4A2-B	exp2	48
si4A2-B	exp2	48
si4A2-B	exp2	54
si4A2-B	exp2	39
si4A2-B	exp2	30
si4A2-B	exp2	21
si4A2-B	exp2	42
si4A2-B	exp2	60
si4A2-B	exp2	57
si4A2-B	exp2	24
si4A2-B	exp2	33
si4A2-B	exp2	30
si4A2-B	exp2	21
si4A2-B	exp2	78
si4A2-B	exp2	60
si4A2-B	exp2	30
si4A2-B	exp2	36
si4A2-B	exp2	15
si4A2-B	exp2	15
si4A2-B	exp2	21
si4A2-B	exp2	36
si4A2-B	exp2	12
si4A2-B	exp2	15
si4A2-B	exp2	15
si4A2-B	exp2	21
si4A2-B	exp2	39
si4A2-B	exp2	27
si4A2-B	exp2	33
si4A2-B	exp3	15
si4A2-B	exp3	15
si4A2-B	exp3	15
si4A2-B	exp3	12
si4A2-B	exp3	30
si4A2-B	exp3	12
si4A2-B	exp3	21
si4A2-B	exp3	42
si4A2-B	exp3	21
si4A2-B	exp3	33
si4A2-B	exp3	12
si4A2-B	exp3	12
si4A2-B	exp3	27
si4A2-B	exp3	24
si4A2-B	exp3	45
si4A2-B	exp3	15
si4A2-B	exp3	21
si4A2-B	exp3	18
si4A2-B	exp3	33
si4A2-B	exp3	81
si4A2-B	exp3	12
si4A2-B	exp3	66
si4A2-B	exp3	21
si4A2-B	exp3	54
si4A2-B	exp3	48
si4A2-B	exp3	12
si4A2-B	exp3	21
si4A2-B	exp3	18
si4A2-B	exp3	36
si4A2-B	exp3	33
si4A2-B	exp3	18
si4A2-B	exp3	21
si4A2-B	exp3	18
si4A2-B	exp3	18
si4A2-B	exp3	27
si4A2-B	exp3	21
si4A2-B	exp3	78
si4A2-B	exp3	12
si4A2-B	exp3	42
si4A2-B	exp3	42
si4A2-B	exp3	18
si4A2-B	exp3	27
si4A2-B	exp3	57
si4A2-B	exp3	57
si4A2-B	exp3	33
si4A2-B	exp3	69
si4A2-B	exp3	24
si4A2-B	exp3	57
si4A2-B	exp3	84
si4A2-B	exp3	45
si4A2-B	exp3	15
si4A2-B	exp3	45
si4A2-B	exp3	27
si4A2-B	exp3	75
si4A2-B	exp3	27
si4A2-B	exp3	30
si4A2-B	exp3	66
si4A2-B	exp3	24
si4A2-B	exp3	12
si4A2-B	exp3	6
si4A2-B	exp3	18
si4A2-B	exp3	3
si4A2-B	exp3	6
si4A2-B	exp3	15
si4A2-B	exp3	24
si4A2-B	exp3	81
si4A2-B	exp3	18
si4A2-B	exp3	54
si4A2-B	exp3	81
si4A2-B	exp3	12
si4A2-B	exp3	45
si4A2-B	exp3	81
si4A2-B	exp3	39
si4A2-B	exp3	78
si4A2-B	exp3	78
si4A2-B	exp3	21
si4A2-B	exp3	21
si4A2-B	exp3	3
si4A2-B	exp3	75
si4A2-B	exp3	42
si4A2-B	exp3	15
si4A2-B	exp3	75
si4A2-B	exp3	75
si4A2-B	exp3	45
si4A2-B	exp3	45
si4A2-B	exp3	30
si4A2-B	exp3	27
si4A2-B	exp3	12
si4A2-B	exp3	48
si4A2-B	exp3	60
si4A2-B	exp3	39
si4A2-B	exp3	9
si4A2-B	exp3	9
si4A2-B	exp3	33
si4A2-B	exp3	15
si4A2-B	exp3	18
si4A2-B	exp3	15
si4A2-B	exp3	30
si4A2-B	exp3	78
si4A2-B	exp3	33
si4A2-B	exp3	18
si4A2-B	exp3	27
si4A2-B	exp3	6
si4A2-B	exp3	21
si4A2-B	exp3	3
si4A2-B	exp3	3
si4A2-B	exp3	15
si4A2-B	exp3	30
si4A2-B	exp3	18
si4A2-B	exp3	60
si4A2-B	exp3	81
si4A2-B	exp3	18
si4A2-B	exp3	15
si4A2-B	exp3	87
si4A2-B	exp3	39
si4A2-B	exp3	42
si4A2-B	exp3	33
si4A2-B	exp3	21
si4A2-B	exp3	15
si4A2-B	exp3	72
si4A2-B	exp3	75
si4A2-B	exp3	75
si4A2-B	exp3	24
si4A2-B	exp3	21
si4A2-B	exp3	12
si4A2-B	exp3	24
si4A2-B	exp3	27
si4A2-B	exp3	84
si4A2-B	exp3	27
si4A2-B	exp3	66
si4A2-B	exp3	24
si4A2-B	exp3	27
si4A2-B	exp3	39
si4A2-B	exp3	36
si4A2-B	exp3	36
si4A2-B	exp3	27
si4A2-B	exp3	75
si4A2-B	exp3	75
si4A2-B	exp3	54
si4A2-B	exp3	36
si4A2-B	exp3	18
si4A2-B	exp3	18
si4A2-B	exp3	12
si4A2-B	exp3	18
si4A2-B	exp3	15
si4A2-B	exp3	30
si4A2-B	exp3	21
si4A2-B	exp3	84
si4A2-B	exp3	30
si4A2-B	exp3	36
si4A2-B	exp3	84
si4A2-B	exp3	60
si4A2-B	exp3	24
si4A2-B	exp3	45
si4A2-B	exp3	33
si4A2-B	exp3	39
si4A2-B	exp3	15
si4A2-B	exp3	24
si4A2-B	exp3	21
si4A2-B	exp3	57
si4A2-B	exp3	36
si4A2-B	exp3	42
si4A2-B	exp3	81
si4A2-B	exp3	78
si4A2-B	exp3	12
si4A2-B	exp3	72
si4A2-B	exp3	18
si4A2-B	exp3	75
si4A2-B	exp3	39
si4A2-B	exp3	78
si4A2-B	exp3	27
si4A2-B	exp3	15
si4A2-B	exp3	15
si4A2-B	exp3	33
si4A2-B	exp3	33
si4A2-B	exp3	33
si4A2-B	exp3	45
si4A2-B	exp3	21
si4A2-B	exp3	36
si4A2-B	exp3	36
si4A2-B	exp3	51
si4A2-B	exp3	45
si4A2-B	exp3	84
si4A2-B	exp3	72
si4A2-B	exp3	24
si4A2-B	exp3	63
si4A2-B	exp3	12
si4A2-B	exp3	84
si4A2-B	exp3	66
si4A2-B	exp3	66
si4A2-B	exp3	87
si4A2-B	exp3	9
si4A2-B	exp3	75
si4A2-B	exp3	72
si4A2-B	exp3	36
si4A2-B	exp3	54
si4A2-B	exp3	51
si4A2-B	exp3	51
si4A2-B	exp3	45
si4A2-B	exp3	48
si4A2-B	exp3	24
si4A2-B	exp3	45
si4A2-B	exp3	42
si4A2-B	exp3	33
si4A2-B	exp3	33
si4A2-B	exp3	78
si4A2-B	exp3	81
si4A2-B	exp3	18
si4A2-B	exp3	81
si4A2-B	exp3	42
si4A2-B	exp3	9
si4A2-B	exp3	12
si4A2-B	exp3	9
si4A2-B	exp3	42
si4A2-B	exp3	9
si4A2-B+si4A1-A	exp1	81
si4A2-B+si4A1-A	exp1	51
si4A2-B+si4A1-A	exp1	72
si4A2-B+si4A1-A	exp1	81
si4A2-B+si4A1-A	exp1	66
si4A2-B+si4A1-A	exp1	87
si4A2-B+si4A1-A	exp1	81
si4A2-B+si4A1-A	exp1	75
si4A2-B+si4A1-A	exp1	27
si4A2-B+si4A1-A	exp1	63
si4A2-B+si4A1-A	exp1	15
si4A2-B+si4A1-A	exp1	54
si4A2-B+si4A1-A	exp1	39
si4A2-B+si4A1-A	exp1	84
si4A2-B+si4A1-A	exp1	42
si4A2-B+si4A1-A	exp1	84
si4A2-B+si4A1-A	exp1	57
si4A2-B+si4A1-A	exp1	81
si4A2-B+si4A1-A	exp1	33
si4A2-B+si4A1-A	exp1	84
si4A2-B+si4A1-A	exp1	33
si4A2-B+si4A1-A	exp1	60
si4A2-B+si4A1-A	exp1	27
si4A2-B+si4A1-A	exp1	66
si4A2-B+si4A1-A	exp1	81
si4A2-B+si4A1-A	exp1	48
si4A2-B+si4A1-A	exp2	42
si4A2-B+si4A1-A	exp2	27
si4A2-B+si4A1-A	exp2	30
si4A2-B+si4A1-A	exp2	75
si4A2-B+si4A1-A	exp2	21
si4A2-B+si4A1-A	exp2	24
si4A2-B+si4A1-A	exp2	75
si4A2-B+si4A1-A	exp2	9
si4A2-B+si4A1-A	exp2	87
si4A2-B+si4A1-A	exp2	27
si4A2-B+si4A1-A	exp2	75
si4A2-B+si4A1-A	exp2	63
si4A2-B+si4A1-A	exp2	45
si4A2-B+si4A1-A	exp2	57
si4A2-B+si4A1-A	exp2	33
si4A2-B+si4A1-A	exp2	24
si4A2-B+si4A1-A	exp2	39
si4A2-B+si4A1-A	exp2	84
si4A2-B+si4A1-A	exp2	33
si4A2-B+si4A1-A	exp2	27
si4A2-B+si4A1-A	exp2	78
si4A2-B+si4A1-A	exp3	75
si4A2-B+si4A1-A	exp3	54
si4A2-B+si4A1-A	exp3	36
si4A2-B+si4A1-A	exp3	42
si4A2-B+si4A1-A	exp3	60
si4A2-B+si4A1-A	exp3	81
si4A2-B+si4A1-A	exp3	78
si4A2-B+si4A1-A	exp3	75
si4A2-B+si4A1-A	exp3	75
si4A2-B+si4A1-A	exp3	36
si4A2-B+si4A1-A	exp3	36
si4A2-B+si4A1-A	exp3	69
si4A2-B+si4A1-A	exp3	48
si4A2-B+si4A1-A	exp3	45
si4A2-B+si4A1-A	exp3	75
si4A2-B+si4A1-A	exp3	9
si4A2-B+si4A1-A	exp3	48
si4A2-B+si4A1-A	exp3	48
si4A2-B+si4A1-A	exp3	81
si4A2-B+si4A1-A	exp3	75
si4A2-B+si4A1-A	exp3	42
si4A2-B+si4A1-A	exp3	42
si4A2-B+si4A1-A	exp3	51
si4A2-B+si4A1-A	exp3	57
si4A2-B+si4A1-A	exp3	15
si4A2-B+si4A1-A	exp3	27
siCtrl	exp1	33
siCtrl	exp1	21
siCtrl	exp1	18
siCtrl	exp1	6
siCtrl	exp1	12
siCtrl	exp1	18
siCtrl	exp1	18
siCtrl	exp1	12
siCtrl	exp1	54
siCtrl	exp1	18
siCtrl	exp1	84
siCtrl	exp1	18
siCtrl	exp1	18
siCtrl	exp1	27
siCtrl	exp1	21
siCtrl	exp1	15
siCtrl	exp1	30
siCtrl	exp1	84
siCtrl	exp1	18
siCtrl	exp1	33
siCtrl	exp1	39
siCtrl	exp1	39
siCtrl	exp1	15
siCtrl	exp1	27
siCtrl	exp1	69
siCtrl	exp1	30
siCtrl	exp1	42
siCtrl	exp1	12
siCtrl	exp1	18
siCtrl	exp1	39
siCtrl	exp1	18
siCtrl	exp1	24
siCtrl	exp1	36
siCtrl	exp1	39
siCtrl	exp1	84
siCtrl	exp1	84
siCtrl	exp1	27
siCtrl	exp1	9
siCtrl	exp1	18
siCtrl	exp1	6
siCtrl	exp1	27
siCtrl	exp1	87
siCtrl	exp1	90
siCtrl	exp1	21
siCtrl	exp1	15
siCtrl	exp1	57
siCtrl	exp1	24
siCtrl	exp1	33
siCtrl	exp1	54
siCtrl	exp1	81
siCtrl	exp1	36
siCtrl	exp1	30
siCtrl	exp1	39
siCtrl	exp1	42
siCtrl	exp1	9
siCtrl	exp1	18
siCtrl	exp1	24
siCtrl	exp1	18
siCtrl	exp1	12
siCtrl	exp1	27
siCtrl	exp1	9
siCtrl	exp1	18
siCtrl	exp1	24
siCtrl	exp1	21
siCtrl	exp1	24
siCtrl	exp1	21
siCtrl	exp1	21
siCtrl	exp1	90
siCtrl	exp1	24
siCtrl	exp1	18
siCtrl	exp1	24
siCtrl	exp1	57
siCtrl	exp1	48
siCtrl	exp1	3
siCtrl	exp1	3
siCtrl	exp1	9
siCtrl	exp1	21
siCtrl	exp1	18
siCtrl	exp1	30
siCtrl	exp1	21
siCtrl	exp1	87
siCtrl	exp1	51
siCtrl	exp1	18
siCtrl	exp1	15
siCtrl	exp1	24
siCtrl	exp1	12
siCtrl	exp1	27
siCtrl	exp1	15
siCtrl	exp1	12
siCtrl	exp1	27
siCtrl	exp1	36
siCtrl	exp1	21
siCtrl	exp1	30
siCtrl	exp1	12
siCtrl	exp1	81
siCtrl	exp1	72
siCtrl	exp1	30
siCtrl	exp1	36
siCtrl	exp1	63
siCtrl	exp1	12
siCtrl	exp1	36
siCtrl	exp1	18
siCtrl	exp1	39
siCtrl	exp1	84
siCtrl	exp1	27
siCtrl	exp1	21
siCtrl	exp1	30
siCtrl	exp1	24
siCtrl	exp1	12
siCtrl	exp1	24
siCtrl	exp1	33
siCtrl	exp1	24
siCtrl	exp1	21
siCtrl	exp1	21
siCtrl	exp1	81
siCtrl	exp1	12
siCtrl	exp1	15
siCtrl	exp1	12
siCtrl	exp1	21
siCtrl	exp1	39
siCtrl	exp1	21
siCtrl	exp1	45
siCtrl	exp1	33
siCtrl	exp1	27
siCtrl	exp1	45
siCtrl	exp1	54
siCtrl	exp1	51
siCtrl	exp1	12
siCtrl	exp1	12
siCtrl	exp1	30
siCtrl	exp1	33
siCtrl	exp1	36
siCtrl	exp1	15
siCtrl	exp1	27
siCtrl	exp1	30
siCtrl	exp1	12
siCtrl	exp1	33
siCtrl	exp1	42
siCtrl	exp1	36
siCtrl	exp1	36
siCtrl	exp1	27
siCtrl	exp1	84
siCtrl	exp1	39
siCtrl	exp1	24
siCtrl	exp1	30
siCtrl	exp1	27
siCtrl	exp1	33
siCtrl	exp1	18
siCtrl	exp1	21
siCtrl	exp1	30
siCtrl	exp1	27
siCtrl	exp1	12
siCtrl	exp1	54
siCtrl	exp1	30
siCtrl	exp1	9
siCtrl	exp1	9
siCtrl	exp1	27
siCtrl	exp1	84
siCtrl	exp1	42
siCtrl	exp1	21
siCtrl	exp1	36
siCtrl	exp1	24
siCtrl	exp1	21
siCtrl	exp1	30
siCtrl	exp1	21
siCtrl	exp1	24
siCtrl	exp1	18
siCtrl	exp1	30
siCtrl	exp1	24
siCtrl	exp1	54
siCtrl	exp1	15
siCtrl	exp1	84
siCtrl	exp1	42
siCtrl	exp1	51
siCtrl	exp1	30
siCtrl	exp1	33
siCtrl	exp1	87
siCtrl	exp1	24
siCtrl	exp1	87
siCtrl	exp1	42
siCtrl	exp1	87
siCtrl	exp1	9
siCtrl	exp1	30
siCtrl	exp1	9
siCtrl	exp1	12
siCtrl	exp1	12
siCtrl	exp1	39
siCtrl	exp1	36
siCtrl	exp1	51
siCtrl	exp1	66
siCtrl	exp1	18
siCtrl	exp1	33
siCtrl	exp1	81
siCtrl	exp1	24
siCtrl	exp1	18
siCtrl	exp1	33
siCtrl	exp1	21
siCtrl	exp1	42
siCtrl	exp1	3
siCtrl	exp1	3
siCtrl	exp1	21
siCtrl	exp1	18
siCtrl	exp1	9
siCtrl	exp1	45
siCtrl	exp1	9
siCtrl	exp1	87
siCtrl	exp1	30
siCtrl	exp1	15
siCtrl	exp1	27
siCtrl	exp1	21
siCtrl	exp1	57
siCtrl	exp1	12
siCtrl	exp1	9
siCtrl	exp1	12
siCtrl	exp1	30
siCtrl	exp1	60
siCtrl	exp1	36
siCtrl	exp1	42
siCtrl	exp1	27
siCtrl	exp1	84
siCtrl	exp1	30
siCtrl	exp1	57
siCtrl	exp1	36
siCtrl	exp1	24
siCtrl	exp1	30
siCtrl	exp1	15
siCtrl	exp1	15
siCtrl	exp1	36
[truncated: 2,054 more rows]
