# Supplementary material for: The DEAD-box helicase eIF4A1/2 acts as RNA chaperone during mitotic exit enabling chromatin decondensation
Source: Nat Commun. 2025 Mar 11;16:2434. doi: 10.1038/s41467-025-57592-1 (PMC11897408; doi:10.1038/s41467-025-57592-1)
Supplement: Supplementary file 8 — Source Data [file 41467_2025_57592_MOESM8_ESM.zip › source_data_figS4.xlsx]

## Sheet: S4B-C
experiment	construct	chromatin	slice	first_appearance	daughters
RJ003_2020-11-30_si1A2B_1	si1A2B	bridges	8	ana	2
RJ003_2020-11-30_si1A2B_2	si1A2B	bridges	10	early_ana	2
RJ003_2020-11-30_si1A2B_3	si1A2B	bridges	9	early_ana	2
RJ003_2020-12-04_si1A2B_1	si1A2B	bridges	8	early_ana	bridges
RJ003_2020-12-04_si1A2B_2	si1A2B	normal			2
RJ003_2020-12-11_si1A2B_1	si1A2B	normal			2
RJ003_2020-12-11_si1A2B_2	si1A2B	normal			2
RJ003_2021-15-01_si1A2B_1	si1A2B	normal			2
RJ003_2021-15-01_si1A2B_2	si1A2B	bridges	10	ana_telo	2
RJ003_2021-15-01_si1A2B_3	si1A2B	normal			2
RJ003_2021-15-01_si1A2B_4_1	si1A2B	normal			2
RJ003_2021-15-01_si1A2B_4_2	si1A2B	normal			2
RJ003_2021-22-01_si1A2B_1_1	si1A2B	normal			2
RJ003_2021-22-01_si1A2B_1_2	si1A2B	bridges	10	early_ana	2
RJ003_2021-22-01_si1A2B_2	si1A2B	bridges	10	early_ana	bridges
RJ003_2020-11-30_sictrl_1	sictrl	normal			2
RJ003_2020-11-30_sictrl_2	sictrl	normal			2
RJ003_2020-11-30_sictrl_3	sictrl	normal			2
RJ003_2020-12-11_sictrl_1	sictrl	normal			2
RJ003_2020-12-11_sictrl_2	sictrl	bridges	5	early_ana	2
RJ003_2020-12-11_sictrl_3	sictrl	normal			2
RJ003_2021-15-01_sictrl_1_1	sictrl	normal			2
RJ003_2021-15-01_sictrl_1_2	sictrl	normal			2
RJ003_2021-15-01_sictrl_2	sictrl	normal			2
RJ003_2021-15-01_sictrl_3_1	sictrl	normal			2
RJ003_2021-15-01_sictrl_3_2	sictrl	normal			2
RJ003_2020-12-04_sictrl_1_1	sictrl	bridges	5	ana_telo	2
RJ003_2020-12-04_sictrl_1_2	sictrl	normal			2
RJ003_2021-02-07_sictrl_1	sictrl	normal			2
RJ003_2021-02-07_sictrl_2	sictrl	normal			2
RJ003_2021-02-07_sictrl_3	sictrl	normal			2

## Sheet: S4D-G
experiment	construct	area	chromatin	phase	timepoint	normalized_area	normalized_chromatin
RJ003_2020-11-30_si1A2B_1	si1A2B	38879	36.4	meta	-3	106699050441846	102679830747532
RJ003_2020-11-30_si1A2B_1	si1A2B	36438	35.45	meta	0	1	1
RJ003_2020-11-30_si1A2B_1	si1A2B	44343	37.61	early_ana	3	12169438498271	106093088857546
RJ003_2020-11-30_si1A2B_1	si1A2B	54979	35.03	early_ana	6	150883692848126	0.988152327221439
RJ003_2020-11-30_si1A2B_1	si1A2B	48959	33.01	early_ana	9	134362478730995	0.931170662905501
RJ003_2020-11-30_si1A2B_1	si1A2B	25295	37.12	ana_telo	12	0.69419287556946	104710860366714
RJ003_2020-11-30_si1A2B_1	si1A2B	24005	38.73	ana_telo	12	0.658790273889895	109252468265162
RJ003_2020-11-30_si1A2B_1	si1A2B	28166	37.62	ana_telo	15	0.772984247214446	106121297602257
RJ003_2020-11-30_si1A2B_1	si1A2B	27.85	35.77	ana_telo	15	0.764311981996816	100902679830748
RJ003_2020-11-30_si1A2B_1	si1A2B	31442	35.47	ana_telo	18	0.86289038915418	100056417489422
RJ003_2020-11-30_si1A2B_1	si1A2B	31.29	34.84	ana_telo	18	0.858718919808991	0.982792665726375
RJ003_2020-11-30_si1A2B_1	si1A2B	34.73	33.88	ana_telo	21	0.953125857621165	0.955712270803949
RJ003_2020-11-30_si1A2B_1	si1A2B	37045	33.1	ana_telo	21	101665843350349	0.933709449929478
RJ003_2020-11-30_si1A2B_1	si1A2B	36299	32.66	ana_telo	24	0.996185301059334	0.921297602256699
RJ003_2020-11-30_si1A2B_1	si1A2B	37.07	31.26	ana_telo	24	101734453043526	0.881805359661495
RJ003_2020-11-30_si1A2B_1	si1A2B	36286	NA	ana_telo	27	0.995828530654811	NA
RJ003_2020-11-30_si1A2B_1	si1A2B	30.19	NA	ana_telo	30	0.828530654810912	NA
RJ003_2020-11-30_si1A2B_1	si1A2B	31126	NA	ana_telo	30	0.85421812393655	NA
RJ003_2020-11-30_si1A2B_1	si1A2B	29697	NA	ana_telo	33	0.815000823316318	NA
RJ003_2020-11-30_si1A2B_2	si1A2B	41851	20.48	meta	-24	110410236116607	0.930486142662426
RJ003_2020-11-30_si1A2B_2	si1A2B	41585	20.76	meta	-21	109708481730642	0.943207632894139
RJ003_2020-11-30_si1A2B_2	si1A2B	36286	45858	meta	-18	0.95728795673394	0.940481599273058
RJ003_2020-11-30_si1A2B_2	si1A2B	38449	20.65	meta	-15	10143516686453	0.938209904588823
RJ003_2020-11-30_si1A2B_2	si1A2B	38373	20.55	meta	-12	101234665611397	0.933666515220354
RJ003_2020-11-30_si1A2B_2	si1A2B	30266	21.51	meta	-9	0.79846985885767	0.977283053157656
RJ003_2020-11-30_si1A2B_2	si1A2B	33491	21.32	meta	-6	0.883550982719958	0.968650613357565
RJ003_2020-11-30_si1A2B_2	si1A2B	32732	21.38	meta	-3	0.863527239150508	0.971376646978646
RJ003_2020-11-30_si1A2B_2	si1A2B	37905	45679	meta	0	1	1
RJ003_2020-11-30_si1A2B_2	si1A2B	45.38	21.73	early_ana	3	119720353515367	0.987278509768287
RJ003_2020-11-30_si1A2B_2	si1A2B	52323	22.37	early_ana	6	138037198258805	101635620172649
RJ003_2020-11-30_si1A2B_2	si1A2B	55687	45923	early_ana	9	146912016884316	104906860517946
RJ003_2020-11-30_si1A2B_2	si1A2B	57015	45770	early_ana	12	150415512465374	106315311222172
RJ003_2020-11-30_si1A2B_2	si1A2B	54.22	24.23	early_ana	15	143041815063976	110086324398001
RJ003_2020-11-30_si1A2B_2	si1A2B	54359	45681	early_ana	18	143408521303258	109086778736938
RJ003_2020-11-30_si1A2B_3	si1A2B	53904	24.65	meta	-9	10292129682667	0.997571833265884
RJ003_2020-11-30_si1A2B_3	si1A2B	45278	24.68	meta	-6	0.864512926261122	0.998785916632942
RJ003_2020-11-30_si1A2B_3	si1A2B	55194	24.14	meta	-3	105384351013862	0.9769324160259
RJ003_2020-11-30_si1A2B_3	si1A2B	52374	24.71	meta	0	1	1
RJ003_2020-11-30_si1A2B_3	si1A2B	39094	NA	meta	0	0.746439072822393	NA
RJ003_2020-11-30_si1A2B_3	si1A2B	76392	NA	early_ana	9	145858632145721	NA
RJ003_2020-11-30_si1A2B_3	si1A2B	71054	NA	early_ana	12	135666552106007	NA
RJ003_2020-11-30_si1A2B_3	si1A2B	88356	25.32	early_ana	15	16870202772368	102468636179684
RJ003_2020-11-30_si1A2B_3	si1A2B	33643	NA	ana_telo	18	0.642360713331042	NA
RJ003_2020-11-30_si1A2B_3	si1A2B	34389	NA	ana_telo	18	0.656604422041471	NA
RJ003_2020-11-30_si1A2B_3	si1A2B	39056	29.38	ana_telo	21	0.745713521976553	118899231080534
RJ003_2020-11-30_si1A2B_3	si1A2B	38171	29.38	ana_telo	21	0.728815824645817	118899231080534
RJ003_2020-11-30_si1A2B_3	si1A2B	42774	28.31	ana_telo	27	0.816702944208959	114569000404694
RJ003_2020-11-30_si1A2B_3	si1A2B	42332	29.39	ana_telo	27	0.808263642265246	118939700526103
RJ003_2020-11-30_si1A2B_3	si1A2B	44671	NA	ana_telo	30	0.852923206171001	NA
RJ003_2020-11-30_si1A2B_3	si1A2B	44317	NA	ana_telo	30	0.846164127238706	NA
RJ003_2020-11-30_si1A2B_3	si1A2B	35489	NA	ana_telo	33	0.677607209684194	NA
RJ003_2020-11-30_si1A2B_3	si1A2B	41446	NA	ana_telo	33	0.791346851491198	NA
RJ003_2020-11-30_si1A2B_3	si1A2B	36931	28.39	ana_telo	36	0.705139954939474	114892755969243
RJ003_2020-11-30_si1A2B_3	si1A2B	47277	28.39	ana_telo	36	0.902680719440944	114892755969243
RJ003_2020-11-30_si1A2B_3	si1A2B	39574	NA	ana_telo	39	0.755603925611945	NA
RJ003_2020-11-30_si1A2B_3	si1A2B	48478	NA	ana_telo	39	0.925611944858136	NA
RJ003_2020-11-30_si1A2B_3	si1A2B	39865	NA	ana_telo	42	0.761160117615611	NA
RJ003_2020-11-30_si1A2B_3	si1A2B	49338	NA	ana_telo	42	0.942032306106083	NA
RJ003_2020-11-30_si1A2B_3	si1A2B	41016	NA	ana_telo	45	0.783136670867224	NA
RJ003_2020-11-30_si1A2B_3	si1A2B	52715	NA	ana_telo	45	100651086416924	NA
RJ003_2020-11-30_si1A2B_3	si1A2B	36235	NA	ana_telo	48	0.691850918394623	NA
RJ003_2020-11-30_si1A2B_3	si1A2B	49705	NA	ana_telo	48	0.949039599801428	NA
RJ003_2020-11-30_si1A2B_3	si1A2B	38398	NA	ana_telo	51	0.733150036277542	NA
RJ003_2020-11-30_si1A2B_3	si1A2B	49996	NA	ana_telo	51	0.954595791805094	NA
RJ003_2020-11-30_si1A2B_3	si1A2B	38082	NA	ana_telo	54	0.727116508191087	NA
RJ003_2020-11-30_si1A2B_3	si1A2B	55245	NA	ana_telo	54	105481727574751	NA
RJ003_2020-12-04_si1A2B_1	si1A2B	54865	30.91	meta	-15	122540370312465	0.853395913859746
RJ003_2020-12-04_si1A2B_1	si1A2B	48769	31.86	meta	-12	108925021776517	0.879624516841524
RJ003_2020-12-04_si1A2B_1	si1A2B	41067	32.09	meta	-9	0.91722690014071	0.885974599668691
RJ003_2020-12-04_si1A2B_1	si1A2B	40409	31.61	meta	-6	0.90253054296116	0.872722252898951
RJ003_2020-12-04_si1A2B_1	si1A2B	46126	32.81	meta	-3	103021910526433	0.905853119823302
RJ003_2020-12-04_si1A2B_1	si1A2B	44773	36.22	meta	0	1	1
RJ003_2020-12-04_si1A2B_1	si1A2B	68765	NA	early_ana	3	153585866482032	NA
RJ003_2020-12-04_si1A2B_1	si1A2B	63883	NA	early_ana	6	142681973510821	NA
RJ003_2020-12-04_si1A2B_1	si1A2B	62454	NA	early_ana	9	139490317825475	NA
RJ003_2020-12-04_si1A2B_1	si1A2B	74027	39.37	early_ana	12	165338485247806	108696852567642
RJ003_2020-12-04_si1A2B_1	si1A2B	82096	39.65	early_ana	15	183360507448686	10946990612921
RJ003_2020-12-04_si1A2B_1	si1A2B	95629	39.1	early_ana	18	213586313179818	107951408061844
RJ003_2020-12-04_si1A2B_1	si1A2B	108264	35.96	early_ana	21	241806445849061	0.992821645499724
RJ003_2020-12-04_si1A2B_1	si1A2B	118344	37.13	early_ana	24	264320014294329	102512424075097
RJ003_2020-12-04_si1A2B_1	si1A2B	127918	36.47	early_ana	27	285703437339468	100690226394257
RJ003_2020-12-04_si1A2B_1	si1A2B	130.03	35.41	early_ana	30	290420565966096	0.977636664826063
RJ003_2020-12-04_si1A2B_1	si1A2B	59836	35.38	ana_telo	33	133643043798718	0.976808393152954
RJ003_2020-12-04_si1A2B_1	si1A2B	60683	36.17	ana_telo	36	135534808925022	0.998619547211485
RJ003_2020-12-04_si1A2B_1	si1A2B	47454	36.17	ana_telo	36	10598798382954	0.998619547211485
RJ003_2020-12-04_si1A2B_1	si1A2B	62378	36.1	ana_telo	39	139320572666562	0.996686913307565
RJ003_2020-12-04_si1A2B_1	si1A2B	65224	36.1	ana_telo	39	145677082170058	0.996686913307565
RJ003_2020-12-04_si1A2B_1	si1A2B	52551	35.74	ana_telo	42	117372076921359	0.98674765323026
RJ003_2020-12-04_si1A2B_1	si1A2B	65907	35.74	ana_telo	42	147202555111339	0.98674765323026
RJ003_2020-12-04_si1A2B_1	si1A2B	39574	35.39	ana_telo	45	0.883880910370089	0.977084483710657
RJ003_2020-12-04_si1A2B_1	si1A2B	67.5	35.39	ana_telo	45	150760502981708	0.977084483710657
RJ003_2020-12-04_si1A2B_1	si1A2B	35957	NA	ana_telo	48	0.803095615661224	NA
RJ003_2020-12-04_si1A2B_1	si1A2B	68335	NA	ana_telo	48	152625466240815	NA
RJ003_2020-12-04_si1A2B_1	si1A2B	55131	35.36	ana_telo	51	12313447836866	0.976256212037548
RJ003_2020-12-04_si1A2B_1	si1A2B	64351	35.36	ana_telo	51	143727246331494	0.976256212037548
RJ003_2020-12-04_si1A2B_2	si1A2B	32644	21.25	meta	-24	0.583814718769561	105093966369931
RJ003_2020-12-04_si1A2B_2	si1A2B	34098	20.86	meta	-21	0.609818474470178	103165182987141
RJ003_2020-12-04_si1A2B_2	si1A2B	38208	45767	meta	-18	0.683322900831619	100890207715134
RJ003_2020-12-04_si1A2B_2	si1A2B	31252	20.85	meta	-15	0.558919788965394	103115727002967
RJ003_2020-12-04_si1A2B_2	si1A2B	37525	20.81	meta	-12	0.671107931682017	102917903066271
RJ003_2020-12-04_si1A2B_2	si1A2B	34996	20.86	meta	-9	0.62587856568005	103165182987141
RJ003_2020-12-04_si1A2B_2	si1A2B	41.37	45767	meta	-6	0.739873021550568	100890207715134
RJ003_2020-12-04_si1A2B_2	si1A2B	42332	45767	meta	-3	0.757077707234195	100890207715134
RJ003_2020-12-04_si1A2B_2	si1A2B	55915	20.22	meta	0	1	1
RJ003_2020-12-04_si1A2B_2	si1A2B	75051	45708	early_ana	3	134223374765269	0.990108803165183
RJ003_2020-12-04_si1A2B_2	si1A2B	34806	20.16	ana_telo	6	0.62248055083609	0.997032640949555
RJ003_2020-12-04_si1A2B_2	si1A2B	37778	45736	ana_telo	6	0.675632656711079	100395647873393
RJ003_2020-12-04_si1A2B_2	si1A2B	31746	20.35	ana_telo	9	0.567754627559689	100642927794263
RJ003_2020-12-04_si1A2B_2	si1A2B	35831	20.89	ana_telo	9	0.64081194670482	103313550939664
RJ003_2020-12-04_si1A2B_2	si1A2B	30746	20.73	ana_telo	12	0.54987033890727	102522255192878
RJ003_2020-12-04_si1A2B_2	si1A2B	36817	45982	ana_telo	12	0.658445855316105	104401582591494
RJ003_2020-12-04_si1A2B_2	si1A2B	NA	20.38	ana_telo	15	NA	100791295746785
RJ003_2020-12-04_si1A2B_2	si1A2B	36931	21.35	ana_telo	15	0.660484664222481	105588526211672
RJ003_2020-12-04_si1A2B_2	si1A2B	33314	20.33	ana_telo	18	0.595797192166682	100544015825915
RJ003_2020-12-04_si1A2B_2	si1A2B	37943	20.96	ana_telo	18	0.678583564338728	103659742828882
RJ003_2020-12-04_si1A2B_2	si1A2B	NA	19.58	ana_telo	21	NA	0.968348170128586
RJ003_2020-12-04_si1A2B_2	si1A2B	39056	45737	ana_telo	21	0.698488777608871	104005934718101
RJ003_2020-12-04_si1A2B_2	si1A2B	33099	19.79	ana_telo	24	0.591952070106411	0.978733926805143
RJ003_2020-12-04_si1A2B_2	si1A2B	43976	20.45	ana_telo	24	0.786479477778771	101137487636004
RJ003_2020-12-04_si1A2B_2	si1A2B	34958	19.85	ana_telo	27	0.625198962711258	0.981701285855589
RJ003_2020-12-04_si1A2B_2	si1A2B	47606	20.13	ana_telo	27	0.851399445587052	0.995548961424332
RJ003_2020-12-04_si1A2B_2	si1A2B	35894	19.59	ana_telo	30	0.641938656889922	0.968842729970326
RJ003_2020-12-04_si1A2B_2	si1A2B	48.82	19.92	ana_telo	30	0.873110972011088	0.985163204747775
RJ003_2020-12-04_si1A2B_2	si1A2B	36375	19.44	ana_telo	33	0.650540999731736	0.961424332344214
RJ003_2020-12-04_si1A2B_2	si1A2B	50553	19.69	ana_telo	33	0.90410444424573	0.973788328387735
RJ003_2020-12-04_si1A2B_2	si1A2B	34832	19.29	ana_telo	36	0.622945542341053	0.954005934718101
RJ003_2020-12-04_si1A2B_2	si1A2B	51033	19.59	ana_telo	36	0.912688902798891	0.968842729970326
RJ003_2020-12-04_si1A2B_2	si1A2B	46619	19.53	ana_telo	39	0.833747652687114	0.965875370919881
RJ003_2020-12-04_si1A2B_2	si1A2B	30329	45676	ana_telo	42	0.542412590539211	0.944609297725025
RJ003_2020-12-04_si1A2B_2	si1A2B	55447	19.36	ana_telo	42	0.991630152910668	0.957467853610287
RJ003_2021-15-01_si1A2B_1	si1A2B	67829	32.73	meta	-18	104054551590832	0.979646812331637
RJ003_2021-15-01_si1A2B_1	si1A2B	73546	33.07	meta	-15	112824839689504	0.989823406165819
RJ003_2021-15-01_si1A2B_1	si1A2B	65983	33.03	meta	-12	101222655171356	0.988626159832386
RJ003_2021-15-01_si1A2B_1	si1A2B	64743	32.58	meta	-9	0.993204062221949	0.975157138581263
RJ003_2021-15-01_si1A2B_1	si1A2B	58925	33.32	meta	-6	0.903951768784708	0.997306195749776
RJ003_2021-15-01_si1A2B_1	si1A2B	63997	32.56	meta	-3	0.98175988709232	0.974558515414547
RJ003_2021-15-01_si1A2B_1	si1A2B	65186	33.41	meta	0	1	1
RJ003_2021-15-01_si1A2B_1	si1A2B	77745	45688	early_ana	3	119266406897187	0.930859024244238
RJ003_2021-15-01_si1A2B_1	si1A2B	88.47	30.74	early_ana	6	135719326235695	0.92008380724334
RJ003_2021-15-01_si1A2B_1	si1A2B	49.49	32.3	ana_telo	9	0.759212100757831	0.966776414247231
RJ003_2021-15-01_si1A2B_1	si1A2B	53436	31.6	ana_telo	9	0.819746571349676	0.945824603412152
RJ003_2021-15-01_si1A2B_1	si1A2B	45.38	34.72	ana_telo	12	0.696161752523548	103920981741993
RJ003_2021-15-01_si1A2B_1	si1A2B	51779	34.07	ana_telo	12	0.794327002730648	101975456450165
RJ003_2021-15-01_si1A2B_1	si1A2B	44241	36.62	ana_telo	15	0.678688675482465	109607901825801
RJ003_2021-15-01_si1A2B_1	si1A2B	51628	36.62	ana_telo	15	0.792010554413524	109607901825801
RJ003_2021-15-01_si1A2B_1	si1A2B	48.58	35.62	ana_telo	18	0.745252047985764	106614785992218
RJ003_2021-15-01_si1A2B_1	si1A2B	52791	35.7	ana_telo	18	0.809851808670573	106854235258905
RJ003_2021-15-01_si1A2B_1	si1A2B	54967	34.57	ana_telo	21	0.84323320958488	103472014366956
RJ003_2021-15-01_si1A2B_1	si1A2B	62745	32.83	ana_telo	21	0.962553308992728	0.98263992816522
RJ003_2021-15-01_si1A2B_1	si1A2B	56168	32.55	ana_telo	24	0.861657411100543	0.974259203831188
RJ003_2021-15-01_si1A2B_1	si1A2B	67.69	45807	ana_telo	24	103841315619918	0.912900329242742
RJ003_2021-15-01_si1A2B_1	si1A2B	59874	29.79	ana_telo	27	0.918510109532722	0.891649206824304
RJ003_2021-15-01_si1A2B_1	si1A2B	64073	30.25	ana_telo	27	0.982925781609548	0.905417539658785
RJ003_2021-15-01_si1A2B_1	si1A2B	64452	45688	ana_telo	30	0.988739913478354	0.930859024244238
RJ003_2021-15-01_si1A2B_1	si1A2B	76.67	28.55	ana_telo	30	117617279784003	0.854534570487878
RJ003_2021-15-01_si1A2B_1	si1A2B	61202	31.4	ana_telo	33	0.938882582149541	0.939838371744987
RJ003_2021-15-01_si1A2B_1	si1A2B	63.15	28.93	ana_telo	33	0.968766299512165	0.865908410655492
RJ003_2021-15-01_si1A2B_1	si1A2B	69398	29.87	ana_telo	36	106461510140214	0.89404369949117
RJ003_2021-15-01_si1A2B_1	si1A2B	72205	45716	ana_telo	36	11076764949529	0.838671056569889
RJ003_2021-15-01_si1A2B_1	si1A2B	68.12	30.67	ana_telo	39	104500966465192	0.917988626159833
RJ003_2021-15-01_si1A2B_1	si1A2B	62454	28.42	ana_telo	39	0.958089160249133	0.85064351990422
RJ003_2021-15-01_si1A2B_1	si1A2B	68322	30.77	ana_telo	42	104810848955297	0.920981741993415
RJ003_2021-15-01_si1A2B_1	si1A2B	58558	30.77	ana_telo	42	0.898321725523885	0.920981741993415
RJ003_2021-15-01_si1A2B_1	si1A2B	71864	30.54	ana_telo	45	110244531034271	0.914097575576175
RJ003_2021-15-01_si1A2B_1	si1A2B	60101	30.54	ana_telo	45	0.921992452367073	0.914097575576175
RJ003_2021-15-01_si1A2B_1	si1A2B	79149	29.27	ana_telo	48	121420243610591	0.876085004489674
RJ003_2021-15-01_si1A2B_1	si1A2B	79.68	27.86	ana_telo	48	122234835700917	0.833882071236157
RJ003_2021-15-01_si1A2B_1	si1A2B	82399	30.31	ana_telo	51	126405976743473	0.907213409158935
RJ003_2021-15-01_si1A2B_1	si1A2B	83575	30.31	ana_telo	51	128210045101709	0.907213409158935
RJ003_2021-15-01_si1A2B_1	si1A2B	80186	NA	ana_telo	54	123011075997914	NA
RJ003_2021-15-01_si1A2B_1	si1A2B	86092	NA	ana_telo	54	132071303654159	NA
RJ003_2021-15-01_si1A2B_1	si1A2B	85.89	NA	ana_telo	57	131761421164054	NA
RJ003_2021-15-01_si1A2B_1	si1A2B	87332	NA	ana_telo	57	13397355260332	NA
RJ003_2021-15-01_si1A2B_1	si1A2B	84486	NA	ana_telo	60	129607584450649	NA
RJ003_2021-15-01_si1A2B_1	si1A2B	84701	NA	ana_telo	63	129937409873286	NA
RJ003_2021-15-01_si1A2B_1	si1A2B	92669	NA	ana_telo	66	142160893443377	NA
RJ003_2021-15-01_si1A2B_1	si1A2B	95123	NA	ana_telo	69	145925505476636	NA
RJ003_2021-15-01_si1A2B_1	si1A2B	98259	NA	ana_telo	72	150736354431933	NA
RJ003_2021-15-01_si1A2B_1	si1A2B	101763	NA	ana_telo	75	156111741785046	NA
RJ003_2021-15-01_si1A2B_1	si1A2B	104103	NA	ana_telo	78	15970146964072	NA
RJ003_2021-15-01_si1A2B_1	si1A2B	109908	NA	ana_telo	81	168606756051913	NA
RJ003_2021-15-01_si1A2B_1	si1A2B	103458	NA	ana_telo	81	15871199337281	NA
RJ003_2021-15-01_si1A2B_1	si1A2B	106392	NA	ana_telo	84	163212959838002	NA
RJ003_2021-15-01_si1A2B_1	si1A2B	103369	NA	ana_telo	84	158575460988556	NA
RJ003_2021-15-01_si1A2B_1	si1A2B	109996	NA	ana_telo	87	168741754364434	NA
RJ003_2021-15-01_si1A2B_1	si1A2B	105.38	NA	ana_telo	87	161660479244009	NA
RJ003_2021-15-01_si1A2B_1	si1A2B	115738	NA	ana_telo	90	177550394256435	NA
RJ003_2021-15-01_si1A2B_1	si1A2B	108.77	NA	ana_telo	90	166860982419538	NA
RJ003_2021-15-01_si1A2B_1	si1A2B	115751	NA	ana_telo	93	177570337188967	NA
RJ003_2021-15-01_si1A2B_1	si1A2B	113879	NA	ana_telo	93	174698554904427	NA
RJ003_2021-15-01_si1A2B_1	si1A2B	119356	NA	ana_telo	96	183100665787132	NA
RJ003_2021-15-01_si1A2B_1	si1A2B	111426	NA	ana_telo	96	170935476942902	NA
RJ003_2021-15-01_si1A2B_1	si1A2B	128272	NA	ana_telo	99	196778449360292	NA
RJ003_2021-15-01_si1A2B_1	si1A2B	110566	NA	ana_telo	99	169616175252355	NA
RJ003_2021-15-01_si1A2B_1	si1A2B	132901	NA	ana_telo	102	203879667413248	NA
RJ003_2021-15-01_si1A2B_1	si1A2B	113095	NA	ana_telo	102	173495842665603	NA
RJ003_2021-15-01_si1A2B_1	si1A2B	135165	NA	ana_telo	105	2073528058172	NA
RJ003_2021-15-01_si1A2B_1	si1A2B	119204	NA	ana_telo	105	182867486883687	NA
RJ003_2021-15-01_si1A2B_1	si1A2B	133938	NA	ana_telo	108	205470499800571	NA
RJ003_2021-15-01_si1A2B_1	si1A2B	121417	NA	ana_telo	108	186262387629246	NA
RJ003_2021-15-01_si1A2B_1	si1A2B	138618	NA	ana_telo	111	21264995551192	NA
RJ003_2021-15-01_si1A2B_1	si1A2B	120228	NA	ana_telo	111	184438376338478	NA
RJ003_2021-15-01_si1A2B_1	si1A2B	140427	NA	ana_telo	114	215425091277268	NA
RJ003_2021-15-01_si1A2B_1	si1A2B	117724	NA	ana_telo	114	180597060718559	NA
RJ003_2021-15-01_si1A2B_1	si1A2B	144347	NA	ana_telo	117	22143865247139	NA
RJ003_2021-15-01_si1A2B_1	si1A2B	117876	NA	ana_telo	117	180830239622005	NA
RJ003_2021-15-01_si1A2B_1	si1A2B	142627	NA	ana_telo	120	218800049090295	NA
RJ003_2021-15-01_si1A2B_1	si1A2B	120077	NA	ana_telo	120	184206731506765	NA
RJ003_2021-15-01_si1A2B_1	si1A2B	142792	NA	ana_telo	123	219053170926273	NA
RJ003_2021-15-01_si1A2B_1	si1A2B	124364	NA	ana_telo	123	190783297026969	NA
RJ003_2021-15-01_si1A2B_1	si1A2B	144537	NA	ana_telo	126	221730126100696	NA
RJ003_2021-15-01_si1A2B_1	si1A2B	126236	NA	ana_telo	126	193655079311509	NA
RJ003_2021-15-01_si1A2B_2	si1A2B	65236	32.72	meta	-15	122575675015501	0.980521426430926
RJ003_2021-15-01_si1A2B_2	si1A2B	53929	33.89	meta	-12	101330301948479	101558285885526
RJ003_2021-15-01_si1A2B_2	si1A2B	51653	33.72	meta	-9	0.97053794554781	101048846269104
RJ003_2021-15-01_si1A2B_2	si1A2B	50.97	32.83	meta	-6	0.957704665451607	0.983817800419538
RJ003_2021-15-01_si1A2B_2	si1A2B	55738	33.55	meta	-3	104729336164296	100539406652682
RJ003_2021-15-01_si1A2B_2	si1A2B	53221	33.37	meta	0	1	1
RJ003_2021-15-01_si1A2B_2	si1A2B	66476	34.13	early_ana	3	124905582382894	102277494755769
RJ003_2021-15-01_si1A2B_2	si1A2B	98146	31.26	early_ana	6	184412168129122	0.93676955349116
RJ003_2021-15-01_si1A2B_2	si1A2B	47593	33.34	ana_telo	9	0.894252268841247	0.999100988912197
RJ003_2021-15-01_si1A2B_2	si1A2B	40561	32.94	ana_telo	9	0.762123973619436	0.987114174408151
RJ003_2021-15-01_si1A2B_2	si1A2B	45633	36.21	ana_telo	12	0.85742470077601	108510638297872
RJ003_2021-15-01_si1A2B_2	si1A2B	40725	32.65	ana_telo	12	0.765205464008568	0.978423733892718
RJ003_2021-15-01_si1A2B_2	si1A2B	49908	36.24	ana_telo	15	0.937750136224423	108600539406653
RJ003_2021-15-01_si1A2B_2	si1A2B	44165	33.24	ana_telo	15	0.829841603878168	0.996104285286185
RJ003_2021-15-01_si1A2B_2	si1A2B	49237	36.54	ana_telo	18	0.925142331034742	109499550494456
RJ003_2021-15-01_si1A2B_2	si1A2B	44254	32.6	ana_telo	18	0.831513876101539	0.976925382079712
RJ003_2021-15-01_si1A2B_2	si1A2B	58457	34.83	ana_telo	21	109838221754571	104375187293977
RJ003_2021-15-01_si1A2B_2	si1A2B	51906	33.9	ana_telo	21	0.975291708160313	101588252921786
RJ003_2021-15-01_si1A2B_2	si1A2B	63339	32.46	ana_telo	24	119011292534902	0.972729997003296
RJ003_2021-15-01_si1A2B_2	si1A2B	55346	32.77	ana_telo	24	103992784802991	0.982019778243932
RJ003_2021-15-01_si1A2B_2	si1A2B	67273	31.15	ana_telo	27	12640311155371	0.933473179502547
RJ003_2021-15-01_si1A2B_2	si1A2B	61037	31.14	ana_telo	27	114685932244791	0.933173509139946
RJ003_2021-15-01_si1A2B_2	si1A2B	65945	45747	ana_telo	30	123907855921535	0.929877135151334
RJ003_2021-15-01_si1A2B_2	si1A2B	58521	30.72	ana_telo	30	109958475038049	0.920587353910698
RJ003_2021-15-01_si1A2B_2	si1A2B	60873	30.84	ana_telo	33	114377783205877	0.924183398261912
RJ003_2021-15-01_si1A2B_2	si1A2B	53942	30.45	ana_telo	33	101354728396686	0.912496254120468
RJ003_2021-15-01_si1A2B_2	si1A2B	70447	30.28	ana_telo	36	132366922831213	0.907401857956248
RJ003_2021-15-01_si1A2B_2	si1A2B	57888	29.88	ana_telo	36	108769094906146	0.895415043452203
RJ003_2021-15-01_si1A2B_2	si1A2B	66994	30.43	ana_telo	39	125878882396047	0.911896913395265
RJ003_2021-15-01_si1A2B_2	si1A2B	60557	29.98	ana_telo	39	113784032618703	0.898411747078214
RJ003_2021-15-01_si1A2B_2	si1A2B	63655	45991	ana_telo	42	119605043122076	0.902307461792029
RJ003_2021-15-01_si1A2B_2	si1A2B	62.72	29.32	ana_telo	42	11784821780876	0.878633503146539
RJ003_2021-15-01_si1A2B_2	si1A2B	62.96	30.65	ana_telo	45	118299167621803	0.91848966137249
RJ003_2021-15-01_si1A2B_2	si1A2B	60304	45897	ana_telo	45	113308656357453	0.86305064429128
RJ003_2021-15-01_si1A2B_2	si1A2B	78871	29.54	ana_telo	48	148195261269048	0.885226251123764
RJ003_2021-15-01_si1A2B_2	si1A2B	68069	29.65	ana_telo	48	127898761766972	0.888522625112376
RJ003_2021-15-01_si1A2B_2	si1A2B	79073	29.39	ana_telo	51	148574810695026	0.880731195684747
RJ003_2021-15-01_si1A2B_2	si1A2B	66349	29.31	ana_telo	51	124666954773492	0.878333832783938
RJ003_2021-15-01_si1A2B_2	si1A2B	74722	29.38	ana_telo	54	140399466376055	0.880431525322146
RJ003_2021-15-01_si1A2B_2	si1A2B	61265	29.27	ana_telo	54	115114334567182	0.877135151333533
RJ003_2021-15-01_si1A2B_2	si1A2B	74014	29.21	ana_telo	57	139069164427576	0.875337129157926
RJ003_2021-15-01_si1A2B_2	si1A2B	67184	45806	ana_telo	57	126235884331373	0.870542403356308
RJ003_2021-15-01_si1A2B_2	si1A2B	82.07	28.78	ana_telo	60	15420604648541	0.862451303566077
RJ003_2021-15-01_si1A2B_2	si1A2B	68854	28.78	ana_telo	60	129373743447136	0.862451303566077
RJ003_2021-15-01_si1A2B_2	si1A2B	76139	45805	ana_telo	63	143061949230567	0.854060533413246
RJ003_2021-15-01_si1A2B_2	si1A2B	68082	45805	ana_telo	63	127923188215178	0.854060533413246
RJ003_2021-15-01_si1A2B_2	si1A2B	78226	28.43	ana_telo	66	146983333646493	0.851962840875037
RJ003_2021-15-01_si1A2B_2	si1A2B	70612	29.42	ana_telo	66	132676950827681	0.88163020677255
RJ003_2021-15-01_si1A2B_2	si1A2B	75797	28.44	ana_telo	69	14241934574698	0.852262511237639
RJ003_2021-15-01_si1A2B_2	si1A2B	75911	29.34	ana_telo	69	142633546908175	0.879232843871741
RJ003_2021-15-01_si1A2B_2	si1A2B	72673	45928	ana_telo	72	136549482347194	0.866047347917291
RJ003_2021-15-01_si1A2B_2	si1A2B	71.13	45928	ana_telo	72	133650250840834	0.866047347917291
RJ003_2021-15-01_si1A2B_2	si1A2B	80818	29.58	ana_telo	75	151853591627365	0.886424932574168
RJ003_2021-15-01_si1A2B_2	si1A2B	87395	29.58	ana_telo	75	164211495462318	0.886424932574168
RJ003_2021-15-01_si1A2B_2	si1A2B	76758	28.82	ana_telo	78	144225023956709	0.863649985016482
RJ003_2021-15-01_si1A2B_2	si1A2B	87142	28.82	ana_telo	78	163736119201067	0.863649985016482
RJ003_2021-15-01_si1A2B_2	si1A2B	78744	45836	ana_telo	81	147956633659646	0.857057237039257
RJ003_2021-15-01_si1A2B_2	si1A2B	83601	45836	ana_telo	81	157082730501118	0.857057237039257
RJ003_2021-15-01_si1A2B_2	si1A2B	83613	29.39	ana_telo	84	15710527799177	0.880731195684747
RJ003_2021-15-01_si1A2B_2	si1A2B	89785	29.39	ana_telo	84	168702204017211	0.880731195684747
RJ003_2021-15-01_si1A2B_2	si1A2B	76898	45744	ana_telo	87	144488078014318	0.848067126161223
RJ003_2021-15-01_si1A2B_2	si1A2B	76695	45806	ana_telo	87	144106649630785	0.870542403356308
RJ003_2021-15-01_si1A2B_2	si1A2B	75671	28.15	ana_telo	90	142182597095132	0.843572070722206
RJ003_2021-15-01_si1A2B_2	si1A2B	77188	28.77	ana_telo	90	145032975705079	0.862151633203476
RJ003_2021-15-01_si1A2B_2	si1A2B	84878	29.29	ana_telo	93	159482159298021	0.877734492058735
RJ003_2021-15-01_si1A2B_2	si1A2B	88837	29.29	ana_telo	93	166920952255689	0.877734492058735
RJ003_2021-15-01_si1A2B_2	si1A2B	90595	45776	ana_telo	96	170224159636234	0.870242732993707
RJ003_2021-15-01_si1A2B_2	si1A2B	86914	45776	ana_telo	96	163307716878676	0.870242732993707
RJ003_2021-15-01_si1A2B_2	si1A2B	93061	29.36	ana_telo	99	174857668965258	0.879832184596943
RJ003_2021-15-01_si1A2B_2	si1A2B	89.95	29.36	ana_telo	99	169012232013679	0.879832184596943
RJ003_2021-15-01_si1A2B_2	si1A2B	81489	45807	ana_telo	102	153114372146333	0.900509439616422
RJ003_2021-15-01_si1A2B_2	si1A2B	93238	45807	ana_telo	102	175190244452378	0.900509439616422
RJ003_2021-15-01_si1A2B_2	si1A2B	92176	29.61	ana_telo	105	173194791529659	0.887323943661972
RJ003_2021-15-01_si1A2B_2	si1A2B	96008	26.48	ana_telo	105	180394956877924	0.793527120167815
RJ003_2021-15-01_si1A2B_2	si1A2B	92492	NA	ana_telo	108	173788542116834	NA
RJ003_2021-15-01_si1A2B_2	si1A2B	99651	NA	ana_telo	108	187239999248417	NA
RJ003_2021-15-01_si1A2B_2	si1A2B	91834	29.33	ana_telo	111	172552188046072	0.87893317350914
RJ003_2021-15-01_si1A2B_2	si1A2B	98639	26.55	ana_telo	111	185338494203416	0.795624812706023
RJ003_2021-15-01_si1A2B_2	si1A2B	91189	NA	ana_telo	114	171340260423517	NA
RJ003_2021-15-01_si1A2B_2	si1A2B	101295	NA	ana_telo	114	190329005467766	NA
RJ003_2021-15-01_si1A2B_2	si1A2B	93479	28.59	ana_telo	117	175643073222976	0.856757566676656
RJ003_2021-15-01_si1A2B_2	si1A2B	101.08	28.59	ana_telo	117	189925029593581	0.856757566676656
RJ003_2021-15-01_si1A2B_2	si1A2B	94781	27.93	ana_telo	120	178089475958738	0.836979322744981
RJ003_2021-15-01_si1A2B_2	si1A2B	100296	27.93	ana_telo	120	188451926870972	0.836979322744981
RJ003_2021-15-01_si1A2B_2	si1A2B	93706	NA	ana_telo	123	176069596587813	NA
RJ003_2021-15-01_si1A2B_2	si1A2B	100738	NA	ana_telo	123	189282426109994	NA
RJ003_2021-15-01_si1A2B_2	si1A2B	97412	26.61	ana_telo	126	18303301328423	0.79742283488163
RJ003_2021-15-01_si1A2B_2	si1A2B	96868	26.61	ana_telo	126	182010860374664	0.79742283488163
RJ003_2021-15-01_si1A2B_2	si1A2B	97336	27.55	ana_telo	129	182890212510099	0.825591848966137
RJ003_2021-15-01_si1A2B_2	si1A2B	88078	27.55	ana_telo	129	165494823471938	0.825591848966137
RJ003_2021-15-01_si1A2B_3	si1A2B	71067	29.82	meta	-3	105998955925125	0.981566820276498
RJ003_2021-15-01_si1A2B_3	si1A2B	67045	30.38	meta	0	1	1
RJ003_2021-15-01_si1A2B_3	si1A2B	74937	30.25	early_ana	3	111771198448803	0.995720868992758
RJ003_2021-15-01_si1A2B_3	si1A2B	98436	31.71	early_ana	6	14682079200537	104377880184332
RJ003_2021-15-01_si1A2B_3	si1A2B	46581	31.87	ana_telo	9	0.694772167946901	104904542462146
RJ003_2021-15-01_si1A2B_3	si1A2B	52816	32.64	ana_telo	9	0.78776940860616	107439104674128
RJ003_2021-15-01_si1A2B_3	si1A2B	48402	36.84	ana_telo	12	0.721933030054441	121263989466754
RJ003_2021-15-01_si1A2B_3	si1A2B	43938	34.99	ana_telo	15	0.655350883734805	115174456879526
RJ003_2021-15-01_si1A2B_3	si1A2B	48997	36.49	ana_telo	15	0.730807666492654	120111915734036
RJ003_2021-15-01_si1A2B_3	si1A2B	54954	33.23	ana_telo	18	0.819658438362294	109381171823568
RJ003_2021-15-01_si1A2B_3	si1A2B	51501	34.94	ana_telo	18	0.768155716309941	115009874917709
RJ003_2021-15-01_si1A2B_3	si1A2B	48251	30.85	ana_telo	21	0.719680811395331	10154707044108
RJ003_2021-15-01_si1A2B_3	si1A2B	61467	30.85	ana_telo	21	0.916802147811172	10154707044108
RJ003_2021-15-01_si1A2B_3	si1A2B	58002	28.93	ana_telo	24	0.865120441494519	0.952271231073074
RJ003_2021-15-01_si1A2B_3	si1A2B	65768	30.66	ana_telo	24	0.980953091207398	100921658986175
RJ003_2021-15-01_si1A2B_3	si1A2B	57926	NA	ana_telo	27	0.863986874487285	NA
RJ003_2021-15-01_si1A2B_3	si1A2B	74178	NA	ana_telo	27	110639122977105	NA
RJ003_2021-15-01_si1A2B_3	si1A2B	64617	NA	ana_telo	30	0.963785517189947	NA
RJ003_2021-15-01_si1A2B_3	si1A2B	78011	NA	ana_telo	30	116356178685957	NA
RJ003_2021-15-01_si1A2B_3	si1A2B	70978	NA	ana_telo	33	105866209262436	NA
RJ003_2021-15-01_si1A2B_3	si1A2B	84006	NA	ana_telo	33	125297934223283	NA
RJ003_2021-15-01_si1A2B_3	si1A2B	79806	NA	ana_telo	36	119033484972779	NA
RJ003_2021-15-01_si1A2B_3	si1A2B	91303	NA	ana_telo	36	136181669028265	NA
RJ003_2021-15-01_si1A2B_3	si1A2B	74457	NA	ana_telo	39	111055261391603	NA
RJ003_2021-15-01_si1A2B_3	si1A2B	86484	NA	ana_telo	39	12899395928108	NA
RJ003_2021-15-01_si1A2B_3	si1A2B	88167	NA	ana_telo	42	131504213587889	NA
RJ003_2021-15-01_si1A2B_3	si1A2B	97551	NA	ana_telo	42	145500783056156	NA
RJ003_2021-15-01_si1A2B_3	si1A2B	82576	NA	ana_telo	45	12316503840704	NA
RJ003_2021-15-01_si1A2B_3	si1A2B	87104	NA	ana_telo	45	129918711313297	NA
RJ003_2021-15-01_si1A2B_3	si1A2B	90519	NA	ana_telo	48	135012305168171	NA
RJ003_2021-15-01_si1A2B_3	si1A2B	102724	NA	ana_telo	48	153216496383026	NA
RJ003_2021-15-01_si1A2B_3	si1A2B	85422	NA	ana_telo	51	127409948542024	NA
RJ003_2021-15-01_si1A2B_3	si1A2B	88976	NA	ana_telo	51	132710865836379	NA
RJ003_2021-15-01_si1A2B_3	si1A2B	88508	NA	ana_telo	54	132012827205608	NA
RJ003_2021-15-01_si1A2B_3	si1A2B	91063	NA	ana_telo	54	135823700499664	NA
RJ003_2021-15-01_si1A2B_3	si1A2B	92328	NA	ana_telo	57	137710492952495	NA
RJ003_2021-15-01_si1A2B_3	si1A2B	95603	NA	ana_telo	57	142595271832351	NA
RJ003_2021-15-01_si1A2B_3	si1A2B	97159	NA	ana_telo	60	144916101126109	NA
RJ003_2021-15-01_si1A2B_3	si1A2B	102408	NA	ana_telo	60	152745171153703	NA
RJ003_2021-15-01_si1A2B_3	si1A2B	97602	NA	ana_telo	63	145576851368484	NA
RJ003_2021-15-01_si1A2B_3	si1A2B	105355	NA	ana_telo	63	157140726377806	NA
RJ003_2021-15-01_si1A2B_3	si1A2B	99777	NA	ana_telo	66	148820941158923	NA
RJ003_2021-15-01_si1A2B_3	si1A2B	103761	NA	ana_telo	66	154763218733686	NA
RJ003_2021-15-01_si1A2B_3	si1A2B	102699	NA	ana_telo	69	15317920799463	NA
RJ003_2021-15-01_si1A2B_3	si1A2B	104558	NA	ana_telo	69	155951972555746	NA
RJ003_2021-15-01_si1A2B_3	si1A2B	105696	NA	ana_telo	72	157649339995525	NA
RJ003_2021-15-01_si1A2B_3	si1A2B	100005	NA	ana_telo	72	149161011261093	NA
RJ003_2021-15-01_si1A2B_3	si1A2B	110022	NA	ana_telo	75	164101722723544	NA
RJ003_2021-15-01_si1A2B_3	si1A2B	101586	NA	ana_telo	75	151519128943247	NA
RJ003_2021-15-01_si1A2B_3	si1A2B	107163	NA	ana_telo	78	159837422626594	NA
RJ003_2021-15-01_si1A2B_3	si1A2B	96084	NA	ana_telo	78	143312700425088	NA
RJ003_2021-15-01_si1A2B_3	si1A2B	109453	NA	ana_telo	81	163253039003654	NA
RJ003_2021-15-01_si1A2B_3	si1A2B	94579	NA	ana_telo	81	141067939443657	NA
RJ003_2021-15-01_si1A2B_3	si1A2B	111476	NA	ana_telo	84	166270415392647	NA
RJ003_2021-15-01_si1A2B_3	si1A2B	98487	NA	ana_telo	84	146896860317697	NA
RJ003_2021-15-01_si1A2B_3	si1A2B	110856	NA	ana_telo	87	16534566336043	NA
RJ003_2021-15-01_si1A2B_3	si1A2B	98778	NA	ana_telo	87	147330897158625	NA
RJ003_2021-15-01_si1A2B_3	si1A2B	112121	NA	ana_telo	90	16723245581326	NA
RJ003_2021-15-01_si1A2B_3	si1A2B	100.03	NA	ana_telo	90	149198299649489	NA
RJ003_2021-15-01_si1A2B_3	si1A2B	114499	NA	ana_telo	93	170779327317473	NA
RJ003_2021-15-01_si1A2B_3	si1A2B	103913	NA	ana_telo	93	154989932135133	NA
RJ003_2021-15-01_si1A2B_3	si1A2B	111767	NA	ana_telo	96	166704452233574	NA
RJ003_2021-15-01_si1A2B_3	si1A2B	106164	NA	ana_telo	96	158347378626296	NA
RJ003_2021-15-01_si1A2B_3	si1A2B	113677	NA	ana_telo	99	169553285107018	NA
RJ003_2021-15-01_si1A2B_3	si1A2B	105076	NA	ana_telo	99	156724587963308	NA
RJ003_2021-15-01_si1A2B_3	si1A2B	113411	NA	ana_telo	102	169156536654486	NA
RJ003_2021-15-01_si1A2B_3	si1A2B	105848	NA	ana_telo	102	157876053396972	NA
RJ003_2021-15-01_si1A2B_3	si1A2B	114499	NA	ana_telo	105	170779327317473	NA
RJ003_2021-15-01_si1A2B_3	si1A2B	104811	NA	ana_telo	105	156329331046312	NA
RJ003_2021-15-01_si1A2B_3	si1A2B	113019	NA	ana_telo	108	168571854724439	NA
RJ003_2021-15-01_si1A2B_3	si1A2B	103723	NA	ana_telo	108	154706540383325	NA
RJ003_2021-15-01_si1A2B_3	si1A2B	108175	NA	ana_telo	111	161346856588858	NA
RJ003_2021-15-01_si1A2B_3	si1A2B	112994	NA	ana_telo	114	168534566336043	NA
RJ003_2021-15-01_si1A2B_3	si1A2B	104077	NA	ana_telo	114	15523454396301	NA
RJ003_2021-15-01_si1A2B_3	si1A2B	111691	NA	ana_telo	117	166591095532851	NA
RJ003_2021-15-01_si1A2B_3	si1A2B	101092	NA	ana_telo	117	150782310388545	NA
RJ003_2021-15-01_si1A2B_3	si1A2B	119596	NA	ana_telo	120	17838168394362	NA
RJ003_2021-15-01_si1A2B_3	si1A2B	102888	NA	ana_telo	120	153461108210903	NA
RJ003_2021-15-01_si1A2B_4	si1A2B	59191	38.02	meta	-3	116795911521538	0.92528595765393
RJ003_2021-15-01_si1A2B_4	si1A2B	50679	41.09	meta	0	1	1
RJ003_2021-15-01_si1A2B_4	si1A2B	81565	35.49	early_ana	3	160944375382308	0.863713798977853
RJ003_2021-15-01_si1A2B_4	si1A2B	42395	36.93	ana_telo	6	0.836539789656465	0.898758822097834
RJ003_2021-15-01_si1A2B_4	si1A2B	44.09	37.48	ana_telo	9	0.869985595611595	0.912144073983938
RJ003_2021-15-01_si1A2B_4	si1A2B	53006	34.78	ana_telo	9	104591645454725	0.846434655633974
RJ003_2021-15-01_si1A2B_4	si1A2B	48693	37.9	ana_telo	12	0.960812170721601	0.922365539060599
RJ003_2021-15-01_si1A2B_4	si1A2B	51096	37.67	ana_telo	12	100822826022613	0.916768070090046
RJ003_2021-15-01_si1A2B_4	si1A2B	53424	37.89	ana_telo	15	105416444681229	0.922122170844488
RJ003_2021-15-01_si1A2B_4	si1A2B	54663	37.12	ana_telo	15	107861244302374	0.903382818203942
RJ003_2021-15-01_si1A2B_4	si1A2B	44.95	35.37	ana_telo	24	0.886955149075554	0.860793380384522
RJ003_2021-15-01_si1A2B_4	si1A2B	49047	35.37	ana_telo	27	0.9677973124963	0.860793380384522
RJ003_2021-15-01_si1A2B_4	si1A2B	51539	34.96	ana_telo	30	101696955346396	0.850815283523972
RJ003_2021-15-01_si1A2B_4	si1A2B	62479	38.17	ana_telo	33	123283805915665	0.928936480895595
RJ003_2021-15-01_si1A2B_4	si1A2B	61796	34.6	ana_telo	33	121936107658004	0.842054027743977
RJ003_2021-15-01_si1A2B_4	si1A2B	63377	37.57	ana_telo	36	125055743009925	0.914334387928936
RJ003_2021-15-01_si1A2B_4	si1A2B	67892	37.57	ana_telo	36	133964758578504	0.914334387928936
RJ003_2021-15-01_si1A2B_4	si1A2B	72989	NA	ana_telo	39	144022178811737	NA
RJ003_2021-15-01_si1A2B_4	si1A2B	85334	NA	ana_telo	39	168381380848083	NA
RJ003_2021-15-01_si1A2B_4	si1A2B	53993	NA	ana_telo	42	106539197695298	NA
RJ003_2021-15-01_si1A2B_4	si1A2B	70.51	NA	ana_telo	42	139130606365556	NA
RJ003_2021-15-01_si1A2B_4	si1A2B	66147	NA	ana_telo	45	130521517788433	NA
RJ003_2021-15-01_si1A2B_4	si1A2B	98032	NA	ana_telo	45	193437123858008	NA
RJ003_2021-15-01_si1A2B_4	si1A2B	92568	NA	ana_telo	48	182655537796721	NA
RJ003_2021-15-01_si1A2B_4	si1A2B	123858	NA	ana_telo	48	244397087551057	NA
RJ003_2021-15-01_si1A2B_4	si1A2B	92694	NA	ana_telo	51	182904161487006	NA
RJ003_2021-15-01_si1A2B_4	si1A2B	116.13	NA	ana_telo	51	229148167880187	NA
RJ003_2021-15-01_si1A2B_4	si1A2B	100966	NA	ana_telo	54	199226504074666	NA
RJ003_2021-15-01_si1A2B_4	si1A2B	128411	NA	ana_telo	54	253381084867499	NA
RJ003_2021-15-01_si1A2B_4	si1A2B	91379	NA	ana_telo	57	180309398370134	NA
RJ003_2021-15-01_si1A2B_4	si1A2B	121506	NA	ana_telo	57	239756111999053	NA
RJ003_2021-15-01_si1A2B_4	si1A2B	101421	NA	ana_telo	60	200124311845143	NA
RJ003_2021-15-01_si1A2B_4	si1A2B	130764	NA	ana_telo	60	258024033623394	NA
RJ003_2021-15-01_si1A2B_4	si1A2B	98032	NA	ana_telo	63	193437123858008	NA
RJ003_2021-15-01_si1A2B_4	si1A2B	127513	NA	ana_telo	63	251609147773239	NA
RJ003_2021-15-01_si1A2B_4	si1A2B	94098	NA	ana_telo	66	185674539750192	NA
RJ003_2021-15-01_si1A2B_4	si1A2B	126211	NA	ana_telo	66	249040036306952	NA
RJ003_2021-15-01_si1A2B_4	si1A2B	101902	NA	ana_telo	69	20107342291679	NA
RJ003_2021-15-01_si1A2B_4	si1A2B	136316	NA	ana_telo	69	268979261627104	NA
RJ003_2021-15-01_si1A2B_4	si1A2B	114423	NA	ana_telo	72	22577990883798	NA
RJ003_2021-15-01_si1A2B_4	si1A2B	134027	NA	ana_telo	72	264462597920243	NA
RJ003_2021-15-01_si1A2B_4	si1A2B	118331	NA	ana_telo	75	233491189644626	NA
RJ003_2021-15-01_si1A2B_4	si1A2B	99701	NA	ana_telo	78	196730401152351	NA
RJ003_2021-15-01_si1A2B_4	si1A2B	132155	NA	ana_telo	78	260768760235995	NA
RJ003_2021-15-01_si1A2B_4	si1A2B	104.09	NA	ana_telo	81	205390793030644	NA
RJ003_2021-15-01_si1A2B_4	si1A2B	136658	NA	ana_telo	81	26965409735788	NA
RJ003_2021-15-01_si1A2B_4	si1A2B	121999	NA	ana_telo	84	240728901517394	NA
RJ003_2021-15-01_si1A2B_4	si1A2B	98942	NA	ana_telo	87	195232739398962	NA
RJ003_2021-15-01_si1A2B_4	si1A2B	138314	NA	ana_telo	87	272921723001638	NA
RJ003_2021-15-01_si1A2B_4	si1A2B	110603	NA	ana_telo	90	218242269973756	NA
RJ003_2021-15-01_si1A2B_4	si1A2B	144714	NA	ana_telo	90	285550227905049	NA
RJ003_2021-15-01_si1A2B_4	si1A2B	109.63	NA	ana_telo	93	21632234258766	NA
RJ003_2021-15-01_si1A2B_4	si1A2B	141805	NA	ana_telo	93	279810177785671	NA
RJ003_2021-15-01_si1A2B_4	si1A2B	111375	NA	ana_telo	96	21976558337773	NA
RJ003_2021-15-01_si1A2B_4	si1A2B	144373	NA	ana_telo	96	284877365378164	NA
RJ003_2021-15-01_si1A2B_4	si1A2B	112.26	NA	ana_telo	99	221511868821405	NA
RJ003_2021-15-01_si1A2B_4	si1A2B	146801	NA	ana_telo	99	289668304425896	NA
RJ003_2021-15-01_si1A2B_4	si1A2B	116118	NA	ana_telo	102	229124489433493	NA
RJ003_2021-15-01_si1A2B_4	si1A2B	153087	NA	ana_telo	102	302071864085716	NA
RJ003_2021-15-01_si1A2B_4	si1A2B	109832	NA	ana_telo	105	216720929773673	NA
RJ003_2021-15-01_si1A2B_4	si1A2B	146814	NA	ana_telo	105	289693956076481	NA
RJ003_2021-15-01_si1A2B_4	si1A2B	135873	NA	ana_telo	108	268105132303321	NA
RJ003_2021-15-01_si1A2B_4	si1A2B	113399	NA	ana_telo	111	223759348053434	NA
RJ003_2021-15-01_si1A2B_4	si1A2B	154655	NA	ana_telo	111	305165847787052	NA
RJ003_2021-15-01_si1A2B_4	si1A2B	111362	NA	ana_telo	114	219739931727145	NA
RJ003_2021-15-01_si1A2B_4	si1A2B	154971	NA	ana_telo	114	305789380216658	NA
RJ003_2021-15-01_si1A2B_4	si1A2B	114107	NA	ana_telo	117	225156376408374	NA
RJ003_2021-15-01_si1A2B_4	si1A2B	158981	NA	ana_telo	117	313701927820202	NA
RJ003_2021-15-01_si1A2B_4	si1A2B	112842	NA	ana_telo	120	222660273486059	NA
RJ003_2021-15-01_si1A2B_4	si1A2B	160.89	NA	ana_telo	120	317468774048422	NA
RJ003_2021-15-01_si1A2B_4	si1A2B	69.6	29.14	meta	-3	111554551137183	0.988802171700034
RJ003_2021-15-01_si1A2B_4	si1A2B	62391	29.47	meta	0	1	1
RJ003_2021-15-01_si1A2B_4	si1A2B	85.89	27.45	early_ana	3	137664086166274	0.931455717678996
RJ003_2021-15-01_si1A2B_4	si1A2B	37.02	45990	ana_telo	6	0.593354810790018	0.987784187309128
RJ003_2021-15-01_si1A2B_4	si1A2B	56623	45774	ana_telo	6	0.907550768540334	0.917543264336613
RJ003_2021-15-01_si1A2B_4	si1A2B	49338	28.63	ana_telo	9	0.790787132759533	0.971496437054632
RJ003_2021-15-01_si1A2B_4	si1A2B	40902	45776	ana_telo	9	0.655575323363947	0.985408890397014
RJ003_2021-15-01_si1A2B_4	si1A2B	51033	30.17	ana_telo	12	0.817954512670097	102375296912114
RJ003_2021-15-01_si1A2B_4	si1A2B	41965	30.63	ana_telo	12	0.672613037136767	103936206311503
RJ003_2021-15-01_si1A2B_4	si1A2B	51703	29.97	ana_telo	15	0.828693241012326	10169664065151
RJ003_2021-15-01_si1A2B_4	si1A2B	49187	30.55	ana_telo	15	0.788366911894344	103664743807262
RJ003_2021-15-01_si1A2B_4	si1A2B	54448	30.79	ana_telo	18	0.872689971309965	104479131319986
RJ003_2021-15-01_si1A2B_4	si1A2B	52918	32.17	ana_telo	18	0.848167203603084	109161859518154
RJ003_2021-15-01_si1A2B_4	si1A2B	52197	28.13	ana_telo	21	0.836611049670626	0.954530030539532
RJ003_2021-15-01_si1A2B_4	si1A2B	61973	29.71	ana_telo	21	0.993300315750669	100814387512725
RJ003_2021-15-01_si1A2B_4	si1A2B	57091	27.15	ana_telo	24	0.915051850427145	0.921275873769935
RJ003_2021-15-01_si1A2B_4	si1A2B	68537	28.23	ana_telo	24	109850779759901	0.957923311842552
RJ003_2021-15-01_si1A2B_4	si1A2B	62808	26.54	ana_telo	27	100668365629658	0.900576857821513
RJ003_2021-15-01_si1A2B_4	si1A2B	75443	26.54	ana_telo	27	120919683928772	0.900576857821513
RJ003_2021-15-01_si1A2B_4	si1A2B	66994	NA	ana_telo	30	107377666650639	NA
RJ003_2021-15-01_si1A2B_4	si1A2B	80211	NA	ana_telo	30	128561811799779	NA
RJ003_2021-15-01_si1A2B_4	si1A2B	67639	NA	ana_telo	33	108411469602988	NA
RJ003_2021-15-01_si1A2B_4	si1A2B	84613	NA	ana_telo	33	135617316600151	NA
RJ003_2021-15-01_si1A2B_4	si1A2B	74166	NA	ana_telo	36	118872914362648	NA
RJ003_2021-15-01_si1A2B_4	si1A2B	89191	NA	ana_telo	36	142954913368915	NA
RJ003_2021-15-01_si1A2B_4	si1A2B	84.79	NA	ana_telo	39	135901011363819	NA
RJ003_2021-15-01_si1A2B_4	si1A2B	96653	NA	ana_telo	39	154914971710663	NA
RJ003_2021-15-01_si1A2B_4	si1A2B	69562	NA	ana_telo	42	111493644916735	NA
RJ003_2021-15-01_si1A2B_4	si1A2B	71598	NA	ana_telo	42	114756936096552	NA
RJ003_2021-15-01_si1A2B_4	si1A2B	85.22	NA	ana_telo	45	136590213332051	NA
RJ003_2021-15-01_si1A2B_4	si1A2B	91063	NA	ana_telo	45	14595534612364	NA
RJ003_2021-15-01_si1A2B_4	si1A2B	91581	NA	ana_telo	48	146785594076069	NA
RJ003_2021-15-01_si1A2B_4	si1A2B	103546	NA	ana_telo	48	165963039540959	NA
RJ003_2021-15-01_si1A2B_4	si1A2B	93719	NA	ana_telo	51	150212370373932	NA
RJ003_2021-15-01_si1A2B_4	si1A2B	99954	NA	ana_telo	51	160205798913305	NA
RJ003_2021-15-01_si1A2B_4	si1A2B	94212	NA	ana_telo	54	151002548444487	NA
RJ003_2021-15-01_si1A2B_4	si1A2B	100928	NA	ana_telo	54	161766921511115	NA
RJ003_2021-15-01_si1A2B_4	si1A2B	90102	NA	ana_telo	57	144415059864404	NA
RJ003_2021-15-01_si1A2B_4	si1A2B	94199	NA	ana_telo	57	150981712105913	NA
RJ003_2021-15-01_si1A2B_4	si1A2B	94579	NA	ana_telo	60	151590774310397	NA
RJ003_2021-15-01_si1A2B_4	si1A2B	102231	NA	ana_telo	60	163855363754388	NA
RJ003_2021-15-01_si1A2B_4	si1A2B	96274	NA	ana_telo	63	154307512301454	NA
RJ003_2021-15-01_si1A2B_4	si1A2B	102319	NA	ana_telo	63	163996409738584	NA
RJ003_2021-15-01_si1A2B_4	si1A2B	96704	NA	ana_telo	66	154996714269686	NA
RJ003_2021-15-01_si1A2B_4	si1A2B	100397	NA	ana_telo	66	160915837220112	NA
RJ003_2021-15-01_si1A2B_4	si1A2B	103622	NA	ana_telo	69	166084851981856	NA
RJ003_2021-15-01_si1A2B_4	si1A2B	102952	NA	ana_telo	69	165010979147633	NA
RJ003_2021-15-01_si1A2B_4	si1A2B	106114	NA	ana_telo	72	170079017807056	NA
RJ003_2021-15-01_si1A2B_4	si1A2B	101485	NA	ana_telo	72	162659678479268	NA
RJ003_2021-15-01_si1A2B_4	si1A2B	101864	NA	ana_telo	75	163267137888478	NA
RJ003_2021-15-01_si1A2B_4	si1A2B	94275	NA	ana_telo	75	15110352454681	NA
RJ003_2021-15-01_si1A2B_4	si1A2B	111501	NA	ana_telo	78	178713275953262	NA
RJ003_2021-15-01_si1A2B_4	si1A2B	99271	NA	ana_telo	78	159111089740507	NA
RJ003_2021-15-01_si1A2B_4	si1A2B	115.46	NA	ana_telo	81	185058742446827	NA
RJ003_2021-15-01_si1A2B_4	si1A2B	99929	NA	ana_telo	81	160165729031431	NA
RJ003_2021-15-01_si1A2B_4	si1A2B	100258	NA	ana_telo	84	160693048676892	NA
RJ003_2021-15-01_si1A2B_4	si1A2B	87534	NA	ana_telo	84	140299081598307	NA
RJ003_2021-15-01_si1A2B_4	si1A2B	110401	NA	ana_telo	87	176950201150807	NA
RJ003_2021-15-01_si1A2B_4	si1A2B	101737	NA	ana_telo	87	163063582888558	NA
RJ003_2021-15-01_si1A2B_4	si1A2B	114967	NA	ana_telo	90	184268564376272	NA
RJ003_2021-15-01_si1A2B_4	si1A2B	101662	NA	ana_telo	90	162943373242936	NA
RJ003_2021-15-01_si1A2B_4	si1A2B	111856	NA	ana_telo	93	179282268275873	NA
RJ003_2021-15-01_si1A2B_4	si1A2B	103963	NA	ana_telo	93	166631405170618	NA
RJ003_2021-15-01_si1A2B_4	si1A2B	110161	NA	ana_telo	96	176565530284817	NA
RJ003_2021-15-01_si1A2B_4	si1A2B	104356	NA	ana_telo	96	167261303713677	NA
RJ003_2021-15-01_si1A2B_4	si1A2B	114878	NA	ana_telo	99	184125915596801	NA
RJ003_2021-15-01_si1A2B_4	si1A2B	105873	NA	ana_telo	99	16969274414579	NA
RJ003_2021-15-01_si1A2B_4	si1A2B	114132	NA	ana_telo	102	182930230321681	NA
RJ003_2021-15-01_si1A2B_4	si1A2B	106392	NA	ana_telo	102	170524594893494	NA
RJ003_2021-15-01_si1A2B_4	si1A2B	111969	NA	ana_telo	105	179463384141944	NA
RJ003_2021-15-01_si1A2B_4	si1A2B	100523	NA	ana_telo	105	161117789424757	NA
RJ003_2021-15-01_si1A2B_4	si1A2B	112754	NA	ana_telo	111	180721578432787	NA
RJ003_2021-15-01_si1A2B_4	si1A2B	99815	NA	ana_telo	111	159983010370085	NA
RJ003_2021-15-01_si1A2B_4	si1A2B	109541	NA	ana_telo	114	175571797214342	NA
RJ003_2021-15-01_si1A2B_4	si1A2B	100637	NA	ana_telo	114	161300508086102	NA
RJ003_2021-15-01_si1A2B_4	si1A2B	113904	NA	ana_telo	117	18256479299899	NA
RJ003_2021-15-01_si1A2B_4	si1A2B	102888	NA	ana_telo	117	164908400250036	NA
RJ003_2021-15-01_si1A2B_4	si1A2B	118344	NA	ana_telo	120	189681204019811	NA
RJ003_2021-15-01_si1A2B_4	si1A2B	99613	NA	ana_telo	120	159659245724544	NA
RJ003_2021-22-01_si1A2B_1	si1A2B	58508	39.22	meta	-39	0.885693092538488	102455590386625
RJ003_2021-22-01_si1A2B_1	si1A2B	54031	40.95	meta	-36	0.817920343934967	106974921630094
RJ003_2021-22-01_si1A2B_1	si1A2B	60709	40.3	meta	-33	0.919011792488533	105276907001045
RJ003_2021-22-01_si1A2B_1	si1A2B	63592	39.43	meta	-30	0.962654596648451	103004179728318
RJ003_2021-22-01_si1A2B_1	si1A2B	79389	37.88	meta	-27	120178930955661	0.989550679205852
RJ003_2021-22-01_si1A2B_1	si1A2B	56826	41.61	meta	-24	0.860231005616192	108699059561129
RJ003_2021-22-01_si1A2B_1	si1A2B	54827	41.68	meta	-21	0.829970178174056	108881922675026
RJ003_2021-22-01_si1A2B_1	si1A2B	53.98	41.92	meta	-18	0.817148306816634	109508881922675
RJ003_2021-22-01_si1A2B_1	si1A2B	57445	39.66	meta	-15	0.869601416915182	103605015673981
RJ003_2021-22-01_si1A2B_1	si1A2B	49667	40.98	meta	-12	0.75185818737795	10705329153605
RJ003_2021-22-01_si1A2B_1	si1A2B	48908	41.21	meta	-9	0.74036845849922	107654127481714
RJ003_2021-22-01_si1A2B_1	si1A2B	48.44	42.56	meta	-6	0.733283882589806	111180773249739
RJ003_2021-22-01_si1A2B_1	si1A2B	56623	40.34	meta	-3	0.85715799512557	105381400208986
RJ003_2021-22-01_si1A2B_1	si1A2B	66059	38.28	meta	0	1	1
RJ003_2021-22-01_si1A2B_1	si1A2B	113019	36.1	early_ana	3	171087966817542	0.943051201671891
RJ003_2021-22-01_si1A2B_1	si1A2B	46025	35.77	ana_telo	6	0.696725654339303	0.934430512016719
RJ003_2021-22-01_si1A2B_1	si1A2B	44583	37.6	ana_telo	6	0.674896683267988	0.982236154649948
RJ003_2021-22-01_si1A2B_1	si1A2B	41775	43.42	ana_telo	9	0.632389227811502	113427377220481
RJ003_2021-22-01_si1A2B_1	si1A2B	39.84	41.97	ana_telo	9	0.603097231262962	109639498432602
RJ003_2021-22-01_si1A2B_1	si1A2B	33504	44.12	ana_telo	12	0.507182972797045	115256008359457
RJ003_2021-22-01_si1A2B_1	si1A2B	36665	44.12	ana_telo	12	0.555034136151016	115256008359457
RJ003_2021-22-01_si1A2B_1	si1A2B	46278	41.18	ana_telo	15	0.700555563965546	107575757575758
RJ003_2021-22-01_si1A2B_1	si1A2B	44469	42.89	ana_telo	15	0.673170953238771	112042842215256
RJ003_2021-22-01_si1A2B_1	si1A2B	53904	36.36	ana_telo	18	0.815997820130489	0.949843260188088
RJ003_2021-22-01_si1A2B_1	si1A2B	51969	39.73	ana_telo	18	0.78670582358195	103787878787879
RJ003_2021-22-01_si1A2B_1	si1A2B	54524	38.37	ana_telo	21	0.825383369412192	100235109717868
RJ003_2021-22-01_si1A2B_1	si1A2B	54.17	38.37	ana_telo	21	0.820024523531994	100235109717868
RJ003_2021-22-01_si1A2B_1	si1A2B	54195	37.76	ana_telo	24	0.820402973099805	0.986415882967607
RJ003_2021-22-01_si1A2B_1	si1A2B	54018	37.76	ana_telo	24	0.817723550159706	0.986415882967607
RJ003_2021-22-01_si1A2B_1	si1A2B	57648	37	ana_telo	27	0.872674427405804	0.966562173458725
RJ003_2021-22-01_si1A2B_1	si1A2B	58748	37	ana_telo	27	0.88932620838947	0.966562173458725
RJ003_2021-22-01_si1A2B_1	si1A2B	56864	36.22	ana_telo	30	0.860806248959264	0.946185997910136
RJ003_2021-22-01_si1A2B_1	si1A2B	59153	36.22	ana_telo	30	0.895457091388002	0.946185997910136
RJ003_2021-22-01_si1A2B_1	si1A2B	58938	36.47	ana_telo	33	0.892202425104831	0.952716823406479
RJ003_2021-22-01_si1A2B_1	si1A2B	63504	36.47	ana_telo	33	0.961322454169757	0.952716823406479
RJ003_2021-22-01_si1A2B_1	si1A2B	60253	35.11	ana_telo	36	0.912108872371668	0.917189132706374
RJ003_2021-22-01_si1A2B_1	si1A2B	64174	35.11	ana_telo	36	0.971464902587081	0.917189132706374
RJ003_2021-22-01_si1A2B_1	si1A2B	62277	34.73	ana_telo	39	0.942748149381613	0.907262277951933
RJ003_2021-22-01_si1A2B_1	si1A2B	67096	34.73	ana_telo	39	101569808807278	0.907262277951933
RJ003_2021-22-01_si1A2B_1	si1A2B	64908	NA	ana_telo	42	0.982576181898	NA
RJ003_2021-22-01_si1A2B_1	si1A2B	70675	NA	ana_telo	42	106987692820055	NA
RJ003_2021-22-01_si1A2B_1	si1A2B	63453	NA	ana_telo	45	0.960550417051424	NA
RJ003_2021-22-01_si1A2B_1	si1A2B	67462	NA	ana_telo	45	102123858974553	NA
RJ003_2021-22-01_si1A2B_1	si1A2B	66906	NA	ana_telo	48	101282187135742	NA
RJ003_2021-22-01_si1A2B_1	si1A2B	71573	NA	ana_telo	48	10834708366763	NA
RJ003_2021-22-01_si1A2B_1	si1A2B	62669	NA	ana_telo	51	0.948682238604884	NA
RJ003_2021-22-01_si1A2B_1	si1A2B	71067	NA	ana_telo	51	107581101742382	NA
RJ003_2021-22-01_si1A2B_1	si1A2B	46733	31.33	meta	-21	103996706500211	100384492149952
RJ003_2021-22-01_si1A2B_1	si1A2B	43723	31.37	meta	-18	0.972984400382758	100512656199936
RJ003_2021-22-01_si1A2B_1	si1A2B	43381	32.17	meta	-15	0.965373745465875	103075937199616
RJ003_2021-22-01_si1A2B_1	si1A2B	47467	30.16	meta	-12	105630104368338	0.966356936879205
RJ003_2021-22-01_si1A2B_1	si1A2B	46139	30.36	meta	-9	102674855909384	0.972765139378404
RJ003_2021-22-01_si1A2B_1	si1A2B	45253	31.78	meta	-6	100703206711618	101826337712272
RJ003_2021-22-01_si1A2B_1	si1A2B	45822	31.4	meta	-3	101969423860071	100608779237424
RJ003_2021-22-01_si1A2B_1	si1A2B	44937	31.21	meta	0	1	1
RJ003_2021-22-01_si1A2B_1	si1A2B	57155	NA	early_ana	3	127189175957452	NA
RJ003_2021-22-01_si1A2B_1	si1A2B	43558	NA	early_ana	6	0.969312593186016	NA
RJ003_2021-22-01_si1A2B_1	si1A2B	29165	32.75	ana_telo	9	0.649019738745355	104934315924383
RJ003_2021-22-01_si1A2B_1	si1A2B	20552	32.15	ana_telo	12	0.457351403075417	103011855174624
RJ003_2021-22-01_si1A2B_1	si1A2B	27079	31.51	ana_telo	15	0.602599194427754	10096123037488
RJ003_2021-22-01_si1A2B_1	si1A2B	33706	30.25	ana_telo	18	0.750072323475087	0.969240628003845
RJ003_2021-22-01_si1A2B_1	si1A2B	36337	45807	ana_telo	21	0.808620958230412	0.977250881127844
RJ003_2021-22-01_si1A2B_1	si1A2B	21514	45713	ana_telo	21	0.478759151701271	0.801666132649792
RJ003_2021-22-01_si1A2B_1	si1A2B	37703	30.19	ana_telo	24	0.839019071144046	0.967318167254085
RJ003_2021-22-01_si1A2B_1	si1A2B	30354	27.76	ana_telo	24	0.675479003938848	0.889458506888818
RJ003_2021-22-01_si1A2B_1	si1A2B	39.84	28.85	ana_telo	27	0.886574537686094	0.924383210509452
RJ003_2021-22-01_si1A2B_1	si1A2B	32062	26.44	ana_telo	27	0.713487771769366	0.847164370394105
RJ003_2021-22-01_si1A2B_1	si1A2B	43862	28.38	ana_telo	30	0.976077619778801	0.909323934636334
RJ003_2021-22-01_si1A2B_1	si1A2B	37285	27.14	ana_telo	30	0.829717159578966	0.869593079141301
RJ003_2021-22-01_si1A2B_1	si1A2B	47188	27.21	ana_telo	33	105009235151434	0.871835950016021
RJ003_2021-22-01_si1A2B_1	si1A2B	35363	26.52	ana_telo	33	0.786946169081158	0.849727651393784
RJ003_2021-22-01_si1A2B_2	si1A2B	59393	35.07	meta	-21	0.988417181181248	0.971737323358271
RJ003_2021-22-01_si1A2B_2	si1A2B	67197	35.08	meta	-18	111829120138461	0.972014408423386
RJ003_2021-22-01_si1A2B_2	si1A2B	51008	33.79	meta	-15	0.848874169981195	0.936270435023552
RJ003_2021-22-01_si1A2B_2	si1A2B	72863	34.3	meta	-12	121258466607865	0.950401773344417
RJ003_2021-22-01_si1A2B_2	si1A2B	63099	34.4	meta	-9	105009236299489	0.953172623995566
RJ003_2021-22-01_si1A2B_2	si1A2B	74305	34.55	meta	-6	123658240276923	0.957328899972291
RJ003_2021-22-01_si1A2B_2	si1A2B	48769	35.36	meta	-3	0.811612774384663	0.979772790246606
RJ003_2021-22-01_si1A2B_2	si1A2B	60089	36.09	meta	0	1	1
RJ003_2021-22-01_si1A2B_2	si1A2B	79.06	33.77	early_ana	3	13157150227163	0.935716264893322
RJ003_2021-22-01_si1A2B_2	si1A2B	75215	31.35	early_ana	6	125172660553512	0.868661679135495
RJ003_2021-22-01_si1A2B_2	si1A2B	99322	32.15	early_ana	9	165291484298291	0.890828484344694
RJ003_2021-22-01_si1A2B_2	si1A2B	80237	34.44	early_ana	12	13353026344256	0.954280964256026
RJ003_2021-22-01_si1A2B_2	si1A2B	103913	32.37	early_ana	15	172931817803591	0.896924355777223
RJ003_2021-22-01_si1A2B_2	si1A2B	93453	45747	early_ana	18	15552430561334	0.86727625380992
RJ003_2021-22-01_si1A2B_2	si1A2B	119027	33.13	early_ana	21	19808450797983	0.917982820725963
RJ003_2021-22-01_si1A2B_2	si1A2B	120443	32.81	early_ana	24	200441012498128	0.909116098642283
RJ003_2021-22-01_si1A2B_2	si1A2B	45531	30.66	ana_telo	27	0.757726039707767	0.84954280964256
RJ003_2021-22-01_si1A2B_2	si1A2B	65173	34.37	ana_telo	27	108460783171629	0.952341368800221
RJ003_2021-22-01_si1A2B_2	si1A2B	53993	30.28	ana_telo	33	0.89855048344955	0.839013577168191
RJ003_2021-22-01_si1A2B_2	si1A2B	71358	33.12	ana_telo	33	11875384845812	0.917705735660848
RJ003_2021-22-01_si1A2B_2	si1A2B	61758	31.23	ana_telo	36	102777546639152	0.865336658354115
RJ003_2021-22-01_si1A2B_2	si1A2B	69018	32.81	ana_telo	36	114859624889747	0.909116098642283
RJ003_2021-22-01_si1A2B_2	si1A2B	66463	31.85	ana_telo	39	110607598728553	0.882515932391244
RJ003_2021-22-01_si1A2B_2	si1A2B	66678	31.85	ana_telo	39	110965401321373	0.882515932391244
RJ003_2021-22-01_si1A2B_2	si1A2B	76556	35.07	ana_telo	42	127404350213849	0.971737323358271
RJ003_2021-22-01_si1A2B_2	si1A2B	76088	33.78	ana_telo	42	126625505500175	0.935993349958437
RJ003_2021-22-01_si1A2B_2	si1A2B	80022	34.87	ana_telo	45	13317246084974	0.966195622055971
RJ003_2021-22-01_si1A2B_2	si1A2B	78441	33.54	ana_telo	45	130541363643928	0.929343308395677
RJ003_2021-22-01_si1A2B_2	si1A2B	80047	NA	ana_telo	48	133214065802393	NA
RJ003_2021-22-01_si1A2B_2	si1A2B	75.62	NA	ana_telo	48	1258466607865	NA
RJ003_2021-22-01_si1A2B_2	si1A2B	82956	NA	ana_telo	51	138055218093162	NA
RJ003_2021-22-01_si1A2B_2	si1A2B	79098	NA	ana_telo	51	131634741799664	NA
RJ003_2021-22-01_si1A2B_2	si1A2B	83828	NA	ana_telo	54	139506398841718	NA
RJ003_2021-22-01_si1A2B_2	si1A2B	83247	NA	ana_telo	54	138539499742049	NA
RJ003_2021-22-01_si1A2B_2	si1A2B	84815	NA	ana_telo	57	141148962372481	NA
RJ003_2021-22-01_si1A2B_2	si1A2B	84941	NA	ana_telo	57	141358651333855	NA
RJ003_2021-22-01_si1A2B_2	si1A2B	87724	NA	ana_telo	60	14599011466325	NA
RJ003_2021-22-01_si1A2B_2	si1A2B	85043	NA	ana_telo	60	141528399540681	NA
RJ003_2020-11-30_sictrl_2	sictrl	38461	NA	meta	-30	0.736137960074263	NA
RJ003_2020-11-30_sictrl_2	sictrl	31467	NA	meta	-27	0.602273814764484	NA
RJ003_2020-11-30_sictrl_2	sictrl	43.04	35.18	meta	-24	0.823779355752483	104329774614472
RJ003_2020-11-30_sictrl_2	sictrl	42622	34.74	meta	-21	0.815778896395965	103024911032028
RJ003_2020-11-30_sictrl_2	sictrl	49047	33.02	meta	-18	0.938752464256321	0.979240806642942
RJ003_2020-11-30_sictrl_2	sictrl	45873	36	meta	-15	0.878002564740559	106761565836299
RJ003_2020-11-30_sictrl_2	sictrl	51906	33.68	meta	-12	0.993473309472314	0.998813760379597
RJ003_2020-11-30_sictrl_2	sictrl	46265	34.57	meta	-9	0.88550538786916	102520759193357
RJ003_2020-11-30_sictrl_2	sictrl	50186	35.2	meta	-6	0.960552759010087	104389086595492
RJ003_2020-11-30_sictrl_2	sictrl	53714	32.9	meta	-3	102807816716749	0.975682087781732
RJ003_2020-11-30_sictrl_2	sictrl	52247	33.72	meta	0	1	1
RJ003_2020-11-30_sictrl_2	sictrl	48415	38.22	early_ana	3	0.926656075946944	113345195729537
RJ003_2020-11-30_sictrl_2	sictrl	66767	32.65	early_ana	6	127791069343694	0.968268090154211
RJ003_2020-11-30_sictrl_2	sictrl	34364	35.31	ana_telo	9	0.657721974467434	104715302491103
RJ003_2020-11-30_sictrl_2	sictrl	28849	39.14	ana_telo	12	0.552165674584187	116073546856465
RJ003_2020-11-30_sictrl_2	sictrl	28204	37.4	ana_telo	18	0.539820468160851	110913404507711
RJ003_2020-11-30_sictrl_2	sictrl	32934	35.24	ana_telo	21	0.630351981931977	104507710557533
RJ003_2020-11-30_sictrl_2	sictrl	34553	32.19	ana_telo	24	0.661339407047295	0.954626334519573
RJ003_2020-11-30_sictrl_2	sictrl	38221	30.93	ana_telo	27	0.731544394893487	0.917259786476868
RJ003_2020-11-30_sictrl_2	sictrl	35464	29.49	ana_telo	33	0.678775814879323	0.874555160142349
RJ003_2020-11-30_sictrl_2	sictrl	30936	29.21	ana_telo	36	0.592110551802017	0.866251482799526
RJ003_2020-11-30_sictrl_2	sictrl	34642	28.59	ana_telo	39	0.663042854135166	0.847864768683274
RJ003_2020-11-30_sictrl_2	sictrl	37589	28.16	ana_telo	42	0.71944800658411	0.835112692763938
RJ003_2020-11-30_sictrl_2	sictrl	40485	45836	ana_telo	45	0.77487702643214	0.83214709371293
RJ003_2020-11-30_sictrl_2	sictrl	46771	45896	ana_telo	48	0.895190154458629	0.824436536180308
RJ003_2020-11-30_sictrl_2	sictrl	50034	27.65	ana_telo	51	0.957643501062262	0.819988137603796
RJ003_2020-12-11_sictrl_1	sictrl	75076	26.14	meta	-3	119028442781495	100499807766244
RJ003_2020-12-11_sictrl_1	sictrl	63074	45683	meta	0	1	1
RJ003_2020-12-11_sictrl_1	sictrl	75949	25.72	early_ana	3	120412531312427	0.988850442137639
RJ003_2020-12-11_sictrl_1	sictrl	108137	25.47	early_ana	6	171444652313156	0.979238754325259
RJ003_2020-12-11_sictrl_1	sictrl	52336	45743	ana_telo	9	0.829755525256048	103921568627451
RJ003_2020-12-11_sictrl_1	sictrl	42053	28.75	ana_telo	9	0.666724799441925	110534409842368
RJ003_2020-12-11_sictrl_1	sictrl	48719	28.84	ana_telo	12	0.772410184862225	110880430603614
RJ003_2020-12-11_sictrl_1	sictrl	38272	30.34	ana_telo	12	0.606779338554714	116647443291042
RJ003_2020-12-11_sictrl_1	sictrl	50.97	28.82	ana_telo	15	0.808098424073311	110803537101115
RJ003_2020-12-11_sictrl_1	sictrl	43318	29.31	ana_telo	15	0.686780606906174	112687427912341
RJ003_2020-12-11_sictrl_1	sictrl	57825	27.35	ana_telo	18	0.916780289818309	105151864667436
RJ003_2020-12-11_sictrl_1	sictrl	43672	28.61	ana_telo	18	0.692393062117513	109996155324875
RJ003_2020-12-11_sictrl_1	sictrl	61012	25.48	ana_telo	21	0.967308241113613	0.979623221837755
RJ003_2020-12-11_sictrl_1	sictrl	51109	26.41	ana_telo	21	0.81030218473539	101537870049981
RJ003_2020-12-11_sictrl_1	sictrl	60886	NA	ana_telo	24	0.965310587563814	NA
RJ003_2020-12-11_sictrl_1	sictrl	47631	NA	ana_telo	24	0.755160605003647	NA
RJ003_2020-12-11_sictrl_1	sictrl	54714	NA	ana_telo	27	0.867457272410185	NA
RJ003_2020-12-11_sictrl_1	sictrl	48617	NA	ana_telo	27	0.770793036750483	NA
RJ003_2020-12-11_sictrl_1	sictrl	60671	NA	ana_telo	30	0.961901893014554	NA
RJ003_2020-12-11_sictrl_1	sictrl	58.71	NA	ana_telo	30	0.930811427846656	NA
RJ003_2020-12-11_sictrl_1	sictrl	67475	NA	ana_telo	33	106977518470368	NA
RJ003_2020-12-11_sictrl_1	sictrl	68588	NA	ana_telo	33	108742112439357	NA
RJ003_2020-12-11_sictrl_1	sictrl	68196	NA	ana_telo	36	108120620223864	NA
RJ003_2020-12-11_sictrl_1	sictrl	62024	NA	ana_telo	36	0.983352887085011	NA
RJ003_2020-12-11_sictrl_1	sictrl	69537	NA	ana_telo	39	110246694359007	NA
RJ003_2020-12-11_sictrl_1	sictrl	59811	NA	ana_telo	39	0.948267114817516	NA
RJ003_2020-12-11_sictrl_1	sictrl	71396	NA	ana_telo	42	113194026064623	NA
RJ003_2020-12-11_sictrl_1	sictrl	66906	NA	ana_telo	42	106075403494308	NA
RJ003_2020-12-11_sictrl_1	sictrl	72825	NA	ana_telo	45	115459618860386	NA
RJ003_2020-12-11_sictrl_1	sictrl	69347	NA	ana_telo	45	109945460887212	NA
RJ003_2020-12-11_sictrl_1	sictrl	65426	NA	ana_telo	48	103728953292957	NA
RJ003_2020-12-11_sictrl_1	sictrl	74823	NA	ana_telo	51	11862732663221	NA
RJ003_2020-12-11_sictrl_1	sictrl	60291	NA	ana_telo	51	0.955877223578654	NA
RJ003_2020-12-11_sictrl_1	sictrl	68.98	NA	ana_telo	54	10936360465485	NA
RJ003_2020-12-11_sictrl_1	sictrl	46518	NA	ana_telo	54	0.737514665313758	NA
RJ003_2020-12-11_sictrl_1	sictrl	75835	NA	ana_telo	57	12023179122935	NA
RJ003_2020-12-11_sictrl_1	sictrl	59671	NA	ana_telo	57	0.946047499762184	NA
RJ003_2020-12-11_sictrl_1	sictrl	79554	NA	ana_telo	60	126128040079906	NA
RJ003_2020-12-11_sictrl_1	sictrl	65426	NA	ana_telo	60	103728953292957	NA
RJ003_2020-12-11_sictrl_2	sictrl	53752	28.31	meta	-6	0.828943310098082	0.982303955586398
RJ003_2020-12-11_sictrl_2	sictrl	54473	28.44	meta	-3	0.840062303374252	0.986814712005552
RJ003_2020-12-11_sictrl_2	sictrl	64844	28.82	meta	0	1	1
RJ003_2020-12-11_sictrl_2	sictrl	98702	NA	early_ana	3	15221454567886	NA
RJ003_2020-12-11_sictrl_2	sictrl	97627	NA	early_ana	6	150556720745173	NA
RJ003_2020-12-11_sictrl_2	sictrl	92113	31.43	early_ana	9	142053235457405	109056210964608
RJ003_2020-12-11_sictrl_2	sictrl	43.23	33.61	ana_telo	12	0.666676947751527	116620402498265
RJ003_2020-12-11_sictrl_2	sictrl	47074	33.59	ana_telo	12	0.725957683054716	116551006245663
RJ003_2020-12-11_sictrl_2	sictrl	45215	32.57	ana_telo	15	0.697288877922398	113011797362942
RJ003_2020-12-11_sictrl_2	sictrl	48238	31.31	ana_telo	15	0.743908457220406	108639833448994
RJ003_2020-12-11_sictrl_2	sictrl	49945	45929	ana_telo	18	0.770233175004627	103747397640527
RJ003_2020-12-11_sictrl_2	sictrl	55485	45866	ana_telo	18	0.855668990191845	0.995836224843858
RJ003_2020-12-11_sictrl_2	sictrl	52197	28.67	ana_telo	21	0.804962679661958	0.994795281054823
RJ003_2020-12-11_sictrl_2	sictrl	54005	NA	ana_telo	21	0.83284498180248	NA
RJ003_2020-12-11_sictrl_2	sictrl	54182	NA	ana_telo	24	0.83557460983283	NA
RJ003_2020-12-11_sictrl_2	sictrl	52614	NA	ana_telo	24	0.811393498241935	NA
RJ003_2020-12-11_sictrl_2	sictrl	54296	NA	ana_telo	27	0.837332675343902	NA
RJ003_2020-12-11_sictrl_2	sictrl	54499	NA	ana_telo	27	0.840463265683795	NA
RJ003_2020-12-11_sictrl_2	sictrl	52576	NA	ana_telo	30	0.81080747640491	NA
RJ003_2020-12-11_sictrl_2	sictrl	52298	NA	ana_telo	30	0.806520264018259	NA
RJ003_2020-12-11_sictrl_2	sictrl	52766	NA	ana_telo	33	0.813737585590032	NA
RJ003_2020-12-11_sictrl_2	sictrl	54903	NA	ana_telo	33	0.846693603109	NA
RJ003_2020-12-11_sictrl_2	sictrl	51172	NA	ana_telo	36	0.789155511689594	NA
RJ003_2020-12-11_sictrl_2	sictrl	57673	NA	ana_telo	36	0.889411510702609	NA
RJ003_2020-12-11_sictrl_2	sictrl	50995	NA	ana_telo	39	0.786425883659244	NA
RJ003_2020-12-11_sictrl_2	sictrl	57142	NA	ana_telo	39	0.88122262661156	NA
RJ003_2020-12-11_sictrl_2	sictrl	47416	NA	ana_telo	42	0.731231879587934	NA
RJ003_2020-12-11_sictrl_2	sictrl	57433	NA	ana_telo	42	0.885710320152983	NA
RJ003_2020-12-11_sictrl_2	sictrl	52513	NA	ana_telo	45	0.809835913885633	NA
RJ003_2020-12-11_sictrl_2	sictrl	61758	NA	ana_telo	45	0.952408858182716	NA
RJ003_2020-12-11_sictrl_2	sictrl	56219	NA	ana_telo	48	0.866988464622787	NA
RJ003_2020-12-11_sictrl_2	sictrl	64376	NA	ana_telo	48	0.992782678428228	NA
RJ003_2020-12-11_sictrl_2	sictrl	53234	NA	ana_telo	51	0.820954907161804	NA
RJ003_2020-12-11_sictrl_2	sictrl	62694	NA	ana_telo	51	0.96684350132626	NA
RJ003_2020-12-11_sictrl_2	sictrl	53411	NA	ana_telo	54	0.823684535192154	NA
RJ003_2020-12-11_sictrl_2	sictrl	62757	NA	ana_telo	54	0.967815063845537	NA
RJ003_2020-12-11_sictrl_2	sictrl	68854	NA	ana_telo	57	106184072543335	NA
RJ003_2020-12-11_sictrl_2	sictrl	73.28	NA	ana_telo	57	113009684781938	NA
RJ003_2020-12-11_sictrl_3	sictrl	56.99	45805	meta	-3	0.919401155099539	103373231773667
RJ003_2020-12-11_sictrl_3	sictrl	61986	27.57	meta	0	1	1
RJ003_2020-12-11_sictrl_3	sictrl	102382	24.53	early_ana	9	165169554415513	0.889735219441422
RJ003_2020-12-11_sictrl_3	sictrl	52361	28.62	ana_telo	12	0.844723001968186	103808487486398
RJ003_2020-12-11_sictrl_3	sictrl	45987	32.33	ana_telo	15	0.741893330752105	117265143271672
RJ003_2020-12-11_sictrl_3	sictrl	35325	30.65	ana_telo	18	0.569886748620656	111171563293435
RJ003_2020-12-11_sictrl_3	sictrl	45987	31.94	ana_telo	18	0.741893330752105	115850562205296
RJ003_2020-12-11_sictrl_3	sictrl	32.1	30.2	ana_telo	21	0.517858871358049	109539354370693
RJ003_2020-12-11_sictrl_3	sictrl	41155	45868	ana_telo	21	0.663940244571355	109067827348567
RJ003_2020-12-11_sictrl_3	sictrl	45114	30.41	ana_telo	24	0.727809505372181	110301051867972
RJ003_2020-12-11_sictrl_3	sictrl	44444	29.28	ana_telo	24	0.717000613041655	10620239390642
RJ003_2020-12-11_sictrl_3	sictrl	41876	29.42	ana_telo	27	0.675571903333011	10671019223794
RJ003_2020-12-11_sictrl_3	sictrl	46126	26.59	ana_telo	30	0.744135772593811	0.964454116793616
RJ003_2020-12-11_sictrl_3	sictrl	43027	26.34	ana_telo	33	0.694140612396348	0.955386289445049
RJ003_2020-12-11_sictrl_3	sictrl	45961	25.52	ana_telo	36	0.74147388119898	0.925643815741748
RJ003_2020-12-11_sictrl_3	sictrl	46.48	25.19	ana_telo	39	0.749846739586358	0.913674283641639
RJ003_2020-12-11_sictrl_3	sictrl	45671	23.78	ana_telo	42	0.736795405414126	0.86253173739572
RJ003_2020-12-11_sictrl_3	sictrl	48124	23.87	ana_telo	45	0.776368857483948	0.865796155241204
RJ003_2020-12-11_sictrl_3	sictrl	52627	45861	ana_telo	54	0.849014293550157	0.859630032644178
RJ003_2020-12-11_sictrl_3	sictrl	54865	NA	ana_telo	54	0.885119220469138	NA
RJ003_2020-12-11_sictrl_3	sictrl	83841	23.79	ana_telo	57	135257961475172	0.862894450489663
RJ003_2020-12-11_sictrl_3	sictrl	53575	NA	ana_telo	57	0.864308069564095	NA
RJ003_2020-12-11_sictrl_3	sictrl	55.51	23.84	ana_telo	60	0.89552479592166	0.864708015959376
RJ003_2020-12-11_sictrl_3	sictrl	86826	NA	ana_telo	60	140073564998548	NA
RJ003_2020-11-30_sictrl_3	sictrl	33845	32.42	meta	-9	0.852218361283175	0.953809944101206
RJ003_2020-11-30_sictrl_3	sictrl	37424	32.46	meta	-6	0.942337714659818	0.954986760812004
RJ003_2020-11-30_sictrl_3	sictrl	40523	31.15	meta	-3	102037065014856	0.916446013533392
RJ003_2020-11-30_sictrl_3	sictrl	39714	33.99	meta	0	1	1
RJ003_2020-11-30_sictrl_3	sictrl	53221	29.49	early_ana	3	134010676335801	0.867608120035304
RJ003_2020-11-30_sictrl_3	sictrl	23234	30.87	ana_telo	6	0.585032985848819	0.908208296557811
RJ003_2020-11-30_sictrl_3	sictrl	20249	34.54	ana_telo	6	0.50987057460845	101618122977346
RJ003_2020-11-30_sictrl_3	sictrl	29216	32.3	ana_telo	9	0.735659968776754	0.950279493968814
RJ003_2020-11-30_sictrl_3	sictrl	28154	33.11	ana_telo	9	0.708918769199778	0.97411003236246
RJ003_2020-11-30_sictrl_3	sictrl	27306	33.33	ana_telo	12	0.687566097597824	0.980582524271845
RJ003_2020-11-30_sictrl_3	sictrl	28672	34.87	ana_telo	12	0.721962028503802	102588996763754
RJ003_2020-11-30_sictrl_3	sictrl	26838	33.18	ana_telo	15	0.675781840157124	0.976169461606355
RJ003_2020-11-30_sictrl_3	sictrl	29709	34.73	ana_telo	15	0.748073727149116	102177110914975
RJ003_2020-11-30_sictrl_3	sictrl	29229	32.38	ana_telo	18	0.735987309261218	0.952633127390409
RJ003_2020-11-30_sictrl_3	sictrl	33099	30.96	ana_telo	18	0.833434053482399	0.910856134157105
RJ003_2020-11-30_sictrl_3	sictrl	31733	30.52	ana_telo	21	0.799038122576421	0.897911150338335
RJ003_2020-11-30_sictrl_3	sictrl	31961	30.48	ana_telo	21	0.804779171073173	0.896734333627538
RJ003_2020-11-30_sictrl_3	sictrl	33719	28.88	ana_telo	24	0.849045676587601	0.849661665195646
RJ003_2020-11-30_sictrl_3	sictrl	30582	27.68	ana_telo	27	0.770055899682732	0.814357163871727
RJ003_2020-11-30_sictrl_3	sictrl	38904	27.84	ana_telo	30	0.979604169814171	0.819064430714916
RJ003_2020-11-30_sictrl_3	sictrl	31202	26.75	ana_telo	33	0.785667522787934	0.78699617534569
RJ003_2021-15-01_sictrl_1	sictrl	33111	42.57	meta	-6	0.801835617765293	101599045346062
RJ003_2021-15-01_sictrl_1	sictrl	41029	40.75	meta	-3	0.993582602799438	0.97255369928401
RJ003_2021-15-01_sictrl_1	sictrl	41294	41.9	meta	0	1	1
RJ003_2021-15-01_sictrl_1	sictrl	64604	38.15	early_ana	3	156448878771734	0.910501193317422
RJ003_2021-15-01_sictrl_1	sictrl	22766	40.93	ana_telo	6	0.551314961011285	0.976849642004773
RJ003_2021-15-01_sictrl_1	sictrl	22981	41.83	ana_telo	9	0.556521528551363	0.998329355608592
RJ003_2021-15-01_sictrl_1	sictrl	26901	44.59	ana_telo	9	0.651450573933259	106420047732697
RJ003_2021-15-01_sictrl_1	sictrl	25523	43.48	ana_telo	12	0.618080108490338	103770883054893
RJ003_2021-15-01_sictrl_1	sictrl	29267	43.45	ana_telo	12	0.708747033467332	103699284009547
RJ003_2021-15-01_sictrl_1	sictrl	26383	43.1	ana_telo	15	0.638906378650651	102863961813842
RJ003_2021-15-01_sictrl_1	sictrl	28584	41.23	ana_telo	15	0.692207100305129	0.984009546539379
RJ003_2021-15-01_sictrl_1	sictrl	28293	41.56	ana_telo	18	0.685160071681116	0.991885441527446
RJ003_2021-15-01_sictrl_1	sictrl	25789	43.46	ana_telo	18	0.624521722284109	103723150357995
RJ003_2021-15-01_sictrl_1	sictrl	27787	37.35	ana_telo	21	0.672906475517024	0.891408114558473
RJ003_2021-15-01_sictrl_1	sictrl	30253	41.13	ana_telo	21	0.732624594372064	0.981622911694511
RJ003_2021-15-01_sictrl_2	sictrl	120254	30.68	meta	0	1	1
RJ003_2021-15-01_sictrl_2	sictrl	110983	31.42	early_ana	3	0.922904851397874	102411994784876
RJ003_2021-15-01_sictrl_2	sictrl	150456	29.58	early_ana	6	125115172884062	0.964146023468057
RJ003_2021-15-01_sictrl_2	sictrl	60051	33.27	ana_telo	9	0.499368004390706	108441981747066
RJ003_2021-15-01_sictrl_2	sictrl	57281	33.31	ana_telo	9	0.476333427578293	108572359843546
RJ003_2021-15-01_sictrl_2	sictrl	66526	32.52	ana_telo	12	0.553212367156186	10599739243807
RJ003_2021-15-01_sictrl_2	sictrl	60215	32.87	ana_telo	12	0.500731784389708	107138200782269
RJ003_2021-15-01_sictrl_2	sictrl	59634	33.97	ana_telo	15	0.495900344271292	110723598435463
RJ003_2021-15-01_sictrl_2	sictrl	59014	35.25	ana_telo	15	0.490744590616528	114895697522816
RJ003_2021-15-01_sictrl_2	sictrl	66476	31.14	ana_telo	18	0.552796580571124	101499348109518
RJ003_2021-15-01_sictrl_2	sictrl	66716	31.84	ana_telo	18	0.55479235617942	103780964797914
RJ003_2021-15-01_sictrl_2	sictrl	70106	30.35	ana_telo	21	0.582982686646598	0.989243807040417
RJ003_2021-15-01_sictrl_2	sictrl	65831	30.73	ana_telo	21	0.54743293362383	1001629726206
RJ003_2021-15-01_sictrl_2	sictrl	71446	30.62	ana_telo	24	0.594125767126249	0.998044328552803
RJ003_2021-15-01_sictrl_2	sictrl	65097	30.51	ana_telo	24	0.541329186555125	0.994458930899609
RJ003_2021-15-01_sictrl_2	sictrl	74596	29.63	ana_telo	27	0.620320321985131	0.965775749674055
RJ003_2021-15-01_sictrl_2	sictrl	76139	45867	ana_telo	27	0.633151496000133	0.947522816166884
RJ003_2021-15-01_sictrl_2	sictrl	80022	28.18	ana_telo	30	0.665441482196018	0.91851368970013
RJ003_2021-15-01_sictrl_2	sictrl	85637	29.17	ana_telo	30	0.712134315698438	0.950782268578879
RJ003_2021-15-01_sictrl_2	sictrl	81476	45744	ana_telo	33	0.67753255608961	0.913624511082138
RJ003_2021-15-01_sictrl_2	sictrl	90962	29.18	ana_telo	33	0.756415587007501	0.951108213820078
RJ003_2021-15-01_sictrl_2	sictrl	81109	28.77	ana_telo	36	0.674480682555258	0.9377444589309
RJ003_2021-15-01_sictrl_2	sictrl	92353	45776	ana_telo	36	0.767982769803915	0.946544980443285
RJ003_2021-15-01_sictrl_2	sictrl	87294	27.94	ana_telo	39	0.72591348312738	0.910691003911343
RJ003_2021-15-01_sictrl_2	sictrl	98.5	45990	ana_telo	39	0.819099572571391	0.948826597131682
RJ003_2021-15-01_sictrl_2	sictrl	86611	45836	ana_telo	42	0.720233838375439	0.932203389830509
RJ003_2021-15-01_sictrl_2	sictrl	112576	28.79	ana_telo	42	0.936151811997938	0.938396349413299
RJ003_2021-15-01_sictrl_2	sictrl	97323	45744	ana_telo	45	0.80931195635904	0.913624511082138
RJ003_2021-15-01_sictrl_2	sictrl	126034	27.93	ana_telo	45	104806492923312	0.910365058670143
RJ003_2021-15-01_sictrl_2	sictrl	107.96	28.75	ana_telo	48	0.897766394465049	0.937092568448501
RJ003_2021-15-01_sictrl_2	sictrl	125717	28.34	ana_telo	48	104542884228383	0.923728813559322
RJ003_2021-15-01_sictrl_2	sictrl	114676	45745	ana_telo	51	0.953614848570526	0.946219035202086
RJ003_2021-15-01_sictrl_2	sictrl	130271	28.72	ana_telo	51	108329868445124	0.936114732724902
RJ003_2021-15-01_sictrl_2	sictrl	116333	28.99	ana_telo	54	0.967394015999468	0.944915254237288
RJ003_2021-15-01_sictrl_2	sictrl	130979	28.73	ana_telo	54	108918622249572	0.936440677966102
RJ003_2021-15-01_sictrl_2	sictrl	121139	45806	ana_telo	57	100735942255559	0.946870925684485
RJ003_2021-15-01_sictrl_2	sictrl	135696	28.75	ana_telo	57	112841152893043	0.937092568448501
RJ003_2021-15-01_sictrl_2	sictrl	124845	28.82	ana_telo	60	103817752424036	0.939374185136897
RJ003_2021-15-01_sictrl_2	sictrl	142298	28.47	ana_telo	60	118331198962197	0.927966101694915
RJ003_2021-15-01_sictrl_2	sictrl	124023	29.18	ana_telo	63	103134199278194	0.951108213820078
RJ003_2021-15-01_sictrl_2	sictrl	142551	28.35	ana_telo	63	118541586974238	0.924054758800522
RJ003_2021-15-01_sictrl_2	sictrl	119229	29.21	ana_telo	66	0.991476375006237	0.952086049543677
RJ003_2021-15-01_sictrl_2	sictrl	146207	28.18	ana_telo	66	121581818484208	0.91851368970013
RJ003_2021-15-01_sictrl_2	sictrl	107454	29.21	ana_telo	69	0.893558634224225	0.952086049543677
RJ003_2021-15-01_sictrl_2	sictrl	147699	45989	ana_telo	69	122822525654032	0.916232073011734
RJ003_2021-15-01_sictrl_2	sictrl	121657	28.87	ana_telo	72	101166697157683	0.941003911342894
RJ003_2021-15-01_sictrl_2	sictrl	148407	45805	ana_telo	72	12341127945848	0.928943937418514
RJ003_2021-15-01_sictrl_2	sictrl	120544	29.35	ana_telo	75	100241156219336	0.956649282920469
RJ003_2021-15-01_sictrl_2	sictrl	154908	27.93	ana_telo	75	128817336637451	0.910365058670143
RJ003_2021-15-01_sictrl_2	sictrl	113765	29.76	ana_telo	78	0.946039216990703	0.970013037809648
RJ003_2021-15-01_sictrl_2	sictrl	155806	27.71	ana_telo	78	129564089344221	0.903194263363755
RJ003_2021-15-01_sictrl_2	sictrl	114006	29.75	ana_telo	81	0.9480433083307	0.969687092568449
RJ003_2021-15-01_sictrl_2	sictrl	159664	27.84	ana_telo	81	132772298634557	0.907431551499348
RJ003_2021-15-01_sictrl_2	sictrl	123719	29.41	ana_telo	84	102881401034477	0.958604954367666
RJ003_2021-15-01_sictrl_2	sictrl	164609	27.91	ana_telo	84	136884427960816	0.909713168187745
RJ003_2021-15-01_sictrl_2	sictrl	119381	29.51	ana_telo	87	0.992740366224824	0.961864406779661
RJ003_2021-15-01_sictrl_2	sictrl	165178	27.83	ana_telo	87	137357593094616	0.907105606258149
RJ003_2021-15-01_sictrl_2	sictrl	113057	29.47	ana_telo	90	0.94015167894623	0.960560625814863
RJ003_2021-15-01_sictrl_2	sictrl	163584	27.52	ana_telo	90	13603206546144	0.897001303780965
RJ003_2021-15-01_sictrl_2	sictrl	114436	29.51	ana_telo	93	0.95161907296223	0.961864406779661
RJ003_2021-15-01_sictrl_2	sictrl	167062	27.49	ana_telo	93	138924276947129	0.896023468057366
RJ003_2021-15-01_sictrl_2	sictrl	128.26	29.73	ana_telo	96	106657574800007	0.96903520208605
RJ003_2021-15-01_sictrl_2	sictrl	171527	28.19	ana_telo	96	142637251151729	0.91883963494133
RJ003_2021-15-01_sictrl_2	sictrl	124794	29	ana_telo	99	10377534219236	0.945241199478488
RJ003_2021-15-01_sictrl_2	sictrl	174006	27.77	ana_telo	99	144698721040464	0.905149934810952
RJ003_2021-15-01_sictrl_2	sictrl	136569	29.57	ana_telo	102	113567116270561	0.963820078226858
RJ003_2021-15-01_sictrl_2	sictrl	175511	45836	ana_telo	102	1459502386615	0.914602346805737
RJ003_2021-15-01_sictrl_2	sictrl	139883	29.53	ana_telo	105	116322949756349	0.96251629726206
RJ003_2021-15-01_sictrl_2	sictrl	174347	28.18	ana_telo	105	144982287491476	0.91851368970013
RJ003_2021-15-01_sictrl_2	sictrl	141337	29.47	ana_telo	108	117532057145708	0.960560625814863
RJ003_2021-15-01_sictrl_2	sictrl	177.37	28.19	ana_telo	108	147496133184759	0.91883963494133
RJ003_2021-15-01_sictrl_2	sictrl	145043	29.49	ana_telo	111	120613867314185	0.961212516297262
RJ003_2021-15-01_sictrl_2	sictrl	177737	28.19	ana_telo	111	147801320538194	0.91883963494133
RJ003_2021-15-01_sictrl_2	sictrl	131232	28.72	ana_telo	114	109129010261613	0.936114732724902
RJ003_2021-15-01_sictrl_2	sictrl	175675	28.29	ana_telo	114	1460866166614	0.922099087353325
RJ003_2021-15-01_sictrl_2	sictrl	144.79	29.42	ana_telo	117	120403479302144	0.958930899608866
RJ003_2021-15-01_sictrl_2	sictrl	173083	28.48	ana_telo	117	143931179004441	0.928292046936115
RJ003_2021-15-01_sictrl_2	sictrl	149419	29.45	ana_telo	120	124252831506644	0.959908735332464
RJ003_2021-15-01_sictrl_2	sictrl	173563	28.54	ana_telo	120	1443303341261	0.930247718383312
RJ003_2021-15-01_sictrl_2	sictrl	143677	29.38	ana_telo	123	119477938363797	0.957627118644068
RJ003_2021-15-01_sictrl_2	sictrl	173412	28.78	ana_telo	123	144204766577411	0.938070404172099
RJ003_2021-15-01_sictrl_2	sictrl	144398	29.47	ana_telo	126	120077502619455	0.960560625814863
RJ003_2021-15-01_sictrl_2	sictrl	177206	28.76	ana_telo	126	147359755184859	0.9374185136897
RJ003_2021-15-01_sictrl_3	sictrl	105329	32.04	meta	-3	104557366634239	0.986453201970443
RJ003_2021-15-01_sictrl_3	sictrl	100738	32.48	meta	0	1	1
RJ003_2021-15-01_sictrl_3	sictrl	164.09	28.82	early_ana	6	162887887391054	0.887315270935961
RJ003_2021-15-01_sictrl_3	sictrl	68563	30.95	ana_telo	9	0.680607119458397	0.952894088669951
RJ003_2021-15-01_sictrl_3	sictrl	60544	31.43	ana_telo	9	0.601004586154182	0.967672413793104
RJ003_2021-15-01_sictrl_3	sictrl	59178	35.08	ana_telo	12	0.587444658420854	108004926108374
RJ003_2021-15-01_sictrl_3	sictrl	54752	33.55	ana_telo	12	0.543508904286367	103294334975369
RJ003_2021-15-01_sictrl_3	sictrl	59912	35.17	ana_telo	15	0.594730886060871	108282019704434
RJ003_2021-15-01_sictrl_3	sictrl	58748	34.79	ana_telo	15	0.583176159939645	107112068965517
RJ003_2021-15-01_sictrl_3	sictrl	65135	34.54	ana_telo	18	0.646578252496575	10634236453202
RJ003_2021-15-01_sictrl_3	sictrl	61695	32.72	ana_telo	18	0.612430264646906	100738916256158
RJ003_2021-15-01_sictrl_3	sictrl	80755	31.26	ana_telo	21	0.801633941511644	0.96243842364532
RJ003_2021-15-01_sictrl_3	sictrl	71687	30.24	ana_telo	21	0.711618257261411	0.931034482758621
RJ003_2021-15-01_sictrl_3	sictrl	82336	30.64	ana_telo	24	0.817328118485576	0.943349753694581
RJ003_2021-15-01_sictrl_3	sictrl	68993	29.68	ana_telo	24	0.684875617939606	0.913793103448276
RJ003_2021-15-01_sictrl_3	sictrl	86269	29.24	ana_telo	27	0.856369989477655	0.900246305418719
RJ003_2021-15-01_sictrl_3	sictrl	74343	28.15	ana_telo	27	0.737983680438365	0.866687192118227
RJ003_2021-15-01_sictrl_3	sictrl	84663	28.87	ana_telo	30	0.840427643987373	0.888854679802956
RJ003_2021-15-01_sictrl_3	sictrl	78567	28.16	ana_telo	30	0.77991423296075	0.866995073891626
RJ003_2021-15-01_sictrl_3	sictrl	78036	45806	ana_telo	33	0.77464313367349	0.894396551724138
RJ003_2021-15-01_sictrl_3	sictrl	65806	28.38	ana_telo	33	0.653239095475392	0.873768472906404
RJ003_2021-15-01_sictrl_3	sictrl	75114	29.16	ana_telo	36	0.745637197482579	0.897783251231527
RJ003_2021-15-01_sictrl_3	sictrl	64073	29.14	ana_telo	36	0.636036053922055	0.897167487684729
RJ003_2021-15-01_sictrl_3	sictrl	84309	45990	ana_telo	39	0.836913577795867	0.896243842364532
RJ003_2021-15-01_sictrl_3	sictrl	72989	28.47	ana_telo	39	0.724542873592885	0.876539408866995
RJ003_2021-15-01_sictrl_3	sictrl	89558	28.86	ana_telo	42	0.889019039488574	0.888546798029557
RJ003_2021-15-01_sictrl_3	sictrl	74899	28.57	ana_telo	42	0.743502948241974	0.879618226600985
RJ003_2021-15-01_sictrl_3	sictrl	92226	28.97	ana_telo	45	0.915503583553376	0.891933497536946
RJ003_2021-15-01_sictrl_3	sictrl	78441	28.77	ana_telo	45	0.778663463638349	0.885775862068966
RJ003_2021-15-01_sictrl_3	sictrl	93264	45990	ana_telo	48	0.925807540352201	0.896243842364532
RJ003_2021-15-01_sictrl_3	sictrl	78782	28.84	ana_telo	48	0.782048482201354	0.887931034482759
RJ003_2021-15-01_sictrl_3	sictrl	101522	29.49	ana_telo	51	100778256467272	0.907943349753695
RJ003_2021-15-01_sictrl_3	sictrl	85586	28.88	ana_telo	51	0.849590025610991	0.889162561576355
RJ003_2021-15-01_sictrl_3	sictrl	104874	45744	ana_telo	54	104105699934484	0.871305418719212
RJ003_2021-15-01_sictrl_3	sictrl	88.23	29.24	ana_telo	54	0.875836327900097	0.900246305418719
RJ003_2021-15-01_sictrl_3	sictrl	109238	28.46	ana_telo	57	108437729555878	0.876231527093596
RJ003_2021-15-01_sictrl_3	sictrl	88.66	29.13	ana_telo	57	0.880104826381306	0.89685960591133
RJ003_2021-15-01_sictrl_3	sictrl	115258	28.97	ana_telo	60	11441362742957	0.891933497536946
RJ003_2021-15-01_sictrl_3	sictrl	86573	29.24	ana_telo	60	0.859387718636463	0.900246305418719
RJ003_2021-15-01_sictrl_3	sictrl	108959	29.25	ana_telo	63	108160773491632	0.900554187192118
RJ003_2021-15-01_sictrl_3	sictrl	84992	28.95	ana_telo	63	0.843693541662531	0.891317733990148
RJ003_2021-15-01_sictrl_3	sictrl	99663	28.93	ana_telo	66	0.989328753796978	0.89070197044335
RJ003_2021-15-01_sictrl_3	sictrl	82134	28.63	ana_telo	66	0.815322916873474	0.881465517241379
RJ003_2021-15-01_sictrl_3	sictrl	108643	29.26	ana_telo	69	107847088486966	0.900862068965517
RJ003_2021-15-01_sictrl_3	sictrl	88.42	28.81	ana_telo	69	0.877722408624352	0.887007389162562
RJ003_2021-15-01_sictrl_3	sictrl	111514	28.79	ana_telo	72	110697055728722	0.886391625615764
RJ003_2021-15-01_sictrl_3	sictrl	93997	28.79	ana_telo	72	0.933083841251564	0.886391625615764
RJ003_2021-15-01_sictrl_3	sictrl	111097	29.19	ana_telo	75	110283110643451	0.898706896551724
RJ003_2021-15-01_sictrl_3	sictrl	95426	29.19	ana_telo	75	0.947269153646092	0.898706896551724
RJ003_2021-15-01_sictrl_3	sictrl	115346	28.99	ana_telo	78	114500982747325	0.892549261083744
RJ003_2021-15-01_sictrl_3	sictrl	97159	28.99	ana_telo	78	0.964472195199428	0.892549261083744
RJ003_2021-15-01_sictrl_3	sictrl	118053	45687	ana_telo	81	117188151442355	0.923953201970444
RJ003_2021-15-01_sictrl_3	sictrl	97488	45687	ana_telo	81	0.967738092874586	0.923953201970444
RJ003_2021-15-01_sictrl_3	sictrl	116421	45929	ana_telo	84	115568107367627	0.920566502463054
RJ003_2021-15-01_sictrl_3	sictrl	99271	45929	ana_telo	84	0.985437471460621	0.920566502463054
RJ003_2021-15-01_sictrl_3	sictrl	122581	29.24	ana_telo	87	121682979610475	0.900246305418719
RJ003_2021-15-01_sictrl_3	sictrl	91088	29.24	ana_telo	87	0.904206952689154	0.900246305418719
RJ003_2021-15-01_sictrl_3	sictrl	123163	29.82	ana_telo	90	122260715916536	0.918103448275862
RJ003_2021-15-01_sictrl_3	sictrl	97.02	29.82	ana_telo	90	0.963092378248526	0.918103448275862
RJ003_2021-15-01_sictrl_3	sictrl	124.25	29.95	ana_telo	93	123339752625623	0.922105911330049
RJ003_2021-15-01_sictrl_3	sictrl	96919	29.95	ana_telo	93	0.962089777442474	0.922105911330049
RJ003_2021-15-01_sictrl_3	sictrl	121063	30.28	ana_telo	96	120176100379202	0.932266009852217
RJ003_2021-15-01_sictrl_3	sictrl	97273	30.28	ana_telo	96	0.965603843633981	0.932266009852217
RJ003_2021-15-01_sictrl_3	sictrl	120.62	45868	ana_telo	99	11973634576823	0.925800492610838
RJ003_2021-15-01_sictrl_3	sictrl	94655	45868	ana_telo	99	0.939615636601878	0.925800492610838
RJ003_2021-15-01_sictrl_3	sictrl	123099	30.17	ana_telo	102	122197184776351	0.928879310344828
RJ003_2021-15-01_sictrl_3	sictrl	98727	30.17	ana_telo	102	0.980037324544859	0.928879310344828
RJ003_2021-15-01_sictrl_3	sictrl	120861	29.52	ana_telo	105	119975580217991	0.908866995073892
RJ003_2021-15-01_sictrl_3	sictrl	96362	29.52	ana_telo	105	0.956560582898211	0.908866995073892
RJ003_2021-15-01_sictrl_3	sictrl	117737	30.22	ana_telo	108	11687446643769	0.930418719211823
RJ003_2021-15-01_sictrl_3	sictrl	104545	30.22	ana_telo	108	103779110166968	0.930418719211823
RJ003_2021-15-01_sictrl_3	sictrl	117623	30.33	ana_telo	111	116761301594235	0.933805418719212
RJ003_2021-15-01_sictrl_3	sictrl	102673	30.33	ana_telo	111	101920824316544	0.933805418719212
RJ003_2021-15-01_sictrl_3	sictrl	106531	28.62	ana_telo	114	105750560860847	0.88115763546798
RJ003_2021-15-01_sictrl_3	sictrl	90898	28.62	ana_telo	114	0.902320871964899	0.88115763546798
RJ003_2021-15-01_sictrl_3	sictrl	125389	NA	ana_telo	117	12447040838611	NA
RJ003_2021-15-01_sictrl_3	sictrl	108175	NA	ana_telo	117	10738251702436	NA
RJ003_2021-15-01_sictrl_3	sictrl	124781	29.62	ana_telo	120	123866862554349	0.911945812807882
RJ003_2021-15-01_sictrl_3	sictrl	104077	29.62	ana_telo	120	103314538704362	0.911945812807882
RJ003_2021-15-01_sictrl_3	sictrl	124706	29.89	ana_telo	123	123792411999444	0.920258620689655
RJ003_2021-15-01_sictrl_3	sictrl	107.77	29.89	ana_telo	123	106980484027874	0.920258620689655
RJ003_2021-15-01_sictrl_3	sictrl	124351	30.14	ana_telo	126	123440012706228	0.927955665024631
RJ003_2021-15-01_sictrl_3	sictrl	111248	30.14	ana_telo	126	110433004427326	0.927955665024631
RJ003_2021-15-01_sictrl_1	sictrl	41965	38.76	meta	-3	100758721698	0.992065523419503
RJ003_2021-15-01_sictrl_1	sictrl	41649	39.07	meta	0	1	1
RJ003_2021-15-01_sictrl_1	sictrl	65945	36.35	early_ana	3	158335134096857	0.930381366777579
RJ003_2021-15-01_sictrl_1	sictrl	26067	35.84	ana_telo	6	0.625873370309011	0.917327873048375
RJ003_2021-15-01_sictrl_1	sictrl	27281	41.73	ana_telo	9	0.655021729213186	106808292807781
RJ003_2021-15-01_sictrl_1	sictrl	25.89	39.88	ana_telo	9	0.621623568392999	102073201945227
RJ003_2021-15-01_sictrl_1	sictrl	26.37	43.62	ana_telo	12	0.633148454944897	111645764013309
RJ003_2021-15-01_sictrl_1	sictrl	45895	42.53	ana_telo	12	0.643472832480972	108855899667264
RJ003_2021-15-01_sictrl_1	sictrl	24891	41.95	ana_telo	15	0.597637398256861	107371384694139
RJ003_2021-15-01_sictrl_1	sictrl	25333	40.73	ana_telo	15	0.608249897956734	104248784233427
RJ003_2021-15-01_sictrl_1	sictrl	26.32	40.24	ana_telo	18	0.631947945929074	102994625031994
RJ003_2021-15-01_sictrl_1	sictrl	23866	37.95	ana_telo	18	0.573026963432495	0.971333503967238
RJ003_2021-15-01_sictrl_1	sictrl	30443	37.41	ana_telo	21	0.730941919373814	0.957512157665728
RJ003_2021-15-01_sictrl_1	sictrl	27698	39.13	ana_telo	21	0.665033974405148	100153570514461
RJ003_2021-15-01_sictrl_1	sictrl	26509	37.21	ana_telo	24	0.636485870008884	0.952393140517021
RJ003_2021-15-01_sictrl_1	sictrl	23259	37.21	ana_telo	24	0.558452783980408	0.952393140517021
RJ003_2020-12-04_sictrl_1	sictrl	48769	30.89	meta	-3	0.991259984959044	101444991789819
RJ003_2020-12-04_sictrl_1	sictrl	49199	30.45	meta	0	1	1
RJ003_2020-12-04_sictrl_1	sictrl	90241	26.39	early_ana	3	18342039472347	0.866666666666667
RJ003_2020-12-04_sictrl_1	sictrl	37513	NA	early_ana	6	0.762474847049737	NA
RJ003_2020-12-04_sictrl_1	sictrl	30418	45867	ana_telo	9	0.618264598873961	0.975369458128079
RJ003_2020-12-04_sictrl_1	sictrl	32188	32.84	ana_telo	9	0.654240939856501	107848932676519
RJ003_2020-12-04_sictrl_1	sictrl	35995	45805	ana_telo	12	0.731620561393524	0.935960591133005
RJ003_2020-12-04_sictrl_1	sictrl	37475	30.47	ana_telo	12	0.761702473627513	100065681444992
RJ003_2020-12-04_sictrl_1	sictrl	32302	30.65	ana_telo	15	0.656558060123173	100656814449918
RJ003_2020-12-04_sictrl_1	sictrl	36122	32.88	ana_telo	15	0.734201914673063	107980295566502
RJ003_2020-12-04_sictrl_1	sictrl	45228	27.52	ana_telo	18	0.919286977377589	0.903776683087028
RJ003_2020-12-04_sictrl_1	sictrl	41.32	29.71	ana_telo	18	0.83985446858676	0.975697865353038
RJ003_2020-12-04_sictrl_1	sictrl	44444	27.57	ana_telo	21	0.903351694140125	0.905418719211823
RJ003_2020-12-04_sictrl_1	sictrl	42901	30.71	ana_telo	21	0.871989268074554	100853858784893
RJ003_2020-12-04_sictrl_1	sictrl	46834	26.42	ana_telo	24	0.951929917274741	0.867651888341544
RJ003_2020-12-04_sictrl_1	sictrl	47024	25.51	ana_telo	27	0.955791784385862	0.837766830870279
RJ003_2020-12-04_sictrl_1	sictrl	51703	24.93	ana_telo	30	105089534340129	0.81871921182266
RJ003_2020-12-04_sictrl_1	sictrl	55409	24.31	ana_telo	33	112622207768451	0.798357963875205
RJ003_2020-12-04_sictrl_1	sictrl	60418	23.89	ana_telo	36	122803309010346	0.784564860426929
RJ003_2020-12-04_sictrl_1	sictrl	60962	45923	ana_telo	39	123909022541109	0.784893267651888
RJ003_2020-12-04_sictrl_1	sictrl	63921	23.83	ana_telo	42	129923372426269	0.782594417077176
RJ003_2020-12-04_sictrl_1	sictrl	80793	23.41	ana_telo	45	164216752373016	0.7688013136289
RJ003_2020-12-04_sictrl_1	sictrl	74861	23.23	ana_telo	51	152159596739771	0.762889983579639
RJ003_2020-12-04_sictrl_1	sictrl	91025	22.84	ana_telo	57	185013923047216	0.75008210180624
RJ003_2020-12-04_sictrl_1	sictrl	96223	22.69	ana_telo	60	195579178438586	0.745155993431856
RJ003_2020-12-04_sictrl_1	sictrl	99031	23.32	ana_telo	63	201286611516494	0.765845648604269
RJ003_2020-12-04_sictrl_1	sictrl	102.99	23.24	ana_telo	66	209333523039086	0.763218390804598
RJ003_2020-12-04_sictrl_1	sictrl	105.14	23.32	ana_telo	69	213703530559564	0.765845648604269
RJ003_2020-12-04_sictrl_1	sictrl	114904	45830	ana_telo	72	233549462387447	0.742200328407225
RJ003_2020-12-04_sictrl_1	sictrl	118066	22.75	ana_telo	75	239976422285006	0.747126436781609
RJ003_2020-12-04_sictrl_1	sictrl	118597	45680	ana_telo	78	241055712514482	0.755665024630542
RJ003_2020-12-04_sictrl_1	sictrl	39359	26.92	meta	-6	104708824390114	100372856077554
RJ003_2020-12-04_sictrl_1	sictrl	34844	26.46	meta	-3	0.926973316661789	0.986577181208054
RJ003_2020-12-04_sictrl_1	sictrl	37589	26.82	meta	0	1	1
RJ003_2020-12-04_sictrl_1	sictrl	23942	24.56	early_ana	3	0.636941658463912	0.915734526472781
RJ003_2020-12-04_sictrl_1	sictrl	20426	24.15	ana_telo	6	0.543403655324696	0.900447427293065
RJ003_2020-12-04_sictrl_1	sictrl	27458	25.22	ana_telo	6	0.730479661603129	0.94034302759135
RJ003_2020-12-04_sictrl_1	sictrl	23929	27.36	ana_telo	9	0.636595812604751	102013422818792
RJ003_2020-12-04_sictrl_1	sictrl	28546	27.75	ana_telo	9	0.759424299662135	103467561521253
RJ003_2020-12-04_sictrl_1	sictrl	22892	45928	ana_telo	12	0.609007954454761	107755406413125
RJ003_2020-12-04_sictrl_1	sictrl	29355	28.54	ana_telo	12	0.780946553512996	10641312453393
RJ003_2020-12-04_sictrl_1	sictrl	23.55	29.68	ana_telo	15	0.626513075633829	110663683818046
RJ003_2020-12-04_sictrl_1	sictrl	30.62	29.38	ana_telo	15	0.814600015962117	109545115585384
RJ003_2020-12-04_sictrl_1	sictrl	27648	27.98	ana_telo	18	0.735534331852404	104325130499627
RJ003_2020-12-04_sictrl_1	sictrl	30772	27.52	ana_telo	18	0.818643752161537	102609992542878
RJ003_2020-12-04_sictrl_1	sictrl	28849	26.37	ana_telo	21	0.767485168533348	0.983221476510067
RJ003_2020-12-04_sictrl_1	sictrl	34326	26.35	ana_telo	21	0.913192689350608	0.982475764354959
RJ003_2020-12-04_sictrl_1	sictrl	30885	24.89	ana_telo	24	0.821649950783474	0.928038777032066
RJ003_2020-12-04_sictrl_1	sictrl	38752	24.97	ana_telo	24	103093990263109	0.931021625652498
RJ003_2020-12-04_sictrl_1	sictrl	31025	23.64	ana_telo	27	0.825374444651361	0.881431767337808
RJ003_2020-12-04_sictrl_1	sictrl	42445	23.53	ana_telo	27	112918673016042	0.877330350484713
RJ003_2020-12-04_sictrl_1	sictrl	34629	22.99	ana_telo	30	0.92125355822182	0.857196122296793
RJ003_2020-12-04_sictrl_1	sictrl	44381	22.75	ana_telo	30	118069115964777	0.848247576435496
RJ003_2020-12-04_sictrl_1	sictrl	37.93	22.63	ana_telo	33	100907180292107	0.843773303504847
RJ003_2020-12-04_sictrl_1	sictrl	49.49	22.39	ana_telo	33	131660858229801	0.83482475764355
RJ003_2020-12-04_sictrl_1	sictrl	40928	22.38	ana_telo	36	10888291787491	0.834451901565995
RJ003_2020-12-04_sictrl_1	sictrl	49983	21.95	ana_telo	36	13297241214185	0.818419090231171
RJ003_2020-12-04_sictrl_1	sictrl	41699	22.54	ana_telo	39	110934049855011	0.840417598806861
RJ003_2020-12-04_sictrl_1	sictrl	45329	21.95	ana_telo	39	120591130383889	0.818419090231171
RJ003_2020-12-04_sictrl_1	sictrl	43141	45922	ana_telo	42	114770278538934	0.823639075316928
RJ003_2020-12-04_sictrl_1	sictrl	51855	21.61	ana_telo	42	137952592513767	0.805741983594333
RJ003_2020-12-04_sictrl_1	sictrl	40574	21.69	ana_telo	45	107941152996887	0.808724832214765
RJ003_2020-12-04_sictrl_1	sictrl	53386	21.51	ana_telo	45	142025592593578	0.802013422818792
RJ003_2020-12-04_sictrl_1	sictrl	47.34	22.22	ana_telo	48	125941099789832	0.82848620432513
RJ003_2020-12-04_sictrl_1	sictrl	46328	21.72	ana_telo	48	123248822793902	0.809843400447427
RJ003_2020-12-04_sictrl_1	sictrl	43976	21.64	ana_telo	51	116991673095853	0.806860551826995
RJ003_2020-12-04_sictrl_1	sictrl	54663	45768	ana_telo	51	145422863071643	0.797912005965697
RJ003_2020-12-04_sictrl_1	sictrl	44469	21.74	ana_telo	54	118303227007901	0.810589112602535
RJ003_2020-12-04_sictrl_1	sictrl	59419	21.36	ana_telo	54	158075500811408	0.796420581655481
RJ003_2020-12-04_sictrl_1	sictrl	41282	21.89	ana_telo	57	109824682752933	0.816181953765846
RJ003_2020-12-04_sictrl_1	sictrl	62542	21.29	ana_telo	57	166383782489558	0.793810589112602
RJ003_2020-12-04_sictrl_1	sictrl	39587	22.95	ana_telo	60	105315384820027	0.855704697986577
RJ003_2020-12-04_sictrl_1	sictrl	73116	21.28	ana_telo	60	194514352603155	0.793437733035048
RJ003_2020-12-04_sictrl_1	sictrl	39929	22.29	ana_telo	63	106225225464897	0.831096196868009
RJ003_2020-12-04_sictrl_1	sictrl	75645	21.33	ana_telo	63	201242384740217	0.795302013422819
RJ003_2020-12-04_sictrl_1	sictrl	42142	21.93	ana_telo	66	112112586128921	0.817673378076063
RJ003_2020-12-04_sictrl_1	sictrl	77808	21.72	ana_telo	66	206996727766102	0.809843400447427
RJ003_2020-12-04_sictrl_1	sictrl	28622	22.55	ana_telo	69	0.761446167761845	0.840790454884415
RJ003_2020-12-04_sictrl_1	sictrl	57.23	45710	ana_telo	69	15225198861369	0.827740492170022
RJ003_2020-12-04_sictrl_1	sictrl	29912	22.18	ana_telo	72	0.79576471840166	0.826994780014914
RJ003_2020-12-04_sictrl_1	sictrl	54107	22.19	ana_telo	72	14394370693554	0.827367636092468
RJ003_2020-12-04_sictrl_1	sictrl	51134	21.58	ana_telo	75	136034478171806	0.80462341536167
RJ003_2020-12-04_sictrl_1	sictrl	78327	21.97	ana_telo	75	208377450849983	0.819164802386279
RJ003_2021-02-07_sictrl_1	sictrl	51805	29.59	meta	0	1	1
RJ003_2021-02-07_sictrl_1	sictrl	73116	45895	early_ana	3	141136955892288	0.905711388982764
RJ003_2021-02-07_sictrl_1	sictrl	28634	29.74	ana_telo	6	0.552726570794325	100506928016222
RJ003_2021-02-07_sictrl_1	sictrl	29267	30.82	ana_telo	9	0.564945468584114	104156809733018
RJ003_2021-02-07_sictrl_1	sictrl	29.81	31.61	ana_telo	9	0.575427082327961	106826630618452
RJ003_2021-02-07_sictrl_1	sictrl	31037	32.78	ana_telo	12	0.599112054820963	110780669144981
RJ003_2021-02-07_sictrl_1	sictrl	28343	34.83	ana_telo	12	0.547109352379114	117708685366678
RJ003_2021-02-07_sictrl_1	sictrl	28.95	33.26	ana_telo	15	0.558826368111186	112402838796891
RJ003_2021-02-07_sictrl_1	sictrl	31796	33.23	ana_telo	15	0.61376315027507	112301453193646
RJ003_2021-02-07_sictrl_1	sictrl	32859	33.21	ana_telo	18	0.634282405173246	112233862791484
RJ003_2021-02-07_sictrl_1	sictrl	33.39	33.08	ana_telo	18	0.644532381044301	111794525177425
RJ003_2021-02-07_sictrl_1	sictrl	38.12	31.34	ana_telo	21	0.73583630923656	105914160189253
RJ003_2021-02-07_sictrl_1	sictrl	40485	32.54	ana_telo	21	0.78148827333269	109969584319027
RJ003_2021-02-07_sictrl_1	sictrl	42622	29.37	ana_telo	24	0.822739117845768	0.992565055762082
RJ003_2021-02-07_sictrl_1	sictrl	46.91	30.93	ana_telo	24	0.905511051056848	104528556944914
RJ003_2021-02-07_sictrl_1	sictrl	42167	27.84	ana_telo	27	0.81395618183573	0.940858398107469
RJ003_2021-02-07_sictrl_1	sictrl	48213	31.28	ana_telo	27	0.930663063410868	105711388982764
RJ003_2021-02-07_sictrl_1	sictrl	41079	26.63	ana_telo	30	0.792954348035904	0.899966204798919
RJ003_2021-02-07_sictrl_1	sictrl	52462	27.37	ana_telo	30	101268217353537	0.924974653599189
RJ003_2021-02-07_sictrl_1	sictrl	41725	25.74	ana_telo	33	0.805424186854551	0.869888475836431
RJ003_2021-02-07_sictrl_1	sictrl	56105	45743	ana_telo	33	108300357108387	0.913484285231497
RJ003_2021-02-07_sictrl_1	sictrl	42319	45682	ana_telo	36	0.816890261557765	0.848259547144306
RJ003_2021-02-07_sictrl_1	sictrl	57306	26.72	ana_telo	36	110618666151916	0.903007772896249
RJ003_2021-02-07_sictrl_1	sictrl	45582	45773	ana_telo	39	0.879876459801177	0.892193308550186
RJ003_2021-02-07_sictrl_1	sictrl	59178	45773	ana_telo	39	114232216967474	0.892193308550186
RJ003_2021-02-07_sictrl_1	sictrl	47302	26.74	ana_telo	42	0.913077888234726	0.903683676917878
RJ003_2021-02-07_sictrl_1	sictrl	59836	26.74	ana_telo	42	115502364636618	0.903683676917878
RJ003_2021-02-07_sictrl_1	sictrl	48428	45895	ana_telo	45	0.934813241965061	0.905711388982764
RJ003_2021-02-07_sictrl_1	sictrl	63592	45895	ana_telo	45	122752630055014	0.905711388982764
RJ003_2021-02-07_sictrl_1	sictrl	49338	NA	ana_telo	48	0.952379113985137	NA
RJ003_2021-02-07_sictrl_2	sictrl	37.26	28.25	meta	0	1	1
RJ003_2021-02-07_sictrl_2	sictrl	54157	27.66	early_ana	3	145348899624262	0.979115044247788
RJ003_2021-02-07_sictrl_2	sictrl	27977	29.48	ana_telo	9	0.750858829844337	104353982300885
RJ003_2021-02-07_sictrl_2	sictrl	23322	31.22	ana_telo	9	0.625925925925926	110513274336283
RJ003_2021-02-07_sictrl_2	sictrl	25131	32.28	ana_telo	12	0.674476650563607	114265486725664
RJ003_2021-02-07_sictrl_2	sictrl	22437	33.55	ana_telo	12	0.602173913043478	118761061946903
RJ003_2021-02-07_sictrl_2	sictrl	25687	45869	ana_telo	15	0.689398819108964	109982300884956
RJ003_2021-02-07_sictrl_2	sictrl	27129	32.89	ana_telo	15	0.728099838969404	116424778761062
RJ003_2021-02-07_sictrl_2	sictrl	27104	31.13	ana_telo	18	0.727428878153516	110194690265487
RJ003_2021-02-07_sictrl_2	sictrl	29014	32.15	ana_telo	18	0.778690284487386	113805309734513
RJ003_2021-02-07_sictrl_2	sictrl	26.75	29.84	ana_telo	21	0.717928073000537	105628318584071
RJ003_2021-02-07_sictrl_2	sictrl	29.52	30.31	ana_telo	21	0.792270531400966	10729203539823
RJ003_2021-02-07_sictrl_2	sictrl	28811	45775	ana_telo	24	0.773242082662373	0.992566371681416
RJ003_2021-02-07_sictrl_2	sictrl	29545	28.46	ana_telo	24	0.792941492216855	100743362831858
RJ003_2021-02-07_sictrl_2	sictrl	32821	26.66	ana_telo	27	0.880864197530864	0.943716814159292
RJ003_2021-02-07_sictrl_2	sictrl	37045	26.96	ana_telo	27	0.99422973698336	0.954336283185841
RJ003_2021-02-07_sictrl_2	sictrl	36994	45683	ana_telo	30	0.992860976918948	0.923893805309735
RJ003_2021-02-07_sictrl_2	sictrl	33731	NA	ana_telo	33	0.9052871712292	NA
RJ003_2021-02-07_sictrl_2	sictrl	30582	NA	ana_telo	45	0.820772946859903	NA
RJ003_2021-02-07_sictrl_3	sictrl	99575	30.69	meta	-6	109074278954114	0.950449055435119
RJ003_2021-02-07_sictrl_3	sictrl	94.68	30.95	meta	-3	10371230460834	0.958501083926912
RJ003_2021-02-07_sictrl_3	sictrl	91291	32.29	meta	0	1	1
RJ003_2021-02-07_sictrl_3	sictrl	114474	30.91	early_ana	3	125394617213088	0.95726231031279
RJ003_2021-02-07_sictrl_3	sictrl	156641	45747	early_ana	6	171584274462981	0.960978631155156
RJ003_2021-02-07_sictrl_3	sictrl	54.84	34.78	ana_telo	9	0.600716390443746	10771136574791
RJ003_2021-02-07_sictrl_3	sictrl	68.79	45808	ana_telo	9	0.753524443811548	0.97553422112109
RJ003_2021-02-07_sictrl_3	sictrl	52677	36.33	ana_telo	12	0.577022926684996	112511613502632
RJ003_2021-02-07_sictrl_3	sictrl	64376	33.95	ana_telo	12	0.705173565849865	105140910498606
RJ003_2021-02-07_sictrl_3	sictrl	58799	36.9	ana_telo	15	0.644083206449705	114276865902756
RJ003_2021-02-07_sictrl_3	sictrl	64.01	34.64	ana_telo	15	0.701164408320645	107277794982967
RJ003_2021-02-07_sictrl_3	sictrl	60557	36.59	ana_telo	18	0.663340307368744	113316816351812
RJ003_2021-02-07_sictrl_3	sictrl	66704	33.97	ana_telo	18	0.730674436691459	105202849179312
RJ003_2021-02-07_sictrl_3	sictrl	61328	34.61	ana_telo	21	0.671785827737674	107184886961908
RJ003_2021-02-07_sictrl_3	sictrl	72028	33.23	ana_telo	21	0.78899343856459	102911117993187
RJ003_2021-02-07_sictrl_3	sictrl	74646	32.25	ana_telo	24	0.817670964279064	0.998761226385878
RJ003_2021-02-07_sictrl_3	sictrl	95705	30.68	ana_telo	24	104835087796168	0.950139362031589
RJ003_2021-02-07_sictrl_3	sictrl	92783	45838	ana_telo	27	101634334162185	0.947661814803345
RJ003_2021-02-07_sictrl_3	sictrl	109.44	29.75	ana_telo	27	119880382513063	0.921337875503252
RJ003_2021-02-07_sictrl_3	sictrl	72572	30.69	ana_telo	30	0.794952404946819	0.950449055435119
RJ003_2021-02-07_sictrl_3	sictrl	95.78	29.26	ana_telo	30	10491724266357	0.906162898730257
RJ003_2021-02-07_sictrl_3	sictrl	97336	45686	ana_telo	33	106621682312605	0.901207804273769
RJ003_2021-02-07_sictrl_3	sictrl	110806	45686	ana_telo	33	121376696498012	0.901207804273769
RJ003_2021-02-07_sictrl_3	sictrl	98639	28.88	ana_telo	36	108048986208936	0.894394549396098
RJ003_2021-02-07_sictrl_3	sictrl	106999	28.88	ana_telo	36	117206515428684	0.894394549396098
RJ003_2021-02-07_sictrl_3	sictrl	96071	28.55	ana_telo	39	10523600354909	0.884174667079591
RJ003_2021-02-07_sictrl_3	sictrl	118938	28.55	ana_telo	39	130284474920857	0.884174667079591
RJ003_2021-02-07_sictrl_3	sictrl	109769	28.49	ana_telo	42	1202407685314	0.882316506658408
RJ003_2021-02-07_sictrl_3	sictrl	146712	28.49	ana_telo	42	160708065417182	0.882316506658408
RJ003_2021-02-07_sictrl_3	sictrl	115055	28.41	ana_telo	45	126031043585896	0.879838959430164
RJ003_2021-02-07_sictrl_3	sictrl	144.17	28.41	ana_telo	45	157923563111369	0.879838959430164
RJ003_2021-02-07_sictrl_3	sictrl	134647	NA	ana_telo	48	147492085747774	NA
RJ003_2021-02-07_sictrl_3	sictrl	156.4	NA	ana_telo	48	171320283489062	NA
RJ003_2021-02-07_sictrl_3	sictrl	143626	NA	ana_telo	51	157327666473146	NA
RJ003_2021-02-07_sictrl_3	sictrl	164065	NA	ana_telo	51	179716510937551	NA
RJ003_2021-02-07_sictrl_3	sictrl	144663	NA	ana_telo	54	158463594439759	NA
RJ003_2021-02-07_sictrl_3	sictrl	172336	NA	ana_telo	54	188776549714649	NA
RJ003_2021-02-07_sictrl_3	sictrl	157463	NA	ana_telo	57	172484691809707	NA
RJ003_2021-02-07_sictrl_3	sictrl	186489	NA	ana_telo	57	20427972089253	NA
RJ003_2021-02-07_sictrl_3	sictrl	167935	NA	ana_telo	60	183955702095497	NA
RJ003_2021-02-07_sictrl_3	sictrl	192661	NA	ana_telo	60	211040518780603	NA
RJ003_2021-02-07_sictrl_3	sictrl	173715	NA	ana_telo	63	190287103876614	NA
RJ003_2021-02-07_sictrl_3	sictrl	196746	NA	ana_telo	63	215515220558434	NA
RJ003_2021-02-07_sictrl_3	sictrl	195482	NA	ana_telo	66	214130637193152	NA
RJ003_2021-02-07_sictrl_3	sictrl	201337	NA	ana_telo	66	220544193841671	NA
RJ003_2021-02-07_sictrl_3	sictrl	188374	NA	ana_telo	69	206344546559902	NA
RJ003_2021-02-07_sictrl_3	sictrl	212708	NA	ana_telo	69	232999967138053	NA
RJ003_2021-02-07_sictrl_3	sictrl	203146	NA	ana_telo	72	222525769243408	NA
RJ003_2021-02-07_sictrl_3	sictrl	220802	NA	ana_telo	72	241866120428082	NA
RJ003_2021-02-07_sictrl_3	sictrl	214719	NA	ana_telo	75	23520281298266	NA
RJ003_2021-02-07_sictrl_3	sictrl	231287	NA	ana_telo	75	253351370890887	NA
RJ003_2021-02-07_sictrl_3	sictrl	217.21	NA	ana_telo	78	23793144997864	NA
RJ003_2021-02-07_sictrl_3	sictrl	241.86	NA	ana_telo	78	264933016398112	NA
RJ003_2021-02-07_sictrl_3	sictrl	191422	NA	ana_telo	81	209683320371121	NA
RJ003_2021-02-07_sictrl_3	sictrl	242126	NA	ana_telo	81	265224392327831	NA
RJ003_2021-02-07_sictrl_3	sictrl	214314	NA	ana_telo	84	234759176698689	NA
RJ003_2021-02-07_sictrl_3	sictrl	252902	NA	ana_telo	84	277028403676156	NA

## Sheet: S4I-K
experiment	construct	phase	internal_area_diff
exp2	sictrl	inter	56.414
exp2	sictrl	inter	74.4852
exp2	sictrl	inter	37.1216
exp2	sictrl	inter	40.3644
exp2	sictrl	inter	53.4441
exp2	sictrl	inter	31.0609
exp2	sictrl	inter	44.7718
exp2	sictrl	inter	36.3072
exp2	si1A2B	inter	2.50952
exp2	si1A2B	inter	86.7755
exp2	si1A2B	inter	0.524346
exp2	si1A2B	inter	13.5099
exp2	si1A2B	inter	12.9539
exp2	si1A2B	inter	16.322
exp2	si1A2B	inter	23.0349
exp2	si1A2B	inter	19.0299
exp2	sictrl	prometa	97.0938
exp2	si1A2B	prometa	102.169
exp2	sictrl	meta	65.9751
exp2	sictrl	meta	67.0346
exp2	sictrl	meta	77.5733
exp2	sictrl	late_telo	65.7008
exp2	sictrl	late_telo	60.2599
exp2	sictrl	late_telo	64.0966
exp2	sictrl	late_telo	37.2969
exp2	sictrl	late_telo	65.0966
exp2	si1A2B	late_telo	68.7297
exp2	si1A2B	late_telo	22.521
exp2	si1A2B	late_telo	51.5577
exp2	si1A2B	late_telo	57.3122
exp2	si1A2B	late_telo	28.6284
exp2	si1A2B	late_telo	63.1876
exp2	si1A2B	late_telo	66.041
exp3	sictrl	inter	29.9756
exp3	sictrl	inter	2.12738
exp3	sictrl	inter	39.1541
exp3	sictrl	inter	43.0513
exp3	sictrl	inter	59.8265
exp3	sictrl	inter	57.3583
exp3	sictrl	inter	5.74516
exp3	sictrl	inter	5.09509
exp3	si1A2B	inter	47.301
exp3	si1A2B	inter	40.7132
exp3	si1A2B	inter	58.667
exp3	si1A2B	inter	60.0832
exp3	si1A2B	inter	33.213
exp3	si1A2B	inter	19.9784
exp3	si1A2B	inter	33.0989
exp3	si1A2B	inter	13.3031
exp3	sictrl	prometa	88.9902
exp3	sictrl	prometa	55.5224
exp3	si1A2B	prometa	49.4559
exp3	si1A2B	prometa	67.4556
exp3	si1A2B	prometa	80.582
exp3	sictrl	meta	126.345
exp3	sictrl	meta	92.317
exp3	si1A2B	meta	80.7326
exp3	si1A2B	meta	111.533
exp3	sictrl	late_telo	58.3885
exp3	sictrl	late_telo	62.4524
exp3	sictrl	late_telo	48.8298
exp3	sictrl	late_telo	70.784
exp3	si1A2B	late_telo	64.3042
exp3	si1A2B	late_telo	44.2451
exp3	si1A2B	late_telo	49.8283
exp3	si1A2B	late_telo	32.5132
exp3	si1A2B	late_telo	52.6322
exp3	si1A2B	late_telo	65.0496
exp3	si1A2B	late_telo	71.8588
exp3	si1A2B	late_telo	35.0645
exp4	sictrl	inter	30.8055
exp4	sictrl	inter	57.7852
exp4	sictrl	inter	22.2867
exp4	sictrl	inter	63.6515
exp4	sictrl	inter	34.1385
exp4	sictrl	inter	66.08
exp4	sictrl	inter	1.67083
exp4	si1A2B	inter	57.2686
exp4	si1A2B	inter	57.7981
exp4	si1A2B	inter	97.7536
exp4	si1A2B	inter	31.5869
exp4	si1A2B	inter	44.3979
exp4	si1A2B	inter	11.8746
exp4	si1A2B	inter	7.25313
exp4	si1A2B	inter	79.4941
exp4	sictrl	prometa	80.2379
exp4	sictrl	prometa	104.784
exp4	sictrl	prometa	64.3745
exp4	sictrl	prometa	81.7413
exp4	sictrl	prometa	86.187
exp4	sictrl	prometa	64.6559
exp4	si1A2B	prometa	43.259
exp4	si1A2B	prometa	64.0353
exp4	si1A2B	prometa	92.8546
exp4	si1A2B	prometa	25.2284
exp4	si1A2B	prometa	108.027
exp4	sictrl	meta	132.852
exp4	sictrl	meta	106.442
exp4	sictrl	meta	118.059
exp4	sictrl	meta	89.5422
exp4	sictrl	meta	107.371
exp4	sictrl	meta	103.535
exp4	si1A2B	meta	99.9786
exp4	si1A2B	meta	134.424
exp4	si1A2B	meta	93.8626
exp4	sictrl	late_telo	64.1778
exp4	sictrl	late_telo	52.1251
exp4	sictrl	late_telo	36.492
exp4	si1A2B	late_telo	55.5983
exp4	si1A2B	late_telo	54.2718
exp4	si1A2B	late_telo	74.4479

## Sheet: S4L
cell_type	area
sictrl	45778
sictrl	44197
sictrl	24473
sictrl	12875
sictrl	41275
sictrl	18445
sictrl	17.67
sictrl	15615
sictrl	29403
sictrl	45689
sictrl	10959
sictrl	13575
sictrl	27426
sictrl	17441
sictrl	30437
sictrl	43466
sictrl	30164
sictrl	13150
sictrl	36373
sictrl	25628
sictrl	42064
sictrl	28946
sictrl	46388
sictrl	45931
sictrl	16497
sictrl	28185
sictrl	35096
sictrl	12875
sictrl	42491
sictrl	14093
sictrl	12540
sictrl	28307
sictrl	41334
sictrl	27395
sictrl	15858
sictrl	30317
sictrl	19085
sictrl	26512
sictrl	32174
sictrl	13181
sictrl	17533
sictrl	33756
sictrl	12905
sictrl	26390
sictrl	12785
sictrl	45781
sictrl	41275
sictrl	21976
sictrl	43556
sictrl	45717
sictrl	21976
sictrl	30773
sictrl	11933
sictrl	11689
sictrl	22068
sictrl	14793
sictrl	28522
sictrl	13.86
sictrl	32143
sictrl	20699
sictrl	35065
sictrl	14336
sictrl	21398
sictrl	43132
sictrl	45813
sictrl	15.34
sictrl	24412
sictrl	41275
sictrl	16469
sictrl	18719
sictrl	20760
sictrl	20333
sictrl	19572
sictrl	15766
sictrl	35796
sictrl	43922
sictrl	42095
sictrl	45966
sictrl	46388
sictrl	29221
sictrl	28856
sictrl	23.35
sictrl	29587
sictrl	45995
sictrl	42064
sictrl	45905
sictrl	45904
sictrl	46082
sictrl	17.58
sictrl	44986
sictrl	45870
sictrl	11444
sictrl	12844
sictrl	17349
sictrl	20210
sictrl	35217
sictrl	16742
sictrl	45994
sictrl	24108
sictrl	13.65
sictrl	27061
sictrl	14763
sictrl	45792
sictrl	20821
sictrl	35796
sictrl	32448
sictrl	26390
sictrl	18780
sictrl	43831
sictrl	17989
sictrl	34455
sictrl	15707
sictrl	44927
sictrl	28522
sictrl	14001
sictrl	12114
sictrl	30225
sictrl	18264
sictrl	45783
sictrl	45721
sictrl	45811
sictrl	34001
sictrl	13181
sictrl	35582
sictrl	36192
sictrl	32540
sictrl	33270
sictrl	24108
sictrl	24532
sictrl	14763
sictrl	13.28
sictrl	30560
sictrl	44896
sictrl	43132
sictrl	20149
sictrl	15373
sictrl	19725
sictrl	29738
sictrl	27546
sictrl	22706
sictrl	19391
sictrl	41760
sictrl	29252
sictrl	13971
sictrl	16589
sictrl	15.60
sictrl	45996
sictrl	28550
sictrl	35186
sictrl	5.00
sictrl	19450
sictrl	12875
sictrl	31686
sictrl	16.90
sictrl	32629
sictrl	27211
sictrl	45658
sictrl	23408
sictrl	31321
sictrl	42156
sictrl	30742
sictrl	15.82
sictrl	25.18
sictrl	33604
sictrl	45323
sictrl	33756
sictrl	41334
sictrl	13575
sictrl	19085
sictrl	17899
sictrl	45658
sictrl	42370
sictrl	43952
sictrl	35796
sictrl	29646
sictrl	14124
sictrl	46813
sictrl	15707
sictrl	25235
sictrl	22313
sictrl	32021
sictrl	42736
sictrl	19419
sictrl	20241
sictrl	45934
sictrl	30407
sictrl	28491
sictrl	31444
sictrl	28491
sictrl	33970
sictrl	35827
sictrl	45663
sictrl	12114
sictrl	28550
sictrl	34090
sictrl	31079
sictrl	42401
sictrl	45822
sictrl	30103
sictrl	43344
sictrl	27485
sictrl	44621
sictrl	22678
sictrl	26024
sictrl	17624
sictrl	45882
sictrl	46023
sictrl	31048
sictrl	41640
sictrl	12844
sictrl	25294
sictrl	14.76
sictrl	32295
sictrl	17.90
sictrl	26451
sictrl	11414
sictrl	35674
sictrl	25447
sictrl	18233
sictrl	14.45
sictrl	43101
sictrl	16497
sictrl	19419
sictrl	19025
sictrl	17502
sictrl	15.73
sictrl	20880
sictrl	44105
sictrl	16.63
sictrl	18780
sictrl	45881
sictrl	13.90
sictrl	25294
sictrl	42887
sictrl	19391
sictrl	45352
sictrl	45918
sictrl	26330
sictrl	33725
sictrl	21.80
sictrl	20729
sictrl	12420
sictrl	18719
sictrl	45812
sictrl	16346
sictrl	45844
sictrl	45931
sictrl	20455
sictrl	13.62
sictrl	45870
sictrl	44713
sictrl	45689
sictrl	28307
sictrl	17.45
sictrl	46905
sictrl	16.22
sictrl	14.22
sictrl	20333
sictrl	13.64
sictrl	31168
sictrl	25235
sictrl	12785
sictrl	16103
sictrl	31079
sictrl	21217
sictrl	27791
sictrl	44593
sictrl	20911
sictrl	14.27
sictrl	45017
sictrl	43952
sictrl	18264
sictrl	29221
sictrl	35521
sictrl	13516
sictrl	15008
sictrl	24898
sictrl	11049
sictrl	45737
sictrl	17168
sictrl	18264
sictrl	43466
sictrl	27851
sictrl	14.36
sictrl	26634
sictrl	16224
sictrl	42917
sictrl	21916
sictrl	18.64
sictrl	45352
sictrl	12571
sictrl	18295
sictrl	20090
sictrl	41609
sictrl	35796
sictrl	41275
sictrl	1.00
sictrl	34335
sictrl	17472
sictrl	46054
sictrl	19784
sictrl	20941
sictrl	43132
sictrl	29587
sictrl	13241
sictrl	26846
sictrl	45962
sictrl	44501
sictrl	29587
sictrl	45661
sictrl	46388
sictrl	12875
sictrl	19085
sictrl	15373
sictrl	32203
sictrl	23437
sictrl	45811
sictrl	46082
sictrl	44986
sictrl	45717
sictrl	19176
sictrl	23012
sictrl	45753
sictrl	28399
sictrl	45383
sictrl	46753
sictrl	17227
sictrl	35855
sictrl	17168
sictrl	25569
sictrl	15401
sictrl	30042
sictrl	24869
sictrl	17685
sictrl	20515
sictrl	43831
sictrl	16254
sictrl	28157
sictrl	42767
sictrl	42917
sictrl	15432
sictrl	43191
sictrl	15432
sictrl	13210
sictrl	27485
sictrl	28491
sictrl	27760
sictrl	45904
sictrl	45903
sictrl	21582
sictrl	29587
sictrl	46266
sictrl	21245
sictrl	45047
sictrl	41365
sictrl	45839
sictrl	45444
sictrl	45017
sictrl	14124
sictrl	14977
sictrl	27089
sictrl	17899
sictrl	21125
sictrl	45108
sictrl	45690
sictrl	34820
sictrl	44621
sictrl	15.65
sictrl	25173
sictrl	19998
sictrl	45839
sictrl	33695
sictrl	26724
sictrl	43132
sictrl	17899
sictrl	45292
sictrl	45766
sictrl	32660
sictrl	16.67
sictrl	46784
sictrl	16072
sictrl	43252
sictrl	23743
sictrl	46388
sictrl	45719
sictrl	15008
sictrl	16.87
sictrl	46023
sictrl	19054
sictrl	13.38
sictrl	44713
sictrl	31717
sictrl	42767
sictrl	12114
sictrl	34090
sictrl	15.40
sictrl	10959
sictrl	16.62
sictrl	41579
sictrl	28157
sictrl	14.84
sictrl	22282
sictrl	15.66
sictrl	18264
sictrl	16.21
sictrl	45659
sictrl	32599
sictrl	20760
sictrl	24593
sictrl	17227
sictrl	45383
sictrl	17958
sictrl	32387
sictrl	45781
sictrl	30348
sictrl	22313
sictrl	41791
sictrl	24139
sictrl	20852
sictrl	31048
sictrl	42583
sictrl	45839
sictrl	24898
sictrl	30773
sictrl	32143
sictrl	25569
sictrl	29983
sictrl	24473
sictrl	18019
sictrl	21582
sictrl	17899
sictrl	11933
sictrl	42705
sictrl	14246
sictrl	24898
sictrl	24473
sictrl	45413
sictrl	43101
sictrl	29221
sictrl	28491
sictrl	11475
sictrl	18994
sictrl	16772
sictrl	18841
sictrl	21367
sictrl	43191
sictrl	14.70
sictrl	15.72
sictrl	45998
sictrl	11018
sictrl	44593
sictrl	17227
sictrl	43221
sictrl	15.18
sictrl	45995
sictrl	31837
sictrl	15858
sictrl	12510
sictrl	41334
sictrl	13516
sictrl	14885
sictrl	16346
sictrl	46753
sictrl	18.36
sictrl	46478
sictrl	36220
sictrl	45659
sictrl	14277
sictrl	12571
sictrl	18780
sictrl	20241
sictrl	11720
sictrl	13940
sictrl	17593
sictrl	45659
sictrl	13971
sictrl	21551
sictrl	41395
sictrl	35309
sictrl	24289
sictrl	43040
sictrl	13912
sictrl	25.31
sictrl	16072
sictrl	42005
sictrl	30011
sictrl	22.24
sictrl	13150
sictrl	46023
sictrl	43101
sictrl	22.53
sictrl	11689
sictrl	45810
sictrl	43466
sictrl	45718
sictrl	42736
sictrl	12206
sictrl	31656
sictrl	28216
sictrl	45871
sictrl	31413
sictrl	45689
sictrl	45993
sictrl	14093
sictrl	23193
sictrl	45907
sictrl	29983
sictrl	14001
sictrl	30773
sictrl	45793
sictrl	45840
sictrl	42736
sictrl	33604
sictrl	45843
sictrl	45852
sictrl	16.89
sictrl	45971
sictrl	23071
sictrl	45874
sictrl	14.60
sictrl	22372
sictrl	32234
sictrl	13119
sictrl	30407
sictrl	45719
sictrl	35582
sictrl	27638
sictrl	30317
sictrl	44287
sictrl	16742
sictrl	45694
sictrl	42491
sictrl	28338
sictrl	25689
sictrl	46002
sictrl	2.00
sictrl	35977
sictrl	45078
sictrl	15.73
sictrl	26115
sictrl	41275
sictrl	41334
sictrl	45873
sictrl	44562
sictrl	25204
sictrl	24412
sictrl	19025
sictrl	11689
sictrl	12844
sictrl	33055
sictrl	45693
sictrl	45749
sictrl	42736
sictrl	12420
sictrl	16954
sictrl	43831
sictrl	29860
sictrl	22098
sictrl	11202
sictrl	21947
sictrl	28185
sictrl	30468
sictrl	32143
sictrl	45902
sictrl	24139
sictrl	22737
sictrl	14611
sictrl	45781
sictrl	27576
sictrl	45809
sictrl	13881
sictrl	3.00
sictrl	34213
sictrl	15707
sictrl	42036
sictrl	22.97
sictrl	31444
sictrl	45661
sictrl	32174
sictrl	34335
sictrl	41883
sictrl	33817
sictrl	41275
sictrl	23437
sictrl	25082
sictrl	19054
sictrl	45748
sictrl	34394
sictrl	23408
sictrl	15342
sictrl	28856
sictrl	44927
sictrl	16.55
sictrl	16.75
sictrl	45846
sictrl	45902
sictrl	28550
sictrl	24838
sictrl	45875
sictrl	33270
sictrl	17624
sictrl	26816
sictrl	45967
sictrl	19146
sictrl	28764
sictrl	13332
sictrl	44317
sictrl	35125
sictrl	11933
sictrl	25965
sictrl	25235
sictrl	23224
sictrl	45658
sictrl	10959
sictrl	12420
sictrl	26.59
sictrl	42736
sictrl	43282
sictrl	26665
sictrl	46388
sictrl	13.66
sictrl	34578
sictrl	28915
sictrl	44593
sictrl	42036
sictrl	32174
sictrl	31199
sictrl	19.65
sictrl	14366
sictrl	23071
sictrl	18142
sictrl	45689
sictrl	14977
sictrl	15646
sictrl	21459
sictrl	45870
sictrl	44409
sictrl	45658
sictrl	45659
sictrl	34001
sictrl	27.16
sictrl	41334
sictrl	22678
sictrl	41275
sictrl	14.54
sictrl	26665
sictrl	29952
sictrl	24139
sictrl	30651
sictrl	45778
sictrl	46905
sictrl	29707
sictrl	17258
sictrl	46388
sictrl	45719
sictrl	14.65
sictrl	14642
sictrl	20790
sictrl	33970
sictrl	25689
sictrl	16.93
sictrl	35186
sictrl	18295
sictrl	28185
sictrl	45809
sictrl	45383
sictrl	13.41
sictrl	19450
sictrl	27395
sictrl	28946
sictrl	34700
sictrl	24228
sictrl	16346
sictrl	44958
sictrl	30103
sictrl	17593
sictrl	19756
sictrl	45823
sictrl	45951
sictrl	45689
sictrl	27791
sictrl	15.40
sictrl	45017
sictrl	17168
sictrl	32234
sictrl	27760
sictrl	34759
sictrl	13089
sictrl	45931
sictrl	18.26
sictrl	14977
sictrl	45839
sictrl	18629
sictrl	30803
sictrl	45842
sictrl	43831
sictrl	14.43
sictrl	23132
sictrl	31107
sictrl	44805
sictrl	15.47
sictrl	11994
sictrl	13.66
sictrl	11628
sictrl	18.81
sictrl	32874
sictrl	13971
sictrl	19784
sictrl	45690
sictrl	29.17
sictrl	17533
sictrl	20821
sictrl	17989
sictrl	27607
sictrl	45689
sictrl	13150
sictrl	45962
sictrl	12055
sictrl	20090
sictrl	15128
sictrl	16285
sictrl	45992
sictrl	24473
sictrl	12055
sictrl	26330
sictrl	44593
sictrl	20668
sictrl	21245
sictrl	16.28
sictrl	2.00
sictrl	19.68
sictrl	45823
sictrl	45759
sictrl	24838
sictrl	18.57
sictrl	23316
sictrl	26999
sictrl	26.74
sictrl	43497
sictrl	45902
sictrl	45872
sictrl	23408
sictrl	15523
sictrl	35855
sictrl	45786
sictrl	41913
sictrl	45839
sictrl	43101
sictrl	16438
sictrl	42736
sictrl	42979
sictrl	19085
sictrl	43709
sictrl	42036
sictrl	21916
sictrl	3.00
sictrl	46001
sictrl	34790
sictrl	15.46
sictrl	20455
sictrl	42036
sictrl	15373
sictrl	44287
sictrl	16.23
sictrl	41730
sictrl	47150
sictrl	23043
sictrl	11749
sictrl	45941
sictrl	17199
sictrl	45962
sictrl	29983
sictrl	20486
sictrl	47239
sictrl	32082
sictrl	15.72
sictrl	15008
sictrl	25235
sictrl	21.27
sictrl	22341
sictrl	30682
sictrl	45752
sictrl	22.85
sictrl	30348
sictrl	44835
sictrl	42491
sictrl	45752
sictrl	11871
sictrl	14.24
sictrl	26207
sictrl	10.00
sictrl	32387
sictrl	12754
sictrl	27851
sictrl	26420
sictrl	13.22
sictrl	17349
sictrl	11720
sictrl	25934
sictrl	27820
sictrl	25294
sictrl	20760
sictrl	45784
sictrl	21732
sictrl	45964
sictrl	14977
sictrl	16132
sictrl	45813
sictrl	22282
sictrl	45689
sictrl	16497
sictrl	20180
sictrl	13181
sictrl	20090
sictrl	12785
sictrl	44743
sictrl	43132
sictrl	14336
sictrl	46784
sictrl	41275
sictrl	32568
sictrl	45728
sictrl	46508
sictrl	31444
sictrl	13.35
sictrl	12997
sictrl	17.31
sictrl	20972
sictrl	46753
sictrl	45812
sictrl	41760
sictrl	46235
sictrl	45689
sictrl	46296
sictrl	19299
sictrl	16619
sictrl	43221
sictrl	13.15
sictrl	11355
sictrl	35977
sictrl	45658
sictrl	29252
sictrl	13881
sictrl	12816
sictrl	19146
sictrl	23132
sictrl	17168
sictrl	45695
sictrl	34335
sictrl	45965
sictrl	28338
sictrl	46204
sictrl	21976
sictrl	23833
sictrl	31503
sictrl	45292
sictrl	11902
sictrl	29860
sictrl	35431
sictrl	21702
sictrl	14.98
sictrl	24259
sictrl	12816
sictrl	20637
sictrl	27791
sictrl	22678
sictrl	44562
sictrl	17288
sictrl	23408
sictrl	18629
sictrl	17593
sictrl	33695
sictrl	42795
sictrl	16803
sictrl	42522
sictrl	19.21
sictrl	14.23
sictrl	34366
sictrl	29738
sictrl	20486
sictrl	47088
sictrl	13.42
sictrl	21582
sictrl	15128
sictrl	24259
sictrl	45139
sictrl	21367
sictrl	20607
sictrl	42979
sictrl	22098
sictrl	29983
sictrl	20333
sictrl	15.16
sictrl	43252
sictrl	21916
sictrl	35551
sictrl	11293
sictrl	13150
sictrl	41671
sictrl	18.22
sictrl	35796
sictrl	1.00
sictrl	45992
sictrl	28216
sictrl	15646
sictrl	25934
sictrl	18203
sictrl	16.00
sictrl	45597
sictrl	16.96
sictrl	29312
sictrl	14.23
sictrl	14.90
sictrl	15432
sictrl	20852
sictrl	11720
sictrl	17930
sictrl	14093
sictrl	28491
sictrl	41275
sictrl	35.93
sictrl	12785
sictrl	18050
sictrl	28126
sictrl	34029
sictrl	15.25
sictrl	34943
sictrl	33298
sictrl	35947
sictrl	14611
sictrl	43831
sictrl	36434
sictrl	33909
sictrl	30803
sictrl	45658
sictrl	43952
sictrl	27211
sictrl	26085
sictrl	41275
sictrl	16.19
sictrl	45719
sictrl	21.78
sictrl	42095
sictrl	31990
sictrl	45969
sictrl	22037
sictrl	17168
sictrl	26.33
sictrl	46753
sictrl	42248
sictrl	24654
sictrl	16711
sictrl	18629
sictrl	12086
sictrl	22313
sictrl	41275
sictrl	44409
sictrl	45047
sictrl	14977
sictrl	46600
sictrl	44562
sictrl	22068
sictrl	45784
sictrl	17380
sictrl	25600
sictrl	45078
sictrl	24532
sictrl	43132
sictrl	45817
sictrl	34700
sictrl	43101
sictrl	29983
sictrl	42430
sictrl	36161
sictrl	31868
sictrl	42064
sictrl	34335
sictrl	12785
sictrl	28856
sictrl	15.89
sictrl	14916
sictrl	45692
sictrl	33298
sictrl	17.14
sictrl	33239
sictrl	11324
sictrl	45723
sictrl	17.46
sictrl	19541
sictrl	21186
sictrl	15827
sictrl	13394
sictrl	11475
sictrl	16132
sictrl	17715
sictrl	27638
sictrl	28887
sictrl	5.00
sictrl	34394
sictrl	15.36
sictrl	19725
sictrl	25689
sictrl	20180
sictrl	42005
sictrl	12571
sictrl	20029
sictrl	12844
sictrl	35156
sictrl	45779
sictrl	45818
sictrl	45719
sictrl	14.75
sictrl	24473
sictrl	35612
sictrl	14611
sictrl	12844
sictrl	46419
sictrl	46235
sictrl	13.53
sictrl	19054
sictrl	31472
sictrl	24139
sictrl	30042
sictrl	11383
sictrl	31291
sictrl	41275
sictrl	18.24
sictrl	45755
sictrl	45719
sictrl	19025
sictrl	19.20
sictrl	17533
sictrl	20637
sictrl	26390
sictrl	28185
sictrl	46600
sictrl	45692
sictrl	45690
sictrl	19511
sictrl	45748
sictrl	16438
sictrl	45902
sictrl	45699
sictrl	41640
sictrl	45719
sictrl	32660
sictrl	14.20
sictrl	45779
sictrl	14032
sictrl	26359
sictrl	35796
sictrl	26451
sictrl	13.78
sictrl	29099
sictrl	28216
sictrl	45841
sictrl	11871
sictrl	44228
sictrl	11780
sictrl	45662
sictrl	18050
sictrl	14277
sictrl	43466
sictrl	43466
sictrl	30468
sictrl	28703
sictrl	35431
sictrl	45658
sictrl	17.28
sictrl	45844
sictrl	47362
sictrl	44652
sictrl	26390
sictrl	28887
sictrl	45992
sictrl	14.51
sictrl	41275
sictrl	12875
sictrl	18445
sictrl	42522
sictrl	34425
sictrl	23743
sictrl	24047
sictrl	23012
sictrl	45748
sictrl	36008
sictrl	42005
sictrl	29618
sictrl	45931
sictrl	43831
sictrl	41275
sictrl	45839
sictrl	45814
sictrl	45444
sictrl	45748
sictrl	22282
sictrl	25750
sictrl	17685
sictrl	41395
sictrl	24504
sictrl	19572
sictrl	33970
sictrl	11293
sictrl	29312
sictrl	22313
sictrl	15097
sictrl	45870
sictrl	16497
sictrl	34455
sictrl	15.85
sictrl	24838
sictrl	35156
sictrl	45839
sictrl	30407
sictrl	46784
sictrl	14671
sictrl	26451
sictrl	21186
sictrl	45566
sictrl	35431
sictrl	45673
sictrl	30498
sictrl	23590
sictrl	18.22
sictrl	17.70
sictrl	16163
sictrl	45901
sictrl	45788
sictrl	15585
sictrl	45969
sictrl	33817
sictrl	20637
sictrl	13.13
sictrl	35096
sictrl	15493
sictrl	43952
sictrl	35156
sictrl	32874
sictrl	28946
sictrl	45809
sictrl	44986
sictrl	34912
sictrl	29252
sictrl	45872
sictrl	45108
sictrl	25659
sictrl	20880
sictrl	18019
sictrl	25020
sictrl	27150
sictrl	45934
sictrl	44348
sictrl	28307
sictrl	15.56
sictrl	28946
sictrl	29281
sictrl	25750
sictrl	42036
sictrl	28246
sictrl	28185
sictrl	28185
sictrl	23437
sictrl	17168
sictrl	41518
sictrl	33573
sictrl	15.72
sictrl	41275
sictrl	11324
sictrl	14946
sictrl	30468
sictrl	21429
sictrl	16132
sictrl	21976
sictrl	36312
sictrl	25934
sictrl	45931
sictrl	45658
sictrl	45200
sictrl	41275
sictrl	25204
sictrl	41365
sictrl	45841
sictrl	29007
sictrl	35521
sictrl	45839
sictrl	30713
sictrl	23377
sictrl	32964
sictrl	26359
sictrl	45992
sictrl	34455
sictrl	13881
sictrl	45904
sictrl	14.66
sictrl	21947
sictrl	45782
sictrl	31413
sictrl	31444
sictrl	22.72
sictrl	45965
sictrl	13028
sictrl	45962
sictrl	46997
sictrl	45748
sictrl	18323
sictrl	16438
sictrl	44287
sictrl	34001
sictrl	20821
sictrl	45754
sictrl	44348
sictrl	16.43
sictrl	45689
sictrl	29587
sictrl	18629
sictrl	45901
sictrl	45780
sictrl	45814
sictrl	15.23
sictrl	35247
sictrl	14611
sictrl	46388
sictrl	27089
sictrl	45790
sictrl	14977
sictrl	13.33
sictrl	46388
sictrl	45818
sictrl	45108
sictrl	45661
sictrl	45697
sictrl	41275
sictrl	46388
sictrl	17.98
sictrl	46905
sictrl	45826
sictrl	45663
sictrl	45292
sictrl	14793
sictrl	45717
sictrl	44378
sictrl	14124
sictrl	21551
sictrl	41699
sictrl	16893
sictrl	14.68
sictrl	12086
sictrl	16.53
sictrl	45748
sictrl	34731
sictrl	47119
sictrl	41821
sictrl	35156
sictrl	45998
sictrl	45694
sictrl	11355
sictrl	30407
sictrl	45696
sictrl	33329
sictrl	26146
sictrl	31444
sictrl	27395
sictrl	21641
sictrl	15067
sictrl	17.55
sictrl	10.00
sictrl	13.46
sictrl	20821
sictrl	16072
sictrl	18323
sictrl	21641
sictrl	41699
sictrl	45998
sictrl	19391
sictrl	19572
sictrl	11597
sictrl	25628
sictrl	22282
sictrl	45658
sictrl	44986
sictrl	45734
sictrl	17319
sictrl	22.83
sictrl	17227
sictrl	20271
sictrl	31503
sictrl	3.00
sictrl	16681
sictrl	41426
sictrl	30195
sictrl	16.90
sictrl	34455
sictrl	45720
sictrl	17.92
sictrl	18080
sictrl	34912
sictrl	45965
sictrl	16.94
sictrl	19876
sictrl	13971
sictrl	43586
sictrl	25659
sictrl	45661
sictrl	11383
sictrl	41640
sictrl	22.39
sictrl	20.48
sictrl	44348
sictrl	24473
sictrl	46784
sictrl	33970
sictrl	21641
sictrl	29618
sictrl	45773
sictrl	24351
sictrl	23102
sictrl	45992
sictrl	16469
sictrl	45966
sictrl	21671
sictrl	45873
sictrl	27607
sictrl	45781
sictrl	19480
sictrl	45779
sictrl	45792
sictrl	42491
sictrl	30498
sictrl	28491
sictrl	31929
sictrl	25235
sictrl	45697
sictrl	42461
sictrl	10959
sictrl	19391
sictrl	14.48
sictrl	23468
sictrl	45870
sictrl	46447
sictrl	22737
sictrl	22433
sictrl	28095
sictrl	3.00
sictrl	14246
sictrl	20.25
sictrl	23132
sictrl	33239
sictrl	13.35
sictrl	14.19
sictrl	32599
sictrl	43405
sictrl	34700
sictrl	24473
sictrl	24898
sictrl	32174
sictrl	11841
sictrl	32629
sictrl	45811
sictrl	46174
sictrl	31168
sictrl	18749
sictrl	27881
sictrl	20486
sictrl	29738
sictrl	26846
sictrl	35247
sictrl	31079
sictrl	11444
sictrl	46874
sictrl	44105
sictrl	45876
sictrl	43831
sictrl	34973
sictrl	19.54
sictrl	44075
sictrl	12420
sictrl	19391
sictrl	41275
sictrl	14.23
sictrl	35796
sictrl	19725
sictrl	46997
sictrl	45996
sictrl	24838
sictrl	18841
sictrl	22037
sictrl	45719
sictrl	29465
sictrl	23102
sictrl	1.00
sictrl	26330
sictrl	17930
sictrl	45841
sictrl	29.37
sictrl	45352
sictrl	34486
sictrl	11841
sictrl	19.69
sictrl	18.59
sictrl	32874
sictrl	45689
sictrl	19725
sictrl	46296
sictrl	13181
sictrl	23316
sictrl	47119
sictrl	27.22
sictrl	29738
sictrl	27030
sictrl	43709
sictrl	36161
sictrl	43132
sictrl	47088
sictrl	46447
sictrl	45200
sictrl	13.34
sictrl	15.33
sictrl	45993
sictrl	19085
sictrl	35855
sictrl	45779
sictrl	45779
sictrl	17227
sictrl	44866
sictrl	17654
sictrl	45017
sictrl	45780
sictrl	16803
sictrl	13516
sictrl	28491
sictrl	32933
sictrl	11720
sictrl	16163
sictrl	12420
sictrl	11720
sictrl	28460
sictrl	45779
sictrl	31138
sictrl	45855
sictrl	35217
sictrl	45904
sictrl	44621
sictrl	17593
sictrl	34851
sictrl	19906
sictrl	30803
sictrl	21610
sictrl	34060
sictrl	20149
sictrl	43831
sictrl	45937
sictrl	32356
sictrl	32874
sictrl	46054
sictrl	29312
sictrl	17533
sictrl	24532
sictrl	27515
sictrl	45814
sictrl	27485
sictrl	22037
sictrl	21582
sictrl	19085
sictrl	31048
sictrl	16285
sictrl	45728
sictrl	45670
sictrl	18.43
sictrl	23833
sictrl	42064
sictrl	11018
sictrl	25294
sictrl	35674
sictrl	11505
sictrl	17.20
sictrl	45962
sictrl	33512
sictrl	42826
sictrl	42309
sictrl	14458
sictrl	13971
sictrl	27395
sictrl	27791
sictrl	23833
sictrl	20241
sictrl	45999
sictrl	16862
sictrl	45694
sictrl	22282
sictrl	45905
sictrl	28216
sictrl	28307
sictrl	27851
sictrl	10959
sictrl	15797
sictrl	45673
sictrl	23071
sictrl	19419
sictrl	46447
sictrl	30164
sictrl	22678
sictrl	42795
sictrl	18295
sictrl	45992
sictrl	45292
sictrl	15.92
sictrl	18629
sictrl	42156
sictrl	23924
sictrl	16.98
sictrl	45706
sictrl	36251
sictrl	45699
sictrl	31747
sictrl	46082
sictrl	24504
sictrl	45717
sictrl	45749
sictrl	45839
sictrl	16193
sictrl	30803
sictrl	15.26
sictrl	23071
sictrl	20121
sictrl	21337
sictrl	15.95
sictrl	45941
sictrl	32874
sictrl	24685
sictrl	23651
sictrl	19937
sictrl	12055
sictrl	16072
sictrl	45780
sictrl	31778
sictrl	15707
sictrl	41306
sictrl	19360
sictrl	36008
sictrl	30286
sictrl	43466
sictrl	45717
sictrl	13547
sictrl	41306
sictrl	28185
sictrl	18.28
sictrl	32599
sictrl	27273
sictrl	22463
sictrl	34851
sictrl	13.16
sictrl	28550
sictrl	16193
sictrl	33604
sictrl	1.00
sictrl	42795
sictrl	27485
sictrl	24108
sictrl	27638
sictrl	45932
sictrl	44409
sictrl	12632
sictrl	45931
sictrl	12420
sictrl	45901
sictrl	45839
sictrl	45751
sictrl	45809
sictrl	19784
sictrl	18203
sictrl	44986
sictrl	27426
sictrl	33970
sictrl	14611
sictrl	14611
sictrl	17046
sictrl	18.25
sictrl	27791
sictrl	44409
sictrl	29860
sictrl	14.26
sictrl	1.00
sictrl	45872
sictrl	15373
sictrl	15373
sictrl	28703
sictrl	45908
sictrl	34731
sictrl	24.93
sictrl	43101
sictrl	34516
sictrl	34121
sictrl	12451
sictrl	32234
sictrl	32933
sictrl	28887
sictrl	46006
sictrl	43770
sictrl	43466
sictrl	29952
sictrl	19664
sictrl	45839
sictrl	45778
sictrl	45765
sictrl	11720
sictrl	12420
sictrl	16.49
sictrl	45748
sictrl	13.84
sictrl	16893
sictrl	13.96
sictrl	31656
sictrl	13181
sictrl	29037
sictrl	43922
sictrl	45748
sictrl	17899
sictrl	19115
sictrl	19025
sictrl	28185
sictrl	31291
sictrl	42036
sictrl	20149
sictrl	28856
sictrl	29342
sictrl	45908
sictrl	13.98
sictrl	33117
sictrl	15250
sictrl	16072
sictrl	14.71
sictrl	41334
sictrl	45946
sictrl	44805
sictrl	34335
sictrl	19906
sictrl	13.99
sictrl	14.60
sictrl	31778
sictrl	31778
sictrl	25934
sictrl	31837
sictrl	45782
sictrl	13.96
sictrl	11597
sictrl	19633
sictrl	45662
sictrl	45690
sictrl	27576
sictrl	30103
sictrl	17.34
sictrl	23377
sictrl	14246
sictrl	45916
sictrl	26330
sictrl	45658
sictrl	15.96
sictrl	25600
sictrl	29526
sictrl	13.62
sictrl	43891
sictrl	14.57
sictrl	42736
sictrl	44621
sictrl	13.57
sictrl	22555
sictrl	3.00
sictrl	8.00
sictrl	42309
sictrl	13.26
sictrl	33239
sictrl	45724
sictrl	18749
sictrl	21217
sictrl	24473
sictrl	35065
sictrl	15.40
sictrl	19603
sictrl	33239
sictrl	14154
sictrl	36373
sictrl	36373
sictrl	35796
sictrl	12571
sictrl	14611
sictrl	22341
sictrl	45787
sictrl	17502
sictrl	34335
sictrl	18598
sictrl	13.45
sictrl	21186
sictrl	45789
sictrl	17593
sictrl	13.72
sictrl	45910
sictrl	41275
sictrl	42095
sictrl	45784
sictrl	11841
sictrl	45993
sictrl	14.27
sictrl	31778
sictrl	32509
sictrl	45663
sictrl	45997
sictrl	22951
sictrl	12693
sictrl	14671
sictrl	23102
sictrl	12359
sictrl	18264
sictrl	12754
sictrl	28491
sictrl	26451
sictrl	27485
sictrl	45811
sictrl	12055
sictrl	12420
sictrl	41640
sictrl	34486
sictrl	28491
sictrl	28581
sictrl	28246
sictrl	22282
sictrl	45734
sictrl	11324
sictrl	11689
sictrl	27485
sictrl	13575
sictrl	19.60
sictrl	30317
sictrl	20546
sictrl	33604
sictrl	43525
sictrl	12816
sictrl	27851
sictrl	32660
sictrl	16589
sictrl	17.24
sictrl	26024
sictrl	45658
sictrl	16923
sictrl	16438
sictrl	41640
sictrl	31959
sictrl	45931
sictrl	45812
sictrl	25689
sictrl	29434
sictrl	43556
sictrl	45659
sictrl	46600
sictrl	14671
sictrl	43191
sictrl	42736
sictrl	41275
sictrl	13667
sictrl	45824
sictrl	42125
sictrl	33817
sictrl	45717
sictrl	23377
sictrl	45047
sictrl	47119
sictrl	29707
sictrl	45755
sictrl	31472
sictrl	20486
sictrl	12055
sictrl	25204
sictrl	31929
sictrl	19115
sictrl	17989
sictrl	19784
sictrl	45839
sictrl	46235
sictrl	26665
sictrl	19.53
sictrl	41306
sictrl	41913
sictrl	44409
sictrl	35643
sictrl	23408
sictrl	36220
sictrl	11720
sictrl	25659
sictrl	19603
sictrl	30011
sictrl	22737
sictrl	16.28
sictrl	45880
sictrl	44713
sictrl	44105
sictrl	13181
sictrl	31413
sictrl	30864
sictrl	45661
sictrl	17.45
sictrl	14277
sictrl	45750
sictrl	45383
sictrl	13516
sictrl	24838
sictrl	41640
sictrl	35827
sictrl	45751
sictrl	17168
sictrl	43132
sictrl	26451
sictrl	31898
sictrl	45839
sictrl	21976
sictrl	34486
sictrl	33359
sictrl	30042
sictrl	20486
sictrl	45876
sictrl	35796
sictrl	23012
sictrl	33359
sictrl	45720
sictrl	45718
sictrl	18.98
sictrl	43101
sictrl	26299
sictrl	13394
sictrl	25934
sictrl	12420
sictrl	34973
sictrl	18688
sictrl	45809
sictrl	47178
sictrl	28856
sictrl	17.82
sictrl	14.21
sictrl	25934
sictrl	28491
sictrl	44593
sictrl	12086
sictrl	19085
sictrl	13516
sictrl	45962
sictrl	30590
sictrl	29618
sictrl	46388
sictrl	29768
sictrl	12175
sictrl	35096
sictrl	23802
sictrl	36161
sictrl	9.00
sictrl	21245
sictrl	21186
sictrl	13575
sictrl	35431
sictrl	46113
sictrl	30560
sictrl	25235
sictrl	19.53
sictrl	18264
sictrl	28216
sictrl	47423
sictrl	23833
sictrl	43525
sictrl	20546
sictrl	41334
sictrl	16041
sictrl	43586
sictrl	23377
sictrl	14793
sictrl	16893
sictrl	18507
sictrl	35247
sictrl	45974
sictrl	31.60
sictrl	12420
sictrl	14305
sictrl	25934
sictrl	23316
sictrl	33695
sictrl	41275
sictrl	44287
sictrl	33298
sictrl	44958
sictrl	43831
sictrl	1.00
sictrl	45870
sictrl	29952
sictrl	13.39
sictrl	34700
sictrl	28126
sictrl	25934
sictrl	45717
sictrl	45839
sictrl	25294
sictrl	45750
sictrl	14611
sictrl	21217
sictrl	45751
sictrl	29952
sictrl	46023
sictrl	29403
sictrl	24838
sictrl	23468
sictrl	32540
sictrl	43191
sictrl	18.63
sictrl	21976
sictrl	27760
sictrl	25600
sictrl	18323
sictrl	45689
sictrl	45935
sictrl	46023
sictrl	17564
sictrl	31444
sictrl	16.00
sictrl	47178
sictrl	25934
sictrl	15.66
sictrl	42309
sictrl	15950
sictrl	45689
sictrl	14671
sictrl	31107
sictrl	18142
sictrl	34700
sictrl	44197
sictrl	34060
sictrl	20790
sictrl	43647
sictrl	42491
sictrl	45840
sictrl	45931
sictrl	35827
sictrl	16346
sictrl	45844
sictrl	23833
sictrl	28491
sictrl	28491
sictrl	44197
sictrl	45660
sictrl	23529
sictrl	23468
sictrl	13759
sictrl	25934
sictrl	14.50
sictrl	45717
sictrl	31382
sictrl	30498
sictrl	24716
sictrl	45940
sictrl	18688
sictrl	42036
sictrl	45505
sictrl	22798
sictrl	45778
sictrl	28642
sictrl	45689
sictrl	17168
sictrl	17227
sictrl	36161
sictrl	21582
sictrl	42005
sictrl	42736
sictrl	43101
sictrl	45839
sictrl	45931
sictrl	29646
sictrl	2.00
sictrl	30498
sictrl	29099
sictrl	20546
sictrl	27791
sictrl	12451
sictrl	32540
sictrl	31168
sictrl	14671
sictrl	28491
sictrl	23043
sictrl	43497
sictrl	23071
sictrl	16469
sictrl	20941
sictrl	30317
sictrl	45750
sictrl	35977
sictrl	44197
sictrl	44805
sictrl	16528
sictrl	12420
sictrl	44593
sictrl	43191
sictrl	45690
sictrl	24139
sictrl	28185
sictrl	32540
sictrl	13940
[truncated: 6,328 more rows]

## Sheet: S4M
cell_type	slice	localization
sictrl	1	nucleolus
sictrl	1	nucleolus
sictrl	1	nucleolus
sictrl	1	nucleolus
sictrl	1	nucleolus
sictrl	1	nucleolus
sictrl	1	nucleolus
sictrl	1	nucleolus
sictrl	1	nucleolus
sictrl	1	nucleolus
sictrl	1	nucleolus
sictrl	1	nucleolus
sictrl	1	nucleolus
sictrl	1	nucleolus
sictrl	1	nucleolus
sictrl	1	nucleolus
sictrl	1	nucleolus
sictrl	1	nucleolus
sictrl	1	nucleolus
sictrl	1	nucleolus
sictrl	1	nucleolus
sictrl	1	nucleolus
sictrl	1	nucleolus
sictrl	2	nucleolus
sictrl	2	nucleolus
sictrl	2	nucleolus
sictrl	2	nucleolus
sictrl	2	nucleolus
sictrl	2	nucleolus
sictrl	2	nucleolus
sictrl	2	nucleolus
sictrl	2	nucleolus
sictrl	2	nucleolus
sictrl	2	nucleolus
sictrl	2	nucleolus
sictrl	2	nucleolus
sictrl	2	nucleolus
sictrl	2	nucleolus
sictrl	2	nucleolus
sictrl	2	nucleolus
sictrl	3	nucleolus
sictrl	3	nucleolus
sictrl	3	nucleolus
sictrl	3	nucleolus
sictrl	3	nucleolus
sictrl	3	nucleolus
sictrl	3	nucleolus
sictrl	3	nucleolus
sictrl	3	nucleolus
sictrl	3	nucleolus
sictrl	3	nucleolus
sictrl	3	nucleolus
sictrl	3	nucleolus
sictrl	3	nucleolus
sictrl	3	nucleolus
sictrl	3	nucleolus
sictrl	3	nucleolus
sictrl	3	nucleolus
sictrl	3	nucleolus
sictrl	3	nucleolus
sictrl	3	nucleolus
sictrl	3	nucleolus
sictrl	3	nucleolus
sictrl	3	nucleolus
sictrl	3	nucleolus
sictrl	3	nucleolus
sictrl	3	nucleolus
sictrl	3	nucleolus
sictrl	3	nucleolus
sictrl	4	nucleolus
sictrl	4	nucleolus
sictrl	4	nucleolus
sictrl	4	nucleolus
sictrl	4	nucleolus
sictrl	4	nucleolus
sictrl	4	nucleolus
sictrl	4	nucleolus
sictrl	4	nucleolus
sictrl	4	nucleolus
sictrl	4	nucleolus
sictrl	4	nucleolus
sictrl	4	nucleolus
sictrl	4	nucleolus
sictrl	4	nucleolus
sictrl	4	nucleolus
sictrl	4	nucleolus
sictrl	4	nucleolus
sictrl	4	nucleolus
sictrl	4	nucleolus
sictrl	4	nucleolus
sictrl	4	nucleolus
sictrl	4	nucleolus
sictrl	4	nucleolus
sictrl	4	nucleolus
sictrl	5	nucleolus
sictrl	5	nucleolus
sictrl	5	nucleolus
sictrl	5	nucleolus
sictrl	5	nucleolus
sictrl	5	nucleolus
sictrl	5	nucleolus
sictrl	5	nucleolus
sictrl	5	nucleolus
sictrl	5	nucleolus
sictrl	5	nucleolus
sictrl	5	nucleolus
sictrl	5	nucleolus
sictrl	5	nucleolus
sictrl	5	nucleolus
sictrl	5	nucleolus
sictrl	5	nucleolus
sictrl	5	nucleolus
sictrl	5	nucleolus
sictrl	5	nucleolus
sictrl	5	nucleolus
sictrl	5	nucleolus
sictrl	5	nucleolus
sictrl	5	nucleolus
sictrl	5	nucleolus
sictrl	5	nucleolus
sictrl	5	nucleolus
sictrl	5	nucleolus
sictrl	5	nucleolus
sictrl	5	nucleolus
sictrl	5	nucleolus
sictrl	5	nucleolus
sictrl	5	nucleolus
sictrl	5	nucleolus
sictrl	5	nucleolus
sictrl	5	nucleolus
sictrl	6	nucleolus
sictrl	6	nucleolus
sictrl	6	nucleolus
sictrl	6	nucleolus
sictrl	6	nucleolus
sictrl	6	nucleolus
sictrl	6	nucleolus
sictrl	6	nucleolus
sictrl	6	nucleolus
sictrl	6	nucleolus
sictrl	6	nucleolus
sictrl	6	nucleolus
sictrl	6	nucleolus
sictrl	6	nucleolus
sictrl	6	nucleolus
sictrl	6	nucleolus
sictrl	6	nucleolus
sictrl	6	nucleolus
sictrl	6	nucleolus
sictrl	6	nucleolus
sictrl	6	nucleolus
sictrl	6	nucleolus
sictrl	6	nucleolus
sictrl	6	nucleolus
sictrl	6	nucleolus
sictrl	6	nucleolus
sictrl	6	nucleolus
sictrl	6	nucleolus
sictrl	6	nucleolus
sictrl	6	nucleolus
sictrl	7	nucleolus
sictrl	7	nucleolus
sictrl	7	nucleolus
sictrl	7	nucleolus
sictrl	7	nucleolus
sictrl	7	nucleolus
sictrl	7	nucleolus
sictrl	7	nucleolus
sictrl	7	nucleolus
sictrl	7	nucleolus
sictrl	7	nucleolus
sictrl	7	nucleolus
sictrl	7	nucleolus
sictrl	7	nucleolus
sictrl	7	nucleolus
sictrl	7	nucleolus
sictrl	7	nucleolus
sictrl	7	nucleolus
sictrl	7	nucleolus
sictrl	8	nucleolus
sictrl	8	nucleolus
sictrl	8	nucleolus
sictrl	8	nucleolus
sictrl	8	nucleolus
sictrl	8	nucleolus
sictrl	8	nucleolus
sictrl	8	nucleolus
sictrl	8	nucleolus
sictrl	8	nucleolus
sictrl	8	nucleolus
sictrl	8	nucleolus
sictrl	8	nucleolus
sictrl	8	nucleolus
sictrl	8	nucleolus
sictrl	8	nucleolus
sictrl	8	nucleolus
sictrl	8	nucleolus
sictrl	8	nucleolus
sictrl	8	nucleolus
sictrl	8	nucleolus
sictrl	8	nucleolus
sictrl	8	nucleolus
sictrl	8	nucleolus
sictrl	8	nucleolus
sictrl	8	nucleolus
sictrl	8	nucleolus
sictrl	8	nucleolus
sictrl	8	nucleolus
sictrl	9	nucleolus
sictrl	9	nucleolus
sictrl	9	nucleolus
sictrl	9	nucleolus
sictrl	9	nucleolus
sictrl	9	nucleolus
sictrl	9	nucleolus
sictrl	9	nucleolus
sictrl	9	nucleolus
sictrl	9	nucleolus
sictrl	9	nucleolus
sictrl	9	nucleolus
sictrl	9	nucleolus
sictrl	9	nucleolus
sictrl	9	nucleolus
sictrl	9	nucleolus
sictrl	9	nucleolus
sictrl	9	nucleolus
sictrl	9	nucleolus
sictrl	9	nucleolus
sictrl	9	nucleolus
sictrl	9	nucleolus
sictrl	9	nucleolus
sictrl	9	nucleolus
sictrl	9	nucleolus
sictrl	9	nucleolus
sictrl	9	nucleolus
sictrl	9	nucleolus
sictrl	9	nucleolus
sictrl	10	nucleolus
sictrl	10	nucleolus
sictrl	10	nucleolus
sictrl	10	nucleolus
sictrl	10	nucleolus
sictrl	10	nucleolus
sictrl	10	nucleolus
sictrl	10	nucleolus
sictrl	10	nucleolus
sictrl	10	nucleolus
sictrl	10	nucleolus
sictrl	10	nucleolus
sictrl	10	nucleolus
sictrl	10	nucleolus
sictrl	10	nucleolus
sictrl	10	nucleolus
sictrl	10	nucleolus
sictrl	10	nucleolus
sictrl	10	nucleolus
sictrl	10	nucleolus
sictrl	11	nucleolus
sictrl	11	nucleolus
sictrl	11	nucleolus
sictrl	11	nucleolus
sictrl	11	nucleolus
sictrl	11	nucleolus
sictrl	11	nucleolus
sictrl	11	nucleolus
sictrl	11	nucleolus
sictrl	11	nucleolus
sictrl	11	nucleolus
sictrl	11	nucleolus
sictrl	11	nucleolus
sictrl	11	nucleolus
sictrl	11	nucleolus
sictrl	11	nucleolus
sictrl	11	nucleolus
sictrl	11	nucleolus
sictrl	11	nucleolus
sictrl	11	nucleolus
sictrl	11	nucleolus
sictrl	11	nucleolus
sictrl	11	nucleolus
sictrl	11	nucleolus
sictrl	11	nucleolus
sictrl	11	nucleolus
sictrl	11	nucleolus
sictrl	11	nucleolus
sictrl	11	nucleolus
sictrl	11	nucleolus
sictrl	11	nucleolus
sictrl	11	nucleolus
sictrl	11	nucleolus
sictrl	11	nucleolus
sictrl	11	nucleolus
sictrl	12	nucleolus
sictrl	12	nucleolus
sictrl	12	nucleolus
sictrl	12	nucleolus
sictrl	12	nucleolus
sictrl	12	nucleolus
sictrl	12	nucleolus
sictrl	12	nucleolus
sictrl	12	nucleolus
sictrl	12	nucleolus
sictrl	12	nucleolus
sictrl	12	nucleolus
sictrl	12	nucleolus
sictrl	12	nucleolus
sictrl	12	nucleolus
sictrl	12	nucleolus
sictrl	12	nucleolus
sictrl	12	nucleolus
sictrl	12	nucleolus
sictrl	12	nucleolus
sictrl	12	nucleolus
sictrl	12	nucleolus
sictrl	12	nucleolus
sictrl	12	nucleolus
sictrl	12	nucleolus
sictrl	12	nucleolus
sictrl	12	nucleolus
sictrl	12	nucleolus
sictrl	12	nucleolus
sictrl	13	nucleolus
sictrl	13	nucleolus
sictrl	13	nucleolus
sictrl	13	nucleolus
sictrl	13	nucleolus
sictrl	13	nucleolus
sictrl	13	nucleolus
sictrl	13	nucleolus
sictrl	13	nucleolus
sictrl	13	nucleolus
sictrl	13	nucleolus
sictrl	13	nucleolus
sictrl	13	nucleolus
sictrl	13	nucleolus
sictrl	13	nucleolus
sictrl	13	nucleolus
sictrl	13	nucleolus
sictrl	13	nucleolus
sictrl	13	nucleolus
sictrl	13	nucleolus
sictrl	13	nucleolus
sictrl	13	nucleolus
sictrl	13	nucleolus
sictrl	13	nucleolus
sictrl	13	nucleolus
sictrl	13	nucleolus
sictrl	13	nucleolus
sictrl	13	nucleolus
sictrl	13	nucleolus
sictrl	13	nucleolus
sictrl	13	nucleolus
sictrl	13	nucleolus
sictrl	13	nucleolus
sictrl	13	nucleolus
sictrl	13	nucleolus
sictrl	13	nucleolus
sictrl	13	nucleolus
sictrl	13	nucleolus
sictrl	13	nucleolus
sictrl	13	nucleolus
sictrl	13	nucleolus
sictrl	13	nucleolus
sictrl	13	nucleolus
sictrl	13	nucleolus
sictrl	13	nucleolus
sictrl	13	nucleolus
sictrl	13	nucleolus
sictrl	13	nucleolus
sictrl	13	nucleolus
sictrl	13	nucleolus
sictrl	13	nucleolus
sictrl	13	nucleolus
sictrl	14	nucleolus
sictrl	14	nucleolus
sictrl	14	nucleolus
sictrl	14	nucleolus
sictrl	14	nucleolus
sictrl	14	nucleolus
sictrl	14	nucleolus
sictrl	14	nucleolus
sictrl	14	nucleolus
sictrl	14	nucleolus
sictrl	14	nucleolus
sictrl	14	nucleolus
sictrl	14	nucleolus
sictrl	14	nucleolus
sictrl	14	nucleolus
sictrl	14	nucleolus
sictrl	14	nucleolus
sictrl	14	nucleolus
sictrl	14	nucleolus
sictrl	14	nucleolus
sictrl	14	nucleolus
sictrl	14	nucleolus
sictrl	14	nucleolus
sictrl	14	nucleolus
sictrl	14	nucleolus
sictrl	14	nucleolus
sictrl	14	nucleolus
sictrl	15	nucleolus
sictrl	15	nucleolus
sictrl	15	nucleolus
sictrl	15	nucleolus
sictrl	15	nucleolus
sictrl	15	nucleolus
sictrl	15	nucleolus
sictrl	15	nucleolus
sictrl	15	nucleolus
sictrl	15	nucleolus
sictrl	15	nucleolus
sictrl	15	nucleolus
sictrl	15	nucleolus
sictrl	15	nucleolus
sictrl	15	nucleolus
sictrl	15	nucleolus
sictrl	15	nucleolus
sictrl	15	nucleolus
sictrl	15	nucleolus
sictrl	15	nucleolus
sictrl	15	nucleolus
sictrl	15	nucleolus
sictrl	15	nucleolus
sictrl	15	nucleolus
sictrl	15	nucleolus
sictrl	15	nucleolus
sictrl	15	nucleolus
sictrl	15	nucleolus
sictrl	15	nucleolus
sictrl	15	nucleolus
sictrl	15	nucleolus
sictrl	15	nucleolus
sictrl	15	nucleolus
sictrl	15	nucleolus
sictrl	16	nucleolus
sictrl	16	nucleolus
sictrl	16	nucleolus
sictrl	16	nucleolus
sictrl	16	nucleolus
sictrl	16	nucleolus
sictrl	16	nucleolus
sictrl	16	nucleolus
sictrl	16	nucleolus
sictrl	16	nucleolus
sictrl	16	nucleolus
sictrl	16	nucleolus
sictrl	16	nucleolus
sictrl	16	nucleolus
sictrl	16	nucleolus
sictrl	16	nucleolus
sictrl	16	nucleolus
sictrl	16	nucleolus
sictrl	16	nucleolus
sictrl	16	nucleolus
sictrl	16	nucleolus
sictrl	16	nucleolus
sictrl	16	nucleolus
sictrl	16	nucleolus
sictrl	16	nucleolus
sictrl	16	nucleolus
sictrl	16	nucleolus
sictrl	16	nucleolus
sictrl	16	nucleolus
sictrl	16	nucleolus
sictrl	17	nucleolus
sictrl	17	nucleolus
sictrl	17	nucleolus
sictrl	17	nucleolus
sictrl	17	nucleolus
sictrl	17	nucleolus
sictrl	17	nucleolus
sictrl	17	nucleolus
sictrl	17	nucleolus
sictrl	17	nucleolus
sictrl	17	nucleolus
sictrl	17	nucleolus
sictrl	17	nucleolus
sictrl	17	nucleolus
sictrl	17	nucleolus
sictrl	17	nucleolus
sictrl	17	nucleolus
sictrl	17	nucleolus
sictrl	17	nucleolus
sictrl	17	nucleolus
sictrl	17	nucleolus
sictrl	17	nucleolus
sictrl	17	nucleolus
sictrl	17	nucleolus
sictrl	17	nucleolus
sictrl	17	nucleolus
sictrl	17	nucleolus
sictrl	17	nucleolus
sictrl	17	nucleolus
sictrl	17	nucleolus
sictrl	17	nucleolus
sictrl	17	nucleolus
sictrl	17	nucleolus
sictrl	17	nucleolus
sictrl	17	nucleolus
sictrl	17	nucleolus
sictrl	17	nucleolus
sictrl	17	nucleolus
sictrl	17	nucleolus
sictrl	17	nucleolus
sictrl	17	nucleolus
sictrl	18	nucleolus
sictrl	18	nucleolus
sictrl	18	nucleolus
sictrl	18	nucleolus
sictrl	18	nucleolus
sictrl	18	nucleolus
sictrl	18	nucleolus
sictrl	18	nucleolus
sictrl	18	nucleolus
sictrl	18	nucleolus
sictrl	18	nucleolus
sictrl	18	nucleolus
sictrl	18	nucleolus
sictrl	18	nucleolus
sictrl	18	nucleolus
sictrl	18	nucleolus
sictrl	18	nucleolus
sictrl	18	nucleolus
sictrl	18	nucleolus
sictrl	18	nucleolus
sictrl	18	nucleolus
sictrl	18	nucleolus
sictrl	18	nucleolus
sictrl	18	nucleolus
sictrl	18	nucleolus
sictrl	18	nucleolus
sictrl	18	nucleolus
sictrl	18	nucleolus
sictrl	18	nucleolus
sictrl	18	nucleolus
sictrl	18	nucleolus
sictrl	18	nucleolus
sictrl	19	nucleolus
sictrl	19	nucleolus
sictrl	19	nucleolus
sictrl	19	nucleolus
sictrl	19	nucleolus
sictrl	19	nucleolus
sictrl	19	nucleolus
sictrl	19	nucleolus
sictrl	19	nucleolus
sictrl	19	nucleolus
sictrl	19	nucleolus
sictrl	19	nucleolus
sictrl	19	nucleolus
sictrl	19	nucleolus
sictrl	19	nucleolus
sictrl	19	nucleolus
sictrl	19	nucleolus
sictrl	19	nucleolus
sictrl	19	nucleolus
sictrl	19	nucleolus
sictrl	19	nucleolus
sictrl	19	nucleolus
sictrl	19	nucleolus
sictrl	19	nucleolus
sictrl	19	nucleolus
sictrl	19	nucleolus
sictrl	19	nucleolus
sictrl	19	nucleolus
sictrl	19	nucleolus
sictrl	19	nucleolus
sictrl	19	nucleolus
sictrl	19	nucleolus
sictrl	19	nucleolus
sictrl	19	nucleolus
sictrl	19	nucleolus
sictrl	19	nucleolus
sictrl	19	nucleolus
sictrl	19	nucleolus
sictrl	20	nucleolus
sictrl	20	nucleolus
sictrl	20	nucleolus
sictrl	20	nucleolus
sictrl	20	nucleolus
sictrl	20	nucleolus
sictrl	20	nucleolus
sictrl	20	nucleolus
sictrl	20	nucleolus
sictrl	20	nucleolus
sictrl	20	nucleolus
sictrl	20	nucleolus
sictrl	20	nucleolus
sictrl	20	nucleolus
sictrl	20	nucleolus
sictrl	20	nucleolus
sictrl	20	nucleolus
sictrl	20	nucleolus
sictrl	20	nucleolus
sictrl	20	nucleolus
sictrl	20	nucleolus
sictrl	20	nucleolus
sictrl	20	nucleolus
sictrl	20	nucleolus
sictrl	20	nucleolus
sictrl	20	nucleolus
sictrl	20	nucleolus
sictrl	20	nucleolus
sictrl	20	nucleolus
sictrl	20	nucleolus
sictrl	20	nucleolus
sictrl	20	nucleolus
sictrl	20	nucleolus
sictrl	20	nucleolus
sictrl	21	nucleolus
sictrl	21	nucleolus
sictrl	21	nucleolus
sictrl	21	nucleolus
sictrl	21	nucleolus
sictrl	21	nucleolus
sictrl	21	nucleolus
sictrl	21	nucleolus
sictrl	21	nucleolus
sictrl	21	nucleolus
sictrl	21	nucleolus
sictrl	21	nucleolus
sictrl	21	nucleolus
sictrl	21	nucleolus
sictrl	21	nucleolus
sictrl	21	nucleolus
sictrl	21	nucleolus
sictrl	21	nucleolus
sictrl	21	nucleolus
sictrl	21	nucleolus
sictrl	21	nucleolus
sictrl	21	nucleolus
sictrl	21	nucleolus
sictrl	21	nucleolus
sictrl	21	nucleolus
sictrl	21	nucleolus
sictrl	22	nucleolus
sictrl	22	nucleolus
sictrl	22	nucleolus
sictrl	22	nucleolus
sictrl	22	nucleolus
sictrl	22	nucleolus
sictrl	22	nucleolus
sictrl	22	nucleolus
sictrl	22	nucleolus
sictrl	22	nucleolus
sictrl	22	nucleolus
sictrl	22	nucleolus
sictrl	22	nucleolus
sictrl	22	nucleolus
sictrl	22	nucleolus
sictrl	22	nucleolus
sictrl	22	nucleolus
sictrl	22	nucleolus
sictrl	22	nucleolus
sictrl	22	nucleolus
sictrl	22	nucleolus
sictrl	22	nucleolus
sictrl	22	nucleolus
sictrl	22	nucleolus
sictrl	22	nucleolus
sictrl	22	nucleolus
sictrl	22	nucleolus
sictrl	22	nucleolus
sictrl	22	nucleolus
sictrl	22	nucleolus
sictrl	22	nucleolus
sictrl	22	nucleolus
sictrl	22	nucleolus
sictrl	22	nucleolus
sictrl	22	nucleolus
sictrl	22	nucleolus
sictrl	22	nucleolus
sictrl	22	nucleolus
sictrl	22	nucleolus
sictrl	23	nucleolus
sictrl	23	nucleolus
sictrl	23	nucleolus
sictrl	23	nucleolus
sictrl	23	nucleolus
sictrl	23	nucleolus
sictrl	23	nucleolus
sictrl	23	nucleolus
sictrl	23	nucleolus
sictrl	23	nucleolus
sictrl	23	nucleolus
sictrl	23	nucleolus
sictrl	23	nucleolus
sictrl	23	nucleolus
sictrl	23	nucleolus
sictrl	23	nucleolus
sictrl	23	nucleolus
sictrl	23	nucleolus
sictrl	23	nucleolus
sictrl	23	nucleolus
sictrl	24	nucleolus
sictrl	24	nucleolus
sictrl	24	nucleolus
sictrl	24	nucleolus
sictrl	24	nucleolus
sictrl	24	nucleolus
sictrl	24	nucleolus
sictrl	24	nucleolus
sictrl	24	nucleolus
sictrl	24	nucleolus
sictrl	24	nucleolus
sictrl	24	nucleolus
sictrl	24	nucleolus
sictrl	24	nucleolus
sictrl	24	nucleolus
sictrl	24	nucleolus
sictrl	24	nucleolus
sictrl	24	nucleolus
sictrl	24	nucleolus
sictrl	24	nucleolus
sictrl	24	nucleolus
sictrl	24	nucleolus
sictrl	24	nucleolus
sictrl	24	nucleolus
sictrl	24	nucleolus
sictrl	24	nucleolus
sictrl	24	nucleolus
sictrl	24	nucleolus
sictrl	24	nucleolus
sictrl	24	nucleolus
sictrl	24	nucleolus
sictrl	24	nucleolus
sictrl	24	nucleolus
sictrl	24	nucleolus
sictrl	25	nucleolus
sictrl	25	nucleolus
sictrl	25	nucleolus
sictrl	25	nucleolus
sictrl	25	nucleolus
sictrl	25	nucleolus
sictrl	25	nucleolus
sictrl	25	nucleolus
sictrl	25	nucleolus
sictrl	25	nucleolus
sictrl	25	nucleolus
sictrl	25	nucleolus
sictrl	25	nucleolus
sictrl	25	nucleolus
sictrl	25	nucleolus
sictrl	25	nucleolus
sictrl	25	nucleolus
sictrl	25	nucleolus
sictrl	25	nucleolus
sictrl	25	nucleolus
sictrl	26	nucleolus
sictrl	26	nucleolus
sictrl	26	nucleolus
sictrl	26	nucleolus
sictrl	26	nucleolus
sictrl	26	nucleolus
sictrl	26	nucleolus
sictrl	26	nucleolus
sictrl	26	nucleolus
sictrl	26	nucleolus
sictrl	26	nucleolus
sictrl	26	nucleolus
sictrl	26	nucleolus
sictrl	26	nucleolus
sictrl	26	nucleolus
sictrl	26	nucleolus
sictrl	26	nucleolus
sictrl	26	nucleolus
sictrl	26	nucleolus
sictrl	26	nucleolus
sictrl	26	nucleolus
sictrl	26	nucleolus
sictrl	27	nucleolus
sictrl	27	nucleolus
sictrl	27	nucleolus
sictrl	27	nucleolus
sictrl	27	nucleolus
sictrl	27	nucleolus
sictrl	27	nucleolus
sictrl	27	nucleolus
sictrl	27	nucleolus
sictrl	27	nucleolus
sictrl	27	nucleolus
sictrl	27	nucleolus
sictrl	27	nucleolus
sictrl	27	nucleolus
sictrl	27	nucleolus
sictrl	27	nucleolus
sictrl	27	nucleolus
sictrl	27	nucleolus
sictrl	27	nucleolus
sictrl	27	nucleolus
sictrl	27	nucleolus
sictrl	27	nucleolus
sictrl	27	nucleolus
sictrl	27	nucleolus
sictrl	27	nucleolus
sictrl	27	nucleolus
sictrl	27	nucleolus
sictrl	27	nucleolus
sictrl	27	nucleolus
sictrl	27	nucleolus
sictrl	27	nucleolus
sictrl	27	nucleolus
sictrl	27	nucleolus
sictrl	27	nucleolus
sictrl	27	nucleolus
sictrl	28	nucleolus
sictrl	28	nucleolus
sictrl	28	nucleolus
sictrl	28	nucleolus
sictrl	28	nucleolus
sictrl	28	nucleolus
sictrl	28	nucleolus
sictrl	28	nucleolus
sictrl	28	nucleolus
sictrl	28	nucleolus
sictrl	28	nucleolus
sictrl	28	nucleolus
sictrl	28	nucleolus
sictrl	28	nucleolus
sictrl	28	nucleolus
sictrl	28	nucleolus
sictrl	28	nucleolus
sictrl	28	nucleolus
sictrl	28	nucleolus
sictrl	28	nucleolus
sictrl	28	nucleolus
sictrl	28	nucleolus
sictrl	28	nucleolus
sictrl	28	nucleolus
sictrl	28	nucleolus
sictrl	28	nucleolus
sictrl	28	nucleolus
sictrl	28	nucleolus
sictrl	28	nucleolus
sictrl	28	nucleolus
sictrl	29	nucleolus
sictrl	29	nucleolus
sictrl	29	nucleolus
sictrl	29	nucleolus
sictrl	29	nucleolus
sictrl	29	nucleolus
sictrl	29	nucleolus
sictrl	29	nucleolus
sictrl	29	nucleolus
sictrl	29	nucleolus
sictrl	29	nucleolus
sictrl	29	nucleolus
sictrl	29	nucleolus
sictrl	29	nucleolus
sictrl	29	nucleolus
sictrl	29	nucleolus
sictrl	29	nucleolus
sictrl	29	nucleolus
sictrl	29	nucleolus
sictrl	29	nucleolus
sictrl	29	nucleolus
sictrl	29	nucleolus
sictrl	29	nucleolus
sictrl	29	nucleolus
sictrl	29	nucleolus
sictrl	29	nucleolus
sictrl	29	nucleolus
sictrl	29	nucleolus
sictrl	29	nucleolus
sictrl	29	nucleolus
sictrl	29	nucleolus
sictrl	29	nucleolus
sictrl	29	nucleolus
sictrl	29	nucleolus
sictrl	29	nucleolus
sictrl	29	nucleolus
sictrl	29	nucleolus
sictrl	29	nucleolus
sictrl	29	nucleolus
sictrl	30	nucleolus
sictrl	30	nucleolus
sictrl	30	nucleolus
sictrl	30	nucleolus
sictrl	30	nucleolus
sictrl	30	nucleolus
sictrl	30	nucleolus
sictrl	30	nucleolus
sictrl	30	nucleolus
sictrl	30	nucleolus
sictrl	30	nucleolus
sictrl	30	nucleolus
sictrl	30	nucleolus
sictrl	30	nucleolus
sictrl	30	nucleolus
sictrl	30	nucleolus
sictrl	30	nucleolus
sictrl	30	nucleolus
sictrl	30	nucleolus
sictrl	30	nucleolus
sictrl	30	nucleolus
sictrl	30	nucleolus
sictrl	30	nucleolus
sictrl	30	nucleolus
sictrl	30	nucleolus
sictrl	30	nucleolus
sictrl	30	nucleolus
sictrl	30	nucleolus
sictrl	30	nucleolus
sictrl	30	nucleolus
sictrl	30	nucleolus
sictrl	30	nucleolus
sictrl	30	nucleolus
sictrl	30	nucleolus
sictrl	30	nucleolus
sictrl	30	nucleolus
sictrl	30	nucleolus
sictrl	30	nucleolus
sictrl	30	nucleolus
sictrl	30	nucleolus
sictrl	30	nucleolus
sictrl	30	nucleolus
sictrl	30	nucleolus
sictrl	30	nucleolus
sictrl	30	nucleolus
sictrl	30	nucleolus
sictrl	31	nucleolus
sictrl	31	nucleolus
sictrl	31	nucleolus
sictrl	31	nucleolus
sictrl	31	nucleolus
sictrl	31	nucleolus
sictrl	31	nucleolus
sictrl	31	nucleolus
sictrl	31	nucleolus
sictrl	31	nucleolus
sictrl	31	nucleolus
sictrl	31	nucleolus
sictrl	31	nucleolus
sictrl	31	nucleolus
sictrl	31	nucleolus
sictrl	32	nucleolus
sictrl	32	nucleolus
sictrl	32	nucleolus
sictrl	32	nucleolus
sictrl	32	nucleolus
sictrl	32	nucleolus
sictrl	32	nucleolus
sictrl	32	nucleolus
sictrl	32	nucleolus
sictrl	32	nucleolus
sictrl	32	nucleolus
sictrl	32	nucleolus
sictrl	32	nucleolus
sictrl	32	nucleolus
sictrl	32	nucleolus
sictrl	32	nucleolus
sictrl	33	nucleolus
sictrl	33	nucleolus
sictrl	33	nucleolus
sictrl	33	nucleolus
sictrl	33	nucleolus
sictrl	33	nucleolus
sictrl	33	nucleolus
sictrl	33	nucleolus
sictrl	33	nucleolus
sictrl	33	nucleolus
sictrl	33	nucleolus
sictrl	33	nucleolus
sictrl	33	nucleolus
sictrl	34	nucleolus
sictrl	34	nucleolus
sictrl	34	nucleolus
sictrl	34	nucleolus
sictrl	34	nucleolus
sictrl	34	nucleolus
sictrl	34	nucleolus
sictrl	34	nucleolus
sictrl	34	nucleolus
sictrl	34	nucleolus
sictrl	34	nucleolus
sictrl	34	nucleolus
sictrl	34	nucleolus
sictrl	34	nucleolus
sictrl	34	nucleolus
sictrl	34	nucleolus
sictrl	34	nucleolus
sictrl	34	nucleolus
sictrl	34	nucleolus
sictrl	34	nucleolus
sictrl	34	nucleolus
sictrl	34	nucleolus
sictrl	34	nucleolus
sictrl	34	nucleolus
sictrl	34	nucleolus
sictrl	34	nucleolus
sictrl	34	nucleolus
sictrl	34	nucleolus
sictrl	34	nucleolus
sictrl	34	nucleolus
sictrl	35	nucleolus
sictrl	35	nucleolus
sictrl	35	nucleolus
sictrl	35	nucleolus
sictrl	35	nucleolus
sictrl	35	nucleolus
sictrl	35	nucleolus
sictrl	35	nucleolus
sictrl	35	nucleolus
sictrl	35	nucleolus
sictrl	35	nucleolus
sictrl	35	nucleolus
sictrl	35	nucleolus
sictrl	35	nucleolus
sictrl	35	nucleolus
sictrl	35	nucleolus
sictrl	35	nucleolus
sictrl	35	nucleolus
sictrl	35	nucleolus
sictrl	35	nucleolus
sictrl	35	nucleolus
sictrl	35	nucleolus
sictrl	35	nucleolus
sictrl	35	nucleolus
sictrl	35	nucleolus
sictrl	35	nucleolus
sictrl	35	nucleolus
sictrl	36	nucleolus
sictrl	36	nucleolus
sictrl	36	nucleolus
sictrl	36	nucleolus
sictrl	36	nucleolus
sictrl	36	nucleolus
sictrl	36	nucleolus
sictrl	36	nucleolus
sictrl	36	nucleolus
sictrl	36	nucleolus
sictrl	36	nucleolus
sictrl	36	nucleolus
sictrl	36	nucleolus
sictrl	36	nucleolus
sictrl	36	nucleolus
sictrl	36	nucleolus
sictrl	36	nucleolus
sictrl	36	nucleolus
sictrl	36	nucleolus
sictrl	36	nucleolus
sictrl	36	nucleolus
sictrl	36	nucleolus
sictrl	36	nucleolus
sictrl	36	nucleolus
sictrl	36	nucleolus
sictrl	36	nucleolus
sictrl	36	nucleolus
sictrl	36	nucleolus
sictrl	36	nucleolus
sictrl	36	nucleolus
sictrl	36	nucleolus
sictrl	36	nucleolus
sictrl	36	nucleolus
sictrl	36	nucleolus
sictrl	36	nucleolus
sictrl	36	nucleolus
sictrl	36	nucleolus
sictrl	36	nucleolus
sictrl	36	nucleolus
sictrl	36	nucleolus
sictrl	36	nucleolus
sictrl	36	nucleolus
sictrl	36	nucleolus
sictrl	36	nucleolus
sictrl	36	nucleolus
sictrl	36	nucleolus
sictrl	36	nucleolus
sictrl	36	nucleolus
sictrl	36	nucleolus
sictrl	36	nucleolus
sictrl	36	nucleolus
sictrl	36	nucleolus
sictrl	36	nucleolus
sictrl	36	nucleolus
sictrl	36	nucleolus
sictrl	36	nucleolus
sictrl	36	nucleolus
sictrl	36	nucleolus
sictrl	36	nucleolus
sictrl	37	nucleolus
sictrl	37	nucleolus
sictrl	37	nucleolus
sictrl	37	nucleolus
sictrl	37	nucleolus
sictrl	37	nucleolus
sictrl	37	nucleolus
sictrl	37	nucleolus
sictrl	37	nucleolus
sictrl	37	nucleolus
sictrl	37	nucleolus
sictrl	37	nucleolus
sictrl	37	nucleolus
sictrl	37	nucleolus
sictrl	37	nucleolus
sictrl	37	nucleolus
sictrl	37	nucleolus
sictrl	37	nucleolus
sictrl	37	nucleolus
sictrl	37	nucleolus
sictrl	37	nucleolus
sictrl	37	nucleolus
sictrl	37	nucleolus
sictrl	37	nucleolus
sictrl	37	nucleolus
sictrl	37	nucleolus
sictrl	37	nucleolus
sictrl	37	nucleolus
sictrl	37	nucleolus
sictrl	37	nucleolus
sictrl	37	nucleolus
sictrl	37	nucleolus
sictrl	37	nucleolus
sictrl	37	nucleolus
sictrl	37	nucleolus
sictrl	37	nucleolus
sictrl	37	nucleolus
sictrl	37	nucleolus
sictrl	37	nucleolus
sictrl	37	nucleolus
sictrl	37	nucleolus
sictrl	37	nucleolus
sictrl	37	nucleolus
sictrl	37	nucleolus
sictrl	37	nucleolus
sictrl	37	nucleolus
sictrl	37	nucleolus
sictrl	37	nucleolus
sictrl	37	nucleolus
sictrl	37	nucleolus
sictrl	37	nucleolus
sictrl	38	nucleolus
sictrl	38	nucleolus
sictrl	38	nucleolus
sictrl	38	nucleolus
sictrl	38	nucleolus
sictrl	38	nucleolus
sictrl	38	nucleolus
sictrl	38	nucleolus
sictrl	38	nucleolus
sictrl	38	nucleolus
sictrl	38	nucleolus
sictrl	38	nucleolus
sictrl	38	nucleolus
sictrl	38	nucleolus
sictrl	38	nucleolus
sictrl	38	nucleolus
sictrl	38	nucleolus
sictrl	38	nucleolus
sictrl	38	nucleolus
sictrl	38	nucleolus
sictrl	38	nucleolus
sictrl	38	nucleolus
sictrl	38	nucleolus
sictrl	38	nucleolus
sictrl	38	nucleolus
sictrl	38	nucleolus
sictrl	38	nucleolus
sictrl	38	nucleolus
sictrl	38	nucleolus
sictrl	38	nucleolus
sictrl	38	nucleolus
sictrl	38	nucleolus
sictrl	38	nucleolus
sictrl	38	nucleolus
sictrl	38	nucleolus
sictrl	38	nucleolus
sictrl	38	nucleolus
sictrl	38	nucleolus
sictrl	38	nucleolus
sictrl	38	nucleolus
sictrl	38	nucleolus
sictrl	38	nucleolus
sictrl	38	nucleolus
sictrl	38	nucleolus
sictrl	38	nucleolus
sictrl	38	nucleolus
sictrl	38	nucleolus
sictrl	38	nucleolus
sictrl	38	nucleolus
sictrl	38	nucleolus
sictrl	38	nucleolus
sictrl	39	nucleolus
sictrl	39	nucleolus
sictrl	39	nucleolus
sictrl	39	nucleolus
sictrl	39	nucleolus
sictrl	39	nucleolus
sictrl	39	nucleolus
sictrl	39	nucleolus
sictrl	39	nucleolus
sictrl	39	nucleolus
sictrl	39	nucleolus
sictrl	39	nucleolus
sictrl	39	nucleolus
sictrl	39	nucleolus
sictrl	39	nucleolus
sictrl	39	nucleolus
sictrl	39	nucleolus
sictrl	39	nucleolus
sictrl	39	nucleolus
sictrl	39	nucleolus
sictrl	39	nucleolus
sictrl	39	nucleolus
sictrl	39	nucleolus
sictrl	39	nucleolus
sictrl	39	nucleolus
sictrl	39	nucleolus
sictrl	39	nucleolus
sictrl	39	nucleolus
sictrl	39	nucleolus
sictrl	39	nucleolus
sictrl	39	nucleolus
sictrl	39	nucleolus
sictrl	39	nucleolus
sictrl	39	nucleolus
sictrl	39	nucleolus
sictrl	39	nucleolus
sictrl	39	nucleolus
sictrl	39	nucleolus
sictrl	39	nucleolus
sictrl	39	nucleolus
sictrl	39	nucleolus
sictrl	39	nucleolus
sictrl	39	nucleolus
sictrl	39	nucleolus
sictrl	39	nucleolus
sictrl	40	nucleolus
sictrl	40	nucleolus
sictrl	40	nucleolus
sictrl	40	nucleolus
sictrl	40	nucleolus
sictrl	40	nucleolus
sictrl	40	nucleolus
sictrl	40	nucleolus
sictrl	40	nucleolus
sictrl	40	nucleolus
sictrl	40	nucleolus
sictrl	40	nucleolus
sictrl	40	nucleolus
sictrl	40	nucleolus
sictrl	40	nucleolus
sictrl	40	nucleolus
sictrl	40	nucleolus
sictrl	40	nucleolus
sictrl	40	nucleolus
sictrl	40	nucleolus
sictrl	40	nucleolus
sictrl	40	nucleolus
sictrl	40	nucleolus
sictrl	40	nucleolus
sictrl	40	nucleolus
sictrl	40	nucleolus
sictrl	40	nucleolus
sictrl	40	nucleolus
sictrl	40	nucleolus
sictrl	40	nucleolus
sictrl	40	nucleolus
sictrl	40	nucleolus
sictrl	40	nucleolus
sictrl	40	nucleolus
sictrl	40	nucleolus
sictrl	40	nucleolus
sictrl	40	nucleolus
sictrl	40	nucleolus
sictrl	40	nucleolus
sictrl	40	nucleolus
sictrl	40	nucleolus
sictrl	40	nucleolus
sictrl	41	nucleolus
sictrl	41	nucleolus
sictrl	41	nucleolus
sictrl	41	nucleolus
sictrl	41	nucleolus
sictrl	41	nucleolus
sictrl	41	nucleolus
sictrl	41	nucleolus
sictrl	41	nucleolus
sictrl	41	nucleolus
sictrl	41	nucleolus
sictrl	41	nucleolus
sictrl	41	nucleolus
sictrl	41	nucleolus
sictrl	41	nucleolus
sictrl	41	nucleolus
sictrl	41	nucleolus
sictrl	42	nucleolus
sictrl	42	nucleolus
sictrl	42	nucleolus
sictrl	42	nucleolus
sictrl	42	nucleolus
sictrl	42	nucleolus
sictrl	42	nucleolus
sictrl	42	nucleolus
sictrl	42	nucleolus
sictrl	42	nucleolus
sictrl	42	nucleolus
sictrl	42	nucleolus
sictrl	42	nucleolus
sictrl	42	nucleolus
sictrl	42	nucleolus
sictrl	42	nucleolus
sictrl	42	nucleolus
sictrl	42	nucleolus
sictrl	42	nucleolus
sictrl	42	nucleolus
sictrl	42	nucleolus
sictrl	42	nucleolus
sictrl	42	nucleolus
sictrl	42	nucleolus
sictrl	42	nucleolus
sictrl	42	nucleolus
sictrl	42	nucleolus
sictrl	42	nucleolus
sictrl	42	nucleolus
sictrl	42	nucleolus
sictrl	42	nucleolus
sictrl	42	nucleolus
sictrl	42	nucleolus
sictrl	43	nucleolus
sictrl	43	nucleolus
sictrl	43	nucleolus
sictrl	43	nucleolus
sictrl	43	nucleolus
sictrl	43	nucleolus
sictrl	43	nucleolus
sictrl	43	nucleolus
sictrl	43	nucleolus
sictrl	43	nucleolus
sictrl	43	nucleolus
sictrl	43	nucleolus
sictrl	43	nucleolus
sictrl	43	nucleolus
sictrl	43	nucleolus
sictrl	43	nucleolus
sictrl	43	nucleolus
sictrl	43	nucleolus
sictrl	43	nucleolus
sictrl	43	nucleolus
sictrl	43	nucleolus
sictrl	43	nucleolus
sictrl	43	nucleolus
sictrl	43	nucleolus
sictrl	43	nucleolus
sictrl	43	nucleolus
sictrl	43	nucleolus
sictrl	43	nucleolus
sictrl	43	nucleolus
sictrl	43	nucleolus
sictrl	43	nucleolus
sictrl	43	nucleolus
sictrl	43	nucleolus
sictrl	43	nucleolus
sictrl	43	nucleolus
sictrl	43	nucleolus
sictrl	43	nucleolus
sictrl	43	nucleolus
sictrl	43	nucleolus
sictrl	43	nucleolus
sictrl	43	nucleolus
sictrl	43	nucleolus
sictrl	43	nucleolus
sictrl	44	nucleolus
sictrl	44	nucleolus
sictrl	44	nucleolus
sictrl	44	nucleolus
sictrl	44	nucleolus
sictrl	44	nucleolus
sictrl	44	nucleolus
sictrl	44	nucleolus
sictrl	44	nucleolus
sictrl	44	nucleolus
sictrl	44	nucleolus
sictrl	44	nucleolus
sictrl	44	nucleolus
sictrl	44	nucleolus
sictrl	44	nucleolus
sictrl	44	nucleolus
sictrl	44	nucleolus
sictrl	44	nucleolus
sictrl	44	nucleolus
sictrl	44	nucleolus
sictrl	44	nucleolus
sictrl	44	nucleolus
sictrl	44	nucleolus
sictrl	44	nucleolus
sictrl	44	nucleolus
sictrl	44	nucleolus
sictrl	44	nucleolus
sictrl	44	nucleolus
sictrl	44	nucleolus
sictrl	44	nucleolus
sictrl	44	nucleolus
sictrl	44	nucleolus
sictrl	44	nucleolus
sictrl	44	nucleolus
sictrl	44	nucleolus
sictrl	44	nucleolus
sictrl	44	nucleolus
sictrl	44	nucleolus
sictrl	44	nucleolus
sictrl	44	nucleolus
sictrl	44	nucleolus
sictrl	44	nucleolus
sictrl	44	nucleolus
sictrl	44	nucleolus
sictrl	44	nucleolus
sictrl	44	nucleolus
sictrl	44	nucleolus
sictrl	44	nucleolus
sictrl	44	nucleolus
sictrl	44	nucleolus
sictrl	45	nucleolus
sictrl	45	nucleolus
sictrl	45	nucleolus
sictrl	45	nucleolus
sictrl	45	nucleolus
sictrl	45	nucleolus
sictrl	45	nucleolus
sictrl	45	nucleolus
sictrl	45	nucleolus
sictrl	45	nucleolus
sictrl	45	nucleolus
sictrl	45	nucleolus
sictrl	45	nucleolus
sictrl	45	nucleolus
sictrl	45	nucleolus
sictrl	45	nucleolus
sictrl	45	nucleolus
sictrl	45	nucleolus
sictrl	45	nucleolus
sictrl	45	nucleolus
sictrl	45	nucleolus
sictrl	45	nucleolus
sictrl	45	nucleolus
sictrl	45	nucleolus
sictrl	45	nucleolus
sictrl	45	nucleolus
sictrl	45	nucleolus
sictrl	45	nucleolus
sictrl	45	nucleolus
sictrl	45	nucleolus
sictrl	45	nucleolus
sictrl	45	nucleolus
sictrl	45	nucleolus
sictrl	45	nucleolus
sictrl	45	nucleolus
sictrl	45	nucleolus
sictrl	45	nucleolus
sictrl	45	nucleolus
sictrl	45	nucleolus
sictrl	45	nucleolus
sictrl	45	nucleolus
sictrl	45	nucleolus
sictrl	45	nucleolus
sictrl	45	nucleolus
sictrl	45	nucleolus
sictrl	45	nucleolus
sictrl	45	nucleolus
sictrl	45	nucleolus
sictrl	45	nucleolus
sictrl	45	nucleolus
sictrl	45	nucleolus
sictrl	46	nucleolus
sictrl	46	nucleolus
sictrl	46	nucleolus
sictrl	46	nucleolus
sictrl	46	nucleolus
sictrl	46	nucleolus
sictrl	46	nucleolus
sictrl	46	nucleolus
sictrl	46	nucleolus
sictrl	46	nucleolus
sictrl	46	nucleolus
sictrl	46	nucleolus
sictrl	46	nucleolus
sictrl	46	nucleolus
sictrl	46	nucleolus
sictrl	46	nucleolus
sictrl	46	nucleolus
sictrl	46	nucleolus
sictrl	46	nucleolus
sictrl	46	nucleolus
sictrl	46	nucleolus
sictrl	46	nucleolus
sictrl	46	nucleolus
sictrl	46	nucleolus
sictrl	46	nucleolus
sictrl	46	nucleolus
sictrl	46	nucleolus
sictrl	46	nucleolus
sictrl	46	nucleolus
sictrl	46	nucleolus
sictrl	46	nucleolus
sictrl	46	nucleolus
sictrl	46	nucleolus
sictrl	46	nucleolus
sictrl	47	nucleolus
sictrl	47	nucleolus
sictrl	47	nucleolus
sictrl	47	nucleolus
sictrl	47	nucleolus
sictrl	47	nucleolus
sictrl	47	nucleolus
sictrl	47	nucleolus
sictrl	47	nucleolus
sictrl	47	nucleolus
sictrl	47	nucleolus
sictrl	47	nucleolus
sictrl	47	nucleolus
sictrl	47	nucleolus
sictrl	47	nucleolus
sictrl	47	nucleolus
sictrl	47	nucleolus
sictrl	47	nucleolus
sictrl	47	nucleolus
sictrl	47	nucleolus
sictrl	47	nucleolus
sictrl	47	nucleolus
sictrl	47	nucleolus
sictrl	47	nucleolus
sictrl	47	nucleolus
sictrl	47	nucleolus
sictrl	47	nucleolus
sictrl	47	nucleolus
sictrl	47	nucleolus
sictrl	47	nucleolus
sictrl	47	nucleolus
sictrl	47	nucleolus
sictrl	47	nucleolus
sictrl	47	nucleolus
sictrl	47	nucleolus
sictrl	47	nucleolus
sictrl	47	nucleolus
sictrl	47	nucleolus
sictrl	47	nucleolus
sictrl	47	nucleolus
sictrl	47	nucleolus
sictrl	47	nucleolus
sictrl	47	nucleolus
sictrl	47	nucleolus
sictrl	47	nucleolus
sictrl	48	nucleolus
sictrl	48	nucleolus
sictrl	48	nucleolus
sictrl	48	nucleolus
sictrl	48	nucleolus
sictrl	48	nucleolus
sictrl	48	nucleolus
sictrl	48	nucleolus
sictrl	48	nucleolus
sictrl	48	nucleolus
sictrl	48	nucleolus
sictrl	48	nucleolus
sictrl	48	nucleolus
sictrl	48	nucleolus
sictrl	48	nucleolus
sictrl	48	nucleolus
sictrl	48	nucleolus
sictrl	48	nucleolus
sictrl	48	nucleolus
sictrl	48	nucleolus
sictrl	48	nucleolus
sictrl	48	nucleolus
sictrl	48	nucleolus
sictrl	48	nucleolus
sictrl	48	nucleolus
sictrl	48	nucleolus
sictrl	48	nucleolus
sictrl	48	nucleolus
sictrl	48	nucleolus
sictrl	48	nucleolus
sictrl	48	nucleolus
sictrl	48	nucleolus
sictrl	48	nucleolus
sictrl	48	nucleolus
sictrl	48	nucleolus
sictrl	48	nucleolus
sictrl	48	nucleolus
sictrl	48	nucleolus
sictrl	48	nucleolus
sictrl	49	nucleolus
sictrl	49	nucleolus
sictrl	49	nucleolus
sictrl	49	nucleolus
sictrl	49	nucleolus
sictrl	49	nucleolus
sictrl	49	nucleolus
sictrl	49	nucleolus
sictrl	49	nucleolus
sictrl	49	nucleolus
sictrl	49	nucleolus
sictrl	49	nucleolus
sictrl	49	nucleolus
sictrl	49	nucleolus
sictrl	49	nucleolus
sictrl	49	nucleolus
sictrl	49	nucleolus
sictrl	49	nucleolus
sictrl	49	nucleolus
sictrl	49	nucleolus
sictrl	49	nucleolus
sictrl	49	nucleolus
sictrl	49	nucleolus
sictrl	49	nucleolus
sictrl	49	nucleolus
sictrl	49	nucleolus
sictrl	49	nucleolus
sictrl	49	nucleolus
sictrl	49	nucleolus
sictrl	49	nucleolus
sictrl	50	nucleolus
sictrl	50	nucleolus
sictrl	50	nucleolus
sictrl	50	nucleolus
sictrl	50	nucleolus
sictrl	50	nucleolus
sictrl	50	nucleolus
sictrl	50	nucleolus
sictrl	50	nucleolus
sictrl	50	nucleolus
sictrl	50	nucleolus
sictrl	50	nucleolus
sictrl	50	nucleolus
sictrl	50	nucleolus
sictrl	50	nucleolus
sictrl	50	nucleolus
sictrl	50	nucleolus
sictrl	50	nucleolus
sictrl	50	nucleolus
sictrl	50	nucleolus
sictrl	50	nucleolus
sictrl	50	nucleolus
sictrl	51	nucleolus
sictrl	51	nucleolus
sictrl	51	nucleolus
sictrl	51	nucleolus
sictrl	51	nucleolus
sictrl	51	nucleolus
sictrl	51	nucleolus
sictrl	51	nucleolus
sictrl	51	nucleolus
sictrl	51	nucleolus
sictrl	51	nucleolus
sictrl	51	nucleolus
sictrl	51	nucleolus
sictrl	51	nucleolus
sictrl	51	nucleolus
sictrl	51	nucleolus
sictrl	51	nucleolus
sictrl	51	nucleolus
sictrl	51	nucleolus
sictrl	51	nucleolus
sictrl	51	nucleolus
sictrl	51	nucleolus
sictrl	51	nucleolus
sictrl	51	nucleolus
sictrl	51	nucleolus
sictrl	51	nucleolus
sictrl	51	nucleolus
sictrl	51	nucleolus
sictrl	51	nucleolus
sictrl	51	nucleolus
sictrl	51	nucleolus
sictrl	51	nucleolus
sictrl	51	nucleolus
sictrl	51	nucleolus
sictrl	52	nucleolus
sictrl	52	nucleolus
sictrl	52	nucleolus
sictrl	52	nucleolus
sictrl	52	nucleolus
sictrl	52	nucleolus
sictrl	52	nucleolus
sictrl	52	nucleolus
sictrl	52	nucleolus
sictrl	52	nucleolus
sictrl	52	nucleolus
sictrl	52	nucleolus
sictrl	52	nucleolus
sictrl	52	nucleolus
sictrl	52	nucleolus
sictrl	52	nucleolus
sictrl	52	nucleolus
sictrl	52	nucleolus
sictrl	52	nucleolus
sictrl	52	nucleolus
sictrl	52	nucleolus
sictrl	52	nucleolus
sictrl	52	nucleolus
sictrl	52	nucleolus
sictrl	52	nucleolus
sictrl	52	nucleolus
sictrl	52	nucleolus
sictrl	52	nucleolus
sictrl	52	nucleolus
sictrl	52	nucleolus
sictrl	52	nucleolus
sictrl	52	nucleolus
sictrl	52	nucleolus
sictrl	52	nucleolus
sictrl	52	nucleolus
sictrl	52	nucleolus
sictrl	52	nucleolus
sictrl	52	nucleolus
sictrl	53	nucleolus
sictrl	53	nucleolus
sictrl	53	nucleolus
sictrl	53	nucleolus
sictrl	53	nucleolus
sictrl	53	nucleolus
sictrl	53	nucleolus
sictrl	53	nucleolus
sictrl	53	nucleolus
sictrl	53	nucleolus
sictrl	53	nucleolus
sictrl	53	nucleolus
sictrl	53	nucleolus
sictrl	53	nucleolus
sictrl	53	nucleolus
sictrl	53	nucleolus
sictrl	53	nucleolus
sictrl	53	nucleolus
sictrl	53	nucleolus
sictrl	53	nucleolus
sictrl	53	nucleolus
sictrl	53	nucleolus
sictrl	53	nucleolus
sictrl	53	nucleolus
sictrl	53	nucleolus
sictrl	53	nucleolus
sictrl	53	nucleolus
sictrl	53	nucleolus
sictrl	53	nucleolus
sictrl	53	nucleolus
sictrl	53	nucleolus
sictrl	53	nucleolus
sictrl	53	nucleolus
sictrl	53	nucleolus
sictrl	53	nucleolus
sictrl	53	nucleolus
sictrl	53	nucleolus
sictrl	54	nucleolus
sictrl	54	nucleolus
sictrl	54	nucleolus
sictrl	54	nucleolus
sictrl	54	nucleolus
sictrl	54	nucleolus
sictrl	54	nucleolus
sictrl	54	nucleolus
sictrl	54	nucleolus
sictrl	54	nucleolus
sictrl	54	nucleolus
sictrl	54	nucleolus
sictrl	54	nucleolus
sictrl	54	nucleolus
sictrl	54	nucleolus
sictrl	54	nucleolus
sictrl	54	nucleolus
sictrl	54	nucleolus
sictrl	54	nucleolus
sictrl	54	nucleolus
sictrl	54	nucleolus
sictrl	54	nucleolus
sictrl	54	nucleolus
sictrl	54	nucleolus
sictrl	54	nucleolus
sictrl	54	nucleolus
sictrl	54	nucleolus
sictrl	54	nucleolus
sictrl	54	nucleolus
sictrl	54	nucleolus
sictrl	54	nucleolus
sictrl	55	nucleolus
sictrl	55	nucleolus
sictrl	55	nucleolus
sictrl	55	nucleolus
sictrl	55	nucleolus
sictrl	55	nucleolus
sictrl	55	nucleolus
sictrl	55	nucleolus
sictrl	55	nucleolus
sictrl	55	nucleolus
sictrl	55	nucleolus
sictrl	55	nucleolus
sictrl	55	nucleolus
sictrl	55	nucleolus
sictrl	55	nucleolus
sictrl	55	nucleolus
sictrl	55	nucleolus
sictrl	55	nucleolus
sictrl	55	nucleolus
sictrl	55	nucleolus
sictrl	55	nucleolus
sictrl	55	nucleolus
sictrl	55	nucleolus
sictrl	55	nucleolus
sictrl	55	nucleolus
sictrl	55	nucleolus
sictrl	55	nucleolus
sictrl	55	nucleolus
sictrl	55	nucleolus
sictrl	55	nucleolus
sictrl	55	nucleolus
sictrl	56	nucleolus
sictrl	56	nucleolus
sictrl	56	nucleolus
sictrl	56	nucleolus
sictrl	56	nucleolus
sictrl	56	nucleolus
sictrl	56	nucleolus
sictrl	56	nucleolus
sictrl	56	nucleolus
sictrl	56	nucleolus
sictrl	56	nucleolus
sictrl	56	nucleolus
sictrl	56	nucleolus
sictrl	56	nucleolus
sictrl	56	nucleolus
sictrl	56	nucleolus
sictrl	56	nucleolus
sictrl	56	nucleolus
sictrl	56	nucleolus
sictrl	56	nucleolus
sictrl	56	nucleolus
sictrl	56	nucleolus
sictrl	56	nucleolus
sictrl	56	nucleolus
sictrl	56	nucleolus
sictrl	56	nucleolus
sictrl	56	nucleolus
sictrl	56	nucleolus
sictrl	56	nucleolus
sictrl	56	nucleolus
sictrl	56	nucleolus
sictrl	56	nucleolus
sictrl	56	nucleolus
sictrl	56	nucleolus
sictrl	56	nucleolus
sictrl	56	nucleolus
sictrl	56	nucleolus
sictrl	56	nucleolus
sictrl	57	nucleolus
sictrl	57	nucleolus
sictrl	57	nucleolus
sictrl	57	nucleolus
sictrl	57	nucleolus
sictrl	57	nucleolus
sictrl	57	nucleolus
sictrl	57	nucleolus
sictrl	57	nucleolus
sictrl	57	nucleolus
sictrl	57	nucleolus
sictrl	57	nucleolus
sictrl	57	nucleolus
sictrl	57	nucleolus
sictrl	57	nucleolus
sictrl	57	nucleolus
sictrl	57	nucleolus
sictrl	57	nucleolus
sictrl	57	nucleolus
sictrl	57	nucleolus
sictrl	57	nucleolus
sictrl	57	nucleolus
sictrl	57	nucleolus
sictrl	57	nucleolus
sictrl	57	nucleolus
sictrl	57	nucleolus
sictrl	57	nucleolus
sictrl	57	nucleolus
sictrl	57	nucleolus
sictrl	57	nucleolus
sictrl	57	nucleolus
sictrl	58	nucleolus
sictrl	58	nucleolus
sictrl	58	nucleolus
sictrl	58	nucleolus
sictrl	58	nucleolus
sictrl	58	nucleolus
sictrl	58	nucleolus
sictrl	58	nucleolus
sictrl	58	nucleolus
sictrl	58	nucleolus
sictrl	58	nucleolus
sictrl	58	nucleolus
sictrl	58	nucleolus
sictrl	58	nucleolus
sictrl	58	nucleolus
sictrl	58	nucleolus
sictrl	58	nucleolus
sictrl	58	nucleolus
sictrl	58	nucleolus
sictrl	58	nucleolus
sictrl	58	nucleolus
sictrl	58	nucleolus
sictrl	58	nucleolus
sictrl	58	nucleolus
sictrl	58	nucleolus
sictrl	58	nucleolus
sictrl	59	nucleolus
sictrl	59	nucleolus
sictrl	59	nucleolus
sictrl	59	nucleolus
sictrl	59	nucleolus
sictrl	59	nucleolus
sictrl	59	nucleolus
sictrl	59	nucleolus
sictrl	59	nucleolus
sictrl	59	nucleolus
sictrl	59	nucleolus
sictrl	59	nucleolus
sictrl	59	nucleolus
sictrl	59	nucleolus
sictrl	59	nucleolus
sictrl	59	nucleolus
sictrl	59	nucleolus
sictrl	59	nucleolus
sictrl	59	nucleolus
sictrl	59	nucleolus
sictrl	59	nucleolus
sictrl	59	nucleolus
sictrl	59	nucleolus
sictrl	59	nucleolus
sictrl	59	nucleolus
sictrl	59	nucleolus
sictrl	59	nucleolus
sictrl	59	nucleolus
sictrl	60	nucleolus
sictrl	60	nucleolus
sictrl	60	nucleolus
sictrl	60	nucleolus
sictrl	60	nucleolus
sictrl	60	nucleolus
sictrl	60	nucleolus
sictrl	60	nucleolus
sictrl	60	nucleolus
sictrl	60	nucleolus
sictrl	60	nucleolus
sictrl	60	nucleolus
sictrl	60	nucleolus
sictrl	60	nucleolus
sictrl	60	nucleolus
sictrl	60	nucleolus
sictrl	60	nucleolus
sictrl	60	nucleolus
sictrl	60	nucleolus
sictrl	60	nucleolus
sictrl	60	nucleolus
sictrl	60	nucleolus
sictrl	60	nucleolus
sictrl	60	nucleolus
sictrl	60	nucleolus
sictrl	61	nucleolus
sictrl	61	nucleolus
sictrl	61	nucleolus
sictrl	61	nucleolus
sictrl	61	nucleolus
sictrl	61	nucleolus
sictrl	61	nucleolus
sictrl	61	nucleolus
sictrl	61	nucleolus
sictrl	61	nucleolus
sictrl	61	nucleolus
sictrl	61	nucleolus
sictrl	61	nucleolus
sictrl	61	nucleolus
sictrl	61	nucleolus
sictrl	61	nucleolus
sictrl	61	nucleolus
sictrl	61	nucleolus
sictrl	61	nucleolus
sictrl	61	nucleolus
sictrl	61	nucleolus
sictrl	61	nucleolus
sictrl	61	nucleolus
sictrl	61	nucleolus
sictrl	61	nucleolus
sictrl	61	nucleolus
sictrl	61	nucleolus
sictrl	61	nucleolus
sictrl	61	nucleolus
sictrl	61	nucleolus
sictrl	61	nucleolus
sictrl	61	nucleolus
sictrl	61	nucleolus
sictrl	62	nucleolus
sictrl	62	nucleolus
sictrl	62	nucleolus
sictrl	62	nucleolus
sictrl	62	nucleolus
sictrl	62	nucleolus
sictrl	62	nucleolus
sictrl	62	nucleolus
sictrl	62	nucleolus
sictrl	62	nucleolus
sictrl	62	nucleolus
sictrl	62	nucleolus
sictrl	62	nucleolus
sictrl	62	nucleolus
[truncated: 10,554 more rows]
