# Supplementary material for: The DEAD-box helicase eIF4A1/2 acts as RNA chaperone during mitotic exit enabling chromatin decondensation
Source: Nat Commun. 2025 Mar 11;16:2434. doi: 10.1038/s41467-025-57592-1 (PMC11897408; doi:10.1038/s41467-025-57592-1)
Supplement: Supplementary file 8 — Source Data [file 41467_2025_57592_MOESM8_ESM.zip › source_data_figS5.xlsx]

## Sheet: S5A-L
construct	area	phase	ratio	timepoint	normalized_ratio	normalized_area
A1GFP	72.69	meta	0.873472378804961	-15	0.921342954131472	142306186374315
A1GFP	58.87	meta	102049136786189	-12	107641930568875	115250587314017
A1GFP	74.36	meta	0.981609632446134	-9	103540666025316	145575567736883
A1GFP	93.39	early_ana	103138381201044	-6	108790870926127	182830853563038
A1GFP	91.47	early_ana	0.994651773981603	-3	104916357518495	17907204385278
A1GFP	51.08	ana_telo	0.948042609853529	0	1	1
A1GFP	31.47	ana_telo	0.953768308921438	0	100603949549145	0.616092404072044
A1GFP	48.06	ana_telo	0.829515527950311	3	0.874977052010848	0.94087705559906
A1GFP	48.38	ana_telo	0.888496894409938	3	0.937190886965734	0.947141738449491
A1GFP	43.86	ana_telo	0.778739495798319	6	0.8214182439739	0.858653093187157
A1GFP	47.86	ana_telo	0.866902761104442	6	0.914413289122497	0.936961628817541
A1GFP	45.99	ana_telo	0.764911452184179	9	0.80683235567055	0.900352388410337
A1GFP	49.22	ana_telo	0.840306965761511	9	0.886359913602762	0.963586530931872
A1GFP	47.97	ana_telo	0.888455284552846	12	0.937146996684158	0.939115113547377
A1GFP	56.21	ana_telo	0.932872628726287	12	0.983998629418581	110043069694597
A1GFP	43.04	ana_telo	0.904196428571429	15	0.953750832687917	0.842599843382929
A1GFP	58.6	ana_telo	103098214285714	15	108748502666607	114722004698512
A1GFP	40.85	ana_telo	0.945674846625767	18	0.997502471721047	0.799725920125294
A1GFP	45829	ana_telo	0.956411042944785	18	100882706431576	0.41229444009397
A1GFP	67.5	ana_telo	0.800401106500692	21	0.844267017306693	132145653876273
A1GFP	69.18	ana_telo	0.889502074688797	21	0.938251156059561	135434612372749
A1GFP	56.83	ana_telo	0.789930843706777	24	0.833222932700061	111256851996868
A1GFP	56.67	ana_telo	0.851659751037344	24	0.898334887256728	110943617854346
A1GFP	76.61	ana_telo	0.790325443786982	27	0.833639158802246	149980422866092
A1GFP	72.17	ana_telo	0.881878698224852	27	0.930209981132705	14128817541112
A1GFP	73.44	ana_telo	0.727604871447903	30	0.767481191125277	143774471417384
A1GFP	66.91	ana_telo	0.789986468200271	30	0.833281605688929	130990602975724
A1GFP	63.4	ana_telo	0.885557350565428	33	0.934090241684649	124119028974158
A1GFP	47.2	ana_telo	0.905541195476575	33	0.955169299422607	0.924040720438528
A1GFP	66.05	ana_telo	0.864820846905538	36	0.912217275802774	129306969459671
A1GFP	48.9	ana_telo	0.905195439739414	36	0.954804594573302	0.957321848081441
A1GFP	80.73	ana_telo	0.645776892430279	39	0.68116863706163	158046202036022
A1GFP	70.79	ana_telo	0.733745019920319	39	0.773957849883648	138586530931872
A1GFP	48.9	meta	0.984628820960699	-12	0.941266588323837	127910018310228
A1GFP	43.74	meta	118431965442765	-9	11321632039171	114412764844363
A1GFP	43.19	meta	122803296703297	-6	117395141866811	112974104106722
A1GFP	28.39	meta	128087680355161	-3	122446805666913	0.742610515302119
A1GFP	38.23	ana_telo	104606796116505	0	1	1
A1GFP	43.24	ana_telo	109343689320388	0	104528284375145	113104891446508
A1GFP	32.52	ana_telo	117738068812431	3	112552982390648	0.850640857964949
A1GFP	38.4	ana_telo	119884572697003	3	114604956033146	100444676955271
A1GFP	37.4	ana_telo	103382413087935	6	0.98829537779547	0.978289301595606
A1GFP	40.04	ana_telo	106393660531697	6	101708172395608	104734501700235
A1GFP	38.26	ana_telo	116621076233184	9	111485181233634	100078472403871
A1GFP	38.98	ana_telo	117723094170404	9	112538667219375	101961810096783
A1GFP	40.64	ana_telo	115162374020157	12	110090719050315	106303949777662
A1GFP	50.36	ana_telo	114198208286674	12	109169014372151	131729008631964
A1GFP	46.9	ana_telo	11641724137931	15	111290323096839	122678524718807
A1GFP	57.46	ana_telo	112564367816092	15	10760712687417	150300810881507
A1GFP	48.62	ana_telo	104653455284553	18	100044604337175	127177609207429
A1GFP	45687	ana_telo	108683943089431	18	103897592818334	0.787339785508763
A1GFP	50.31	ana_telo	113558165548098	21	108557158582339	131598221292179
A1GFP	57.72	ana_telo	0.972071984435798	24	0.929262744414006	150980905048391
A1GFP	33.68	ana_telo	105631322957198	24	10097940753252	0.880983520795187
A1GFP	62.3	meta	120704285714286	-15	106630483616667	177695379349686
A1GFP	66.97	meta	119378854625551	-12	10545959430519	191015402167712
A1GFP	56.09	meta	117474324324324	-9	103777127225577	159982886480319
A1GFP	63.88	meta	128182763744428	-6	113236990787077	18220193953223
A1GFP	100.27	early_ana	135173716012085	-3	119412816416051	285995436394752
A1GFP	45.57	ana_telo	115134666666667	0	101710267494317	129977181973759
A1GFP	35.06	ana_telo	113198666666667	0	1	1
A1GFP	48.54	ana_telo	0.997775061124694	3	0.881437114504904	13844837421563
A1GFP	50.72	ana_telo	0.989449877750611	3	0.874082625605668	144666286366229
A1GFP	44.09	ana_telo	101932894736842	6	0.900477874328688	125755847119224
A1GFP	43.07	ana_telo	102168421052632	6	0.902558519999927	122846548773531
A1GFP	37.7	ana_telo	0.900356718192628	9	0.795377494015794	107529948659441
A1GFP	42.51	ana_telo	0.905980975029726	9	0.800345977305142	12124928693668
A1GFP	54.65	ana_telo	0.988707940780619	12	0.873427196534072	155875641756988
A1GFP	50.29	ana_telo	100628532974428	12	0.888955108197043	14343981745579
A1GFP	56.17	ana_telo	105037195994278	15	0.92790135332228	160211066742727
A1GFP	63.96	ana_telo	101868383404864	15	0.899907979524468	182430119794638
A1GFP	58.07	ana_telo	0.879830508474576	18	0.777244586338979	1656303479749
A1GFP	50.41	ana_telo	0.860738498789346	18	0.760378654745059	143782087849401
A1GFP	61.23	ana_telo	0.842116959064327	21	0.743928337551966	174643468339989
A1GFP	48.21	ana_telo	0.832584795321637	21	0.7355075990191	1375071306332
A1GFP	65.57	ana_telo	0.825254813137033	24	0.729032273469385	187022247575585
A1GFP	51.96	ana_telo	0.813578708946772	24	0.718717572303652	148203080433542
A1GFP	60.7	ana_telo	0.786261980830671	27	0.694585902805689	17313177410154
A1GFP	54.65	ana_telo	0.75569755058573	27	0.667585204701228	155875641756988
A1GFP	68.12	ana_telo	0.83289088863892	30	0.73577800266103	194295493439817
A1GFP	57.17	ana_telo	0.794465691788526	30	0.701833082652791	163063320022818
A1GFP	71.07	ana_telo	0.849097303634232	33	0.750094792312833	202709640616087
A1GFP	59.09	ana_telo	0.817502930832356	33	0.722184240243425	168539646320593
A1GFP	37.93	ana_telo	0.983482972136223	36	0.868811445484829	108185966913862
A1GFP	38.75	ana_telo	107586687306502	36	0.950423626660812	110524814603537
A1GFP	74.77	ana_telo	0.966277472527473	39	0.853612061856562	213262977752424
A1GFP	62.02	ana_telo	0.932513736263736	39	0.823785088396565	176896748431261
A1GFP	63.16	meta	108647503782148	-12	105573988840749	14279900520009
A1GFP	56.89	meta	101924369747899	-9	0.990410446607347	128623106488809
A1GFP	48.81	meta	0.935658227848101	-6	0.909189515330782	110354962695003
A1GFP	107.63	early_ana	100401585204756	-3	0.975613379692031	24334162333258
A1GFP	57.24	ana_telo	108488165680473	0	105419158233671	129414424598689
A1GFP	44.23	ana_telo	10291124260355	0	1	1
A1GFP	51.08	ana_telo	105594917787743	3	102607757049958	115487225864798
A1GFP	44.89	ana_telo	101227204783259	3	0.983636017040641	101492199864345
A1GFP	41.09	ana_telo	0.945028169014085	6	0.918294391463781	0.929007460999322
A1GFP	27.37	ana_telo	0.903154929577465	6	0.877605698588961	0.618810761926294
A1GFP	39.65	ana_telo	0.936632947976879	9	0.910136661730066	0.896450373049966
A1GFP	36.48	ana_telo	0.919407514450867	9	0.893398516226984	0.824779561383676
A1GFP	50.35	ana_telo	1088976	12	105817010119596	113836762378476
A1GFP	49.53	ana_telo	0.999936	12	0.971648942042321	111982817092471
A1GFP	50.75	ana_telo	101374436090226	15	0.985066680039572	114741125932625
A1GFP	50.38	ana_telo	0.978842105263158	15	0.951151769718688	113904589645037
A1GFP	57.26	ana_telo	101027649769585	18	0.981696918759195	129459642776396
A1GFP	55.45	ana_telo	101482334869432	18	0.986115144487929	125367397693873
A1GFP	58.36	ana_telo	0.930942028985507	21	0.904606732397373	131946642550305
A1GFP	71.88	ana_telo	0.950623188405797	21	0.923731134087972	162514130680534
A1GFP	54.93	ana_telo	0.682519509476031	24	0.663211804861141	12419172507348
A1GFP	56.67	ana_telo	0.745959849435383	27	0.72485748938926	128125706534027
A1GFP	45.14	ana_telo	0.765420326223337	27	0.743767451309478	102057427085688
A1GFP	59.66	ana_telo	0.64624716553288	30	0.627965564483999	134885824101289
A1GFP	61.32	ana_telo	0.655442176870748	30	0.636900459355777	138638932851006
A1GFP	72.71	ana_telo	0.662775800711744	33	0.644026623276708	164390685055392
A1GFP	64.12	ana_telo	0.656690391459075	33	0.638113363365823	144969477730047
A1GFP	47.69	meta	0.926960132890365	-12	0.817131804746473	0.981881820053531
A1GFP	47.53	meta	102743119266055	-9	0.905698826651515	0.978587605517809
A1GFP	47.33	meta	104508287292818	-6	0.921259096011667	0.974469837348157
A1GFP	68.93	early_ana	102164601769912	-3	0.900599092273223	141918879967058
A1GFP	44.41	ana_telo	112887351778656	0	0.995122036201455	0.914350422071237
A1GFP	48.57	ana_telo	113440711462451	0	1	1
A1GFP	42.33	ana_telo	103321153846154	3	0.910794304039193	0.871525633106856
A1GFP	45.7	ana_telo	104842307692308	3	0.924203545100393	0.940910026765493
A1GFP	34.91	ana_telo	0.883225255972696	6	0.778578734729678	0.718756434012765
A1GFP	40.54	ana_telo	0.882286689419795	6	0.777751371659753	0.83467160798847
A1GFP	42.47	ana_telo	115137529137529	9	101495774888224	0.874408070825612
A1GFP	47.52	ana_telo	11534965034965	9	101682763500501	0.978381717109327
A1GFP	50.97	ana_telo	0.93293893129771	12	0.822402221627915	104941321803582
A1GFP	67.21	ana_telo	0.931068702290076	12	0.820753581573103	138377599341157
A1GFP	65.4	ana_telo	101738589211618	15	0.896843715981926	134651019147622
A1GFP	71.88	ana_telo	100840248962656	15	0.888924687289485	147992588017295
A1GFP	49.58	meta	0.900059241706161	-15	0.935506251119613	169562243502052
A1GFP	42.69	meta	0.835884315906563	-12	0.868803925907268	145998632010944
A1GFP	41.93	meta	104365921787709	-9	108476162137044	143399452804378
A1GFP	50.63	early_ana	0.817934322033898	-6	0.850147007898621	173153214774282
A1GFP	29.24	ana_telo	0.962109275730623	0	1	1
A1GFP	27.41	ana_telo	0.94579415501906	0	0.983042341319105	0.937414500683995
A1GFP	29.54	ana_telo	0.894118357487923	3	0.929331397214659	101025991792066
A1GFP	28.76	ana_telo	0.868490338164251	3	0.902694070280865	0.983584131326949
A1GFP	32.64	ana_telo	0.841418685121107	6	0.874556255038843	111627906976744
A1GFP	27.93	ana_telo	0.816608996539792	6	0.848769487145482	0.955198358413133
A1GFP	30.95	ana_telo	0.881544401544402	9	0.916262241495343	105848153214774
A1GFP	26.53	ana_telo	0.914092664092664	9	0.950092351410399	0.907318741450069
A1GFP	38.73	ana_telo	126297794117647	12	131271776817386	132455540355677
A1GFP	33.11	ana_telo	127608455882353	12	132634056339855	113235294117647
A1GFP	40.85	ana_telo	0.927049180327869	15	0.963559133783291	139705882352941
A1GFP	30.16	ana_telo	0.939139344262295	15	0.976125444325558	103146374829001
A1GFP	38.65	ana_telo	0.81066265060241	18	0.842588956422643	13218194254446
A1GFP	32.61	ana_telo	0.828746987951807	18	0.861385508753628	111525307797538
A1GFP	44.62	meta	100668341708543	-12	1059934956992	15043830074174
A1GFP	47.09	meta	119634730538922	-9	125963168575529	158766014834794
A1GFP	46.34	meta	114354285714286	-6	120403398777887	156237356709373
A1GFP	102.67	early_ana	12818125	-3	134961781827386	346156439649359
A1GFP	29.66	ana_telo	0.949759615384615	0	1	1
A1GFP	25.67	ana_telo	0.942451923076923	0	0.992305745380917	0.865475387727579
A1GFP	30.22	ana_telo	116053571428571	3	122192573308746	101888064733648
A1GFP	26.93	ana_telo	115583333333333	3	121697460558508	0.907956844234659
A1GFP	32.09	ana_telo	118243902439024	6	124498768450099	108192852326365
A1GFP	25.48	ana_telo	117512195121951	6	123728355278997	0.859069453809845
A1GFP	35.06	ana_telo	105364640883978	9	110938219710794	118206338503034
A1GFP	33.92	ana_telo	105524861878453	9	111106916075516	114362778152394
A1GFP	30.29	ana_telo	0.924708737864078	12	0.973623981147701	102124072825354
A1GFP	37.36	ana_telo	0.936504854368932	12	0.9860440886294	12596089008766
A1GFP	22.37	ana_telo	0.878153153153153	15	0.924605699093171	0.754214430209036
A1GFP	34.59	ana_telo	0.877972972972973	15	0.924415987741729	116621712744437
A1GFP	36.41	ana_telo	101689473684211	18	107068643514634	122757923128793
A1GFP	27.46	ana_telo	112491228070175	21	118441789109574	0.925826028320971
A1GFP	40.61	ana_telo	113713450292398	21	119728664443527	136918408631153
A1GFP	57.93	meta	121352517985612	-6	108437368813592	187233354880414
A1GFP	60.19	meta	140333855799373	-3	125398585302978	19453781512605
A1GFP	30.94	ana_telo	111910238429173	0	1	1
A1GFP	32.66	ana_telo	0.957342569269521	3	0.855455749810965	105559146735617
A1GFP	39.52	ana_telo	0.864007092198582	6	0.772053660439124	127731092436975
A1GFP	37.99	ana_telo	0.890508274231678	6	0.795734408872047	12278603749192
A1GFP	20.27	ana_telo	0.942752941176471	9	0.842418847827879	0.65513897866839
A1GFP	46.75	ana_telo	0.901887254901961	12	0.805902362072758	151098901098901
A1GFP	50.08	ana_telo	0.863566176470588	12	0.771659669921203	161861667744021
A1GFP	50.89	ana_telo	0.824829931972789	15	0.737045996461545	16447963800905
A1GFP	53.28	ana_telo	0.797868480725624	15	0.712953963752466	172204266321913
A1GFP	50.6	ana_telo	0.738326488706366	18	0.659748830017592	163542340012928
A1GFP	52.42	ana_telo	0.726663244353183	18	0.649326866382366	169424692954105
A1GFP	51.41	ana_telo	0.837628128724672	21	0.748482123246301	166160310277957
A1GFP	55.06	ana_telo	0.837592371871275	21	0.748450171877151	177957336780866
A1GFP	54.3	ana_telo	0.724046121593291	24	0.646988275386021	175500969618617
A1GFP	58.31	ana_telo	0.721174004192872	24	0.644421827989668	188461538461538
A1GFP	59.09	ana_telo	0.719446808510638	27	0.64287845206046	1909825468649
A1GFP	61.06	ana_telo	0.728936170212766	27	0.651357892221902	197349709114415
A1GFP	67.97	ana_telo	0.685802083333333	30	0.612814424273943	219683257918552
A1GFP	80.17	ana_telo	0.691572916666667	30	0.617971086804857	259114414996768
A1GFP	70.76	ana_telo	0.615234449760765	33	0.549757071735792	228700711053652
A1GFP	86.5	ana_telo	0.628143540669856	33	0.561292290577508	279573367808662
A1GFP	76.38	ana_telo	0.678881650380022	36	0.606630510227784	246864899806076
A1GFP	91.56	ana_telo	0.702377850162866	36	0.627626086783288	295927601809955
A1GFP	77.72	ana_telo	0.645991516436903	39	0.577240765013422	251195862960569
A1GFP	98.77	ana_telo	0.671781548250265	39	0.600286048604418	319230769230769
A1GFP	81.56	ana_telo	0.543686594202899	42	0.485823819012765	26360698125404
A1GFP	102.33	ana_telo	0.563858695652174	42	0.503849070082212	330736910148675
A1GFP	84.01	ana_telo	0.614968684759917	45	0.54951959122947	271525533290239
A1GFP	110.33	ana_telo	0.644634655532359	45	0.576028310350123	356593406593407
A1GFP	82.63	ana_telo	0.625448577680525	48	0.558884143631207	267065287653523
A1GFP	114.32	ana_telo	0.663741794310722	48	0.593101939221404	369489334195217
A1GFP	85.6	ana_telo	0.652319347319347	51	0.582895145677126	27666451195863
A1GFP	118.76	ana_telo	0.688846153846154	51	0.615534524378767	383839689722043
A1GFP	89.37	ana_telo	0.669532019704433	54	0.59827592997952	288849385908209
A1GFP	119.41	ana_telo	0.716083743842365	54	0.639873307298481	385940530058177
A1GFP	91.52	ana_telo	0.714034852546917	57	0.638042472761617	295798319327731
A1GFP	117.99	ana_telo	0.765549597855228	57	0.68407467323889	381351001939237
A1GFP	90.72	ana_telo	0.608135198135198	60	0.543413370100253	293212669683258
A1GFP	118.58	ana_telo	0.655652680652681	60	0.585873723312311	383257918552036
A1GFP	92.64	ana_telo	0.574191343963554	63	0.513082048633964	299418228829994
A1GFP	114.45	ana_telo	0.629430523917995	63	0.562442304433438	369909502262443
A1GFP	92.28	ana_telo	0.630621827411168	66	0.563506821415882	298254686489981
A1GFP	112.2	ana_telo	0.685697969543147	66	0.612721390971854	362637362637363
A1GFP	91.37	ana_telo	0.576473372781065	69	0.515121208633569	295313510019392
A1GFP	110.77	ana_telo	0.624284023668639	69	0.557843529270776	358015513897867
A1GFP	59.92	meta	10440414507772	-3	0.715898583116681	151849974657881
A1GFP	39.46	ana_telo	145836501901141	0	1	1
A1GFP	31.13	ana_telo	118148734177215	3	0.81014514635921	0.788900152052712
A1GFP	23.49	ana_telo	181781990521327	6	124647799523162	0.595286365940193
A1GFP	34.39	ana_telo	102672268907563	15	0.704023118829071	0.871515458692347
A1GFP	33.52	ana_telo	108210084033613	15	0.741995883218359	0.849467815509377
A1GFP	52.15	ana_telo	0.885328282828283	18	0.607069061097218	132159148504815
A1GFP	48.48	ana_telo	0.948611111111111	18	0.650462057677543	122858590978206
A1GFP	60.68	ana_telo	0.967648725212465	21	0.663516138002549	153775975671566
A1GFP	56.89	ana_telo	104475920679887	21	0.716390747980973	144171312721744
A1GFP	64.57	ana_telo	0.916786703601108	24	0.628640080946659	1636340598074
A1GFP	65.78	ana_telo	0.99185595567867	24	0.680115021101524	166700456158135
A1GFP	69.92	ana_telo	0.954277286135693	27	0.65434735042025	177192093258996
A1GFP	67.98	ana_telo	102737463126844	27	0.704470155191237	17227572225038
A1GFP	75.61	ana_telo	103612040133779	30	0.710467124369282	191611758743031
A1GFP	63.14	ana_telo	11404347826087	30	0.781995431693619	16001013684744
A1GFP	80.89	ana_telo	0.87198224852071	33	0.597917693549593	20499239736442
A1GFP	70.93	ana_telo	0.984881656804734	33	0.6753327486368	179751647237709
A1GFP	85.02	ana_telo	0.690410628019324	36	0.473414144620211	21545869234668
A1GFP	83.94	ana_telo	0.791352657004831	36	0.542630032048677	21272174353776
A1GFP	86.64	ana_telo	0.806104651162791	39	0.552745465404285	219564115560061
A1GFP	85.32	ana_telo	0.929709302325581	39	0.63750109897439	216218955904714
A1GFP	104.1	ana_telo	0.862253086419753	42	0.591246413057997	263811454637608
A1GFP	100.18	ana_telo	0.967376543209877	42	0.66332950297014	253877344145971
A1GFP	123.25	ana_telo	0.756684931506849	45	0.518858393915528	312341611758743
A1GFP	106.4	ana_telo	0.845123287671233	45	0.579500520551516	269640141915864
A1GFP	130.36	ana_telo	0.784548104956268	48	0.537964154878107	330359858084136
A1GFP	109	ana_telo	0.896443148688047	48	0.614690517807211	276229092752154
A1GFP	153.43	ana_telo	0.966856060606061	51	0.662972608367601	388824125696908
A1GFP	120.56	ana_telo	11342803030303	51	0.777775308817542	305524581855043
A1GFP	160.7	ana_telo	0.769937888198758	54	0.527945938199121	407247845919919
A1GFP	120	ana_telo	0.912484472049689	54	0.625690043407816	304105423213381
A1GFP	170.95	ana_telo	0.790230263157895	57	0.541860407275521	433223517486062
A1GFP	131.79	ana_telo	0.948651315789474	57	0.650489626000863	333983781044095
A1GFP	181.75	ana_telo	0.634632152588556	60	0.435166878192647	460593005575266
A1GFP	159.55	ana_telo	0.77858310626703	60	0.533873958931635	404333502280791
A1GFP	168.35	ana_telo	0.783250688705234	63	0.537074517349696	426634566649772
A1GFP	186.65	ana_telo	0.628650137741047	63	0.431065014276874	473010643689812
A1GFP	174.2	ana_telo	0.772674094707521	66	0.529822153325714	441459706031424
A1GFP	190.26	ana_telo	0.634986072423398	66	0.435409560806553	482159148504815
A1GFP	183.58	ana_telo	0.75	69	0.514274540477121	46523061327927
A1GFP	191.78	ana_telo	0.621342465753425	69	0.426054148072352	486011150532184
A1GFP	191.32	ana_telo	0.649308357348703	72	0.445230342804611	484845413076533
A1GFP	191.98	ana_telo	0.778587896253602	72	0.533877243422492	486517992904207
A1GFP	100.61	meta	106760914760915	-12	0.869013909952382	192481346852879
A1GFP	85.78	meta	106675510204082	-9	0.868318732807942	164109431796442
A1GFP	90.1	meta	105924611973392	-6	0.862206561430528	172374210828391
A1GFP	108.49	early_ana	0.90843910806175	-3	0.739452470052655	207556916013009
A1GFP	35.43	ana_telo	117581447963801	0	0.957091029631128	0.677826669217524
A1GFP	52.27	ana_telo	122852941176471	0	1	1
A1GFP	58.96	ana_telo	118322660098522	3	0.963124357996106	112798928639755
A1GFP	54.2	ana_telo	120327586206897	3	0.979444082124607	103692366558255
A1GFP	55.61	ana_telo	112256594724221	6	0.913747718607494	106389898603405
A1GFP	48.42	ana_telo	114273381294964	6	0.930163984684885	0.926343983164339
A1GFP	52.36	ana_telo	0.881068702290076	9	0.717173470860964	100172182896499
A1GFP	49.33	ana_telo	0.901851145038168	9	0.734089991173033	0.943753587143677
A1GFP	59.24	ana_telo	0.986117136659436	12	0.802680934795803	113334608762196
A1GFP	56.43	ana_telo	101646420824295	12	0.827382884372999	10795867610484
A1GFP	54.78	ana_telo	0.815009708737864	15	0.663402683674582	104801989669026
A1GFP	58.89	ana_telo	0.867339805825243	15	0.705998405507737	112665008609145
A1GFP	61.82	ana_telo	0.88674672489083	18	0.721795275228348	118270518461833
A1GFP	58.23	ana_telo	101399563318777	18	0.825373510375486	111402334034819
A1GFP	63.04	ana_telo	0.986404761904762	21	0.802915056374474	120604553281041
A1GFP	84.54	ana_telo	102416666666667	21	0.833652541696592	161737134111345
A1GFP	63.28	ana_telo	0.800567514677104	24	0.651647007398167	121063707671705
A1GFP	78.07	ana_telo	0.838277886497065	24	0.68234254586785	149359096996365
A1GFP	60.43	meta	1147421875	-12	0.976045527722738	194558918222795
A1GFP	64.44	meta	109974169741697	-9	0.935486754088635	207469414037347
A1GFP	60.28	meta	122759183673469	-6	1044241484514	19407598197038
A1GFP	65.36	early_ana	156135416666667	-3	13281538244739	210431423052157
A1GFP	31.06	ana_telo	117558232931727	0	1	1
A1GFP	37.84	ana_telo	117168674698795	0	0.996686253074608	121828718609144
A1GFP	31.83	ana_telo	41275	3	0.961225744738999	102479072762395
A1GFP	36.12	ana_telo	114581300813008	3	0.974676957585371	116291049581455
A1GFP	37.66	ana_telo	129339366515837	6	110021530002881	121249195106246
A1GFP	39.9	ana_telo	125837104072398	6	107042357590964	128461043142305
A1GFP	38.01	ana_telo	129557603686636	9	110207171761316	12237604636188
A1GFP	42.74	ana_telo	124405529953917	9	105824600158941	137604636188023
A1GFP	38.44	ana_telo	121082608695652	12	102997982936654	123760463618802
A1GFP	44.13	ana_telo	116421739130435	12	0.990332503535061	142079845460399
A1GFP	42.81	ana_telo	110102459016393	15	0.93657803686396	13783000643915
A1GFP	49.59	ana_telo	111262295081967	15	0.946444092491451	159658725048294
A1GFP	44.79	ana_telo	0.92886925795053	18	0.790135437379345	144204764971024
A1GFP	48.57	ana_telo	0.953639575971731	18	0.811206116483195	156374758531874
A1GFP	39.64	ana_telo	115004405286344	21	0.97827606300559	12762395363812
A1GFP	50.45	ana_telo	115775330396476	21	0.984833877723507	162427559562138
A1GFP	38.65	ana_telo	113800884955752	24	0.968038410562388	124436574372183
A1GFP	55.22	ana_telo	114548672566372	24	0.974399407933404	177784932388925
A1GFP	40.27	ana_telo	0.887553191489362	27	0.754990245561803	129652285898261
A1GFP	57.43	ana_telo	0.924468085106383	27	0.78639161379984	184900193174501
A1GFP	43.31	ana_telo	0.9559375	30	0.813160827753484	139439793947199
A1GFP	64.01	ana_telo	0.9630859375	30	0.819241590726632	206084996780425
A1GFP	44.99	ana_telo	0.906928838951311	33	0.771471989952433	144848679974243
A1GFP	79.68	ana_telo	0.889213483146067	33	0.756402559795608	256535737282679
A1GFP	65.16	meta	102888423988842	-12	0.996541399265549	197155824508321
A1GFP	64.28	meta	100412328767123	-9	0.972558804321397	194493192133132
A1GFP	66.13	meta	101508965517241	-6	0.983180445503958	200090771558245
A1GFP	33.05	ana_telo	103245508982036	0	1	1
A1GFP	34.71	ana_telo	103922155688623	0	10065537640645	105022692889561
A1GFP	37.4	ana_telo	1051375	3	101832516529405	113161875945537
A1GFP	33.3	ana_telo	0.98584375	3	0.954853881510265	100756429652042
A1GFP	36.05	ana_telo	0.840161943319838	6	0.813751563243318	109077155824508
A1GFP	31.33	ana_telo	0.793603238866397	6	0.768656425534672	0.947957639939486
A1GFP	39.02	ana_telo	100549504950495	9	0.973887445002474	118063540090772
A1GFP	40.14	ana_telo	0.878349834983498	9	0.850739023560167	121452344931921
A1GFP	42.02	ana_telo	0.944113029827315	12	0.91443496103214	12714069591528
A1GFP	46.63	ana_telo	0.916389324960754	12	0.887582747178087	141089258698941
A1GFP	38.31	ana_telo	0.962964824120603	15	0.932694151653756	115915279878971
A1GFP	48.12	ana_telo	10092797319933	15	0.977553156495076	145597579425113
A1GFP	46.11	ana_telo	168460916442049	21	163165369712459	139515885022693
A1GFP	55.16	ana_telo	169013477088949	21	163700560688171	166898638426626
A1GFP	45.06	ana_telo	12491393442623	24	120987281343118	136338880484115
A1GFP	54.52	ana_telo	129161885245902	24	125101698388039	164962178517398
A1GFP	46.27	ana_telo	110465949820789	27	106993467231596	45748
A1GFP	44.8	ana_telo	105399641577061	27	102086417720503	135552193645991
A1GFP	47.72	ana_telo	0.977421487603306	30	0.946696371823176	144387291981846
A1GFP	51.43	ana_telo	101676033057851	30	0.98479860344862	155612708018154
A1GFP	72.51	meta	0.874587155963303	-6	0.928724173628932	328545536927957
A1GFP	64.49	early_ana	0.987169811320755	-3	104827570471292	292206615314907
A1GFP	45.32	ana_telo	100939501779359	0	107187665331418	205346624376982
A1GFP	45860	ana_telo	0.941708185053381	0	1	1
A1GFP	36.46	ana_telo	115551282051282	3	122703916016969	165201631173539
A1GFP	31.68	ana_telo	109175213675214	3	115933168478328	143543271409153
A1GFP	35.49	ana_telo	0.950539568345324	6	100937804665194	160806524694155
A1GFP	37.77	ana_telo	0.897697841726619	6	0.953265412762376	171137290439511
A1GFP	38.66	ana_telo	0.960833333333333	9	102030899654851	175169913910285
A1GFP	42.56	ana_telo	0.856847826086957	9	0.909886777758427	192840960579973
A1GFP	40.13	ana_telo	0.919205776173285	12	0.976104690139419	181830539193475
A1GFP	46.11	ana_telo	0.867436823104693	12	0.921131234571909	208926144086996
A1GFP	45.4	ana_telo	0.988795620437956	15	105000215154964	205709107385591
A1GFP	44.22	ana_telo	0.888503649635036	15	0.943502099415936	200362483008609
A1GFP	39.83	ana_telo	0.956640625	18	101585675922077	180471227911192
A1GFP	49.48	ana_telo	0.9289453125	18	0.986447104574484	224195740824649
A1GFP	44.99	ana_telo	0.843556338028169	21	0.895772545483771	20385138196647
A1GFP	45.96	ana_telo	0.835352112676056	21	0.887060477900278	208246488445854
A1GFP	54.64	ana_telo	0.986353383458647	24	104740873989827	247575894879928
A1GFP	47.3	ana_telo	0.87890977443609	24	0.933314362544559	214318078840054
A1GFP	47.8	ana_telo	0.825615942028985	27	0.876721637480707	21658359764386
A1GFP	33.02	ana_telo	0.823731884057971	27	0.87472095616465	149614861803353
A1GFP	52.85	ana_telo	0.822936802973978	30	0.873876659495457	239465337562302
A1GFP	41.99	ana_telo	0.837806691449814	30	0.889666995304201	190258269143634
A1GFP	71.93	ana_telo	104019230769231	33	110458029801806	325917535115541
A1GFP	55.56	ana_telo	104995192307692	33	111494403440637	251744449478931
A1GFP	77.91	ana_telo	125558823529412	36	133330925144603	353013140009062
A1GFP	66.45	ana_telo	125588235294118	36	133362157499989	301087449025827
A1GFP	49.15	ana_telo	116470588235294	39	1236801273302	222700498414137
A1GFP	71.71	ana_telo	108651960784314	39	115377526189979	324920706841867
A1GFP	88.13	ana_telo	0.991848341232228	42	105324383601487	399320344358858
A1GFP	79.95	ana_telo	0.990189573459716	42	105148239037934	362256456728591
A1GFP	106.67	ana_telo	0.951909090909091	45	101083234277626	483325781603987
A1GFP	79.34	ana_telo	0.936727272727273	45	0.994710768786802	359492523787947
A1GFP	99.35	ana_telo	0.864855967078189	48	0.918390623342797	450158586316266
A1GFP	99.35	ana_telo	0.849012345679012	48	0.901566280461803	450158586316266
A1GFP	77.14	meta	0.967346405228758	-6	103134173957485	188192242010246
A1GFP	40.99	ana_telo	0.937949438202247	0	1	1
A1GFP	44.14	ana_telo	0.863604488078541	0	0.920736718744454	107684801171017
A1GFP	38.98	ana_telo	102155354449472	3	10891349820015	0.950963649670651
A1GFP	42.98	ana_telo	0.934298642533937	3	0.996107683933041	104854842644547
A1GFP	42.37	ana_telo	106444785276074	6	11348669868612	103366674798731
A1GFP	46.58	ana_telo	0.938435582822086	6	100051830578498	113637472554282
A1GFP	52.97	ana_telo	0.997206303724928	9	106317703610576	12922664064406
A1GFP	50.55	ana_telo	0.89176217765043	9	0.950757195781957	123322761649183
A1GFP	44.57	ana_telo	101150214592275	12	107841862761972	108733837521347
A1GFP	51.44	ana_telo	0.870472103004292	12	0.928058664518966	125494022932423
A1GFP	45	ana_telo	0.853037667071689	15	0.909470843872664	109782873871676
A1GFP	54.68	ana_telo	0.743851761846902	15	0.79306168493755	133398389851183
A1GFP	64.87	ana_telo	0.978441558441558	18	104317089876073	158258111734569
A1GFP	50.41	ana_telo	0.875901875901876	18	0.933847647033835	122981214930471
A1GFP	46.61	ana_telo	0.815508905852417	21	0.869459346780451	113710661136863
A1GFP	43.52	ana_telo	0.760648854961832	21	0.810969999000965	106172237131008
A1GFP	48.85	ana_telo	0.973017377567141	24	10373878782124	119175408636253
A1GFP	52.94	ana_telo	0.931121642969984	24	0.992720508212735	129153452061478
A1GFP	45.62	ana_telo	0.805181058495822	27	0.858448254992401	111295437911686
A1GFP	58.85	ana_telo	0.787033426183844	27	0.839100056067349	143571602829959
A1GFP	48.93	ana_telo	0.682093023255814	30	0.727217262972268	119370578189802
A1GFP	66.55	ana_telo	0.667001223990208	30	0.711127057412219	162356672359112
A1GFP	53.55	ana_telo	0.730348058902276	33	0.778664637085473	130641619907294
A1GFP	81.1	ana_telo	0.685488621151272	33	0.730837498517124	197853134910954
A1GFP	78.02	ana_telo	0.798467153284672	36	0.851290187683338	190339107099292
A1GFP	90.97	ana_telo	0.722598540145985	36	0.770402444646673	221932178580141
A1GFP	58.53	ana_telo	0.698676880222841	39	0.744898234132944	14279092461576
A1GFP	91.99	ana_telo	0.650376044568245	39	0.693402030086836	224420590387899
A1GFP	73.72	ana_telo	0.67969696969697	42	0.72466269717026	179848743595999
A1GFP	107.45	ana_telo	0.621143250688705	42	0.662235324623938	262137106611369
A1GFP	81.64	ana_telo	0.678053977272727	45	0.722911011677071	199170529397414
A1GFP	113.26	ana_telo	0.620056818181818	45	0.661077018576045	276311295437912
A1GFP	84.94	ana_telo	0.703601236476043	48	0.75014836388689	207221273481337
A1GFP	125.78	ana_telo	0.648717156105101	48	0.691633396943536	306855330568431
A1GFP	88.56	ana_telo	0.645918079096045	51	0.688649145452943	216052695779458
A1GFP	126.38	ana_telo	0.57888418079096	51	0.617180582676715	308319102220054
A1GFP	107.68	ana_telo	0.705347334410339	54	0.752009975891949	262698219077824
A1GFP	135.85	ana_telo	0.64578352180937	54	0.68850568645484	331422298121493
A1GFP	65.89	meta	106582278481013	-12	109792614529866	277548441449031
A1GFP	68.75	meta	0.980233463035019	-9	100975881065868	289595619208088
A1GFP	67.89	meta	10402868852459	-6	107162108579453	285973041280539
A1GFP	55.17	early_ana	0.914626334519573	-3	0.942175547529331	232392586352148
A1GFP	23.74	ana_telo	0.97076	0	1	1
A1GFP	32.37	ana_telo	10072	0	103753759940665	136352148272957
A1GFP	27.36	ana_telo	105569565217391	3	108749397603312	11524852569503
A1GFP	27.51	ana_telo	109986956521739	3	113299843959103	115880370682393
A1GFP	35.94	ana_telo	105398230088496	6	108572901735234	151390058972199
A1GFP	39.89	ana_telo	109522123893805	6	112821010233018	168028643639427
A1GFP	44.58	ana_telo	0.846334519572954	9	0.87182673325328	187784330244313
A1GFP	43.15	ana_telo	0.88423487544484	9	0.910868675516956	181760741364785
A1GFP	29.73	ana_telo	0.89380073800738	12	0.92072266884439	125231676495366
A1GFP	45899	ana_telo	0.780852459016393	15	0.804372305221057	129738837405223
A1GFP	44.92	ana_telo	0.812552447552447	18	0.83702712055755	18921651221567
A1GFP	23.49	ana_telo	0.847237762237762	18	0.872757182246654	0.989469250210615
A1GFP	64.1	ana_telo	0.744622950819672	21	0.767051537784491	270008424599831
A1GFP	41.6	ana_telo	0.773475409836066	21	0.796773053933069	175231676495366
A1GFP	67.61	ana_telo	0.852490421455939	24	0.87816805539571	284793597304128
A1GFP	42.36	ana_telo	0.900536398467433	24	0.927661212315539	17843302443134
A1GFP	66.2	ana_telo	0.707524429967427	27	0.728835582396707	278854254422915
A1GFP	35.6	ana_telo	0.762768729641694	27	0.785743880713764	149957877000842
A1GFP	81.83	ana_telo	0.786886446886447	30	0.81058804121147	34469250210615
A1GFP	48.91	ana_telo	0.835897435897436	30	0.861075276996823	206023588879528
A1GFP	96.94	ana_telo	0.75921146953405	33	0.782079473334346	408340353833193
A1GFP	52.23	ana_telo	0.806272401433692	33	0.830557914864325	220008424599831
A1GFP	108.49	ana_telo	0.986350710900474	36	101606031449635	456992417860152
A1GFP	59.77	ana_telo	105497630331754	36	108675295986396	251769165964617
A1GFP	108.34	ana_telo	0.712379310344828	39	0.733836695315864	456360572872789
A1GFP	67.53	ana_telo	0.758	39	0.780831513453377	284456613310868
A1GFP	107.49	ana_telo	0.789272030651341	42	0.813045480501196	452780117944398
A1GFP	67.96	ana_telo	0.840229885057471	42	0.865538222688894	286267902274642
A1GFP	131.81	ana_telo	0.668104575163399	45	0.688228372783591	555223251895535
A1GFP	70.18	ana_telo	0.713823529411765	45	0.735324415315593	295619208087616
A1GFP	141.92	ana_telo	0.822822580645161	48	0.84760659755775	597809604043808
A1GFP	70.71	ana_telo	0.882177419354839	48	0.908749247347273	297851727042965
A3GFP	50.97	meta	120630769230769	-9	128478812346386	171558397845843
A3GFP	50.55	meta	118780303030303	-6	126507957802068	170144732413329
A3GFP	57.09	early_ana	113659420289855	-3	12105391869701	192157522719623
A3GFP	29.71	ana_telo	0.938915662650602	0	1	1
A3GFP	45897	ana_telo	117676923076923	3	125332793730073	0.969370582295523
A3GFP	30.57	ana_telo	116915384615385	3	124521710805556	102894648266577
A3GFP	29.63	ana_telo	12176	6	12968150904658	0.997307303938068
A3GFP	31.21	ana_telo	120896	6	128761298601309	105048805116123
A3GFP	33.78	ana_telo	114134328358209	9	121559723517661	113699091215079
A3GFP	31.06	ana_telo	113522388059701	9	120907971371169	10454392460451
A3GFP	36.16	ana_telo	118106060606061	12	125789850254114	121709861999327
A3GFP	38.45	ana_telo	117893939393939	12	125563928778352	129417704476607
A3GFP	40.02	ana_telo	108367346938776	15	115417551596541	134702120498149
A3GFP	42.07	ana_telo	108265306122449	15	115308872169425	14160215415685
A3GFP	39.27	ana_telo	115525974025974	27	12304190740608	132177717940088
A3GFP	50.4	ana_telo	1304375	33	138923553188759	169639851901717
A3GFP	59.63	ana_telo	140971014492754	39	150142361130484	200706832716257
A3GFP	42.91	ana_telo	145621428571429	48	155095323642097	144429485021878
A3GFP	46.94	ana_telo	190137614678899	51	20250766095661	157993941433861
A3GFP	62.83	ana_telo	165992063492064	60	17679123918698	211477616963985
A3GFP	101.9	meta	117988571428571	-12	0.794330102833464	133098223615465
A3GFP	93.73	meta	109877005347594	-9	0.739720906016943	122426854754441
A3GFP	92.44	early_ana	104165829145729	-6	0.701271765351876	120741901776385
A3GFP	76.56	ana_telo	148538461538462	0	1	1
A3GFP	68.26	ana_telo	158707692307692	3	106846193682029	0.891588296760711
A3GFP	55.75	ana_telo	133916129032258	6	0.901558610781641	0.728187042842215
A3GFP	57.1	ana_telo	139293333333333	9	0.937759364750556	0.745820271682341
A3GFP	63.87	ana_telo	154414285714286	12	103955759414071	0.834247648902821
A3GFP	64.48	ana_telo	141942857142857	12	0.955596656062732	0.842215256008359
A3GFP	71.14	ana_telo	113783333333333	15	0.766019333678573	0.929205851619645
A3GFP	80.36	ana_telo	108569506726457	18	0.730918481327777	10496342737722
A3GFP	86	ana_telo	156448717948718	21	105325392715346	112330198537095
A3GFP	98.68	ana_telo	142540983606557	24	0.959623400769153	12889237199582
A3GFP	122.1	ana_telo	167883435582822	27	113023545446747	15948275862069
A3GFP	131.23	ana_telo	148736842105263	30	10013355501649	171408045977011
A3GFP	134.03	ana_telo	142671497584541	33	0.960502055204054	175065308254963
A3GFP	149.41	ana_telo	173228571428571	36	116622031515868	195154127481714
A3GFP	150.44	ana_telo	191907975460123	39	129197497720435	19649947753396
A3GFP	168.19	ana_telo	194945121951219	42	131242184638314	219683908045977
A3GFP	171.69	ana_telo	179972527472527	45	121162240142043	224255485893417
A3GFP	187.22	ana_telo	192205714285714	48	12939794333062	244540229885057
A3GFP	189.09	ana_telo	192141242937853	51	129354539523153	24698275862069
A3GFP	190.75	ana_telo	220606451612903	54	14851806685488	249150992685475
A3GFP	203.96	ana_telo	222064935064935	57	149499956284005	266405433646813
A3GFP	210.66	ana_telo	219621794871795	60	147855170032798	275156739811912
A3GFP	210.17	ana_telo	205736526946108	63	138507242376975	274516718913271
A3GFP	59.03	meta	NA	-18	NA	127687648712957
A3GFP	65.19	meta	0.976198630136986	-15	116157515658914	141012329656067
A3GFP	66.46	meta	0.879542682926829	-12	104656460079666	143759463551806
A3GFP	54.2	meta	0.924519230769231	-9	110008202951457	117239887518927
A3GFP	49.82	meta	0.844797687861272	-6	100522165906532	107765520224962
A3GFP	87.64	early_ana	NA	-3	NA	189573869781527
A3GFP	46.23	ana_telo	0.840409356725146	0	1	1
A3GFP	39.55	ana_telo	103812977099237	3	123526679312292	0.855505083279256
A3GFP	34.05	ana_telo	103599236641221	3	123272350328083	0.736534717715769
A3GFP	41.59	ana_telo	0.896946308724832	6	106727311107053	0.899632273415531
A3GFP	35.15	ana_telo	0.915604026845638	6	108947386118297	0.760328790828466
A3GFP	35.98	ana_telo	105684410646388	9	125753491201255	0.778282500540774
A3GFP	35.43	ana_telo	102513307984791	9	121980207817127	0.766385463984426
A3GFP	41.6	ana_telo	110567049808429	12	131563325567054	0.899848583171101
A3GFP	39.26	ana_telo	110137931034483	12	131052718717533	0.849232100367727
A3GFP	52.46	ana_telo	109627306273063	15	130445128193541	11347609777201
A3GFP	47.59	ana_telo	114612546125461	15	13637704674312	102941812675752
A3GFP	50.38	ana_telo	144967889908257	18	172496758571512	108976854856154
A3GFP	49.29	ana_telo	152334862385321	18	181262692003966	106619078520441
A3GFP	54.74	ana_telo	140983122362869	21	167755298337281	118407960199005
A3GFP	53.02	ana_telo	149502109704641	21	177892010016656	114687432403201
A3GFP	63.62	ana_telo	146473029045643	24	174287718090634	137616266493619
A3GFP	69.66	ana_telo	155311203319502	24	184804229125564	150681375730045
A3GFP	83.98	ana_telo	16606779661017	27	197603459886849	181656932727666
A3GFP	98.73	ana_telo	166385964912281	30	197982047178346	213562621674238
A3GFP	97.02	ana_telo	17769298245614	30	211436225732377	209863724853991
A3GFP	55.95	meta	0.999111111111111	-15	112222474152883	174353381115612
A3GFP	54.98	meta	0.93811377245509	-12	105371111792287	171330632595824
A3GFP	54.41	meta	0.938573573573574	-9	105422757718912	169554378311
A3GFP	60.95	meta	115133828996283	-6	129320983471887	189934559052664
A3GFP	78.02	early_ana	104860197368421	-3	11778140246841	24312870052976
A3GFP	41.76	ana_telo	0.949006211180124	0	106594575739077	130133998130259
A3GFP	32.09	ana_telo	0.890295031055901	0	1	1
A3GFP	34.33	ana_telo	0.939270315091211	3	105501017339974	106980367715799
A3GFP	36.69	ana_telo	0.878474295190713	3	0.986722675682949	114334683702088
A3GFP	35.68	ana_telo	0.911175496688742	6	10234534226346	111187285758803
A3GFP	41.98	ana_telo	0.854966887417218	6	0.960318610790421	130819569959489
A3GFP	43.39	ana_telo	111175648702595	9	12487506368618	135213462137738
A3GFP	43.71	ana_telo	103862275449102	9	116660513454647	136210657525709
A3GFP	48.72	ana_telo	114312749003984	12	128398727406585	151822997818635
A3GFP	50.14	ana_telo	45962	12	124677770995029	156248052352758
A3GFP	44.06	ana_telo	101205084745763	15	113675895310493	137301339981303
A3GFP	52.75	ana_telo	101966101694915	15	114530687174545	164381427235899
A3GFP	52.06	ana_telo	104455782312925	18	117327154110968	162231224680586
A3GFP	51.49	ana_telo	11112925170068	18	124822949498976	160454970395762
A3GFP	56.08	ana_telo	104913043478261	21	11784076044301	174758491741976
A3GFP	56.48	ana_telo	118439799331104	21	133034325925231	17600498597694
A3GFP	64.97	ana_telo	130420202020202	24	146490991717119	202461826114054
A3GFP	60.49	ana_telo	154337373737374	24	173355312962185	188501090682456
A3GFP	97.15	ana_telo	134936034115139	27	151563278922385	302742287316921
A3GFP	65.1	ana_telo	171716417910448	27	192875857912843	202866936740418
A3GFP	96.17	ana_telo	180154285714286	30	202353466468998	299688376441259
A3GFP	75.59	ana_telo	233111428571429	30	2618361559257	235556248052353
A3GFP	128.64	ana_telo	218735395189003	33	245688662251187	400872545964475
A3GFP	89.46	ana_telo	293432989690722	33	329590730549969	278778435649735
A3GFP	117.17	ana_telo	140764192139738	36	158109601008095	365129323776877
A3GFP	102.51	ana_telo	190026200873362	36	21344183023013	319445310065441
A3GFP	143.84	ana_telo	169439276485788	39	190318119921248	448239326893113
A3GFP	114.5	ana_telo	230948320413437	39	259406502740479	356808974758492
A3GFP	140.57	ana_telo	154203703703704	42	173205171684286	438049236522281
A3GFP	128.21	ana_telo	209657407407407	42	235492056109479	399532564661888
A3GFP	147.66	ana_telo	134046421663443	45	150564045611332	460143346837021
A3GFP	133.38	ana_telo	176866537717602	45	198660591767918	4156435026488
A3GFP	141.63	ana_telo	162462068965517	48	18248115882758	441352446244936
A3GFP	137.01	ana_telo	212742528735632	48	238957335843284	4269554378311
A3GFP	147.04	ana_telo	176658476658477	51	198426892767174	458211280772826
A3GFP	142.83	ana_telo	228265356265356	51	256392935266223	445091928949829
A3GFP	168.49	ana_telo	185139896373057	54	207953419838229	52505453412278
A3GFP	139.23	ana_telo	234484455958549	54	263378372089135	433873480835151
A3GFP	163.88	ana_telo	194130548302872	57	218051928328333	510688688064818
A3GFP	144.66	ana_telo	244830287206266	57	274999049377928	45079464007479
A3GFP	142.67	ana_telo	190743073047859	60	214247037660803	444593331255843
A3GFP	148.07	ana_telo	242551637279597	60	272439617001937	461421003427859
A3GFP	164.49	ana_telo	173349206349206	63	194709843706093	512589591773138
A3GFP	148.09	ana_telo	217362811791383	63	244146944787042	461483328139607
A3GFP	153.58	meta	110186813186813	-45	0.90241762553076	212891599667314
A3GFP	145.32	meta	107485333333333	-42	0.880292808918962	201441641253119
A3GFP	159.23	meta	120480712166172	-39	0.986723502121066	220723593013585
A3GFP	154.41	meta	129936305732484	-36	106416375152395	214042140282783
A3GFP	148.12	meta	114294117647059	-33	0.936055987791614	205322983088439
A3GFP	147.85	meta	109852941176471	-30	0.89968325126137	204948710840033
A3GFP	147.85	meta	12133234421365	-27	0.993698272947844	204948710840033
A3GFP	148.02	meta	12106528189911	-24	0.991511062584047	205184363737178
A3GFP	154.07	meta	171413502109705	-21	140385733177974	213570834488495
A3GFP	152.16	meta	118894285714286	-18	0.973730847642867	210923204879401
A3GFP	142.78	meta	109871052631579	-15	0.899831582044708	197920709731078
A3GFP	146	meta	117616246498599	-12	0.963263849995879	202384252841697
A3GFP	133.58	meta	11621270718232	-9	0.951769020619262	185167729415026
A3GFP	125.12	meta	10570351758794	-6	0.865699938070027	173440532298309
A3GFP	196.87	early_ana	122976878612717	-3	100716682498767	272899916828389
A3GFP	77.76	ana_telo	121997005988024	0	0.999141778235494	107790407540893
A3GFP	72.14	ana_telo	122101796407186	0	1	1
A3GFP	77.04	ana_telo	120723723723724	3	0.988713739486138	10679234821181
A3GFP	72.37	ana_telo	120648648648649	3	0.988098883052539	100318824507901
A3GFP	76.83	ana_telo	142638888888889	6	116819648101831	106501247574161
A3GFP	80.36	ana_telo	141385416666667	6	115793068428882	11139451067369
A3GFP	89.96	ana_telo	109613989637306	9	0.89772626499093	124701968394788
A3GFP	88.81	ana_telo	109238341968912	9	0.894649752773687	123107845855281
A3GFP	114.92	ana_telo	125842565597668	12	103063647956503	159301358469642
A3GFP	101.93	ana_telo	124862973760933	12	102261373243469	141294704740782
A3GFP	141	ana_telo	154703333333333	15	126700292612753	195453285278625
A3GFP	87.61	ana_telo	15057	15	123315139031925	121444413640144
A3GFP	141.75	ana_telo	197132530120482	18	161449328282676	196492930413086
A3GFP	109.67	ana_telo	190710843373494	18	156190038955291	152023842528417
A3GFP	151.4	ana_telo	154688622754491	21	126688244813888	209869697809814
A3GFP	115.46	ana_telo	150191616766467	21	123005247413074	160049902966454
A3GFP	166.61	ana_telo	183474226804124	24	1502633312554	230953701136679
A3GFP	136.16	ana_telo	176824742268041	24	144817478097017	188744108677571
A3GFP	186.27	ana_telo	174920382165605	27	143257828559933	258206265594677
A3GFP	149.9	ana_telo	170426751592357	27	139577595585913	207790407540893
A3GFP	225.22	ana_telo	172311178247734	30	141120919853717	312198502911006
A3GFP	165.65	ana_telo	16483081570997	30	134994586943087	229622955364569
A3GFP	265.01	ana_telo	228265625	33	186946983350497	367355142777932
A3GFP	189.59	ana_telo	215640625	33	176607250134863	262808428056557
A3GFP	279.75	ana_telo	210270175438596	36	17220891225661	387787635153867
A3GFP	208.04	ana_telo	197421052631579	36	161685624979028	288383698364292
A3GFP	294.69	ana_telo	232522727272727	39	190433502302709	408497366232326
A3GFP	234.22	ana_telo	218151515151515	39	17866364097054	324674244524536
A3GFP	313.43	ana_telo	266354700854701	42	218141508718233	434474632658719
A3GFP	241.33	ana_telo	250423076923077	42	205093687637456	334530080399224
A3GFP	328.33	ana_telo	244247104247104	45	200035635374755	455128915996673
A3GFP	260.1	ana_telo	226849420849421	45	185787128055776	360548932630995
A3GFP	104.03	meta	0.969379727685325	-36	0.947455026219221	207769123227482
A3GFP	106	meta	104719471947195	-33	102351005705785	211703614939085
A3GFP	100.46	meta	0.924256559766764	-30	0.903352420168796	200639105252646
A3GFP	100.57	meta	117424632352941	-27	114768810350914	200858797683243
A3GFP	99.35	meta	123428842504744	-24	120637221794163	198422208907529
A3GFP	90.94	meta	116285198555957	-21	113655147410413	181625723986419
A3GFP	97.32	meta	13213	-18	129141583054627	194367884961055
A3GFP	89.89	meta	108144758735441	-15	105698821934122	179528659876173
A3GFP	87.1	meta	11263431542461	-12	110086837207358	173956460954663
A3GFP	88.55	meta	110595317725753	-9	108093956024621	176852406630717
A3GFP	83.12	meta	117140287769784	-6	114490896859641	166007589374875
A3GFP	136.92	early_ana	101876671619614	-3	0.995725016975198	273457159976034
A3GFP	50.07	ana_telo	1023140625	0	1	1
A3GFP	57.34	ana_telo	102396875	0	100080939509171	114519672458558
A3GFP	47.09	ana_telo	114339963833635	3	11175390854374	0.940483323347314
A3GFP	50.26	ana_telo	114269439421338	3	111684979199548	100379468743759
A3GFP	52.16	ana_telo	148631455399061	6	145269820948671	104174156181346
A3GFP	51.12	ana_telo	147509389671361	6	144173133259527	102097064110246
A3GFP	60	ana_telo	130516966067864	9	127565031510565	11983223487118
A3GFP	60.73	ana_telo	129167664670659	9	126246247597352	12129019372878
A3GFP	73.63	ana_telo	150713963963964	12	147305228901417	147054124226083
A3GFP	69.46	ana_telo	148117117117117	12	144767115583077	138725783902536
A3GFP	76.2	ana_telo	176974025974026	15	172971360583034	152186938286399
A3GFP	72.76	ana_telo	176763636363636	15	172765729406587	145316556820451
A3GFP	89.28	ana_telo	159304444444444	18	155701416356568	178310365488316
A3GFP	72.9	ana_telo	160242222222222	18	15661798418201	145596165368484
A3GFP	100.32	ana_telo	170015730337079	21	166170442442435	200359496704614
A3GFP	73.74	ana_telo	172141573033708	21	168248204428114	147273816656681
A3GFP	114.69	ana_telo	195422330097087	24	191002414841153	229059316956261
A3GFP	76.73	ana_telo	195135922330097	24	190722484829587	153245456361094
A3GFP	125.95	ana_telo	167278008298755	27	163494640141725	251547833033753
A3GFP	78.92	ana_telo	176973029045643	27	172970386202427	157619332933893
A3GFP	150.87	ana_telo	193324503311258	30	188952035123479	301318154583583
A3GFP	111.17	ana_telo	192843267108168	30	188481683158821	222029159177152
A3GFP	159.99	ana_telo	179986	33	175915212046242	319532654284002
A3GFP	122.81	ana_telo	181548	33	177441883905255	245276612742161
A3GFP	170.45	ana_telo	279064705882353	36	27275303029078	340423407229878
A3GFP	137.25	ana_telo	27965	36	273325086666361	274116237267825
A3GFP	190.66	ana_telo	236421568627451	39	231074363436063	380786898342321
A3GFP	145.93	ana_telo	238497549019608	39	233103390865364	291451967245856
A3GFP	59.41	meta	101852830188679	-24	131693469374628	164753189129229
A3GFP	53.78	meta	0.837407407407407	-21	108274936059412	149140321686079
A3GFP	52.34	meta	106409691629956	-18	137585390998696	145146977260122
A3GFP	50.86	meta	0.87445652173913	-15	113065305060021	141042706600111
A3GFP	49.07	meta	0.823013245033113	-12	106413802521639	136078757626179
A3GFP	66.67	meta	0.811052631578947	-9	10486732150711	184886300610094
A3GFP	52.3	meta	0.93088	-6	12036073670644	145036051026068
A3GFP	61	early_ana	0.891378091872791	-3	115253226862528	16916250693289
A3GFP	33.83	ana_telo	0.856334405144694	0	110722155240511	0.938158624514698
A3GFP	36.06	ana_telo	0.773408360128617	0	1	1
A3GFP	25.71	ana_telo	0.824221453287197	3	106570021191668	0.712978369384359
A3GFP	32.97	ana_telo	0.799411764705882	3	103362183022296	0.914309484193012
A3GFP	32.16	ana_telo	0.896098484848485	6	115863563292678	0.891846921797005
A3GFP	45747	ana_telo	0.867234848484848	6	11213155859094	0.867997781475319
A3GFP	36.12	ana_telo	0.82098976109215	9	106152170498341	100166389351082
A3GFP	33.3	ana_telo	0.788327645051194	9	101929030728359	0.923460898502496
A3GFP	48.88	ana_telo	0.785830508474576	12	101606156460979	13555185801442
A3GFP	42.5	ana_telo	0.872135593220339	12	112765214106983	117859123682751
A3GFP	50.97	ana_telo	0.775418060200669	15	100259849799363	14134775374376
A3GFP	53.27	ana_telo	0.91695652173913	15	118560461589352	147726012201886
A3GFP	58.99	ana_telo	0.690775862068965	18	0.893157997353545	163588463671658
A3GFP	56.95	ana_telo	0.807413793103448	18	104396827695162	157931225734886
A3GFP	67.55	ana_telo	0.834750830564784	21	107931446516296	18732667775929
A3GFP	56.48	ana_telo	0.960132890365448	21	124143071094522	156627842484748
A3GFP	64.49	ana_telo	0.839972451790634	24	108606590656836	178840820854132
A3GFP	70.89	meta	0.865384615384615	-12	0.966128497311127	166213364595545
A3GFP	67.65	meta	0.967818181818182	-9	108048688299689	158616647127784
A3GFP	62.62	meta	0.827826086956522	-6	0.92419758707034	146822977725674
A3GFP	106.77	early_ana	0.905940594059406	-3	101140580642604	250339976553341
A3GFP	42.65	ana_telo	0.895724137931034	0	1	1
A3GFP	46.81	ana_telo	0.916310344827586	0	102298275331075	109753810082063
A3GFP	39.32	ana_telo	0.815948553054662	3	0.910937328248584	0.921922626025791
A3GFP	42.9	ana_telo	0.842025723472669	3	0.940050276436226	100586166471278
A3GFP	37.84	ana_telo	0.965681818181818	6	107810181426212	0.887221570926143
A3GFP	44.19	ana_telo	0.988901515151515	6	110402463579435	103610785463072
A3GFP	44.1	ana_telo	115825327510917	9	129309150670488	103399765533412
A3GFP	50.78	ana_telo	120048034934498	9	13402344522253	119062133645955
A3GFP	52.85	ana_telo	109876	12	122667231290422	123915592028136
A3GFP	58.63	ana_telo	115412	12	128847705574376	13746776084408
A3GFP	56.65	ana_telo	117822580645161	15	131538914332833	132825322391559
A3GFP	63.74	ana_telo	122891129032258	15	137197518553106	149449003516999
A3GFP	58.71	ana_telo	1212578125	18	135374059227749	137655334114889
A3GFP	66.84	ana_telo	124140625	18	138592474784416	156717467760844
A3GFP	56.78	ana_telo	117448028673835	21	131120758836665	133130128956624
A3GFP	81.48	ana_telo	119197132616487	21	133073484981449	191043376318875
A3GFP	61.27	ana_telo	154864864864865	24	172893481717011	143657678780774
A3GFP	83.73	ana_telo	153774774774775	24	171676488622901	196318874560375
A3GFP	66.11	ana_telo	13762015503876	27	153641226367572	155005861664713
A3GFP	96.8	ana_telo	137596899224806	27	153615263224491	226963657678781
A3GFP	64.15	ana_telo	140102362204724	30	15641240005917	150410316529895
A3GFP	95.21	ana_telo	137295275590551	30	153278526028872	223235638921454
A3GFP	71.81	ana_telo	188571428571429	33	210524000175987	168370457209848
A3GFP	125.43	ana_telo	189622448979592	33	211697375285193	294091441969519
A3GFP	74.33	ana_telo	139455555555556	36	155690295315334	174279015240328
A3GFP	128.75	ana_telo	138792592592593	36	15495015341797	301875732708089
A3GFP	76.52	ana_telo	170871559633028	39	190763598296805	179413833528722
A3GFP	127.6	ana_telo	166357798165138	39	185724366599515	299179366940211
A3GFP	77.15	ana_telo	163171806167401	42	182167476857662	180890973036342
A3GFP	129.39	ana_telo	159233480176211	42	177770670045816	30337631887456
A3GFP	181.14	meta	13525974025974	-36	10407198831445	368021129622105
A3GFP	145.23	meta	129024691358025	-33	0.99274596753641	295062982527428
A3GFP	135.78	meta	138530701754386	-30	106588742123042	275863470134092
A3GFP	127.63	meta	116473880597015	-27	0.896177112062606	25930516050386
A3GFP	97.56	meta	106820945945946	-24	0.821905188999833	198212108898822
A3GFP	61.63	meta	105625	-21	0.812703302890027	125213327915482
A3GFP	98.54	meta	0.933794117647059	-6	0.718482900479094	200203169443316
A3GFP	119.01	early_ana	113045138888889	-3	0.869795576337628	241791954490045
A3GFP	49.22	ana_telo	129967479674797	0	1	1
A3GFP	63.16	ana_telo	131243902439024	0	100982109345677	128321820398212
A3GFP	46.96	ana_telo	122596837944664	3	0.943288569197651	0.954083705810646
A3GFP	54.14	ana_telo	12304743083004	3	0.94675553559958	109995936611134
A3GFP	42.36	ana_telo	129912133891213	6	0.999574156675789	0.860625761885412
A3GFP	48.55	ana_telo	13010460251046	6	100105505497226	0.986387647297846
A3GFP	48.53	ana_telo	133434426229508	9	102667549269545	0.985981308411215
A3GFP	57.8	ana_telo	129114754098361	9	0.993438931195945	117431938236489
A3GFP	48.1	ana_telo	112325503355705	12	0.864258533263586	0.977245022348639
A3GFP	57.42	ana_telo	111469798657718	12	0.857674542405811	116659894351889
A3GFP	56.84	ana_telo	127229090909091	15	0.978930200288888	115481511580658
A3GFP	60.73	ana_telo	123763636363636	15	0.952266187459477	12338480292564
A3GFP	55.66	ana_telo	136164835164835	18	104768389373669	113084112149533
A3GFP	62.85	ana_telo	133369963369963	18	10261795004695	127691995123933
A3GFP	57.51	ana_telo	154294573643411	21	118717831591014	116842746850874
A3GFP	70.85	ana_telo	149127906976744	21	114742478156759	143945550589191
A3GFP	54.69	ana_telo	148138576779026	24	113981264505318	11111336854937
A3GFP	80.5	ana_telo	14874531835206	24	114448105575524	163551401869159
A3GFP	70.22	ana_telo	162642066420664	27	125140586574138	142665583096302
A3GFP	89.24	ana_telo	155966789667897	27	120004473471483	181308411214953
A3GFP	79.31	ana_telo	20090	30	119260603027649	161133685493702
A3GFP	97.25	ana_telo	150041379310345	30	115445325004206	197582283624543
A3GFP	85.03	ana_telo	178670634920635	33	137473339767534	172754977651361
A3GFP	103.09	ana_telo	172369047619048	33	132624752015156	209447379114181
A3GFP	89.15	ana_telo	172673076923077	36	132858679228941	181125558715969
A3GFP	119.79	ana_telo	163638461538462	36	125907236139314	243376676147907
A3GFP	76.88	meta	141470085470085	-27	114298961470071	170958416722259
A3GFP	69.2	meta	209713675213675	-24	169435504356597	153880364687569
A3GFP	67.91	meta	222531818181818	-21	179791760411475	151011785634868
A3GFP	72.9	meta	170642361111111	-18	137868331619303	162108072048032
A3GFP	77.49	meta	140076923076923	-15	113173373582225	17231487658439
A3GFP	76.34	meta	141142857142857	-12	114034581492908	16975761618857
A3GFP	70.65	meta	123227722772277	-9	0.995602758731024	157104736490994
A3GFP	71.99	meta	19427027027027	-6	156958201181671	160084500778297
A3GFP	92.9	early_ana	168712328767123	-3	136308986463127	20658216588837
A3GFP	44.97	ana_telo	123771978021978	0	1	1
A3GFP	43.17	ana_telo	125796703296703	0	101635851108694	0.959973315543696
A3GFP	46.06	ana_telo	0.997945205479452	3	0.806277173095067	102423838114298
A3GFP	41.57	ana_telo	101917808219178	3	0.823432006565174	0.924394040471425
A3GFP	50.65	ana_telo	114281725888325	6	0.923324711414341	112630642650656
A3GFP	47.68	ana_telo	114332487309645	6	0.923734831880469	106026239715366
A3GFP	55.3	ana_telo	111626168224299	9	0.901869470038507	122970869468535
A3GFP	51.99	ana_telo	113271028037383	9	0.915158906301632	115610406937959
A3GFP	69.38	ana_telo	132913513513514	12	107385787669898	154280631532133
A3GFP	64.41	ana_telo	134940540540541	12	109023498450174	143228819212809
A3GFP	74.98	ana_telo	132143958868895	15	106764035754063	166733377807427
A3GFP	71.21	ana_telo	132809768637532	15	107301968313013	158350011118523
A3GFP	83.42	ana_telo	117059734513274	18	0.945769279800052	18550144540805
A3GFP	73.63	ana_telo	118617256637168	18	0.958353082279297	163731376473204
A3GFP	68.17	ana_telo	153432795698925	21	123964081491596	151589948854792
A3GFP	68.16	ana_telo	15427688172043	21	1246460500882	151567711807872
A3GFP	69.41	ana_telo	165533898305085	24	133741013879322	154347342672893
A3GFP	71.35	ana_telo	166341807909605	24	134393754198602	158661329775406
A3GFP	81.84	ana_telo	1617	27	130643464364193	181987991994663
A3GFP	83.16	ana_telo	160869444444444	27	129972427535963	184923282188125
A3GFP	87.29	ana_telo	140850356294537	30	113798259141925	194107182566155
A3GFP	83.75	ana_telo	141085510688836	30	113988249152634	186235267956415
A3GFP	105.47	ana_telo	163980769230769	33	132486182940093	234534133867022
A3GFP	105.06	ana_telo	161211538461538	33	13024881805873	233622414943296
A3GFP	111.54	ana_telo	184831804281346	36	149332512282001	248032021347565
A3GFP	110.88	ana_telo	182024464831804	36	147064357975666	246564376250834
A3GFP	114.28	ana_telo	17204748603352	39	139003584480948	254124972203691
A3GFP	114.47	ana_telo	168424581005587	39	136076504308334	254547476095175
A3GFP	109.59	ana_telo	17832664756447	42	144076753409245	243695797198132
A3GFP	119.89	ana_telo	17695988538682	42	142972495240722	266599955525906
A3GFP	111.86	ana_telo	168084880636605	45	135802047703203	24874360684901
A3GFP	123.63	ana_telo	166257294429708	45	134325472604297	274916611074049
A3GFP	101.83	meta	0.954523227383863	-3	0.849900055720204	153566581209471
A3GFP	66.31	ana_telo	112310055865922	0	1	1
A3GFP	51.94	ana_telo	104041899441341	0	0.926380978436591	0.783290604735334
A3GFP	46.95	ana_telo	101444730077121	3	0.903255984470596	0.70803800331775
A3GFP	46.47	ana_telo	0.914473007712082	3	0.81423965170474	0.700799276127281
A3GFP	33.09	ana_telo	114833333333333	6	10224670662654	0.499019755692957
A3GFP	51.91	ana_telo	105130952380952	6	0.936077821085402	0.78283818428593
A3GFP	50.1	ana_telo	106041055718475	9	0.944181310399034	0.755542150505203
A3GFP	53.56	ana_telo	0.97244094488189	12	0.865853851985266	0.807721309003167
A3GFP	55.19	ana_telo	109616246498599	15	0.976014530964717	0.832302820087468
A3GFP	57.6	ana_telo	117461756373938	18	104587034053448	0.868647262856281
A3GFP	61.2	ana_telo	135290229885057	21	120461368166862	0.922937716784799
A3GFP	62.58	ana_telo	122183908045977	21	10879160116512	0.943749057457397
A3GFP	70.81	ana_telo	132478005865103	24	117957385777867	106786306741065
A3GFP	68.58	ana_telo	106075	27	0.944483547640956	103423314733826
A3GFP	74.38	ana_telo	0.920333333333333	27	0.819457640046093	112170110088976
A3GFP	63.44	ana_telo	149597701149425	30	133200629272251	0.956718443673654
A3GFP	72.74	ana_telo	137146551724138	30	122114222690679	109696878298899
A3GFP	65.78	ana_telo	133010126582278	33	118431181924678	0.99200723872719
A3GFP	77	ana_telo	122518987341772	33	109089953163266	11612124868044
A3GFP	64.01	ana_telo	14762258953168	36	131442005253666	0.965314432212336
A3GFP	81.79	ana_telo	137606060606061	36	122523365824284	123344895189263
A3GFP	66.93	ana_telo	157962427745665	39	140648516758147	100935002262102
A3GFP	81.73	ana_telo	148161849710983	39	131922158322013	123254411099382
A3GFP	79.3	ana_telo	122784140969163	42	109326043890269	119589805459207
A3GFP	74.61	ana_telo	111810572687225	42	0.995552640635374	112516965766853
A3GFP	81.32	ana_telo	177044164037855	45	157638746301768	122636103151862
A3GFP	77.54	ana_telo	160447949526814	45	142861606015369	116935605489368
A3GFP	82.26	ana_telo	181260586319218	48	161393015898425	124053687226663
A3GFP	82.73	ana_telo	169472312703583	48	150896828780766	124762479264063
A3GFP	88.74	ana_telo	200282685512367	51	178330145033022	133825968933796
A3GFP	80.86	ana_telo	182151943462898	51	162186673364631	121942391796109
A3GFP	88.04	ana_telo	197081272084806	54	175479631423286	132770321218519
A3GFP	102.27	ana_telo	189756183745583	54	168957429753323	15423013120193
A3GFP	91.58	ana_telo	18943606557377	57	168672399023577	13810888252149
A3GFP	87.36	ana_telo	173590163934426	57	154563331480897	131744834866536
A3GFP	95.03	ana_telo	189638795986622	60	16885290860599	14331171768964
A3GFP	109.33	ana_telo	180919732441472	60	161089522257435	164877092444578
A3GFP	98.46	ana_telo	197954545454545	63	176257187237862	148484391494496
A3GFP	117.96	ana_telo	191178321678322	63	170223690304771	177891720705776
A3GFP	95.62	ana_telo	172069486404834	66	153209332039024	144201477906801
A3GFP	126.81	ana_telo	167595166163142	66	149225432104869	191238123963203
A3GFP	103.87	ana_telo	223129921259843	69	198673145997025	15664304026542
A3GFP	126.59	ana_telo	216992125984252	69	193208100834089	190906348966973
A3GFP	109.79	meta	105063938618926	-45	0.8898288712575	290296139608673
A3GFP	82.2	meta	107081364829396	-42	0.906915267515868	217345319936542
A3GFP	92.73	meta	104238578680203	-39	0.882838565046737	245187731359069
A3GFP	45.23	meta	103776349614396	-36	0.878923760659085	119592808038075
A3GFP	66.63	meta	0.987482014388489	-30	0.836338345773862	176176626123744
A3GFP	66.36	meta	109978723404255	-27	0.931454165868481	175462718138551
A3GFP	62.3	meta	118042253521127	-24	0.999747454665428	164727657324167
A3GFP	62.88	meta	117539325842697	-21	0.995487957312634	166261237440508
A3GFP	57.19	meta	10250243902439	-18	0.868134498070143	151216287678477
A3GFP	61.82	meta	0.879617834394904	-15	0.744983821286696	163458487572713
A3GFP	63.98	meta	0.972242990654206	-12	0.823431801942751	169169751454257
A3GFP	60.59	meta	129510903426791	-9	109688007632945	160206240084611
A3GFP	57.23	meta	123470414201183	-6	104572073678707	151322051824432
A3GFP	77.8	early_ana	125089285714286	-3	105943161256568	205711263881544
A3GFP	37.82	ana_telo	118072072072072	0	1	1
A3GFP	36.55	ana_telo	106893854748603	3	0.905327169013806	0.966419883659439
A3GFP	35.73	ana_telo	105123966942149	6	0.890337275337902	0.944738233738762
A3GFP	33.95	ana_telo	17175641025641	9	145467431241123	0.897673188789001
A3GFP	38.94	ana_telo	171307692307692	9	145087393912359	102961396086727
A3GFP	52.02	ana_telo	188152542372881	15	159353976830382	137546271813855
A3GFP	55.73	ana_telo	147652037617555	18	125052465859519	147355896351137
A3GFP	53.31	ana_telo	145940476190476	21	12360287545508	140957165520888
A3GFP	53.59	ana_telo	135754010695187	24	114975546979748	14169751454257
A3GFP	58.99	ana_telo	19740671641791	27	167191710074684	15597567424643
A3GFP	77.3	meta	107037037037037	-24	0.912460951574382	133390854184642
A3GFP	69.97	meta	115175742574257	-21	0.981841151219723	120742018981881
A3GFP	50.58	meta	106752272727273	-18	0.91003341508557	0.872821397756687
A3GFP	74.84	meta	105243243243243	-15	0.897169358707819	129145815358067
A3GFP	56.59	meta	11802729528536	-12	100614984447454	0.976531492666092
A3GFP	77.72	meta	109563981042654	-9	0.934002445955832	13411561691113
A3GFP	47.9	meta	104803964757709	-6	0.893424631872959	0.826574633304573
A3GFP	103.58	early_ana	122831134564644	-3	10471012373879	178740293356342
A3GFP	57.95	ana_telo	117305882352941	0	1	1
A3GFP	50.35	ana_telo	117462532299742	3	100133539719969	0.868852459016393
A3GFP	42.8	ana_telo	119983870967742	6	102282910763796	0.738567730802416
A3GFP	47.88	ana_telo	123858288770053	9	105585744112471	0.826229508196721
A3GFP	45.57	ana_telo	194387323943662	12	165709783724915	0.786367558239862
A3GFP	67.31	ana_telo	248161616161616	15	21155087126404	116151855047455
A3GFP	64.01	ana_telo	240827450980392	18	205298699562064	110457290767903
A3GFP	69.31	ana_telo	169651041666667	21	144622791512052	119603106125971
A3GFP	54.92	ana_telo	144505208333333	21	123186668421756	0.947713546160483
A3GFP	63.57	ana_telo	159787951807229	24	136214781903665	10969801553063
A3GFP	45.82	ana_telo	137130120481928	24	116899611282358	0.790681622088007
A3GFP	76.29	ana_telo	160555035128806	27	136868699086837	131647972389991
A3GFP	56.45	ana_telo	141276346604215	27	120434153659195	0.97411561691113
A3GFP	90.63	ana_telo	219039513677812	30	186725089385358	156393442622951
A3GFP	68.92	ana_telo	192927051671733	30	164464942253508	11893011216566
A3GFP	97.06	ana_telo	164222737819026	33	139995313555483	16748921484038
A3GFP	73.47	ana_telo	151354988399072	33	129025915293563	126781708369284
A3GFP	98.75	ana_telo	186198433420366	36	158728982456435	170405522001726
A3GFP	81.55	ana_telo	178464751958225	36	152136234243798	140724762726488
A3GFP	97.63	ana_telo	175104622871046	39	149271817711753	168472821397757
A3GFP	78.23	ana_telo	167362530413625	39	142671899359725	134995685936152
A3GFP	99.69	ana_telo	16757399103139	42	14285216365127	172027610008628
A3GFP	84.7	ana_telo	161762331838565	42	137897885931983	146160483175151
A3GFP	102.02	ana_telo	225230303030303	45	192002565014299	176048317515099
A3GFP	87.42	ana_telo	222027272727273	45	189272070823571	150854184641933
A3GFP	107.1	ana_telo	219396501457726	48	187029411532512	18481449525453
A3GFP	116.69	ana_telo	215443148688047	48	183659288320971	201363244176014
BGFP	73.23	meta	0.971138461538462	-10	0.961743214296489	151426799007444
BGFP	57.42	meta	100365079365079	-8	0.993941006916555	118734491315136
BGFP	68.09	meta	109954703832753	-6	108890950651471	140798180314309
BGFP	70.89	early_ana	112334519572954	-4	111247742942231	146588089330025
BGFP	85.57	early_ana	111312714776632	-2	110235823562948	176943755169562
BGFP	48.36	ana_telo	100976897689769	0	1	1
BGFP	46.13	ana_telo	100572847682119	2	0.995998589609166	0.953887510339123
BGFP	37.84	ana_telo	0.865701754385965	4	0.857326551114353	0.782464846980976
BGFP	35.2	ana_telo	0.9791	6	0.969627729114917	0.727874276261373
BGFP	32.91	ana_telo	104007042253521	8	103000829529405	0.680521091811414
BGFP	43.66	ana_telo	101664473684211	16	100680924063001	0.902812241521919
BGFP	33.36	ana_telo	101115131578947	16	100136896549944	0.689826302729528
BGFP	44.9	meta	0.77025078369906	-12	101910103689414	18492586490939
BGFP	45.72	meta	0.780920634920635	-10	103321807081807	18830313014827
BGFP	48.74	meta	0.91828897338403	-8	121496694940041	200741350906096
BGFP	43.17	meta	0.93046511627907	-6	123107692307692	177800658978583
BGFP	49.07	early_ana	0.746495468277946	-4	0.987670927260052	202100494233937
BGFP	50.97	early_ana	0.700601092896175	-2	0.926949138293401	20992586490939
BGFP	24.28	ana_telo	0.755813953488372	0	1	1
BGFP	24.38	ana_telo	0.934007220216607	2	123576339905582	100411861614498
BGFP	26.28	ana_telo	0.774012158054711	4	102407762450316	108237232289951
BGFP	45929	ana_telo	0.684973404255319	6	0.906272504091653	123146622734761
BGFP	28.42	ana_telo	0.777060606060606	8	102811095571096	117051070840198
BGFP	33.58	ana_telo	0.731315789473684	10	0.967587044534413	13830313014827
BGFP	23.26	ana_telo	0.670321637426901	10	0.886887089518669	0.957990115321252
BGFP	35.35	ana_telo	0.750296735905045	12	0.992700296735906	145593080724876
BGFP	45924	ana_telo	0.68026706231454	12	0.900045651677699	102553542009885
BGFP	40.08	ana_telo	0.731612903225806	14	0.967980148883374	16507413509061
BGFP	27.91	ana_telo	0.668269794721408	14	0.884172343785248	11495057660626
BGFP	41.43	ana_telo	0.742142857142857	16	0.981912087912088	170634266886326
BGFP	28.39	ana_telo	0.681636904761905	16	0.901858058608059	116927512355848
BGFP	45.42	ana_telo	0.705382436260623	18	0.933275223360209	187067545304778
BGFP	32.04	ana_telo	0.651359773371105	18	0.861799084767924	131960461285008
BGFP	44.34	ana_telo	0.759668674698795	20	100510009267841	182619439868204
BGFP	32.62	ana_telo	0.689759036144578	20	0.912604263206673	134349258649094
BGFP	47.21	ana_telo	0.887137809187279	22	117375156292471	194439868204283
BGFP	34.24	ana_telo	0.804275618374558	22	10641185104648	141021416803954
BGFP	48.85	ana_telo	0.667058823529412	24	0.882570135746607	201194398682043
BGFP	36.24	ana_telo	0.609144385026738	24	0.805944878650761	149258649093904
BGFP	43.37	ana_telo	0.827009966777409	26	10941978021978	178624382207578
BGFP	34.46	ana_telo	0.764451827242525	26	101142857142857	141927512355848
BGFP	43.62	ana_telo	0.851501706484642	28	112660225781045	179654036243822
BGFP	37.55	ana_telo	0.787372013651877	28	104175374113941	154654036243822
BGFP	44.47	ana_telo	0.743993993993994	30	0.984361284361285	183154859967051
BGFP	38.51	ana_telo	0.68951951951952	30	0.912287364287365	158607907742998
BGFP	44.76	ana_telo	0.612069825436409	32	0.809815461346634	184349258649094
BGFP	36.53	ana_telo	0.575137157107232	32	0.760950700172646	150453047775947
BGFP	38.06	ana_telo	0.666530054644809	34	0.881870533837747	156754530477759
BGFP	35.39	ana_telo	0.632486338797814	34	0.8368280790248	145757825370675
BGFP	42.08	ana_telo	0.707994186046512	36	0.93673076923077	17331136738056
BGFP	34.58	ana_telo	0.668110465116279	36	0.883961538461539	142421746293245
BGFP	34.65	ana_telo	0.789084967320261	38	104402011060835	142710049423394
BGFP	33	ana_telo	0.750653594771242	38	0.993172448466566	135914332784184
BGFP	43.96	ana_telo	0.747894736842105	40	0.989522267206477	181054365733114
BGFP	39.26	ana_telo	0.705417956656347	40	0.93332221957609	16169686985173
BGFP	41.89	ana_telo	0.611155778894472	42	0.808606107460379	172528830313015
BGFP	34.74	ana_telo	0.573241206030151	42	0.758442211055277	143080724876442
BGFP	74.52	early_ana	101412955465587	-2	105060903503917	224052916416115
BGFP	30.87	ana_telo	0.972738095238095	0	100772867420349	0.928141912206855
BGFP	33.26	ana_telo	0.965277777777778	0	1	1
BGFP	44.63	ana_telo	0.86625	2	0.897410071942446	134185207456404
BGFP	37.45	ana_telo	0.875625	2	0.907122302158273	11259771497294
BGFP	37.72	ana_telo	121716494845361	4	126094786026849	113409500901984
BGFP	45.19	ana_telo	120778350515464	4	125122895498035	135868911605532
BGFP	37.42	ana_telo	115443349753695	6	119595988234044	11250751653638
BGFP	41.81	ana_telo	114320197044335	6	118432434348088	125706554419723
BGFP	38.8	ana_telo	1062	8	110020143884892	11665664461816
BGFP	33.4	ana_telo	105918181818182	8	109728188358404	100420926037282
BGFP	38.8	ana_telo	106018518518519	10	109832134292566	11665664461816
BGFP	43.8	ana_telo	105662037037037	10	109462829736211	131689717378232
BGFP	45.09	ana_telo	129212643678161	12	133860580501116	135568250150331
BGFP	39.9	ana_telo	130764367816092	12	135468122054081	119963920625376
BGFP	48.43	ana_telo	106495192307692	14	110325954620918	145610342754059
BGFP	41.48	ana_telo	107322115384615	14	111182623132263	124714371617559
BGFP	52.26	ana_telo	0.847065637065637	16	0.877535624010444	157125676488274
BGFP	46.43	ana_telo	0.859189189189189	16	0.890095275131246	13959711365003
BGFP	56.09	ana_telo	103551401869159	18	107276272439992	168641010222489
BGFP	46.42	ana_telo	102747663551402	18	106443622671956	13956704750451
BGFP	57.89	ana_telo	105585714285714	20	109383761562179	174052916416115
BGFP	46.23	ana_telo	104304761904762	20	108056731757451	138995790739627
BGFP	59.66	ana_telo	10225	22	105928057553957	179374624173181
BGFP	43.55	ana_telo	100842592592593	22	104470023980816	130938063740228
BGFP	65.84	ana_telo	0.864375	24	0.89546762589928	19795550210463
BGFP	62.69	ana_telo	0.850078125	24	0.880656474820144	188484666265785
BGFP	47.9	ana_telo	0.988584474885845	26	102414506750764	144016837041491
BGFP	60.77	ana_telo	100365296803653	26	103975559278605	182711966325917
BGFP	51.17	ana_telo	0.854880952380952	28	0.88563206577595	153848466626578
BGFP	56.22	ana_telo	0.871904761904762	28	0.903268242548818	169031870114251
BGFP	75.85	ana_telo	102162790697674	30	105837711226367	228051713770295
BGFP	76.95	ana_telo	0.995953488372093	30	103177915342145	231358989777511
BGFP	64.26	ana_telo	0.9715625	32	100651079136691	193205051112447
BGFP	64.81	ana_telo	0.939375	32	0.973165467625899	194858689116055
BGFP	75.04	ana_telo	0.979255813953488	34	101448084323239	225616355983163
BGFP	63.06	ana_telo	100925581395349	34	104555997992304	18959711365003
BGFP	78.1	ana_telo	0.877791666666667	36	0.90936690647482	234816596512327
BGFP	66	ana_telo	0.897833333333333	36	0.930129496402877	198436560432953
BGFP	81.37	ana_telo	0.863360655737705	38	0.894416794433306	244648226097414
BGFP	69.95	ana_telo	0.881352459016393	38	0.913055784880292	21031268791341
BGFP	76.63	ana_telo	0.953938053097345	40	0.988252371554084	230396873120866
BGFP	89.89	ana_telo	0.937610619469027	40	0.971337620169352	270264582080577
BGFP	96.34	ana_telo	0.791086142322097	42	0.819542478376848	28965724594107
BGFP	77.64	ana_telo	0.803632958801498	42	0.832540619190041	233433553818401
BGFP	95.62	ana_telo	0.902083333333333	44	0.934532374100719	28749248346362
BGFP	99.95	ana_telo	0.874125	44	0.905568345323741	300511124473842
BGFP	83.66	ana_telo	0.954419642857143	46	0.988751284686536	251533373421527
BGFP	103.94	ana_telo	0.939866071428571	46	0.973674203494347	31250751653638
BGFP	101.03	ana_telo	0.760462633451957	48	0.787817404439437	303758268190018
BGFP	105.08	ana_telo	0.744306049822064	48	0.771079648736527	315935057125676
BGFP	92.95	ana_telo	0.770724637681159	50	0.798448545511416	279464822609741
BGFP	108.98	ana_telo	0.758623188405797	50	0.785911792305286	327660853878533
BGFP	105.96	ana_telo	0.991255813953488	52	102691249790865	318580877931449
BGFP	113.49	ana_telo	0.965627906976744	52	100036272377447	341220685508118
BGFP	95.88	ana_telo	0.92390350877193	54	0.957137447936388	288274203247144
BGFP	119.06	ana_telo	0.913114035087719	54	0.945959863687996	357967528562838
BGFP	103.93	ana_telo	0.884721030042918	56	0.916545527526476	31247745039086
BGFP	96.17	ana_telo	0.905751072961373	56	0.938332046808904	289146121467228
BGFP	113.17	ana_telo	0.790112781954887	58	0.818534105046789	340258568851473
BGFP	123.04	ana_telo	0.772669172932331	58	0.800463028073782	369933854479856
BGFP	115.52	ana_telo	0.892042553191489	60	0.924130414817082	347324113048707
BGFP	123.06	ana_telo	0.873234042553191	60	0.90464533904791	369993986770896
BGFP	57.6	meta	100174174174174	-12	0.985675531999969	178383400433571
BGFP	54.87	meta	0.981143695014663	-10	0.965407842415056	169928770517188
BGFP	64.36	meta	0.960343839541547	-8	0.944941580748312	199318674512233
BGFP	50.32	meta	0.974780058651026	-6	0.959146267802745	15583772065655
BGFP	49.88	meta	10866339869281	-4	106920625199497	154475069681016
BGFP	79.74	early_ana	1030273556231	-2	101374974539626	246949519975225
BGFP	32.29	ana_telo	10162996941896	0	1	1
BGFP	23.36	ana_telo	101302752293578	0	0.996780308729277	0.723443790647259
BGFP	28.27	ana_telo	0.963867069486405	2	0.948408304161692	0.875503251780737
BGFP	35.32	ana_telo	0.975045317220544	2	0.959407272082324	109383710126974
BGFP	45930	ana_telo	0.959118541033435	4	0.943735933914886	0.931867451223289
BGFP	34.25	ana_telo	0.959118541033435	4	0.943735933914886	106069990709198
BGFP	30.59	ana_telo	0.923205882352941	6	0.908399252337774	0.947352121399814
BGFP	34.64	ana_telo	0.930558823529412	6	0.915634265020066	107277794982967
BGFP	36.15	ana_telo	0.873064066852368	8	0.859061625073647	111954165376277
BGFP	33.85	ana_telo	0.873899721448468	8	0.859883877211355	104831217095076
BGFP	40.19	ana_telo	0.971993769470405	10	0.956404665894813	12446577887891
BGFP	37.93	ana_telo	0.977601246105919	10	0.961922208276822	11746670795912
BGFP	46.63	ana_telo	0.945787878787879	12	0.930619072499134	144410034066274
BGFP	36.69	ana_telo	0.946454545454545	12	0.931275046982328	113626509755342
BGFP	46.92	ana_telo	0.962561728395062	14	0.947123898490013	145308144936513
BGFP	38.06	ana_telo	0.973641975308642	14	0.958026437354216	11786930938371
BGFP	56.02	meta	0.868045325779037	-8	0.895852363988465	126598870056497
BGFP	58.87	meta	0.972933753943218	-6	10041007970315	133039548022599
BGFP	76.56	early_ana	0.990946372239748	-4	102269043308315	173016949152542
BGFP	94.95	early_ana	0.899859550561798	-2	0.928685728368969	214576271186441
BGFP	44.25	ana_telo	0.968960244648318	0	1	1
BGFP	45743	ana_telo	0.947339449541284	0	0.977686602493293	0.610847457627119
BGFP	45.8	ana_telo	102283333333333	2	105559886381568	103502824858757
BGFP	46.53	ana_telo	100816666666667	2	104046236389459	105152542372881
BGFP	44.06	ana_telo	0.971540983606557	4	100266341057076	0.995706214689266
BGFP	27.37	ana_telo	0.954426229508197	4	0.985000400975794	0.618531073446328
BGFP	49.95	ana_telo	0.978139534883721	6	10094733404039	112881355932203
BGFP	37.6	ana_telo	0.948837209302326	6	0.979232341618623	0.849717514124294
BGFP	43.17	ana_telo	0.884037267080745	8	0.912356592505614	0.975593220338983
BGFP	36.54	ana_telo	0.893447204968944	8	0.92206796914895	0.825762711864407
BGFP	42.79	ana_telo	0.899303797468354	10	0.928112172233397	0.967005649717514
BGFP	45.46	ana_telo	0.895411392405063	10	0.924095077533393	102734463276836
BGFP	48.38	ana_telo	0.854306784660767	12	0.881673721268963	109333333333333
BGFP	49.76	ana_telo	0.817846607669616	12	0.844045575849659	11245197740113
BGFP	50.72	ana_telo	0.842810650887574	14	0.869809319363221	114621468926554
BGFP	50.25	ana_telo	0.833165680473373	14	0.859855381141843	113559322033898
BGFP	53.25	ana_telo	0.808061797752809	16	0.833947318495088	120338983050847
BGFP	48.15	ana_telo	0.789691011235955	16	0.81498804063171	108813559322034
BGFP	56.91	ana_telo	0.783315217391304	18	0.808408004061721	128610169491525
BGFP	45.99	ana_telo	0.770815217391304	18	0.795507577992604	103932203389831
BGFP	57.32	ana_telo	0.84160237388724	20	0.868562336314116	129536723163842
BGFP	49.73	ana_telo	0.839109792284866	20	0.865989907139502	11238418079096
BGFP	51.82	ana_telo	0.903193548387097	22	0.932126527765759	117107344632768
BGFP	45.62	ana_telo	0.917645161290323	22	0.947041084872765	10309604519774
BGFP	54.89	meta	0.854454022988506	-10	0.873131694511883	143766369827135
BGFP	75.39	meta	0.960528052805281	-8	0.981524416537689	197459402828706
BGFP	78.64	meta	0.963545150501672	-6	0.984607465541244	205971712938711
BGFP	81.68	early_ana	0.902724458204334	-4	0.922457282268393	213933996856993
BGFP	46.76	early_ana	105132404181185	-2	107430513217984	122472498690414
BGFP	41.78	ana_telo	0.952168284789644	0	0.972981910777473	109429020429544
BGFP	38.18	ana_telo	0.978608414239482	0	1	1
BGFP	53.4	ana_telo	0.939528301886792	2	0.96006562810615	13986380303824
BGFP	56.23	ana_telo	0.943930817610063	2	0.964564379250337	147276060764798
BGFP	57.86	ana_telo	105292682926829	4	107594295526936	151545311681509
BGFP	57.52	ana_telo	105425087108014	4	107729593956071	150654793085385
BGFP	66.02	ana_telo	0.88463976945245	6	0.903977276896746	172917757988476
BGFP	68.08	ana_telo	0.883025936599424	6	0.902328166967235	178313253012048
BGFP	49.92	ana_telo	100429530201342	8	102624838229487	13074908328968
BGFP	53.9	ana_telo	101241610738255	8	103454670187906	14117338920901
BGFP	50.7	ana_telo	0.876491228070175	10	0.895650615012679	132792037716082
BGFP	54.57	ana_telo	0.87233918128655	10	0.891407807855895	142928234677842
BGFP	142.06	ana_telo	0.984313725490196	12	10058300247246	372079622839183
BGFP	55.57	ana_telo	0.870919881305638	14	0.889957483129211	145547407019382
BGFP	60.82	ana_telo	0.86486646884273	14	0.883771747982419	159298061812467
BGFP	35.63	ana_telo	0.89437106918239	16	0.913921294941495	0.933211105290728
BGFP	25.38	ana_telo	0.900595611285267	18	0.920281900483308	0.664745940282871
BGFP	55.66	ana_telo	0.893291536050157	18	0.91281816409107	14578313253012
BGFP	44.56	ana_telo	42736	20	119557525050432	116710319539026
BGFP	56.46	ana_telo	11972268907563	20	122339729899698	147878470403353
BGFP	61.2	ana_telo	0.976042402826855	22	0.9973778976603	160293347302252
BGFP	64.45	ana_telo	100667844522968	22	102868361908784	168805657412258
BGFP	56.09	ana_telo	102980842911877	24	105231920565396	146909376636983
BGFP	59.99	ana_telo	108659003831418	24	111034201474613	157124148768989
BGFP	66.69	ana_telo	0.947937062937063	26	0.968658197848978	174672603457307
BGFP	77.18	ana_telo	0.985979020979021	26	100753172222136	202147721320063
BGFP	68.16	ana_telo	0.835862068965517	28	0.854133335461969	178522786799371
BGFP	79.83	ana_telo	0.869404388714733	28	0.888408863100144	209088528025144
BGFP	74.24	ana_telo	0.921438596491228	30	0.941580496431064	194447354635935
BGFP	80.63	ana_telo	0.954771929824561	30	0.975642469379905	211183865898376
BGFP	78.69	ana_telo	12377990430622	32	126485632562657	206102671555788
BGFP	81.01	ana_telo	129095693779904	32	131917620880288	212179151388161
BGFP	83.08	ana_telo	126717821782178	34	129487770530418	217600838135149
BGFP	79.4	ana_telo	132638613861386	34	135537986319549	207962283918282
BGFP	103.37	ana_telo	0.966603773584906	36	0.987732947642898	270743844944997
BGFP	96.32	ana_telo	100245283018868	36	102436563553127	25227867993714
BGFP	111.29	ana_telo	0.945278810408922	38	0.965941838077837	291487689889995
BGFP	102.88	ana_telo	0.979776951672862	38	100119408071337	269460450497643
BGFP	122.85	ana_telo	0.924558823529412	40	0.94476892910013	321765322158198
BGFP	112.32	ana_telo	0.970183823529412	40	0.991391254573856	294185437401781
BGFP	131.09	ana_telo	0.987588932806324	42	100917682541471	343347302252488
BGFP	118.09	ana_telo	104094861660079	42	106370290859368	309298061812467
BGFP	139.14	ana_telo	0.698487394957983	44	0.713755762564955	364431639601886
BGFP	129.28	ana_telo	0.741932773109244	44	0.758150821425168	338606600314301
BGFP	140.97	ana_telo	0.889964028776978	46	0.909417920209287	369224724986904
BGFP	134.34	ana_telo	0.946654676258993	46	0.967347779238827	351859612362493
BGFP	143.79	ana_telo	0.694277620396601	48	0.70945396574804	376610790990047
BGFP	140.5	ana_telo	0.742549575070822	48	0.75878110617707	36799371398638
BGFP	164.52	ana_telo	0.765233644859813	50	0.781961031322737	430906233630173
BGFP	156.29	ana_telo	0.8198753894081	50	0.837797200063173	409350445259298
BGFP	178.8	ana_telo	0.758286604361371	52	0.774862134156763	468308014667365
BGFP	162.51	ana_telo	0.820778816199377	52	0.838720375030945	425641697223677
BGFP	187.31	ana_telo	0.638968253968254	54	0.652935581455043	490597171293871
BGFP	172.34	ana_telo	0.698862433862434	54	0.7141389995155	451388161341016
BGFP	195.06	ana_telo	0.78262987012987	56	0.799737523959555	510895756940807
BGFP	177.6	ana_telo	0.858506493506494	56	0.877272748746674	465165007857517
BGFP	197.47	ana_telo	0.6455525606469	58	0.659663815734291	517207962283918
BGFP	193.09	ana_telo	0.718517520215633	58	0.734223730105594	505735987427973
BGFP	200.53	ana_telo	0.753448275862069	60	0.769918043722938	525222629649031
BGFP	203.87	ana_telo	0.842601880877743	60	0.861020474193005	533970665269775
BGFP	213.13	ana_telo	0.592512315270936	62	0.605464153638411	558224201152436
BGFP	236.88	ana_telo	0.668177339901478	62	0.682783154302579	620429544264013
BGFP	94.59	early_ana	0.948515625	-4	109602674785328	158045112781955
BGFP	80.2	early_ana	0.957308707124011	-2	110618731131684	134001670843776
BGFP	59.85	ana_telo	0.865412844036697	0	1	1
BGFP	74.17	ana_telo	0.853967889908257	0	0.986775151065409	123926482873851
BGFP	57.84	ana_telo	0.911871921182266	2	105368429353193	0.966416040100251
BGFP	66.24	ana_telo	0.908152709359606	2	104938667783523	110676691729323
BGFP	58.27	ana_telo	0.782947368421053	4	0.904709669860011	0.97360066833751
BGFP	66.53	ana_telo	0.770863157894737	4	0.890746148738751	111161236424394
BGFP	56.6	ana_telo	0.943701799485861	6	109046428648319	0.945697577276525
BGFP	58.85	ana_telo	0.929100257069409	6	107359194339622	0.983291562238931
BGFP	61.4	ana_telo	0.820814977973568	8	0.948466369120311	102589807852966
BGFP	60.65	ana_telo	0.796872246696035	8	0.920800115444374	101336675020886
BGFP	65.81	ana_telo	0.912701421800948	10	105464279631404	109958228905597
BGFP	71.23	ana_telo	0.890023696682464	10	102843827985146	119014202172097
BGFP	77.99	ana_telo	0.816287553648069	12	0.943234849439622	13030910609858
BGFP	69.21	ana_telo	0.797167381974249	12	0.9211411495303	115639097744361
BGFP	55.93	ana_telo	0.693380281690141	14	0.801213301221514	0.934502923976608
BGFP	68.22	ana_telo	0.885935828877005	16	10237146755814	113984962406015
BGFP	72.31	ana_telo	0.940200573065903	18	108641855681314	120818713450292
BGFP	22.96	ana_telo	0.905988538681948	18	1046885939959	0.383625730994152
BGFP	85.9	ana_telo	120146616541353	20	13883156157116	143525480367586
BGFP	45829	ana_telo	121255639097744	20	140113056945342	0.360902255639098
BGFP	98.87	ana_telo	0.736820276497696	22	0.851408991182539	165196324143693
BGFP	43.57	ana_telo	0.75852534562212	22	0.876489586269597	0.727986633249791
BGFP	105.78	ana_telo	0.753419203747072	24	0.870589348122876	176741854636591
BGFP	48.88	ana_telo	0.762669789227166	24	0.881278564886686	0.816708437761069
BGFP	110.01	ana_telo	0.803643216080402	26	0.928624091516631	183809523809524
BGFP	53.06	ana_telo	0.816381909547739	26	0.943343879367153	0.886549707602339
BGFP	102.42	ana_telo	0.777985074626866	28	0.898975650740257	171127819548872
BGFP	61.34	ana_telo	0.794975124378109	28	0.918607956718053	102489557226399
BGFP	112.18	ana_telo	0.693	30	0.800773878935652	187435254803676
BGFP	66.54	ana_telo	0.704955555555556	30	0.814588736940058	111177944862155
BGFP	121.87	ana_telo	0.625891783567134	32	0.72322913610535	203625730994152
BGFP	68.65	ana_telo	0.632304609218437	32	0.730639270696593	114703425229741
BGFP	122.82	ana_telo	0.711589861751152	34	0.822254796256499	205213032581454
BGFP	72.58	ana_telo	0.718502304147465	34	0.830242246921167	121269841269841
BGFP	110.15	ana_telo	0.815133689839572	36	0.94190153919764	184043441938179
BGFP	75.3	ana_telo	0.811470588235294	36	0.937668759860565	125814536340852
BGFP	122.45	ana_telo	0.699907621247113	38	0.8087557586763	204594820384294
BGFP	78.36	ana_telo	0.703602771362587	38	0.813025570640538	130927318295739
BGFP	137.67	ana_telo	0.643901918976546	40	0.744040169282768	230025062656642
BGFP	89.75	ana_telo	0.646908315565032	40	0.747514114243491	149958228905597
BGFP	141.08	ana_telo	0.674004524886878	42	0.778824268129648	235722639933166
BGFP	94.53	ana_telo	0.68606334841629	42	0.792758454122502	157944862155388
BGFP	129.46	ana_telo	0.58232741617357	44	0.672889731399546	216307435254804
BGFP	89.55	ana_telo	0.587455621301775	44	0.678815464029402	149624060150376
BGFP	124.04	ana_telo	0.742323232323232	46	0.857767754937266	207251461988304
BGFP	91.9	ana_telo	0.744621212121212	46	0.860423111642236	153550543024227
BGFP	157.74	ana_telo	0.563281853281853	48	0.650882243270667	263558897243108
BGFP	112.03	ana_telo	0.571447876447876	48	0.660318228907225	18718462823726
BGFP	139.24	ana_telo	0.673209302325581	50	0.77790537425515	232648287385129
BGFP	102.76	ana_telo	0.677418604651163	50	0.782769298282379	171695906432749
BGFP	168.93	ana_telo	0.566686390532544	52	0.654816246878483	282255639097744
BGFP	120.78	ana_telo	0.579329388560158	52	0.669425456939015	201804511278195
BGFP	176.37	ana_telo	0.622707423580786	54	0.719549551259469	29468671679198
BGFP	124.73	ana_telo	0.637423580786026	54	0.73655433378222	208404344193818
BGFP	164.65	ana_telo	0.574412955465587	56	0.663744430676868	275104427736007
BGFP	121.32	ana_telo	0.582793522267206	56	0.673428325316712	202706766917293
BGFP	167.78	ana_telo	0.574012219959267	58	0.663281373641049	280334168755221
BGFP	128.47	ana_telo	0.58224032586558	58	0.672789096992985	214653299916458
BGFP	176.16	ana_telo	0.593588110403397	60	0.685901664729887	294335839598997
BGFP	132.24	ana_telo	0.604033970276008	60	0.697972042405225	220952380952381
BGFP	176.78	ana_telo	0.556107784431138	62	0.64259247856455	295371762740184
BGFP	131.32	ana_telo	0.56439121756487	62	0.65216413351607	219415204678363
BGFP	180.23	ana_telo	0.667002398081535	64	0.77073318552833	301136173767753
BGFP	131.75	ana_telo	0.675923261390887	64	0.781041402434079	220133667502089
BGFP	193.21	ana_telo	0.847239263803681	66	0.979000103409321	322823725981621
BGFP	141.35	ana_telo	0.858496932515337	66	0.992008540699372	236173767752715
BGFP	211.82	ana_telo	0.861128526645768	68	0.995049394724782	353918128654971
BGFP	147.29	ana_telo	0.868934169278997	68	100406895421828	24609857978279
BGFP	58.84	meta	0.942425876010782	-10	102209475519578	206094570928196
BGFP	52.91	meta	101682997118156	-8	110278867221877	185323992994746
BGFP	48.05	meta	0.912894056847545	-6	0.990066435254156	16830122591944
BGFP	59.39	early_ana	0.922311688311688	-4	10002801952653	208021015761821
BGFP	74.25	early_ana	100060773480663	-2	108519507346643	260070052539405
BGFP	35.31	ana_telo	0.91456	0	0.991873210515661	123677758318739
BGFP	28.55	ana_telo	0.922053333333333	0	1	1
BGFP	36.02	ana_telo	111619205298013	2	121055042330899	126164623467601
BGFP	37.74	ana_telo	113791390728477	2	123410855549003	132189141856392
BGFP	50.46	meta	113726114649682	-10	117390302726883	177176966292135
BGFP	48.98	meta	112529780564263	-8	116155423465576	171980337078652
BGFP	49.22	meta	105346041055718	-6	108740228123532	172823033707865
BGFP	54.88	early_ana	108651651651652	-4	112152343535627	192696629213483
BGFP	65.5	early_ana	0.948644501278772	-2	0.979209265421071	22998595505618
BGFP	28.48	ana_telo	0.968786279683377	0	1	1
BGFP	34.02	ana_telo	0.968654353562005	0	0.99986382329711	119452247191011
BGFP	30.56	ana_telo	113037267080745	2	116679260897139	107303370786517
BGFP	32.71	ana_telo	11211801242236	2	115730388397948	114852528089888
BGFP	31.11	ana_telo	128221428571429	4	132352647080567	109234550561798
BGFP	30.53	ana_telo	127410714285714	4	131515812060587	107198033707865
BGFP	33.55	ana_telo	115851132686084	6	119583787586202	117801966292135
BGFP	45688	ana_telo	114326860841424	6	118010404605223	108883426966292
BGFP	35.93	ana_telo	10659880239521	8	110033352691627	126158707865169
BGFP	34.92	ana_telo	104374251497006	8	107737128080631	122612359550562
BGFP	39.01	ana_telo	0.944078947368421	10	0.974496612066976	136973314606742
BGFP	36.94	ana_telo	0.905368421052632	10	0.934538855513652	129705056179775
BGFP	42.58	ana_telo	11069018404908	12	114256556239893	149508426966292
BGFP	34.4	ana_telo	106042944785276	12	109459585678622	120786516853933
BGFP	37.55	ana_telo	101411931818182	14	104679364215734	13184691011236
BGFP	39.02	ana_telo	0.983465909090909	14	101515259837529	137008426966292
BGFP	38.07	ana_telo	0.956962365591398	16	0.987795126396873	133672752808989
BGFP	39.28	ana_telo	0.930241935483871	16	0.96021377985235	137921348314607
BGFP	50.97	meta	1216875	-8	0.989329268292683	147653534183082
BGFP	48.04	meta	0.876802973977695	-6	0.712847946323329	139165701042874
BGFP	42.32	meta	0.939341317365269	-4	0.763692127939243	122595596755504
BGFP	79.76	early_ana	102170833333333	-2	0.830657181571813	231054461181923
BGFP	33.5	ana_telo	127640625	0	103772865853659	0.97045191193511
BGFP	34.52	ana_telo	44927	0	1	1
BGFP	34.11	ana_telo	0.903492063492064	2	0.734546393082979	0.988122827346466
BGFP	27.46	ana_telo	0.929940476190476	2	0.756049167634533	0.795480880648899
BGFP	32.97	ana_telo	104248275862069	4	0.847546958228203	0.955098493626883
BGFP	34.16	ana_telo	10024367816092	4	0.814989253340813	0.989571263035921
BGFP	35.58	ana_telo	103028571428571	6	0.837630662020903	103070683661645
BGFP	33.16	ana_telo	106204761904762	6	0.863453348819203	0.960602549246813
BGFP	35.87	ana_telo	0.939393939393939	8	0.763734910076373	10391077636153
BGFP	35.73	ana_telo	0.950887445887446	8	0.773079224298737	103505214368482
BGFP	35.48	ana_telo	0.765612788632327	10	0.622449421652298	102780996523754
BGFP	34.93	ana_telo	0.767229129662522	10	0.623763520050831	101187717265353
BGFP	37.63	ana_telo	0.862173038229376	12	0.700953689617379	109009269988413
BGFP	38.46	ana_telo	0.846760563380282	12	0.688423222260392	111413673232908
BGFP	39.28	ana_telo	0.779504587155963	14	0.633743566793466	113789107763615
BGFP	38.59	ana_telo	0.772532110091743	14	0.62807488625345	111790266512167
BGFP	43.41	ana_telo	0.819080459770115	16	0.665919072983833	125753186558517
BGFP	38.54	ana_telo	0.812432950191571	16	0.660514593651684	111645422943221
BGFP	43.7	ana_telo	0.876578411405295	18	0.712665375126256	126593279258401
BGFP	40.59	ana_telo	0.865723014256619	18	0.703839848989121	117584009269988
C3GFP	31.53	meta	110463687150838	-9	0.825003952777487	107171991842284
C3GFP	37.46	meta	123833333333333	-6	0.924855870020964	127328348062542
C3GFP	78.29	early_ana	0.971906976744186	-3	0.725873921310518	266111488783141
C3GFP	29.42	ana_telo	133894736842105	0	1	1
C3GFP	26.23	ana_telo	131710526315789	0	0.983687106918237	0.891570360299116
C3GFP	32.82	ana_telo	113288888888889	3	0.846104122990918	11155676410605
C3GFP	32.9	ana_telo	111927777777778	3	0.835938591893784	111828687967369
C3GFP	31.43	ana_telo	112062857142857	6	0.8369474393531	106832087015636
C3GFP	34.28	ana_telo	107434285714286	6	0.802378706199465	116519374575119
C3GFP	34.92	ana_telo	103025906735751	9	0.769454492130217	11869476546567
C3GFP	32.63	ana_telo	100642487046632	9	0.751653794766514	110910944935418
C3GFP	40.62	ana_telo	102159574468085	12	0.762984243275794	138069340584636
C3GFP	29.47	ana_telo	102744897959184	15	0.767355763059945	100169952413324
C3GFP	44	ana_telo	0.998163265306122	15	0.745483570786806	149558123725357
C3GFP	45929	ana_telo	0.979275362318841	18	0.731377039467689	0.988783140720598
C3GFP	41.84	ana_telo	0.963381642512077	18	0.719506729863581	142216179469748
C3GFP	31	ana_telo	0.956175115207373	21	0.714124496420602	105370496261047
C3GFP	49.29	ana_telo	0.946912442396313	21	0.707206619714229	167539089055065
C3GFP	53.28	meta	0.993786982248521	-9	104458941844618	131653076352854
C3GFP	61.09	meta	0.885077720207254	-6	0.930322933934104	150951321966889
C3GFP	83.6	early_ana	10509696969697	-3	110469531617148	206572769953052
C3GFP	40.47	ana_telo	0.951366120218579	0	1	1
C3GFP	34.89	ana_telo	0.933169398907104	0	0.980873061458932	0.862120088954781
C3GFP	39.99	ana_telo	0.972960893854749	3	102269869945674	0.988139362490734
C3GFP	31.37	ana_telo	0.945474860335196	3	0.993807578640671	0.775142080553496
C3GFP	41.31	ana_telo	0.914921465968586	6	0.961692293350094	102075611564122
C3GFP	40.14	ana_telo	0.893403141361256	6	0.939073951000057	0.99184581171238
C3GFP	39.7	ana_telo	0.977413793103448	9	102737923111965	0.980973560662219
C3GFP	42.71	ana_telo	0.969367816091954	9	101892194339361	105534964170991
C3GFP	42.5	ana_telo	0.947303370786517	12	0.995729562630285	10501606127996
C3GFP	44.37	ana_telo	0.965112359550562	12	101444894771828	109636767976279
C3GFP	55.57	ana_telo	0.967758620689655	15	10172304858484	137311588831233
C3GFP	37.5	ana_telo	0.975	15	102484204480184	0.926612305411416
C3GFP	56.52	ana_telo	122323741007194	18	128576936268331	139659006671609
C3GFP	46.49	ana_telo	123345323741007	18	129650742358439	114875216209538
C3GFP	58.1	ana_telo	0.947359550561798	21	0.99578861431826	143563133185075
C3GFP	65.7	ana_telo	100573964497041	24	105715310183564	16234247590808
C3GFP	59.61	ana_telo	101715976331361	24	106915701715331	147294292068199
C3GFP	74.89	ana_telo	0.858041237113402	27	0.901904344582152	185050654806029
C3GFP	61.23	ana_telo	0.873969072164948	27	0.918646411293426	151297257227576
C3GFP	81.73	ana_telo	0.969176470588235	30	101872081629895	201952063256733
C3GFP	101.33	ana_telo	10358125	33	108876328259621	250382999752903
C3GFP	87.55	ana_telo	10434375	33	109677807294658	216333086236719
C3GFP	47.34	meta	0.969631578947368	-12	0.846298409465962	127532327586207
C3GFP	44.24	meta	135757352941176	-9	118489573114102	119181034482759
C3GFP	70.47	early_ana	117068322981366	-6	102177711296834	18984375
C3GFP	63.11	early_ana	0.978095238095238	-3	0.853685525800271	170016163793103
C3GFP	32.64	ana_telo	115242038216561	0	100583722481655	0.879310344827586
C3GFP	37.12	ana_telo	114573248407643	0	1	1
C3GFP	34.29	ana_telo	120503448275862	3	105175902709086	0.923760775862069
C3GFP	38.35	ana_telo	121455172413793	3	106006571430762	103313577586207
C3GFP	35.3	ana_telo	0.981091954022989	6	0.856301071723425	0.950969827586207
C3GFP	40.94	ana_telo	100298850574713	6	0.87541247166055	110290948275862
C3GFP	38.23	ana_telo	109189873417722	9	0.953013682820903	102990301724138
C3GFP	40.06	ana_telo	111867088607595	9	0.976380526539496	10792025862069
C3GFP	38.73	ana_telo	102304093567251	12	0.892914314546278	104337284482759
C3GFP	41.1	ana_telo	10425730994152	12	0.909962066979024	110721982758621
C3GFP	38.21	ana_telo	105172619047619	15	0.917950922307996	102936422413793
C3GFP	40.96	ana_telo	105553571428571	15	0.921275890276056	110344827586207
C3GFP	69.84	meta	117427083333333	-6	134925383004724	17172362921072
C3GFP	93.95	early_ana	0.969059829059829	-3	111346347775015	231005655274158
C3GFP	40.67	ana_telo	0.870311284046693	0	1	1
C3GFP	38.58	ana_telo	0.857704280155642	0	0.985514373854339	0.948610769609048
C3GFP	36.88	ana_telo	0.948565217391304	3	108991487847975	0.906810917137939
C3GFP	42.74	ana_telo	0.956913043478261	3	10995066489646	10508974674207
C3GFP	37.9	ana_telo	0.980405405405405	6	112649970576827	0.931890828620605
C3GFP	40.5	ana_telo	0.983423423423423	6	112996745124433	0.995820014752889
C3GFP	31.69	ana_telo	116854166666667	9	134267093634968	0.779198426358495
C3GFP	45.34	ana_telo	113411458333333	9	130311372967616	111482665355299
C3GFP	47.68	ana_telo	0.997420814479638	12	114605065194826	117236292107204
C3GFP	49.74	ana_telo	0.97972850678733	12	112572193966264	122301450700762
C3GFP	45.87	ana_telo	109707317073171	15	126055262162136	112785837226457
C3GFP	76.29	ana_telo	107531707317073	15	123555455718191	187582985001229
C3GFP	48.16	ana_telo	112174129353234	18	128889664433233	1184165232358
C3GFP	91.52	ana_telo	110970149253731	18	127506274235297	225030735185641
C3GFP	55.74	ana_telo	0.942448132780083	21	108288626156606	137054339808212
C3GFP	91.23	ana_telo	0.924107883817427	21	106181305557776	22431767887878
C3GFP	68.95	ana_telo	103730593607306	24	119187922193757	169535283993115
C3GFP	123.21	ana_telo	101689497716895	24	116842674087906	30295057782149
C3GFP	76.92	ana_telo	10586511627907	27	121640518995489	189132038357512
C3GFP	141.13	ana_telo	103520930232558	27	118947016004683	347012539955741
C3GFP	82.78	ana_telo	0.982164502164502	30	112852093287556	203540693385788
C3GFP	153.33	ana_telo	0.957056277056277	30	109967122637575	37701008114089
C3GFP	93.92	ana_telo	104851162790698	33	120475472066926	230931890828621
C3GFP	166.29	ana_telo	102218604651163	33	117450625454236	408876321612983
C3GFP	103.62	ana_telo	116056701030928	36	133350794317291	254782394885665
C3GFP	173.32	ana_telo	112927835051546	36	129755682962611	426161790017212
C3GFP	118.75	ana_telo	1125	39	129264094424822	291984263584952
C3GFP	174.79	ana_telo	109055	39	125305740599991	429776247848537
C3GFP	121.57	ana_telo	125865168539326	42	144620862496565	298918121465454
C3GFP	179.5	ana_telo	122488764044944	42	14074132587987	441357265797885
C3GFP	130.41	ana_telo	132170588235294	45	151865879091834	32065404475043
C3GFP	179.55	ana_telo	127317647058824	45	14628978090096	441480206540448
C3GFP	45.14	meta	119629072681704	-9	117471486761543	163019140483929
C3GFP	60	early_ana	111514806378132	-6	10950356637821	216684723726977
C3GFP	80.29	early_ana	126769423558897	-3	124483056898634	289960274467317
C3GFP	33	ana_telo	108158836689038	0	106208123723117	119176598049837
C3GFP	27.69	ana_telo	101836689038031	0	1	1
C3GFP	36.83	ana_telo	103764018691589	6	101892569045365	133008306247743
C3GFP	34.93	ana_telo	0.990443925233645	6	0.972580643174448	126146623329722
C3GFP	39.28	ana_telo	0.907721518987342	9	0.891350187797595	141856265799928
C3GFP	41.28	ana_telo	0.890105485232068	9	0.874051870342777	14907908992416
C3GFP	41.27	ana_telo	109034739454094	12	107068229028317	149042975803539
C3GFP	40.13	ana_telo	10406699751861	12	102190083457786	144925966052727
C3GFP	47.77	ana_telo	0.975612472160356	15	0.958016684729423	172517154207295
C3GFP	40.9	ana_telo	101006681514477	15	0.991849621866202	147706753340556
C3GFP	47.64	ana_telo	0.952327586206897	18	0.935151756407997	17204767063922
C3GFP	52.26	ana_telo	0.996573275862069	18	0.978599447091114	188732394366197
C3GFP	58.72	ana_telo	102427293064877	21	100579952110015	212062116287468
C3GFP	49.91	ana_telo	106957494407159	21	105028448408427	180245576020224
C3GFP	56.12	ana_telo	114603406326034	24	112536461474347	202672444925966
C3GFP	57.31	ana_telo	118143552311436	24	116012758689862	206970025279884
C3GFP	67.22	ana_telo	101425675675676	27	0.995963995233569	242759118815457
C3GFP	78.98	ana_telo	109481981981982	27	107507405254599	285229324665944
C3GFP	71.91	ana_telo	0.899267326732673	30	0.883048472242495	259696641386782
C3GFP	91.63	ana_telo	0.945623762376238	30	0.928568840276311	330913687251715
C3GFP	33.87	meta	0.827170542635659	-6	0.966783166894246	0.809512428298279
C3GFP	41.84	ana_telo	0.855590551181102	0	1	1
C3GFP	45859	ana_telo	0.930629921259842	0	108770476716363	0.503585086042065
C3GFP	33.72	ana_telo	0.721571906354515	3	0.843361237870637	0.805927342256214
C3GFP	36.05	ana_telo	0.859264214046823	3	100429371603117	0.861615678776291
C3GFP	35.43	ana_telo	0.750827586206897	6	0.877554789695159	0.846797323135755
C3GFP	37.32	ana_telo	0.898689655172414	6	105037351561657	0.891969407265774
C3GFP	36.24	ana_telo	0.737064846416382	9	0.861469128427025	0.866156787762906
C3GFP	39.98	ana_telo	0.909829351535836	9	106339340737209	0.955544933078394
C3GFP	38.74	ana_telo	0.853212851405622	12	0.997220984065102	0.925908221797323
C3GFP	36.21	ana_telo	0.926167400881057	15	108248904759704	0.865439770554493
C3GFP	35.57	ana_telo	0.964227272727273	18	11269727925305	0.850143403441682
C3GFP	37.1	ana_telo	0.729591836734694	21	0.852734799054907	0.886711281070746
C3GFP	38.08	ana_telo	0.742103448275862	24	0.867358162442799	0.910133843212237
C3GFP	38.88	ana_telo	0.688222222222222	27	0.804382681964129	0.92925430210325
C3GFP	38.22	ana_telo	0.795907473309609	36	0.93024341165397	0.913479923518164
C3GFP	44.06	ana_telo	0.720741935483871	39	0.842391181726962	105305927342256
C3GFP	51.93	ana_telo	0.822967032967033	42	0.961870174735995	124115678776291
C3GFP	43.09	ana_telo	100904761904762	42	117935806754139	102987571701721
C3GFP	71.69	meta	0.945696721311475	-24	0.877138750043692	233138211382114
C3GFP	58.57	meta	0.946901709401709	-21	0.878256382920562	190471544715447
C3GFP	65.17	meta	0.935298969072165	-18	0.867494779416614	211934959349594
C3GFP	39.45	meta	0.944832635983264	-15	0.876337306295778	128292682926829
C3GFP	37.25	meta	103184397163121	-12	0.957040783922338	121138211382114
C3GFP	35.89	meta	0.841274900398406	-9	0.780286954527306	116715447154472
C3GFP	35.48	meta	0.824291417165669	-6	0.764534683298648	115382113821138
C3GFP	34.34	meta	0.850944558521561	-3	0.789255613980552	111674796747967
C3GFP	30.75	ana_telo	107816091954023	0	1	1
C3GFP	35.81	ana_telo	0.984022988505747	0	0.912686567164179	116455284552846
C3GFP	34.52	ana_telo	0.956314741035857	3	0.886987019937309	112260162601626
C3GFP	35.06	ana_telo	0.868725099601594	3	0.805747160611286	114016260162602
C3GFP	38.73	ana_telo	0.926785714285714	6	0.859598690222357	125951219512195
C3GFP	37.77	ana_telo	0.828176691729323	6	0.768138296166856	122829268292683
C3GFP	49.12	meta	107158163265306	-6	102923840359297	16173855778729
C3GFP	63.63	early_ana	118431693989071	-3	113751900874161	209515969706948
C3GFP	36.31	ana_telo	0.937149122807017	0	0.900117954334824	119558775107013
C3GFP	30.37	ana_telo	104114035087719	0	1	1
C3GFP	33.39	ana_telo	103203980099502	3	0.991259055635965	109944023707606
C3GFP	34.4	ana_telo	124462686567164	3	119544580576769	113269674020415
C3GFP	36.17	ana_telo	116760869565217	6	112147098579786	119097793875535
C3GFP	35.64	ana_telo	139663043478261	6	134144299911718	117352650642081
C3GFP	36.99	ana_telo	106383084577114	9	102179388674623	121797826802766
C3GFP	37.08	ana_telo	13092039800995	9	125747117475224	122094171880145
C3GFP	36.03	ana_telo	12780625	12	122756024096386	118636812644057
C3GFP	32.78	ana_telo	100039408866995	15	0.960863814208229	107935462627593
C3GFP	36.17	ana_telo	0.944700460829493	18	0.907370903484392	119097793875535
C3GFP	37.6	ana_telo	11968202764977	18	11495282797265	123806387882779
C3GFP	36.45	ana_telo	109484693877551	33	10515843880732	120019756338492
C3GFP	40.23	ana_telo	0.951991150442478	39	0.91437350366874	13246624958841
C3GFP	47.34	ana_telo	113151832460733	42	108680671501589	15587751070135
C3GFP	38.08	ana_telo	138748691099476	42	133266077894855	125386894962134
C3GFP	65.31	meta	0.964186550976139	-21	100013436283324	238444687842278
C3GFP	59.32	meta	0.91103813559322	-18	0.945004412616884	216575392479007
C3GFP	66.37	meta	101437209302326	-15	105219097476992	242314713399051
C3GFP	38.63	meta	0.954854586129754	-12	0.990454473909073	141036874771815
C3GFP	35.44	meta	0.937	-9	0.971934214417324	129390288426433
C3GFP	35.14	meta	0.898143176733781	-6	0.93162869040878	128294998174516
C3GFP	36.29	meta	0.819	-3	0.849534814949614	132493610806864
C3GFP	27.39	ana_telo	0.96405701754386	0	1	1
C3GFP	37.1	ana_telo	0.905350877192982	0	0.939105115898182	135450894487039
C3GFP	36.01	ana_telo	0.949126436781609	3	0.984512761703359	131471339905075
C3GFP	35.94	ana_telo	0.998711943793911	6	103594696747122	131215772179628
C3GFP	37.93	ana_telo	0.898061420345489	9	0.931543885893276	138481197517342
C3GFP	38.44	ana_telo	0.826391554702495	9	0.857201949328581	140343190945601
C3GFP	54.5	meta	0.986709039548023	-9	0.868819677251708	11930823117338
C3GFP	60.25	meta	105296296296296	-6	0.927157758743687	131895796847636
C3GFP	118.28	early_ana	0.973445595854922	-3	0.857140914407937	258931698774081
C3GFP	45.68	ana_telo	11356891025641	0	1	1
C3GFP	20.91	ana_telo	115421474358974	0	101631224688501	0.457749562171629
C3GFP	50.48	ana_telo	110966346153846	3	0.9770838330958	110507880910683
C3GFP	50.58	ana_telo	110136593591906	6	0.969777673689439	110726795096322
C3GFP	63.15	ana_telo	104235584843493	9	0.917817953946686	138244308231173
C3GFP	61.09	ana_telo	0.987833594976452	12	0.86980987379924	133734676007005
C3GFP	63.09	ana_telo	105519458544839	15	0.929122752931261	13811295971979
C3GFP	60.58	ana_telo	121266159695817	18	106777602622081	132618213660245
C3GFP	61.38	ana_telo	0.985798192771084	21	0.868017656016422	134369527145359
C3GFP	61.3	ana_telo	106964856230032	24	0.941849807209845	134194395796848
C3GFP	60.11	ana_telo	102094674556213	27	0.898966753539405	131589316987741
C3GFP	58.22	ana_telo	103304347826087	30	0.909618200904207	127451838879159
C3GFP	59.36	ana_telo	0.971570469798658	33	0.855489823407741	129947460595447
C3GFP	59.6	ana_telo	111384379785605	36	0.980764713988424	130472854640981
C3GFP	61.99	ana_telo	107207602339181	39	0.943987241729565	135704903677758
C3GFP	65.78	meta	137045945945946	-9	105852983936551	173470464135021
C3GFP	60.51	meta	121605326876513	-6	0.939267967659236	159572784810127
C3GFP	99.98	early_ana	132706329113924	-3	102501105209748	263660337552743
C3GFP	37.92	ana_telo	129468193384224	0	1	1
C3GFP	39.57	ana_telo	122134860050891	0	0.943358031485233	104351265822785
C3GFP	40.32	ana_telo	10670288248337	3	0.82416290591703	106329113924051
C3GFP	39.37	ana_telo	101527716186253	3	0.78419041412703	103823839662447
C3GFP	43.51	ana_telo	12572131147541	6	0.971059440848963	114741561181435
C3GFP	39.9	ana_telo	121855191256831	6	0.941197896345091	105221518987342
C3GFP	45.49	ana_telo	104543577981651	9	0.807484643517007	119963080168776
C3GFP	43.63	ana_telo	0.97855504587156	9	0.755826601339445	115058016877637
C3GFP	52.08	ana_telo	111477855477855	12	0.861044342736915	137341772151899
C3GFP	43.24	ana_telo	102240093240093	12	0.789692746670791	114029535864979
C3GFP	61.16	ana_telo	117337438423645	15	0.906303203563068	161286919831224
C3GFP	50.6	ana_telo	112046798029557	15	0.86543880084149	133438818565401
C3GFP	65.27	ana_telo	119110275689223	18	0.919996429823797	17212552742616
C3GFP	51	ana_telo	115882205513784	18	0.895063123109158	134493670886076
C3GFP	66.7	ana_telo	0.990610526315789	21	0.765138139663342	175896624472574
C3GFP	50.3	ana_telo	0.992694736842105	21	0.766747964031656	132647679324894
C3GFP	62.22	ana_telo	0.946856581532416	24	0.731343009261295	164082278481013
C3GFP	51.72	ana_telo	0.949567779960707	24	0.733437113116011	136392405063291
C3GFP	61.56	ana_telo	105728260869565	27	0.816635021358445	162341772151899
C3GFP	53.39	ana_telo	108197826086957	27	0.83570970798872	14079641350211
C3GFP	61.34	ana_telo	103533613445378	30	0.799683773590015	161761603375527
C3GFP	52.52	ana_telo	105672268907563	30	0.816202544774518	138502109704641
C3GFP	60.04	ana_telo	109968888888889	33	0.849389228461181	158333333333333
C3GFP	57.87	ana_telo	114184444444444	33	0.881949778240728	152610759493671
C3GFP	61.49	ana_telo	108382932166302	36	0.837139449723014	162157172995781
C3GFP	60.78	ana_telo	0.923105360443623	39	0.712997792209948	160284810126582
C3GFP	56.93	ana_telo	0.968558225508318	39	0.748105152463137	150131856540084
C3GFP	60.72	ana_telo	114377574370709	42	0.883441495404741	160126582278481
C3GFP	64.46	ana_telo	119512585812357	42	0.923103834913942	169989451476793
C3GFP	60.34	ana_telo	121213429256595	45	0.936240987752635	15912447257384
C3GFP	72.46	ana_telo	12663309352518	45	0.978101958597428	191086497890295
C3GFP	61.25	ana_telo	111086666666667	48	0.858022837601464	161524261603376
C3GFP	69.87	ana_telo	115468888888889	48	0.891870704847258	184256329113924
C3GFP	65.01	ana_telo	107382478632479	51	0.829412041873474	171439873417722
C3GFP	74.29	ana_telo	112532051282051	51	0.869186850766416	195912447257384
C3GFP	65.08	ana_telo	0.946749049429658	54	0.731259952488857	17162447257384
C3GFP	75.41	ana_telo	0.987053231939164	54	0.762390519353179	198866033755274
C3GFP	68.36	ana_telo	114542528735632	57	0.884715587215333	180274261603376
C3GFP	75.27	ana_telo	119634482758621	57	0.924045355321987	198496835443038
C3GFP	70.5	ana_telo	106845493562232	60	0.825264420313224	185917721518987
C3GFP	78.15	ana_telo	112255364806867	60	0.867049750773348	206091772151899
C3GFP	70.58	ana_telo	120021634615385	63	0.927035679405795	186128691983122
C3GFP	82.45	ana_telo	12553125	63	0.96959142410723	217431434599156
C3GFP	70.8	ana_telo	115127314814815	66	0.889232419217827	186708860759494
C3GFP	83.5	ana_telo	1191875	66	0.920592903048289	220200421940928
C3GFP	65.63	meta	100651376146789	-9	0.99673103097866	153197945845005
C3GFP	95.17	early_ana	101833333333333	-6	100843572345498	222152194211018
C3GFP	84.28	early_ana	0.996454545454545	-3	0.986769584715674	196732026143791
C3GFP	47.34	ana_telo	101157407407407	0	100174216027875	110504201680672
C3GFP	42.84	ana_telo	100981481481481	0	1	1
C3GFP	41.39	ana_telo	100805555555556	3	0.998257839721263	0.966153127917834
C3GFP	40.22	ana_telo	100935185185185	3	0.999541536768754	0.938842203548086
C3GFP	41.6	ana_telo	0.980630630630631	6	0.971099469173929	0.971055088702148
C3GFP	40.95	ana_telo	0.98018018018018	6	0.970653396840821	0.955882352941177
C3GFP	41.86	ana_telo	0.989272727272727	9	0.979657569644737	0.977124183006536
C3GFP	42.15	ana_telo	0.990818181818182	9	0.981188003267597	0.983893557422969
C3GFP	44.6	ana_telo	10087962962963	12	0.998991380891261	104108309990663
C3GFP	43.36	ana_telo	101361111111111	12	100375939849624	101213818860878
C3GFP	54.32	ana_telo	101672897196262	15	100684695554707	126797385620915
C3GFP	52.26	ana_telo	102383177570093	15	10138807241491	121988795518207
C3GFP	62.19	ana_telo	0.998532110091743	18	0.988826956628542	145168067226891
C3GFP	52.63	ana_telo	100678899082569	18	0.997003585266597	122852474323063
C3GFP	61.54	ana_telo	0.998440366972477	21	0.98873610519923	143650793650794
C3GFP	53.98	ana_telo	100770642201835	21	0.997912099559713	126003734827264
C3GFP	64.07	ana_telo	101785046728972	24	100795755058949	149556489262372
C3GFP	53.59	ana_telo	102672897196262	24	101674976134205	125093370681606
C3GFP	67.83	ana_telo	0.972410714285714	27	0.962959445652463	158333333333333
C3GFP	54.28	ana_telo	0.981339285714286	27	0.971801236540834	126704014939309
C3GFP	71.59	ana_telo	0.990909090909091	30	0.981278028774824	167110177404295
C3GFP	56.19	ana_telo	0.999909090909091	30	0.990190553990302	131162464985994
C3GFP	74.6	ana_telo	0.999633027522936	33	0.989917173780282	174136321195145
C3GFP	60.1	ana_telo	101018348623853	33	100036508815113	140289449112979
C3GFP	72.4	ana_telo	100962962962963	36	0.999816614707506	169000933706816
C3GFP	62.76	ana_telo	102018518518519	36	101026957637998	146498599439776
C3GFP	72.33	ana_telo	0.992909090909091	39	0.983258589933819	168837535014006
C3GFP	62.47	ana_telo	1003	39	0.993251421236021	145821661998133
C3GFP	72.74	ana_telo	101175925925926	42	100192554557125	169794584500467
C3GFP	62.88	ana_telo	102175925925926	42	101182835136623	146778711484594
C3GFP	61.7	meta	0.997857142857143	-9	0.976096460301792	157357816883448
C3GFP	67.13	meta	0.998482142857143	-6	0.976707830668839	171206324917113
C3GFP	119.75	early_ana	102418181818182	-3	10018470625668	305406783983678
C3GFP	44.62	ana_telo	102651376146789	0	100412815220318	113797500637592
C3GFP	39.21	ana_telo	102229357798165	0	1	1
C3GFP	38.26	ana_telo	0.990714285714286	3	0.969109370392689	0.975771486865595
C3GFP	37.47	ana_telo	0.987589285714286	3	0.966052518557456	0.955623565416985
C3GFP	37.64	ana_telo	0.997477477477478	6	0.975725074441759	0.959959194083142
C3GFP	36.1	ana_telo	0.995405405405405	6	0.973698188900559	0.920683499107371
C3GFP	41.03	ana_telo	100690909090909	9	0.984951008786601	104641673042591
C3GFP	39.51	ana_telo	100590909090909	9	0.983972816199327	100765110941086
C3GFP	43.22	ana_telo	102722222222222	12	100482116326144	110226982912522
C3GFP	42.42	ana_telo	102675925925926	12	100436829632289	108186687069625
C3GFP	45.33	ana_telo	101081818181818	15	0.988774852536855	115608263198164
C3GFP	44.11	ana_telo	1009	15	0.986996320559994	112496812037745
C3GFP	47.23	ana_telo	102321100917431	18	100089742439199	120453965825045
C3GFP	46.71	ana_telo	101926605504587	18	0.997038499506417	119127773527161
C3GFP	47.44	ana_telo	102596330275229	21	100358969756798	120989543483805
C3GFP	52.94	ana_telo	102036697247706	21	0.998115408776808	135016577403724
C3GFP	48.66	ana_telo	10375	24	101487480929732	124100994644223
C3GFP	56.19	ana_telo	103037037037037	24	10079006584436	143305279265493
C3GFP	54.66	ana_telo	45689	27	0.997756439020014	139403213465953
C3GFP	58.48	ana_telo	101454545454545	27	0.992420843089421	149145626115787
C3GFP	54.48	ana_telo	102081818181818	30	0.9985567784096	138944146901301
C3GFP	58.52	ana_telo	101545454545455	30	0.993310109077861	149247640907932
C3GFP	55.4	meta	103157407407407	-9	102016675490558	168491484184915
C3GFP	53.15	meta	100378378378378	-6	0.992683774307431	161648418491484
C3GFP	64.84	early_ana	0.980438596491228	-3	0.969596742012361	197201946472019
C3GFP	36.79	ana_telo	101090909090909	0	0.999730288591205	111891727493917
C3GFP	32.88	ana_telo	101118181818182	0	1	1
C3GFP	35.25	ana_telo	0.977964601769912	3	0.967150105139712	10720802919708
C3GFP	35.7	ana_telo	0.975398230088496	3	0.964612112826885	108576642335766
C3GFP	35.52	ana_telo	101376146788991	6	100255112350885	108029197080292
C3GFP	35.29	ana_telo	101275229357798	6	100155310881577	107329683698297
C3GFP	37.83	ana_telo	0.996036036036036	9	0.985021702454048	115054744525547
C3GFP	35.43	ana_telo	0.992972972972973	9	0.981992511256197	107755474452555
C3GFP	37.02	ana_telo	0.998558558558559	12	0.987516330499337	112591240875912
C3GFP	35.19	ana_telo	0.998558558558559	12	0.987516330499337	107025547445255
C3GFP	37.87	ana_telo	0.993482142857143	15	0.98249605065437	115176399026764
C3GFP	36.63	ana_telo	0.9925	15	0.981524768497706	111405109489051
C3GFP	38	ana_telo	100306306306306	18	0.99197102343735	115571776155718
C3GFP	37.12	ana_telo	100414414414414	18	0.993040149742473	112895377128954
C3GFP	40.68	ana_telo	0.996607142857143	21	0.985586493880118	123722627737226
C3GFP	43.44	ana_telo	0.993125	21	0.982142857142855	132116788321168
C3GFP	40.64	ana_telo	101627272727273	24	100503461296413	12360097323601
C3GFP	46.13	ana_telo	101218181818182	24	100098894183224	140298053527981
C3GFP	42.41	ana_telo	0.991769911504425	27	0.980802753443195	128984184914842
C3GFP	50.02	ana_telo	0.98575221238938	27	0.974851599054496	15212895377129
C3GFP	46.83	ana_telo	102908256880734	30	101770280112206	14242700729927
C3GFP	54.94	ana_telo	102275229357798	30	101144252713816	167092457420925
C3GFP	47.72	meta	0.965132743362832	-9	0.967885445087393	191492776886035
C3GFP	94.79	early_ana	0.996272727272727	-6	0.999114244849823	3803772070626
C3GFP	24.92	ana_telo	0.997155963302752	0	1	1
C3GFP	33.15	ana_telo	0.998715596330275	0	100156408133223	133025682182986
C3GFP	24.93	ana_telo	101560747663551	3	101850413978536	100040128410915
C3GFP	39.41	ana_telo	0.977837837837838	12	0.980626776376156	15814606741573
C3GFP	41.28	ana_telo	0.984414414414414	12	0.987222110324512	165650080256822
C3GFP	58.5	ana_telo	101233644859813	15	101522378229088	234751203852327
C3GFP	46.1	ana_telo	102018691588785	15	102309664027763	184991974317817
C3GFP	56.72	ana_telo	100509259259259	18	100795926573367	22760834670947
C3GFP	46.72	ana_telo	101518518518519	18	101808064389719	187479935794543
C3GFP	65.73	ana_telo	0.977387387387387	21	0.980175041174213	26376404494382
C3GFP	51.91	ana_telo	0.986666666666667	21	0.989480786334223	20830658105939
C3GFP	65.64	ana_telo	0.995779816513762	24	0.998619928236269	263402889245586
C3GFP	66.43	ana_telo	0.99743119266055	27	100027601435275	266573033707865
C3GFP	52.55	ana_telo	100642201834862	27	100929248320912	210874799357945
C3GFP	34.24	ana_telo	101472222222222	30	101761636049519	137399678972713
C3GFP	77.33	ana_telo	0.988818181818182	33	0.991638437926045	310313001605136
C3GFP	54.5	ana_telo	0.998090909090909	33	100093761239221	218699839486356
C3GFP	78.78	ana_telo	0.998532110091743	36	100138007176373	316131621187801
C3GFP	57.04	ana_telo	100770642201835	36	101058055018861	228892455858748
C3GFP	79.21	ana_telo	0.981891891891892	39	0.984692393193636	317857142857143
C3GFP	57.71	ana_telo	0.990630630630631	39	0.993456056111315	231581059390048
C3GFP	79.88	ana_telo	0.982702702702703	42	0.985505516557132	320545746388443
C3GFP	59.06	ana_telo	0.991351351351351	42	0.994178832434422	236998394863563
C3GFP	62.74	meta	104258928571429	-6	100642909008812	155914512922465
C3GFP	111.31	early_ana	103043859649123	-3	0.994699824051848	276615308151093
C3GFP	40.24	ana_telo	103592920353982	0	1	1
C3GFP	30.75	ana_telo	45717	0	0.994276439432772	0.764165009940358
C3GFP	45.76	ana_telo	103616071428571	3	100022348124283	113717693836978
C3GFP	44.8	ana_telo	103026785714286	3	0.994535006467995	111332007952286
C3GFP	44.03	ana_telo	102026548672566	6	0.984879548949256	109418489065606
C3GFP	43.31	ana_telo	102008849557522	6	0.984708696395013	107629224652087
C3GFP	44.67	ana_telo	101087719298246	9	0.975816870041161	111008946322068
C3GFP	42.75	ana_telo	100894736842105	9	0.97395397771723	106237574552684
C3GFP	45.43	ana_telo	10130701754386	12	0.977933793136529	112897614314115
C3GFP	47.74	ana_telo	101464912280702	12	0.979457977765194	118638170974155
C3GFP	50.87	ana_telo	102106194690265	15	0.985648385443361	126416500994036
C3GFP	57.41	ana_telo	102433628318584	15	0.98880915769691	142668986083499
C3GFP	52.53	ana_telo	103223214285714	18	0.99643116472627	130541749502982
C3GFP	67.72	ana_telo	103366071428571	18	0.997810188914109	168290258449304
C3GFP	52.27	ana_telo	100834782608696	21	0.973375229350989	129895626242545
C3GFP	71.59	ana_telo	100869565217391	21	0.973710991761936	177907554671968
C3GFP	56.66	ana_telo	101719298245614	24	0.981913608555819	140805168986083
C3GFP	70.03	ana_telo	102149122807018	24	0.986062777822746	174030815109344
C3GFP	63.28	ana_telo	105245454545455	27	101595219234892	157256461232604
C3GFP	63.88	ana_telo	100826086956522	30	0.97329128874825	158747514910537
C3GFP	75.89	ana_telo	101365217391304	30	0.978495606118007	188593439363817
C3GFP	69.66	ana_telo	101719298245614	33	0.981913608555819	173111332007952
C3GFP	77.72	ana_telo	102254385964912	33	0.987078900908516	193141153081511
C3GFP	93.5	ana_telo	102097345132743	36	0.985562959166239	232355864811133
C3GFP	82.96	ana_telo	102699115044248	36	0.991371946010598	206163021868787
C3GFP	104.57	ana_telo	102061946902655	39	0.985221254057752	259865805168986
C3GFP	82.19	ana_telo	102716814159292	39	0.991542798564841	204249502982107
C3GFP	105.35	ana_telo	102106194690265	42	0.985648385443361	261804174950298
C3GFP	84.92	ana_telo	102716814159292	42	0.991542798564841	2110337972167
C3GFP	106.43	ana_telo	10026724137931	45	0.96789665777055	264488071570577
C3GFP	96.11	ana_telo	100568965517241	45	0.970809251960385	238841948310139
C3GFP	106.08	ana_telo	102867256637168	48	0.992995045275928	263618290258449
C3GFP	99.93	ana_telo	103097345132743	48	0.99521612848112	248334990059642
C3GFP	100.56	ana_telo	101408695652174	51	0.978915309131701	249900596421471
C3GFP	104.39	ana_telo	0.985254237288136	54	0.95108259707466	259418489065606
C3GFP	102.99	ana_telo	0.986694915254237	54	0.952473307908159	255939363817097
C3GFP	104.4	ana_telo	0.980672268907563	57	0.94665954541735	259443339960239
C3GFP	102.75	ana_telo	0.981596638655462	57	0.947551855185952	255342942345924
C3GFP	53.25	meta	0.998378378378378	-9	0.983312941567212	139507466596804
C3GFP	61.81	meta	100036036036036	-6	0.985265015625548	161933455593398
C3GFP	84.88	early_ana	10312962962963	-3	101573413116741	222373591826041
C3GFP	38.17	ana_telo	101532110091743	0	1	1
C3GFP	37.66	ana_telo	101596330275229	0	100063251106894	0.986638721509038
C3GFP	38.53	ana_telo	0.999818181818182	3	0.984731018507111	10094314906995
C3GFP	38.08	ana_telo	100254545454545	3	0.98741713694275	0.997642127325124
C3GFP	35.98	ana_telo	0.998545454545455	6	0.983477496570477	0.942625098244695
C3GFP	37.15	ana_telo	0.999454545454545	6	0.984372869382358	0.973277443018077
C3GFP	37.6	ana_telo	0.978482142857143	9	0.96371693838826	0.985066806392455
C3GFP	38.68	ana_telo	0.980089285714286	9	0.965299829609264	101336127849096
C3GFP	37.83	ana_telo	101407407407407	12	0.998771790675646	0.991092481006026
C3GFP	41	ana_telo	101518518518519	12	0.99986613522351	10741419963322
C3GFP	38.06	ana_telo	0.987027027027027	15	0.972132881051288	0.997118155619597
C3GFP	49.95	ana_telo	0.987747747747748	15	0.97284272616341	130861933455593
C3GFP	44.06	ana_telo	100660550458716	18	0.991415921207198	115430966727797
C3GFP	56.55	ana_telo	100770642201835	18	0.992500225896813	148152999738014
C3GFP	48.28	ana_telo	100633027522936	21	0.991144845034791	126486769714435
C3GFP	62.77	ana_telo	100743119266055	21	0.992229149724406	164448519779932
C3GFP	51.11	ana_telo	100605504587156	24	0.990873768862385	133900969347655
C3GFP	65	ana_telo	10102752293578	24	0.995030270172588	170290804296568
C3GFP	59.52	ana_telo	0.978214285714286	27	0.963453123184759	155933979565103
C3GFP	73.52	ana_telo	0.985892857142857	27	0.971015825685114	192611998952057
C3GFP	68.56	ana_telo	100449541284404	30	0.989337670552096	179617500654965
C3GFP	80.38	ana_telo	101467889908257	30	0.999367488931058	210584228451664
C3GFP	77.28	ana_telo	0.994454545454545	33	0.97944831891701	202462667015981
C3GFP	87.71	ana_telo	100663636363636	33	0.991446314596217	229787791459261
C3GFP	62.97	meta	104682692307692	-6	102884615384615	294803370786517
C3GFP	72.85	meta	10087962962963	-3	0.991468758185946	341058052434457
C3GFP	21.58	ana_telo	101859813084112	0	100110223201984	101029962546816
C3GFP	21.36	ana_telo	101747663551402	0	1	1
C3GFP	34.11	ana_telo	100504672897196	6	0.987783595113434	159691011235955
C3GFP	21.69	ana_telo	101093457943925	6	0.993570313217595	101544943820225
C3GFP	34.14	ana_telo	101122641509434	9	0.993857136172447	159831460674157
C3GFP	37.22	ana_telo	1015	9	0.997565904289518	174250936329588
C3GFP	33.1	ana_telo	0.986388888888889	12	0.96944623046855	154962546816479
C3GFP	35.43	ana_telo	0.991759259259259	12	0.974724356946272	165870786516854
C3GFP	34.97	ana_telo	0.980917431192661	15	0.964068752986264	163717228464419
C3GFP	34.58	ana_telo	0.984128440366972	15	0.967224608425332	16189138576779
C3GFP	33.44	ana_telo	100867924528302	18	0.991353717693424	156554307116105
C3GFP	39.94	ana_telo	101754716981132	18	100006932276854	186985018726592
C3GFP	39.45	ana_telo	10111320754717	21	0.993764416969521	184691011235955
C3GFP	47.72	ana_telo	101924528301887	21	100173826842123	223408239700375
C3GFP	69.74	meta	104418604651163	-9	0.971694548452481	198689458689459
C3GFP	65.38	meta	107896	-6	100405435745938	186267806267806
C3GFP	100.33	early_ana	106488372093023	-3	0.990955308989731	285840455840456
C3GFP	41.62	ana_telo	107301587301587	0	0.998522895125556	118575498575499
C3GFP	35.1	ana_telo	107460317460317	0	1	1
C3GFP	41.59	ana_telo	102167938931298	3	0.950750391827445	118490028490028
C3GFP	32.88	ana_telo	102053435114504	3	0.949684846708092	0.936752136752137
C3GFP	40.75	ana_telo	102736434108527	6	0.956040671910964	116096866096866
C3GFP	32.68	ana_telo	103170542635659	6	0.960080381986196	0.931054131054131
C3GFP	40.7	ana_telo	10497619047619	9	0.976883308714919	115954415954416
C3GFP	32.78	ana_telo	105357142857143	9	0.980428360413595	0.933903133903134
C3GFP	41.16	ana_telo	0.996315789473684	12	0.927147632745087	117264957264957
C3GFP	36.12	ana_telo	0.99984962406015	12	0.930436134649774	102905982905983
C3GFP	44.67	ana_telo	106176	15	0.988048449039886	127264957264957
C3GFP	41.09	ana_telo	106616	15	0.992142983751851	117065527065527
C3GFP	46.29	ana_telo	10265625	18	0.955294497784347	131880341880342
C3GFP	41.01	ana_telo	1032734375	18	0.961037896971939	116837606837607
C3GFP	46.43	ana_telo	10422480620155	21	0.969891106454605	132279202279202
C3GFP	40.81	ana_telo	103550387596899	21	0.963615128302019	116267806267806
C3GFP	51.61	ana_telo	102801526717557	24	0.956646408154523	147037037037037
C3GFP	49.58	ana_telo	102496183206107	24	0.95380495450292	141253561253561
C3GFP	54.64	ana_telo	103992307692308	27	0.967727530962398	155669515669516
C3GFP	49.61	ana_telo	103176923076923	27	0.960139756845817	141339031339031
C3GFP	59.44	ana_telo	107777777777778	30	10029542097489	169344729344729
C3GFP	53.52	ana_telo	106912698412698	30	0.994903988183162	152478632478632
C3GFP	62.11	ana_telo	1045	33	0.972451994091585	176951566951567
C3GFP	56.51	ana_telo	1037	33	0.965007385524376	160997150997151
C3GFP	65.69	ana_telo	106203125	36	0.988300867799118	187150997150997
C3GFP	58.85	ana_telo	105734375	36	0.98393879246677	167663817663818
C3GFP	48.04	ana_telo	106771653543307	39	0.993591458379375	136866096866097
C3GFP	62.1	ana_telo	10991935483871	42	102288321341784	176923076923077
C3GFP	59.67	ana_telo	108774193548387	42	101222661647687	45839
C3GFP	62.46	ana_telo	107377952755906	45	0.999233533769883	177948717948718
C3GFP	58.54	ana_telo	106582677165354	45	0.991832889426489	166780626780627
C3GFP	60.01	ana_telo	108253968253968	48	100738552437223	170968660968661
C3GFP	65.48	ana_telo	115677966101695	51	107647147184739	186552706552707
C3GFP	58.32	ana_telo	115347457627119	51	107339583907068	166153846153846
C3GFP	73.14	ana_telo	110258064516129	54	102603516462572	208376068376068
C3GFP	59.09	ana_telo	110112903225806	54	102468432839377	168347578347578
C3GFPA2	67285	meta	0.957271619975639	-9	0.90477317638562	176698442711206
C3GFPA2	68386	meta	119004559270517	-6	112478141886518	179589800152315
C3GFPA2	105747	early_ana	109797082228117	-3	103775618928235	277704246435043
C3GFPA2	38079	ana_telo	105802387267905	0	1	1
C3GFPA2	40836	ana_telo	10360875331565	0	0.979266687558756	107240211139998
C3GFPA2	38181	ana_telo	113305555555556	3	107091681465232	100267864177105
C3GFPA2	42230	ana_telo	108820175438597	3	102852287409216	11090102156044
C3GFPA2	39296	ana_telo	110236574746009	6	104191008910674	103195987289582
C3GFPA2	43106	ana_telo	104465892597968	6	0.987368010264713	113201502140287
C3GFPA2	40713	ana_telo	0.904037037037037	9	0.854458070731335	106917198455842
C3GFPA2	44431	ana_telo	0.959132124352332	12	0.906531647460551	116681110323275
C3GFPA2	49022	ana_telo	0.903056994818653	12	0.853531775735833	128737624412406
C3GFPA2	45394	ana_telo	0.91190537084399	15	0.861894891402526	119210063289477
C3GFPA2	48497	ana_telo	0.847979539641944	15	0.801474864168001	127358911736128
C3GFPA2	51666	ana_telo	0.884481481481481	18	0.835974975916056	135681084062081
C3GFPA2	48378	ana_telo	0.841271604938272	18	0.795134804291387	127046403529504
C3GFPA2	54537	ana_telo	0.848104495747266	21	0.801592967462784	143220672811786
C3GFPA2	49452	ana_telo	0.802454434993925	21	0.758446435581845	129866855747262
C3GFPA2	57977	ana_telo	0.756501128668172	24	0.71501328864406	152254523490638
C3GFPA2	54397	ana_telo	0.712009029345372	24	0.672961213571179	142853016098112
C3GFPA2	63150	ana_telo	0.721681715575621	27	0.682103432834868	1658394390609
C3GFPA2	60999	ana_telo	0.675338600451467	27	0.638301854892389	160190656267234
C3GFPA2	72281	ana_telo	0.6364375	30	0.601534158570978	189818535150608
C3GFPA2	79288	ana_telo	0.6111875	30	0.577668912566591	208219753670002
C3GFPA2	83613	ana_telo	0.611814345991561	33	0.578261381231758	219577720003151
C3GFPA2	92884	ana_telo	0.594240506329114	33	0.561651321557067	243924472806534
C3GFPA2	87066	ana_telo	0.542477249747219	36	0.512726852158447	228645710233987
C3GFPA2	93954	ana_telo	0.531961577350859	36	0.502787877558816	246734420546758
C3GFPA2	98234	ana_telo	0.518779011099899	39	0.490328266210369	257974211507655
C3GFPA2	107404	ana_telo	0.509798183652876	39	0.481839962988739	282055726253315
C3GFPA2	102104	ana_telo	0.552609170305677	42	0.522303120539616	268137293521363
C3GFPA2	133584	ana_telo	0.521735807860262	42	0.49312290708447	350807531710392
C3GFPA2	109845	ana_telo	0.537234273318872	45	0.507771409692795	288466083668164
C3GFPA2	143298	ana_telo	0.491453362255965	45	0.464501203561261	376317655400615
C3GFPA2	113778	ana_telo	0.536356502242152	48	0.506941777111352	298794611203025
C3GFPA2	153529	ana_telo	0.48902466367713	48	0.462205699044255	403185482812049
C3GFPA2	120507	ana_telo	0.507221621621622	51	0.479404704108682	316465768533838
C3GFPA2	157058	ana_telo	0.455816216216216	51	0.430818460704513	412453058116022
C3GFPA2	127703	ana_telo	0.504054945054945	54	0.476411693602541	335363323616692
C3GFPA2	166999	ana_telo	0.445065934065934	54	0.420657742758649	438559310906274
C3GFPA2	134204	ana_telo	0.422635071090047	57	0.399457027391907	352435725728092
C3GFPA2	174449	ana_telo	0.37054028436019	57	0.350219209536298	458123900312508
C3GFPA2	55.18	meta	107149268292683	-9	0.799393600915818	127172159483752
C3GFPA2	64.38	meta	109013565891473	-6	0.813302305981396	148375201659369
C3GFPA2	119.33	early_ana	124648397104447	-3	0.929946910486864	27501728508873
C3GFPA2	43.39	ana_telo	134038186157518	0	1	1
C3GFPA2	30.18	ana_telo	135379474940334	0	101000676614081	0.695551970500115
C3GFPA2	44.42	ana_telo	101164278892073	3	0.754742225272935	10237381885227
C3GFPA2	33.85	ana_telo	102784145176695	3	0.76682733572585	0.780133671352846
C3GFPA2	44.23	ana_telo	11514238410596	6	0.859026725194922	101935929937774
C3GFPA2	32.53	ana_telo	117342163355408	6	0.875438311419036	0.749711915187831
C3GFPA2	44.63	ana_telo	103907351460222	9	0.775207084182062	102857801336714
C3GFPA2	41.67	ana_telo	104419939577039	9	0.7790312788501	0.960359529845587
C3GFPA2	48.6	ana_telo	110440397350993	12	0.82394726843891	112007374971192
C3GFPA2	42.48	ana_telo	111602649006623	12	0.832618317256775	0.979027425674118
C3GFPA2	54.42	ana_telo	0.964207317073171	15	0.719352704415189	125420603825766
C3GFPA2	46.27	ana_telo	0.986565040650407	15	0.736032819401945	106637474072367
C3GFPA2	54.5	ana_telo	0.827410468319559	18	0.617294587489575	125604978105554
C3GFPA2	58.96	ana_telo	0.867043158861341	18	0.646862796130661	135883844203734
C3GFPA2	58.39	ana_telo	0.727084377610693	21	0.542445700329191	134570177460244
C3GFPA2	60.2	ana_telo	0.761487050960735	21	0.56811202299161	138741645540447
C3GFPA2	68.69	ana_telo	0.641159420289855	24	0.478340865890547	158308365982945
C3GFPA2	63.74	ana_telo	0.667154843630816	24	0.49773490880188	146900207421065
C3GFPA2	74.25	ana_telo	0.595911401597676	27	0.444583307698134	171122378428209
C3GFPA2	72.37	ana_telo	0.596877269426289	27	0.445303899237233	166789582853192
C3GFPA2	60.43	meta	122117312072893	-6	0.928415885407778	10880446525027
C3GFPA2	77.53	early_ana	130014994232987	-3	0.988459244132838	139593086064098
C3GFPA2	55.54	ana_telo	131532984293194	0	1	1
C3GFPA2	53.06	ana_telo	113932984293194	0	0.866193258713201	0.955347497299244
C3GFPA2	48.45	ana_telo	134195865070729	3	102024496586802	0.87234425639179
C3GFPA2	49.09	ana_telo	108139281828074	3	0.822145733324394	0.883867482895211
C3GFPA2	49.11	ana_telo	116980676328502	6	0.889363812104695	0.884227583723443
C3GFPA2	51.01	ana_telo	0.928724637681159	6	0.706077371141358	0.918437162405473
C3GFPA2	51.32	ana_telo	122645454545455	9	0.932431170816225	0.924018725243068
C3GFPA2	54.28	ana_telo	0.926363636363636	9	0.704282383115951	0.97731364782139
C3GFPA2	57.17	ana_telo	113544176706827	12	0.863237288479147	10293482175009
C3GFPA2	54.94	ana_telo	0.891726907630522	12	0.677949270612469	0.989196975153043
C3GFPA2	58.03	ana_telo	106124229979466	15	0.806825987791089	104483255311487
C3GFPA2	54.67	ana_telo	0.880667351129363	15	0.669541070524416	0.984335613971912
C3GFPA2	62.74	ana_telo	108911088911089	18	0.828013516885775	112963629816349
C3GFPA2	55.93	ana_telo	0.873116883116883	18	0.663800709615665	100702196615052
C3GFPA2	65.05	ana_telo	0.928074534161491	21	0.705583119814847	117122794382427
C3GFPA2	68.16	ana_telo	0.761437444543035	21	0.578894676977564	122722362261433
C3GFPA2	65.99	ana_telo	0.920175763182239	24	0.699577956150617	118815268275117
C3GFPA2	74.96	ana_telo	0.740231267345051	24	0.562772350466128	134965790421318
C3GFPA2	66.94	ana_telo	0.839581881533101	27	0.638305202337406	120525747209219
C3GFPA2	88.13	ana_telo	0.654207317073171	27	0.497371302406481	158678429960389
C3GFPA2	74.43	ana_telo	0.784134697357204	30	0.596150616950442	134011523226503
C3GFPA2	99.52	ana_telo	0.607084398976982	30	0.461545369961164	179186172128196
C3GFPA2	78.47	ana_telo	0.767972027972028	33	0.583862695808815	141285559956788
C3GFPA2	114.99	ana_telo	0.585384615384615	33	0.445047771500236	207039971191934
C3GFPA2	83.51	ana_telo	0.76345045045045	36	0.580425096072236	150360100828232
C3GFPA2	134.06	ana_telo	0.557351351351351	36	0.423735045887034	241375585163846
C3GFPA2	85.75	ana_telo	0.747698783910196	39	0.568449646245033	154393230104429
C3GFPA2	139.05	ana_telo	0.550280636108513	39	0.418359424493789	250360100828232
C3GFPA2	88.85	ana_telo	0.705632911392405	42	0.536468411466672	159974792942024
C3GFPA2	153.47	ana_telo	0.496473779385172	42	0.37745192360154	276323370543752
C3GFPA2	88.87	ana_telo	0.724324853228963	45	0.550679251384128	160010803024847
C3GFPA2	158.3	ana_telo	0.523180039138943	45	0.397755773542511	285019805545553
C3GFPA2	95.31	ana_telo	0.734483775811209	48	0.55840273050751	171606049693914
C3GFPA2	175.35	ana_telo	0.523313667649951	48	0.397857366699335	315718401152323
C3GFPA2	60.49	meta	114771812080537	-9	112192108191546	213896746817539
C3GFPA2	78.39	early_ana	105551204819277	-6	103178750741713	277192362093352
C3GFPA2	34.43	early_ana	101109144542773	-3	0.988365337974929	121746817538897
C3GFPA2	28.28	ana_telo	102299363057325	0	1	1
C3GFPA2	45991	ana_telo	107210191082803	0	104800448290891	106471004243281
C3GFPA2	31.33	ana_telo	0.76120987654321	3	0.744100308930227	110785007072136
C3GFPA2	38.89	ana_telo	0.790962962962963	3	0.773184640963732	137517680339463
C3GFPA2	32.61	ana_telo	0.879248554913295	6	0.859485854687673	11531117397454
C3GFPA2	40.4	ana_telo	0.917774566473988	6	0.897145924515384	142857142857143
C3GFPA2	34.19	ana_telo	0.948379204892966	9	0.92706266837803	120898161244696
C3GFPA2	44.97	ana_telo	0.96954128440367	9	0.9477490919082	159016973125884
C3GFPA2	33.83	ana_telo	0.952239263803681	12	0.930835965488934	119625176803395
C3GFPA2	47.09	ana_telo	0.964631901840491	12	0.94295005659023	166513437057992
C3GFPA2	34.41	ana_telo	0.761275	15	0.744163968619636	121676096181047
C3GFPA2	48.82	ana_telo	0.77005	15	0.752741734636696	172630834512023
C3GFPA2	35.18	ana_telo	0.9314375	18	0.910501758919119	124398868458274
C3GFPA2	49.87	ana_telo	0.94003125	18	0.918902348857479	176343705799151
C3GFPA2	38.42	ana_telo	0.886846846846847	21	0.866913361278593	135855728429986
C3GFPA2	50.39	ana_telo	0.80425219941349	24	0.786175177809089	178182461103253
C3GFPA2	47.53	ana_telo	0.825806451612903	24	0.807244959238065	168069306930693
C3GFPA2	43.94	ana_telo	0.822904191616767	30	0.804407932780227	155374823196605
C3GFPA2	60.76	ana_telo	0.724587912087912	36	0.708301489308275	214851485148515
C3GFPA2	68.41	meta	0.868355263157895	-6	0.911619410890198	194236229415105
C3GFPA2	74.03	meta	0.854739336492891	-3	0.897325096602363	210193072118115
C3GFPA2	35.22	ana_telo	0.952541436464088	0	1	1
C3GFPA2	36.26	ana_telo	103134438305709	0	108272915337471	102952867688813
C3GFPA2	35.58	ana_telo	108991208791209	3	114421488261753	101022146507666
C3GFPA2	35.93	ana_telo	11901978021978	3	124949714168437	102015900056786
C3GFPA2	36.77	ana_telo	0.959543650793651	6	100735108632707	104400908574674
C3GFPA2	36.79	ana_telo	104638888888889	6	109852322306646	104457694491766
C3GFPA2	37.1	ana_telo	0.890686274509804	9	0.935063022366885	105337876206701
C3GFPA2	36.93	ana_telo	0.990803921568628	9	104016884057724	104855195911414
C3GFPA2	40.8	ana_telo	0.674319620253165	12	0.707916311500626	115843270868825
C3GFPA2	43.42	ana_telo	0.719715189873418	12	0.755573628948951	12328222600795
C3GFPA2	46.42	ana_telo	0.661917591125198	15	0.694896374883481	131800113571834
C3GFPA2	50.12	ana_telo	0.677654516640254	15	0.711417362750919	142305508233958
C3GFPA2	49.64	ana_telo	0.595557142857143	18	0.625229643623589	140942646223737
C3GFPA2	51.02	ana_telo	0.614557142857143	18	0.645176282449643	144860874503123
C3GFPA2	50.18	ana_telo	0.691605960264901	21	0.726063910492124	142475865985236
C3GFPA2	51.37	ana_telo	0.688841059602649	21	0.723161253918447	145854628052243
C3GFPA2	54.17	ana_telo	0.592745961820852	24	0.622278400844349	153804656445202
C3GFPA2	51.72	ana_telo	0.580367107195301	24	0.609282793355081	146848381601363
C3GFPA2	54.99	ana_telo	0.635088	27	0.66673005046111	156132879045997
C3GFPA2	50.54	ana_telo	0.60368	27	0.633757206658547	143498012492902
C3GFPA2	54.18	ana_telo	0.642793388429752	30	0.674819345199148	153833049403748
C3GFPA2	50.92	ana_telo	0.599702479338843	30	0.629581513603217	14457694491766
C3GFPA2	57.12	ana_telo	0.593101265822785	33	0.622651407191718	162180579216354
C3GFPA2	51.84	ana_telo	0.582579113924051	33	0.611605009107669	147189097103918
C3GFPA2	58.65	ana_telo	0.575210608424337	36	0.60386938185027	166524701873935
C3GFPA2	50.02	ana_telo	0.545429017160686	36	0.572603979502837	142021578648495
C3GFPA2	62.44	ana_telo	0.554776579352851	39	0.582417266184479	177285633162976
C3GFPA2	58.75	ana_telo	0.536409861325116	39	0.563135461399258	166808631459398
C3GFPA2	67.42	ana_telo	0.562327447833066	42	0.590344342310684	191425326519023
C3GFPA2	70.98	ana_telo	0.575268456375839	45	0.603930111965819	201533219761499
C3GFPA2	60.76	ana_telo	0.566476510067114	45	0.594700123671177	1725156161272
C3GFPA2	77.26	ana_telo	0.523600628930818	48	0.549688033388308	219363997728563
C3GFPA2	39.21	meta	109719109746738	-12	11797658570009	145979151154133
C3GFPA2	43.79	meta	107448099415205	-9	115534658804927	163030528667163
C3GFPA2	45891	meta	122793103448276	-6	132034530044811	0.848845867460909
C3GFPA2	26.86	ana_telo	0.930007501875469	0	1	1
C3GFPA2	25.61	ana_telo	0.956976744186047	0	10289989513592	0.953462397617275
C3GFPA2	25.76	ana_telo	111669172932331	3	120073410921027	0.959046909903202
C3GFPA2	30.22	ana_telo	116268796992481	3	125019203348372	112509307520477
C3GFPA2	28.19	ana_telo	0.938243902439024	6	100885627325258	104951600893522
C3GFPA2	38.89	ana_telo	0.951414634146341	6	102301823611928	144787788533135
C3GFPA2	43.61	ana_telo	102881399317406	9	110624268202067	162360387192852
C3GFPA2	40.19	ana_telo	0.954352574102964	12	102617728585888	149627699180938
C3GFPA2	65.31	meta	11039378238342	-6	0.936403990682547	181972694343828
C3GFPA2	51.02	meta	136374798061389	-3	115678530417299	14215658957927
C3GFPA2	35.89	ana_telo	117891191709845	0	1	1
C3GFPA2	41.42	ana_telo	118546632124352	0	100555970641233	115408191696852
C3GFPA2	39.98	ana_telo	132175939849624	3	112116891798784	111395932014489
C3GFPA2	36.68	ana_telo	110434159061278	6	0.93674648173105	102201170242407
C3GFPA2	39.21	ana_telo	115074315514993	6	0.976106135208261	109250487601003
C3GFPA2	35.74	ana_telo	0.983398184176394	9	0.834157471744576	0.995820562830872
C3GFPA2	39.56	ana_telo	103450064850843	9	0.877504615488622	110225689607133
C3GFPA2	34.26	ana_telo	0.930428211586902	12	0.78922623318363	0.95458344942881
C3GFPA2	39.65	ana_telo	0.94051637279597	12	0.79778341295487	110476455837281
C3GFPA2	34.24	ana_telo	0.845805687203791	15	0.717446040655435	0.954026191139593
C3GFPA2	40.54	ana_telo	0.890248815165877	15	0.755144470298482	112956255224296
C3GFPA2	46.79	ana_telo	107021156558533	18	0.907796036381875	130370576762329
C3GFPA2	48.3	ana_telo	0.947803547066849	21	0.803964684146711	134577876845918
C3GFPA2	41	ana_telo	0.989863574351978	21	0.839641672965899	114237949289496
C3GFPA2	52.26	ana_telo	0.868869123252859	24	0.737009364865298	145611590972416
C3GFPA2	42.61	ana_telo	0.915044472681067	24	0.776177133685427	118723878517693
C3GFPA2	52.44	ana_telo	0.668175331294597	27	0.56677290440758	146113123432711
C3GFPA2	42.55	ana_telo	0.725300713557594	27	0.61522892680796	118556701030928
C3GFPA2	47.01	ana_telo	0.859552795031056	30	0.729106884547063	130983560880468
C3GFPA2	53.95	ana_telo	0.747123745819398	33	0.63374009116663	1503204235163
C3GFPA2	53.81	ana_telo	0.777682502896871	36	0.659661244930759	149930342713848
C3GFPA2	49.41	ana_telo	0.809188876013905	36	0.686386204327707	137670660351073
C3GFPA2	55.69	ana_telo	0.771417050691244	39	0.654346639051596	155168570632488
C3GFPA2	49.38	ana_telo	0.796267281105991	39	0.67542559334354	13758707160769
C3GFPA2	59.82	ana_telo	0.872360097323601	42	0.739970547986878	16667595430482
C3GFPA2	49.24	ana_telo	0.707465388711395	45	0.600100294560272	137196990805238
C3GFPA2	59.64	ana_telo	0.725185589519651	48	0.615131274017897	166174421844525
C3GFPA2	50.06	ana_telo	0.775764192139738	48	0.658034057412073	139481749791028
C3GFPA2	58.54	ana_telo	0.669548254620123	51	0.567937472604418	163109501253831
C3GFPA2	51.51	ana_telo	0.723891170431212	51	0.614033296238841	143521872387852
C3GFPA2	55.4	meta	0.945884057971014	-6	108667850767057	18368700265252
C3GFPA2	50.7	meta	0.922528409090909	-3	105984638014201	168103448275862
C3GFPA2	23.88	ana_telo	0.885068119891008	0	101681014243231	0.791777188328912
C3GFPA2	30.16	ana_telo	0.870435967302452	0	1	1
C3GFPA2	32.58	ana_telo	0.942278106508876	3	108253581182895	108023872679045
C3GFPA2	32.61	ana_telo	0.928550295857988	3	106676462225663	108123342175066
C3GFPA2	32.45	ana_telo	105815533980583	6	121566132323913	107592838196286
C3GFPA2	34.05	ana_telo	104132686084142	6	119632793216091	112897877984085
C3GFPA2	32.54	ana_telo	0.922848664688427	9	106021430565238	10789124668435
C3GFPA2	32.04	ana_telo	0.909020771513353	9	104432813631367	106233421750663
C3GFPA2	39.41	ana_telo	0.916810344827586	15	10532771843848	13066976127321
C3GFPA2	32.6	ana_telo	0.894626436781609	15	102779121082752	108090185676393
C3GFPA2	38.81	ana_telo	0.96152380952381	18	110464622975501	128680371352785
C3GFPA2	33.92	ana_telo	0.944507936507936	18	108509755109849	112466843501326
C3GFPA2	39.98	ana_telo	0.975032894736842	21	112016613669877	132559681697613
C3GFPA2	34.05	ana_telo	0.940888157894737	21	108093896994011	112897877984085
C3GFPA2	89.28	meta	0.701259105098855	-9	102191376709649	143260590500642
C3GFPA2	134.99	early_ana	0.705035105315948	-6	102741636460766	21660783055199
C3GFPA2	168.67	early_ana	0.6834765625	-3	0.996000057080289	270651476251605
C3GFPA2	62.32	ana_telo	0.686221408966148	0	1	1
C3GFPA2	75.29	ana_telo	0.660933211344922	0	0.963148632072956	120811938382542
C3GFPA2	70.35	ana_telo	0.629710780017528	3	0.917649568768543	112885109114249
C3GFPA2	73.46	ana_telo	0.616590709903593	3	0.898530272951612	117875481386393
C3GFPA2	70.7	ana_telo	0.640702702702703	6	0.93366760979955	113446726572529
C3GFPA2	72.31	ana_telo	0.605933503836317	9	0.882999999590815	116030166880616
C3GFPA2	74.93	ana_telo	0.605149190110827	9	0.881857054011965	120234274711168
C3GFPA2	82.32	ana_telo	0.617009038619556	12	0.899139884821043	13209242618742
C3GFPA2	79.02	ana_telo	0.598397699260477	12	0.872018406073945	126797175866496
C3GFPA2	82.59	ana_telo	0.741653386454183	15	108077856033601	13252567394095
C3GFPA2	80.85	ana_telo	0.713197211155378	15	103931063915635	129733632862644
C3GFPA2	82.14	ana_telo	0.695284872298625	18	101320778281478	131803594351733
C3GFPA2	82.63	ana_telo	0.68950884086444	18	100479062858625	132589858793325
C3GFPA2	84.71	ana_telo	0.678205128205128	21	0.988318229865347	135927471116816
C3GFPA2	88.33	ana_telo	0.682297830374753	21	0.99428234307451	141736200256739
C3GFPA2	89.1	ana_telo	0.66946828358209	24	0.97558641399822	142971758664955
C3GFPA2	109.09	ana_telo	0.63097947761194	24	0.919498385459243	175048138639281
C3GFPA2	109.49	ana_telo	0.754523570712136	30	10995337085867	17568998716303
C3GFPA2	118.75	ana_telo	0.653119358074223	30	0.951761850534806	190548780487805
C3GFPA2	78.01	meta	105451219512195	-9	101531077021748	141476242292347
C3GFPA2	78.17	meta	110088282504013	-6	105995757486847	141766412767501
C3GFPA2	100.18	early_ana	107626323751891	-3	103625321897365	181682988755894
C3GFPA2	36.3	ana_telo	105688821752266	0	101759846413404	0.658324265505985
C3GFPA2	55.14	ana_telo	103861027190332	0	1	1
C3GFPA2	36.59	ana_telo	10295952023988	3	0.991320065140508	0.663583605368154
C3GFPA2	55.04	ana_telo	0.989955022488756	3	0.953153506439523	0.998186434530287
C3GFPA2	35.75	ana_telo	0.985690690690691	6	0.94904770090936	0.648349655422561
C3GFPA2	39.35	ana_telo	0.91448132780083	9	0.880485541631496	0.713638012332245
C3GFPA2	55.33	ana_telo	0.897358229598893	9	0.863998993534338	100344577439246
C3GFPA2	43.03	ana_telo	0.94182841068917	12	0.906815998423749	0.7803772216177
C3GFPA2	57.37	ana_telo	0.917102672292546	12	0.883009437805671	104044250997461
C3GFPA2	57.09	ana_telo	0.895819209039548	18	0.862517185968036	103536452665941
C3GFPA2	58.97	ana_telo	0.864110169491525	18	0.831986927982127	106945955749003
C3GFPA2	80.59	meta	0.776078697421981	-9	111044421509834	233391253982045
C3GFPA2	86.37	meta	0.809811066126856	-6	115870982761202	2501303214596
C3GFPA2	37.47	meta	0.753405336721728	-3	107800227034445	108514335360556
C3GFPA2	34.53	ana_telo	0.698890306122449	0	1	1
C3GFPA2	35	ana_telo	0.802283163265306	0	11479386052963	101361135244715
C3GFPA2	35.91	ana_telo	0.706574803149606	3	101099528346557	103996524761077
C3GFPA2	21.37	ana_telo	0.828963254593176	3	118611353932263	0.618882131479873
C3GFPA2	30.89	ana_telo	0.694123581336696	6	0.993179580909915	0.894584419345497
C3GFPA2	34.91	ana_telo	0.67547288776797	9	0.966493428011039	101100492325514
C3GFPA2	60.33	ana_telo	0.710997150997151	12	101732295435871	174717636837533
C3GFPA2	50.7	ana_telo	0.818917378917379	12	117173950152615	146828844483058
C3GFPA2	63.17	ana_telo	0.728152011922504	15	104186881051821	182942368954532
C3GFPA2	64.85	ana_telo	0.815948275862069	18	1167491190984	187807703446279
C3GFPA2	50	ana_telo	0.900448275862069	18	128839714612425	144801621778164
C3GFPA2	62.17	ana_telo	0.790421792618629	21	11309668852098	180046336518969
C3GFPA2	46.58	ana_telo	0.911862917398946	21	130472966846271	134897190848537
C3GFPA2	62.24	ana_telo	0.675098634294385	24	0.965957931280999	180249058789458
C3GFPA2	46.72	ana_telo	0.807587253414264	24	115552790808458	135302635389516
C3GFPA2	73.86	meta	0.774039408866995	-6	101726002611391	177975903614458
C3GFPA2	97.17	early_ana	0.765525477707006	-3	100607082600997	234144578313253
C3GFPA2	41.5	ana_telo	0.760906148867314	0	1	1
[truncated: 5,362 more rows]
