# Supplementary material for: The DEAD-box helicase eIF4A1/2 acts as RNA chaperone during mitotic exit enabling chromatin decondensation
Source: Nat Commun. 2025 Mar 11;16:2434. doi: 10.1038/s41467-025-57592-1 (PMC11897408; doi:10.1038/s41467-025-57592-1)
Supplement: Supplementary file 8 — Source Data [file 41467_2025_57592_MOESM8_ESM.zip › source_data_figS6.xlsx]

## Sheet: S6C
construct	area	phase	ratio	timepoint	normalized_ratio	normalized_area
A1GFP	72.69	meta	0.873472378804961	-15	0.921342954131472	142306186374315
A1GFP	58.87	meta	102049136786189	-12	107641930568875	115250587314017
A1GFP	74.36	meta	0.981609632446134	-9	103540666025316	145575567736883
A1GFP	93.39	early_ana	103138381201044	-6	108790870926127	182830853563038
A1GFP	91.47	early_ana	0.994651773981603	-3	104916357518495	17907204385278
A1GFP	51.08	ana_telo	0.948042609853529	0	1	1
A1GFP	31.47	ana_telo	0.953768308921438	0	100603949549145	0.616092404072044
A1GFP	48.06	ana_telo	0.829515527950311	3	0.874977052010848	0.94087705559906
A1GFP	48.38	ana_telo	0.888496894409938	3	0.937190886965734	0.947141738449491
A1GFP	43.86	ana_telo	0.778739495798319	6	0.8214182439739	0.858653093187157
A1GFP	47.86	ana_telo	0.866902761104442	6	0.914413289122497	0.936961628817541
A1GFP	45.99	ana_telo	0.764911452184179	9	0.80683235567055	0.900352388410337
A1GFP	49.22	ana_telo	0.840306965761511	9	0.886359913602762	0.963586530931872
A1GFP	47.97	ana_telo	0.888455284552846	12	0.937146996684158	0.939115113547377
A1GFP	56.21	ana_telo	0.932872628726287	12	0.983998629418581	110043069694597
A1GFP	43.04	ana_telo	0.904196428571429	15	0.953750832687917	0.842599843382929
A1GFP	58.6	ana_telo	103098214285714	15	108748502666607	114722004698512
A1GFP	40.85	ana_telo	0.945674846625767	18	0.997502471721047	0.799725920125294
A1GFP	45829	ana_telo	0.956411042944785	18	100882706431576	0.41229444009397
A1GFP	67.5	ana_telo	0.800401106500692	21	0.844267017306693	132145653876273
A1GFP	69.18	ana_telo	0.889502074688797	21	0.938251156059561	135434612372749
A1GFP	56.83	ana_telo	0.789930843706777	24	0.833222932700061	111256851996868
A1GFP	56.67	ana_telo	0.851659751037344	24	0.898334887256728	110943617854346
A1GFP	76.61	ana_telo	0.790325443786982	27	0.833639158802246	149980422866092
A1GFP	72.17	ana_telo	0.881878698224852	27	0.930209981132705	14128817541112
A1GFP	73.44	ana_telo	0.727604871447903	30	0.767481191125277	143774471417384
A1GFP	66.91	ana_telo	0.789986468200271	30	0.833281605688929	130990602975724
A1GFP	63.4	ana_telo	0.885557350565428	33	0.934090241684649	124119028974158
A1GFP	47.2	ana_telo	0.905541195476575	33	0.955169299422607	0.924040720438528
A1GFP	66.05	ana_telo	0.864820846905538	36	0.912217275802774	129306969459671
A1GFP	48.9	ana_telo	0.905195439739414	36	0.954804594573302	0.957321848081441
A1GFP	80.73	ana_telo	0.645776892430279	39	0.68116863706163	158046202036022
A1GFP	70.79	ana_telo	0.733745019920319	39	0.773957849883648	138586530931872
A1GFP	48.9	meta	0.984628820960699	-12	0.941266588323837	127910018310228
A1GFP	43.74	meta	118431965442765	-9	11321632039171	114412764844363
A1GFP	43.19	meta	122803296703297	-6	117395141866811	112974104106722
A1GFP	28.39	meta	128087680355161	-3	122446805666913	0.742610515302119
A1GFP	38.23	ana_telo	104606796116505	0	1	1
A1GFP	43.24	ana_telo	109343689320388	0	104528284375145	113104891446508
A1GFP	32.52	ana_telo	117738068812431	3	112552982390648	0.850640857964949
A1GFP	38.4	ana_telo	119884572697003	3	114604956033146	100444676955271
A1GFP	37.4	ana_telo	103382413087935	6	0.98829537779547	0.978289301595606
A1GFP	40.04	ana_telo	106393660531697	6	101708172395608	104734501700235
A1GFP	38.26	ana_telo	116621076233184	9	111485181233634	100078472403871
A1GFP	38.98	ana_telo	117723094170404	9	112538667219375	101961810096783
A1GFP	40.64	ana_telo	115162374020157	12	110090719050315	106303949777662
A1GFP	50.36	ana_telo	114198208286674	12	109169014372151	131729008631964
A1GFP	46.9	ana_telo	11641724137931	15	111290323096839	122678524718807
A1GFP	57.46	ana_telo	112564367816092	15	10760712687417	150300810881507
A1GFP	48.62	ana_telo	104653455284553	18	100044604337175	127177609207429
A1GFP	45687	ana_telo	108683943089431	18	103897592818334	0.787339785508763
A1GFP	50.31	ana_telo	113558165548098	21	108557158582339	131598221292179
A1GFP	57.72	ana_telo	0.972071984435798	24	0.929262744414006	150980905048391
A1GFP	33.68	ana_telo	105631322957198	24	10097940753252	0.880983520795187
A1GFP	62.3	meta	120704285714286	-15	106630483616667	177695379349686
A1GFP	66.97	meta	119378854625551	-12	10545959430519	191015402167712
A1GFP	56.09	meta	117474324324324	-9	103777127225577	159982886480319
A1GFP	63.88	meta	128182763744428	-6	113236990787077	18220193953223
A1GFP	100.27	early_ana	135173716012085	-3	119412816416051	285995436394752
A1GFP	45.57	ana_telo	115134666666667	0	101710267494317	129977181973759
A1GFP	35.06	ana_telo	113198666666667	0	1	1
A1GFP	48.54	ana_telo	0.997775061124694	3	0.881437114504904	13844837421563
A1GFP	50.72	ana_telo	0.989449877750611	3	0.874082625605668	144666286366229
A1GFP	44.09	ana_telo	101932894736842	6	0.900477874328688	125755847119224
A1GFP	43.07	ana_telo	102168421052632	6	0.902558519999927	122846548773531
A1GFP	37.7	ana_telo	0.900356718192628	9	0.795377494015794	107529948659441
A1GFP	42.51	ana_telo	0.905980975029726	9	0.800345977305142	12124928693668
A1GFP	54.65	ana_telo	0.988707940780619	12	0.873427196534072	155875641756988
A1GFP	50.29	ana_telo	100628532974428	12	0.888955108197043	14343981745579
A1GFP	56.17	ana_telo	105037195994278	15	0.92790135332228	160211066742727
A1GFP	63.96	ana_telo	101868383404864	15	0.899907979524468	182430119794638
A1GFP	58.07	ana_telo	0.879830508474576	18	0.777244586338979	1656303479749
A1GFP	50.41	ana_telo	0.860738498789346	18	0.760378654745059	143782087849401
A1GFP	61.23	ana_telo	0.842116959064327	21	0.743928337551966	174643468339989
A1GFP	48.21	ana_telo	0.832584795321637	21	0.7355075990191	1375071306332
A1GFP	65.57	ana_telo	0.825254813137033	24	0.729032273469385	187022247575585
A1GFP	51.96	ana_telo	0.813578708946772	24	0.718717572303652	148203080433542
A1GFP	60.7	ana_telo	0.786261980830671	27	0.694585902805689	17313177410154
A1GFP	54.65	ana_telo	0.75569755058573	27	0.667585204701228	155875641756988
A1GFP	68.12	ana_telo	0.83289088863892	30	0.73577800266103	194295493439817
A1GFP	57.17	ana_telo	0.794465691788526	30	0.701833082652791	163063320022818
A1GFP	71.07	ana_telo	0.849097303634232	33	0.750094792312833	202709640616087
A1GFP	59.09	ana_telo	0.817502930832356	33	0.722184240243425	168539646320593
A1GFP	37.93	ana_telo	0.983482972136223	36	0.868811445484829	108185966913862
A1GFP	38.75	ana_telo	107586687306502	36	0.950423626660812	110524814603537
A1GFP	74.77	ana_telo	0.966277472527473	39	0.853612061856562	213262977752424
A1GFP	62.02	ana_telo	0.932513736263736	39	0.823785088396565	176896748431261
A1GFP	63.16	meta	108647503782148	-12	105573988840749	14279900520009
A1GFP	56.89	meta	101924369747899	-9	0.990410446607347	128623106488809
A1GFP	48.81	meta	0.935658227848101	-6	0.909189515330782	110354962695003
A1GFP	107.63	early_ana	100401585204756	-3	0.975613379692031	24334162333258
A1GFP	57.24	ana_telo	108488165680473	0	105419158233671	129414424598689
A1GFP	44.23	ana_telo	10291124260355	0	1	1
A1GFP	51.08	ana_telo	105594917787743	3	102607757049958	115487225864798
A1GFP	44.89	ana_telo	101227204783259	3	0.983636017040641	101492199864345
A1GFP	41.09	ana_telo	0.945028169014085	6	0.918294391463781	0.929007460999322
A1GFP	27.37	ana_telo	0.903154929577465	6	0.877605698588961	0.618810761926294
A1GFP	39.65	ana_telo	0.936632947976879	9	0.910136661730066	0.896450373049966
A1GFP	36.48	ana_telo	0.919407514450867	9	0.893398516226984	0.824779561383676
A1GFP	50.35	ana_telo	1088976	12	105817010119596	113836762378476
A1GFP	49.53	ana_telo	0.999936	12	0.971648942042321	111982817092471
A1GFP	50.75	ana_telo	101374436090226	15	0.985066680039572	114741125932625
A1GFP	50.38	ana_telo	0.978842105263158	15	0.951151769718688	113904589645037
A1GFP	57.26	ana_telo	101027649769585	18	0.981696918759195	129459642776396
A1GFP	55.45	ana_telo	101482334869432	18	0.986115144487929	125367397693873
A1GFP	58.36	ana_telo	0.930942028985507	21	0.904606732397373	131946642550305
A1GFP	71.88	ana_telo	0.950623188405797	21	0.923731134087972	162514130680534
A1GFP	54.93	ana_telo	0.682519509476031	24	0.663211804861141	12419172507348
A1GFP	56.67	ana_telo	0.745959849435383	27	0.72485748938926	128125706534027
A1GFP	45.14	ana_telo	0.765420326223337	27	0.743767451309478	102057427085688
A1GFP	59.66	ana_telo	0.64624716553288	30	0.627965564483999	134885824101289
A1GFP	61.32	ana_telo	0.655442176870748	30	0.636900459355777	138638932851006
A1GFP	72.71	ana_telo	0.662775800711744	33	0.644026623276708	164390685055392
A1GFP	64.12	ana_telo	0.656690391459075	33	0.638113363365823	144969477730047
A1GFP	47.69	meta	0.926960132890365	-12	0.817131804746473	0.981881820053531
A1GFP	47.53	meta	102743119266055	-9	0.905698826651515	0.978587605517809
A1GFP	47.33	meta	104508287292818	-6	0.921259096011667	0.974469837348157
A1GFP	68.93	early_ana	102164601769912	-3	0.900599092273223	141918879967058
A1GFP	44.41	ana_telo	112887351778656	0	0.995122036201455	0.914350422071237
A1GFP	48.57	ana_telo	113440711462451	0	1	1
A1GFP	42.33	ana_telo	103321153846154	3	0.910794304039193	0.871525633106856
A1GFP	45.7	ana_telo	104842307692308	3	0.924203545100393	0.940910026765493
A1GFP	34.91	ana_telo	0.883225255972696	6	0.778578734729678	0.718756434012765
A1GFP	40.54	ana_telo	0.882286689419795	6	0.777751371659753	0.83467160798847
A1GFP	42.47	ana_telo	115137529137529	9	101495774888224	0.874408070825612
A1GFP	47.52	ana_telo	11534965034965	9	101682763500501	0.978381717109327
A1GFP	50.97	ana_telo	0.93293893129771	12	0.822402221627915	104941321803582
A1GFP	67.21	ana_telo	0.931068702290076	12	0.820753581573103	138377599341157
A1GFP	65.4	ana_telo	101738589211618	15	0.896843715981926	134651019147622
A1GFP	71.88	ana_telo	100840248962656	15	0.888924687289485	147992588017295
A1GFP	49.58	meta	0.900059241706161	-15	0.935506251119613	169562243502052
A1GFP	42.69	meta	0.835884315906563	-12	0.868803925907268	145998632010944
A1GFP	41.93	meta	104365921787709	-9	108476162137044	143399452804378
A1GFP	50.63	early_ana	0.817934322033898	-6	0.850147007898621	173153214774282
A1GFP	29.24	ana_telo	0.962109275730623	0	1	1
A1GFP	27.41	ana_telo	0.94579415501906	0	0.983042341319105	0.937414500683995
A1GFP	29.54	ana_telo	0.894118357487923	3	0.929331397214659	101025991792066
A1GFP	28.76	ana_telo	0.868490338164251	3	0.902694070280865	0.983584131326949
A1GFP	32.64	ana_telo	0.841418685121107	6	0.874556255038843	111627906976744
A1GFP	27.93	ana_telo	0.816608996539792	6	0.848769487145482	0.955198358413133
A1GFP	30.95	ana_telo	0.881544401544402	9	0.916262241495343	105848153214774
A1GFP	26.53	ana_telo	0.914092664092664	9	0.950092351410399	0.907318741450069
A1GFP	38.73	ana_telo	126297794117647	12	131271776817386	132455540355677
A1GFP	33.11	ana_telo	127608455882353	12	132634056339855	113235294117647
A1GFP	40.85	ana_telo	0.927049180327869	15	0.963559133783291	139705882352941
A1GFP	30.16	ana_telo	0.939139344262295	15	0.976125444325558	103146374829001
A1GFP	38.65	ana_telo	0.81066265060241	18	0.842588956422643	13218194254446
A1GFP	32.61	ana_telo	0.828746987951807	18	0.861385508753628	111525307797538
A1GFP	44.62	meta	100668341708543	-12	1059934956992	15043830074174
A1GFP	47.09	meta	119634730538922	-9	125963168575529	158766014834794
A1GFP	46.34	meta	114354285714286	-6	120403398777887	156237356709373
A1GFP	102.67	early_ana	12818125	-3	134961781827386	346156439649359
A1GFP	29.66	ana_telo	0.949759615384615	0	1	1
A1GFP	25.67	ana_telo	0.942451923076923	0	0.992305745380917	0.865475387727579
A1GFP	30.22	ana_telo	116053571428571	3	122192573308746	101888064733648
A1GFP	26.93	ana_telo	115583333333333	3	121697460558508	0.907956844234659
A1GFP	32.09	ana_telo	118243902439024	6	124498768450099	108192852326365
A1GFP	25.48	ana_telo	117512195121951	6	123728355278997	0.859069453809845
A1GFP	35.06	ana_telo	105364640883978	9	110938219710794	118206338503034
A1GFP	33.92	ana_telo	105524861878453	9	111106916075516	114362778152394
A1GFP	30.29	ana_telo	0.924708737864078	12	0.973623981147701	102124072825354
A1GFP	37.36	ana_telo	0.936504854368932	12	0.9860440886294	12596089008766
A1GFP	22.37	ana_telo	0.878153153153153	15	0.924605699093171	0.754214430209036
A1GFP	34.59	ana_telo	0.877972972972973	15	0.924415987741729	116621712744437
A1GFP	36.41	ana_telo	101689473684211	18	107068643514634	122757923128793
A1GFP	27.46	ana_telo	112491228070175	21	118441789109574	0.925826028320971
A1GFP	40.61	ana_telo	113713450292398	21	119728664443527	136918408631153
A1GFP	57.93	meta	121352517985612	-6	108437368813592	187233354880414
A1GFP	60.19	meta	140333855799373	-3	125398585302978	19453781512605
A1GFP	30.94	ana_telo	111910238429173	0	1	1
A1GFP	32.66	ana_telo	0.957342569269521	3	0.855455749810965	105559146735617
A1GFP	39.52	ana_telo	0.864007092198582	6	0.772053660439124	127731092436975
A1GFP	37.99	ana_telo	0.890508274231678	6	0.795734408872047	12278603749192
A1GFP	20.27	ana_telo	0.942752941176471	9	0.842418847827879	0.65513897866839
A1GFP	46.75	ana_telo	0.901887254901961	12	0.805902362072758	151098901098901
A1GFP	50.08	ana_telo	0.863566176470588	12	0.771659669921203	161861667744021
A1GFP	50.89	ana_telo	0.824829931972789	15	0.737045996461545	16447963800905
A1GFP	53.28	ana_telo	0.797868480725624	15	0.712953963752466	172204266321913
A1GFP	50.6	ana_telo	0.738326488706366	18	0.659748830017592	163542340012928
A1GFP	52.42	ana_telo	0.726663244353183	18	0.649326866382366	169424692954105
A1GFP	51.41	ana_telo	0.837628128724672	21	0.748482123246301	166160310277957
A1GFP	55.06	ana_telo	0.837592371871275	21	0.748450171877151	177957336780866
A1GFP	54.3	ana_telo	0.724046121593291	24	0.646988275386021	175500969618617
A1GFP	58.31	ana_telo	0.721174004192872	24	0.644421827989668	188461538461538
A1GFP	59.09	ana_telo	0.719446808510638	27	0.64287845206046	1909825468649
A1GFP	61.06	ana_telo	0.728936170212766	27	0.651357892221902	197349709114415
A1GFP	67.97	ana_telo	0.685802083333333	30	0.612814424273943	219683257918552
A1GFP	80.17	ana_telo	0.691572916666667	30	0.617971086804857	259114414996768
A1GFP	70.76	ana_telo	0.615234449760765	33	0.549757071735792	228700711053652
A1GFP	86.5	ana_telo	0.628143540669856	33	0.561292290577508	279573367808662
A1GFP	76.38	ana_telo	0.678881650380022	36	0.606630510227784	246864899806076
A1GFP	91.56	ana_telo	0.702377850162866	36	0.627626086783288	295927601809955
A1GFP	77.72	ana_telo	0.645991516436903	39	0.577240765013422	251195862960569
A1GFP	98.77	ana_telo	0.671781548250265	39	0.600286048604418	319230769230769
A1GFP	81.56	ana_telo	0.543686594202899	42	0.485823819012765	26360698125404
A1GFP	102.33	ana_telo	0.563858695652174	42	0.503849070082212	330736910148675
A1GFP	84.01	ana_telo	0.614968684759917	45	0.54951959122947	271525533290239
A1GFP	110.33	ana_telo	0.644634655532359	45	0.576028310350123	356593406593407
A1GFP	82.63	ana_telo	0.625448577680525	48	0.558884143631207	267065287653523
A1GFP	114.32	ana_telo	0.663741794310722	48	0.593101939221404	369489334195217
A1GFP	85.6	ana_telo	0.652319347319347	51	0.582895145677126	27666451195863
A1GFP	118.76	ana_telo	0.688846153846154	51	0.615534524378767	383839689722043
A1GFP	89.37	ana_telo	0.669532019704433	54	0.59827592997952	288849385908209
A1GFP	119.41	ana_telo	0.716083743842365	54	0.639873307298481	385940530058177
A1GFP	91.52	ana_telo	0.714034852546917	57	0.638042472761617	295798319327731
A1GFP	117.99	ana_telo	0.765549597855228	57	0.68407467323889	381351001939237
A1GFP	90.72	ana_telo	0.608135198135198	60	0.543413370100253	293212669683258
A1GFP	118.58	ana_telo	0.655652680652681	60	0.585873723312311	383257918552036
A1GFP	92.64	ana_telo	0.574191343963554	63	0.513082048633964	299418228829994
A1GFP	114.45	ana_telo	0.629430523917995	63	0.562442304433438	369909502262443
A1GFP	92.28	ana_telo	0.630621827411168	66	0.563506821415882	298254686489981
A1GFP	112.2	ana_telo	0.685697969543147	66	0.612721390971854	362637362637363
A1GFP	91.37	ana_telo	0.576473372781065	69	0.515121208633569	295313510019392
A1GFP	110.77	ana_telo	0.624284023668639	69	0.557843529270776	358015513897867
A1GFP	59.92	meta	10440414507772	-3	0.715898583116681	151849974657881
A1GFP	39.46	ana_telo	145836501901141	0	1	1
A1GFP	31.13	ana_telo	118148734177215	3	0.81014514635921	0.788900152052712
A1GFP	23.49	ana_telo	181781990521327	6	124647799523162	0.595286365940193
A1GFP	34.39	ana_telo	102672268907563	15	0.704023118829071	0.871515458692347
A1GFP	33.52	ana_telo	108210084033613	15	0.741995883218359	0.849467815509377
A1GFP	52.15	ana_telo	0.885328282828283	18	0.607069061097218	132159148504815
A1GFP	48.48	ana_telo	0.948611111111111	18	0.650462057677543	122858590978206
A1GFP	60.68	ana_telo	0.967648725212465	21	0.663516138002549	153775975671566
A1GFP	56.89	ana_telo	104475920679887	21	0.716390747980973	144171312721744
A1GFP	64.57	ana_telo	0.916786703601108	24	0.628640080946659	1636340598074
A1GFP	65.78	ana_telo	0.99185595567867	24	0.680115021101524	166700456158135
A1GFP	69.92	ana_telo	0.954277286135693	27	0.65434735042025	177192093258996
A1GFP	67.98	ana_telo	102737463126844	27	0.704470155191237	17227572225038
A1GFP	75.61	ana_telo	103612040133779	30	0.710467124369282	191611758743031
A1GFP	63.14	ana_telo	11404347826087	30	0.781995431693619	16001013684744
A1GFP	80.89	ana_telo	0.87198224852071	33	0.597917693549593	20499239736442
A1GFP	70.93	ana_telo	0.984881656804734	33	0.6753327486368	179751647237709
A1GFP	85.02	ana_telo	0.690410628019324	36	0.473414144620211	21545869234668
A1GFP	83.94	ana_telo	0.791352657004831	36	0.542630032048677	21272174353776
A1GFP	86.64	ana_telo	0.806104651162791	39	0.552745465404285	219564115560061
A1GFP	85.32	ana_telo	0.929709302325581	39	0.63750109897439	216218955904714
A1GFP	104.1	ana_telo	0.862253086419753	42	0.591246413057997	263811454637608
A1GFP	100.18	ana_telo	0.967376543209877	42	0.66332950297014	253877344145971
A1GFP	123.25	ana_telo	0.756684931506849	45	0.518858393915528	312341611758743
A1GFP	106.4	ana_telo	0.845123287671233	45	0.579500520551516	269640141915864
A1GFP	130.36	ana_telo	0.784548104956268	48	0.537964154878107	330359858084136
A1GFP	109	ana_telo	0.896443148688047	48	0.614690517807211	276229092752154
A1GFP	153.43	ana_telo	0.966856060606061	51	0.662972608367601	388824125696908
A1GFP	120.56	ana_telo	11342803030303	51	0.777775308817542	305524581855043
A1GFP	160.7	ana_telo	0.769937888198758	54	0.527945938199121	407247845919919
A1GFP	120	ana_telo	0.912484472049689	54	0.625690043407816	304105423213381
A1GFP	170.95	ana_telo	0.790230263157895	57	0.541860407275521	433223517486062
A1GFP	131.79	ana_telo	0.948651315789474	57	0.650489626000863	333983781044095
A1GFP	181.75	ana_telo	0.634632152588556	60	0.435166878192647	460593005575266
A1GFP	159.55	ana_telo	0.77858310626703	60	0.533873958931635	404333502280791
A1GFP	168.35	ana_telo	0.783250688705234	63	0.537074517349696	426634566649772
A1GFP	186.65	ana_telo	0.628650137741047	63	0.431065014276874	473010643689812
A1GFP	174.2	ana_telo	0.772674094707521	66	0.529822153325714	441459706031424
A1GFP	190.26	ana_telo	0.634986072423398	66	0.435409560806553	482159148504815
A1GFP	183.58	ana_telo	0.75	69	0.514274540477121	46523061327927
A1GFP	191.78	ana_telo	0.621342465753425	69	0.426054148072352	486011150532184
A1GFP	191.32	ana_telo	0.649308357348703	72	0.445230342804611	484845413076533
A1GFP	191.98	ana_telo	0.778587896253602	72	0.533877243422492	486517992904207
A1GFP	100.61	meta	106760914760915	-12	0.869013909952382	192481346852879
A1GFP	85.78	meta	106675510204082	-9	0.868318732807942	164109431796442
A1GFP	90.1	meta	105924611973392	-6	0.862206561430528	172374210828391
A1GFP	108.49	early_ana	0.90843910806175	-3	0.739452470052655	207556916013009
A1GFP	35.43	ana_telo	117581447963801	0	0.957091029631128	0.677826669217524
A1GFP	52.27	ana_telo	122852941176471	0	1	1
A1GFP	58.96	ana_telo	118322660098522	3	0.963124357996106	112798928639755
A1GFP	54.2	ana_telo	120327586206897	3	0.979444082124607	103692366558255
A1GFP	55.61	ana_telo	112256594724221	6	0.913747718607494	106389898603405
A1GFP	48.42	ana_telo	114273381294964	6	0.930163984684885	0.926343983164339
A1GFP	52.36	ana_telo	0.881068702290076	9	0.717173470860964	100172182896499
A1GFP	49.33	ana_telo	0.901851145038168	9	0.734089991173033	0.943753587143677
A1GFP	59.24	ana_telo	0.986117136659436	12	0.802680934795803	113334608762196
A1GFP	56.43	ana_telo	101646420824295	12	0.827382884372999	10795867610484
A1GFP	54.78	ana_telo	0.815009708737864	15	0.663402683674582	104801989669026
A1GFP	58.89	ana_telo	0.867339805825243	15	0.705998405507737	112665008609145
A1GFP	61.82	ana_telo	0.88674672489083	18	0.721795275228348	118270518461833
A1GFP	58.23	ana_telo	101399563318777	18	0.825373510375486	111402334034819
A1GFP	63.04	ana_telo	0.986404761904762	21	0.802915056374474	120604553281041
A1GFP	84.54	ana_telo	102416666666667	21	0.833652541696592	161737134111345
A1GFP	63.28	ana_telo	0.800567514677104	24	0.651647007398167	121063707671705
A1GFP	78.07	ana_telo	0.838277886497065	24	0.68234254586785	149359096996365
A1GFP	60.43	meta	1147421875	-12	0.976045527722738	194558918222795
A1GFP	64.44	meta	109974169741697	-9	0.935486754088635	207469414037347
A1GFP	60.28	meta	122759183673469	-6	1044241484514	19407598197038
A1GFP	65.36	early_ana	156135416666667	-3	13281538244739	210431423052157
A1GFP	31.06	ana_telo	117558232931727	0	1	1
A1GFP	37.84	ana_telo	117168674698795	0	0.996686253074608	121828718609144
A1GFP	31.83	ana_telo	41275	3	0.961225744738999	102479072762395
A1GFP	36.12	ana_telo	114581300813008	3	0.974676957585371	116291049581455
A1GFP	37.66	ana_telo	129339366515837	6	110021530002881	121249195106246
A1GFP	39.9	ana_telo	125837104072398	6	107042357590964	128461043142305
A1GFP	38.01	ana_telo	129557603686636	9	110207171761316	12237604636188
A1GFP	42.74	ana_telo	124405529953917	9	105824600158941	137604636188023
A1GFP	38.44	ana_telo	121082608695652	12	102997982936654	123760463618802
A1GFP	44.13	ana_telo	116421739130435	12	0.990332503535061	142079845460399
A1GFP	42.81	ana_telo	110102459016393	15	0.93657803686396	13783000643915
A1GFP	49.59	ana_telo	111262295081967	15	0.946444092491451	159658725048294
A1GFP	44.79	ana_telo	0.92886925795053	18	0.790135437379345	144204764971024
A1GFP	48.57	ana_telo	0.953639575971731	18	0.811206116483195	156374758531874
A1GFP	39.64	ana_telo	115004405286344	21	0.97827606300559	12762395363812
A1GFP	50.45	ana_telo	115775330396476	21	0.984833877723507	162427559562138
A1GFP	38.65	ana_telo	113800884955752	24	0.968038410562388	124436574372183
A1GFP	55.22	ana_telo	114548672566372	24	0.974399407933404	177784932388925
A1GFP	40.27	ana_telo	0.887553191489362	27	0.754990245561803	129652285898261
A1GFP	57.43	ana_telo	0.924468085106383	27	0.78639161379984	184900193174501
A1GFP	43.31	ana_telo	0.9559375	30	0.813160827753484	139439793947199
A1GFP	64.01	ana_telo	0.9630859375	30	0.819241590726632	206084996780425
A1GFP	44.99	ana_telo	0.906928838951311	33	0.771471989952433	144848679974243
A1GFP	79.68	ana_telo	0.889213483146067	33	0.756402559795608	256535737282679
A1GFP	65.16	meta	102888423988842	-12	0.996541399265549	197155824508321
A1GFP	64.28	meta	100412328767123	-9	0.972558804321397	194493192133132
A1GFP	66.13	meta	101508965517241	-6	0.983180445503958	200090771558245
A1GFP	33.05	ana_telo	103245508982036	0	1	1
A1GFP	34.71	ana_telo	103922155688623	0	10065537640645	105022692889561
A1GFP	37.4	ana_telo	1051375	3	101832516529405	113161875945537
A1GFP	33.3	ana_telo	0.98584375	3	0.954853881510265	100756429652042
A1GFP	36.05	ana_telo	0.840161943319838	6	0.813751563243318	109077155824508
A1GFP	31.33	ana_telo	0.793603238866397	6	0.768656425534672	0.947957639939486
A1GFP	39.02	ana_telo	100549504950495	9	0.973887445002474	118063540090772
A1GFP	40.14	ana_telo	0.878349834983498	9	0.850739023560167	121452344931921
A1GFP	42.02	ana_telo	0.944113029827315	12	0.91443496103214	12714069591528
A1GFP	46.63	ana_telo	0.916389324960754	12	0.887582747178087	141089258698941
A1GFP	38.31	ana_telo	0.962964824120603	15	0.932694151653756	115915279878971
A1GFP	48.12	ana_telo	10092797319933	15	0.977553156495076	145597579425113
A1GFP	46.11	ana_telo	168460916442049	21	163165369712459	139515885022693
A1GFP	55.16	ana_telo	169013477088949	21	163700560688171	166898638426626
A1GFP	45.06	ana_telo	12491393442623	24	120987281343118	136338880484115
A1GFP	54.52	ana_telo	129161885245902	24	125101698388039	164962178517398
A1GFP	46.27	ana_telo	110465949820789	27	106993467231596	45748
A1GFP	44.8	ana_telo	105399641577061	27	102086417720503	135552193645991
A1GFP	47.72	ana_telo	0.977421487603306	30	0.946696371823176	144387291981846
A1GFP	51.43	ana_telo	101676033057851	30	0.98479860344862	155612708018154
A1GFP	72.51	meta	0.874587155963303	-6	0.928724173628932	328545536927957
A1GFP	64.49	early_ana	0.987169811320755	-3	104827570471292	292206615314907
A1GFP	45.32	ana_telo	100939501779359	0	107187665331418	205346624376982
A1GFP	45860	ana_telo	0.941708185053381	0	1	1
A1GFP	36.46	ana_telo	115551282051282	3	122703916016969	165201631173539
A1GFP	31.68	ana_telo	109175213675214	3	115933168478328	143543271409153
A1GFP	35.49	ana_telo	0.950539568345324	6	100937804665194	160806524694155
A1GFP	37.77	ana_telo	0.897697841726619	6	0.953265412762376	171137290439511
A1GFP	38.66	ana_telo	0.960833333333333	9	102030899654851	175169913910285
A1GFP	42.56	ana_telo	0.856847826086957	9	0.909886777758427	192840960579973
A1GFP	40.13	ana_telo	0.919205776173285	12	0.976104690139419	181830539193475
A1GFP	46.11	ana_telo	0.867436823104693	12	0.921131234571909	208926144086996
A1GFP	45.4	ana_telo	0.988795620437956	15	105000215154964	205709107385591
A1GFP	44.22	ana_telo	0.888503649635036	15	0.943502099415936	200362483008609
A1GFP	39.83	ana_telo	0.956640625	18	101585675922077	180471227911192
A1GFP	49.48	ana_telo	0.9289453125	18	0.986447104574484	224195740824649
A1GFP	44.99	ana_telo	0.843556338028169	21	0.895772545483771	20385138196647
A1GFP	45.96	ana_telo	0.835352112676056	21	0.887060477900278	208246488445854
A1GFP	54.64	ana_telo	0.986353383458647	24	104740873989827	247575894879928
A1GFP	47.3	ana_telo	0.87890977443609	24	0.933314362544559	214318078840054
A1GFP	47.8	ana_telo	0.825615942028985	27	0.876721637480707	21658359764386
A1GFP	33.02	ana_telo	0.823731884057971	27	0.87472095616465	149614861803353
A1GFP	52.85	ana_telo	0.822936802973978	30	0.873876659495457	239465337562302
A1GFP	41.99	ana_telo	0.837806691449814	30	0.889666995304201	190258269143634
A1GFP	71.93	ana_telo	104019230769231	33	110458029801806	325917535115541
A1GFP	55.56	ana_telo	104995192307692	33	111494403440637	251744449478931
A1GFP	77.91	ana_telo	125558823529412	36	133330925144603	353013140009062
A1GFP	66.45	ana_telo	125588235294118	36	133362157499989	301087449025827
A1GFP	49.15	ana_telo	116470588235294	39	1236801273302	222700498414137
A1GFP	71.71	ana_telo	108651960784314	39	115377526189979	324920706841867
A1GFP	88.13	ana_telo	0.991848341232228	42	105324383601487	399320344358858
A1GFP	79.95	ana_telo	0.990189573459716	42	105148239037934	362256456728591
A1GFP	106.67	ana_telo	0.951909090909091	45	101083234277626	483325781603987
A1GFP	79.34	ana_telo	0.936727272727273	45	0.994710768786802	359492523787947
A1GFP	99.35	ana_telo	0.864855967078189	48	0.918390623342797	450158586316266
A1GFP	99.35	ana_telo	0.849012345679012	48	0.901566280461803	450158586316266
A1GFP	77.14	meta	0.967346405228758	-6	103134173957485	188192242010246
A1GFP	40.99	ana_telo	0.937949438202247	0	1	1
A1GFP	44.14	ana_telo	0.863604488078541	0	0.920736718744454	107684801171017
A1GFP	38.98	ana_telo	102155354449472	3	10891349820015	0.950963649670651
A1GFP	42.98	ana_telo	0.934298642533937	3	0.996107683933041	104854842644547
A1GFP	42.37	ana_telo	106444785276074	6	11348669868612	103366674798731
A1GFP	46.58	ana_telo	0.938435582822086	6	100051830578498	113637472554282
A1GFP	52.97	ana_telo	0.997206303724928	9	106317703610576	12922664064406
A1GFP	50.55	ana_telo	0.89176217765043	9	0.950757195781957	123322761649183
A1GFP	44.57	ana_telo	101150214592275	12	107841862761972	108733837521347
A1GFP	51.44	ana_telo	0.870472103004292	12	0.928058664518966	125494022932423
A1GFP	45	ana_telo	0.853037667071689	15	0.909470843872664	109782873871676
A1GFP	54.68	ana_telo	0.743851761846902	15	0.79306168493755	133398389851183
A1GFP	64.87	ana_telo	0.978441558441558	18	104317089876073	158258111734569
A1GFP	50.41	ana_telo	0.875901875901876	18	0.933847647033835	122981214930471
A1GFP	46.61	ana_telo	0.815508905852417	21	0.869459346780451	113710661136863
A1GFP	43.52	ana_telo	0.760648854961832	21	0.810969999000965	106172237131008
A1GFP	48.85	ana_telo	0.973017377567141	24	10373878782124	119175408636253
A1GFP	52.94	ana_telo	0.931121642969984	24	0.992720508212735	129153452061478
A1GFP	45.62	ana_telo	0.805181058495822	27	0.858448254992401	111295437911686
A1GFP	58.85	ana_telo	0.787033426183844	27	0.839100056067349	143571602829959
A1GFP	48.93	ana_telo	0.682093023255814	30	0.727217262972268	119370578189802
A1GFP	66.55	ana_telo	0.667001223990208	30	0.711127057412219	162356672359112
A1GFP	53.55	ana_telo	0.730348058902276	33	0.778664637085473	130641619907294
A1GFP	81.1	ana_telo	0.685488621151272	33	0.730837498517124	197853134910954
A1GFP	78.02	ana_telo	0.798467153284672	36	0.851290187683338	190339107099292
A1GFP	90.97	ana_telo	0.722598540145985	36	0.770402444646673	221932178580141
A1GFP	58.53	ana_telo	0.698676880222841	39	0.744898234132944	14279092461576
A1GFP	91.99	ana_telo	0.650376044568245	39	0.693402030086836	224420590387899
A1GFP	73.72	ana_telo	0.67969696969697	42	0.72466269717026	179848743595999
A1GFP	107.45	ana_telo	0.621143250688705	42	0.662235324623938	262137106611369
A1GFP	81.64	ana_telo	0.678053977272727	45	0.722911011677071	199170529397414
A1GFP	113.26	ana_telo	0.620056818181818	45	0.661077018576045	276311295437912
A1GFP	84.94	ana_telo	0.703601236476043	48	0.75014836388689	207221273481337
A1GFP	125.78	ana_telo	0.648717156105101	48	0.691633396943536	306855330568431
A1GFP	88.56	ana_telo	0.645918079096045	51	0.688649145452943	216052695779458
A1GFP	126.38	ana_telo	0.57888418079096	51	0.617180582676715	308319102220054
A1GFP	107.68	ana_telo	0.705347334410339	54	0.752009975891949	262698219077824
A1GFP	135.85	ana_telo	0.64578352180937	54	0.68850568645484	331422298121493
A1GFP	65.89	meta	106582278481013	-12	109792614529866	277548441449031
A1GFP	68.75	meta	0.980233463035019	-9	100975881065868	289595619208088
A1GFP	67.89	meta	10402868852459	-6	107162108579453	285973041280539
A1GFP	55.17	early_ana	0.914626334519573	-3	0.942175547529331	232392586352148
A1GFP	23.74	ana_telo	0.97076	0	1	1
A1GFP	32.37	ana_telo	10072	0	103753759940665	136352148272957
A1GFP	27.36	ana_telo	105569565217391	3	108749397603312	11524852569503
A1GFP	27.51	ana_telo	109986956521739	3	113299843959103	115880370682393
A1GFP	35.94	ana_telo	105398230088496	6	108572901735234	151390058972199
A1GFP	39.89	ana_telo	109522123893805	6	112821010233018	168028643639427
A1GFP	44.58	ana_telo	0.846334519572954	9	0.87182673325328	187784330244313
A1GFP	43.15	ana_telo	0.88423487544484	9	0.910868675516956	181760741364785
A1GFP	29.73	ana_telo	0.89380073800738	12	0.92072266884439	125231676495366
A1GFP	45899	ana_telo	0.780852459016393	15	0.804372305221057	129738837405223
A1GFP	44.92	ana_telo	0.812552447552447	18	0.83702712055755	18921651221567
A1GFP	23.49	ana_telo	0.847237762237762	18	0.872757182246654	0.989469250210615
A1GFP	64.1	ana_telo	0.744622950819672	21	0.767051537784491	270008424599831
A1GFP	41.6	ana_telo	0.773475409836066	21	0.796773053933069	175231676495366
A1GFP	67.61	ana_telo	0.852490421455939	24	0.87816805539571	284793597304128
A1GFP	42.36	ana_telo	0.900536398467433	24	0.927661212315539	17843302443134
A1GFP	66.2	ana_telo	0.707524429967427	27	0.728835582396707	278854254422915
A1GFP	35.6	ana_telo	0.762768729641694	27	0.785743880713764	149957877000842
A1GFP	81.83	ana_telo	0.786886446886447	30	0.81058804121147	34469250210615
A1GFP	48.91	ana_telo	0.835897435897436	30	0.861075276996823	206023588879528
A1GFP	96.94	ana_telo	0.75921146953405	33	0.782079473334346	408340353833193
A1GFP	52.23	ana_telo	0.806272401433692	33	0.830557914864325	220008424599831
A1GFP	108.49	ana_telo	0.986350710900474	36	101606031449635	456992417860152
A1GFP	59.77	ana_telo	105497630331754	36	108675295986396	251769165964617
A1GFP	108.34	ana_telo	0.712379310344828	39	0.733836695315864	456360572872789
A1GFP	67.53	ana_telo	0.758	39	0.780831513453377	284456613310868
A1GFP	107.49	ana_telo	0.789272030651341	42	0.813045480501196	452780117944398
A1GFP	67.96	ana_telo	0.840229885057471	42	0.865538222688894	286267902274642
A1GFP	131.81	ana_telo	0.668104575163399	45	0.688228372783591	555223251895535
A1GFP	70.18	ana_telo	0.713823529411765	45	0.735324415315593	295619208087616
A1GFP	141.92	ana_telo	0.822822580645161	48	0.84760659755775	597809604043808
A1GFP	70.71	ana_telo	0.882177419354839	48	0.908749247347273	297851727042965
A1GFP-NLS	65	meta	0.959871794871795	-12	0.779652192023324	13349763811871
A1GFP-NLS	64.49	meta	118694444444444	-9	0.964091082647777	132450195111933
A1GFP-NLS	44.91	meta	107404332129964	-6	0.872387577438005	0.922365988909427
A1GFP-NLS	75.78	early_ana	0.98041935483871	-3	0.796341868972395	155637707948244
A1GFP-NLS	23.32	ana_telo	116669230769231	0	0.947641362074351	0.478948449373588
A1GFP-NLS	48.69	ana_telo	123115384615385	0	1	1
A1GFP-NLS	51.56	ana_telo	1142156133829	3	0.927711948752075	105894434175395
A1GFP-NLS	42	ana_telo	113369565217391	6	0.920839954905391	0.862600123228589
A1GFP-NLS	54.17	ana_telo	112423913043478	6	0.913158931312221	111254877798316
A1GFP-NLS	39.46	ana_telo	0.925541795665635	9	0.751767781546593	0.810433353871432
A1GFP-NLS	44.42	ana_telo	0.947089783281734	9	0.769270052025149	0.912302320805094
A1GFP-NLS	47.44	ana_telo	0.934083601286174	12	0.758705830472991	0.974327377284863
A1GFP-NLS	47.15	ana_telo	0.961736334405145	12	0.781166657123827	0.968371328814952
A1GFP-NLS	48.4	ana_telo	118813492063492	15	0.965058042377626	0.994043951530088
A1GFP-NLS	58.09	ana_telo	119503968253968	15	0.970666408810734	119305812281783
A1GFP-NLS	41.17	ana_telo	0.923905325443787	18	0.750438564871552	0.845553501745738
A1GFP-NLS	48.01	ana_telo	0.926970684039088	21	0.752928390659675	0.986034093242966
A1GFP-NLS	56.74	ana_telo	0.953452768729642	21	0.774438362604518	116533169028548
A1GFP-NLS	52.26	ana_telo	117046025104603	24	0.950701859643758	107332101047443
A1GFP-NLS	58.87	ana_telo	120167364016736	24	0.976054815506131	120907783939207
A1GFP-NLS	88.05	meta	101111969111969	-15	115193826702778	223647447294895
A1GFP-NLS	70.73	meta	122415094339623	-12	13946383684356	179654559309119
A1GFP-NLS	82.22	meta	0.90548275862069	-9	103158928557112	208839217678435
A1GFP-NLS	87.18	meta	0.913460207612457	-6	104067775338318	221437642875286
A1GFP-NLS	114.47	early_ana	0.991507352941176	-3	112959451974233	290754381508763
A1GFP-NLS	39.37	ana_telo	0.877755102040816	0	1	1
A1GFP-NLS	31.11	ana_telo	0.883979591836735	0	100709137409905	0.790195580391161
A1GFP-NLS	41.86	ana_telo	0.905673758865248	3	103180688640775	106324612649225
A1GFP-NLS	39.85	ana_telo	0.915141843971631	3	104259359113253	101219202438405
A1GFP-NLS	44.08	ana_telo	0.916556776556777	6	104420558128998	111963423926848
A1GFP-NLS	36.41	ana_telo	0.930732600732601	6	106035567160887	0.924815849631699
A1GFP-NLS	49.03	ana_telo	14235838150289	9	162184624358094	124536449072898
A1GFP-NLS	54.73	ana_telo	143867052023121	9	163903407326969	139014478028956
A1GFP-NLS	57.5	ana_telo	146157575757576	12	166512932158131	146050292100584
A1GFP-NLS	53.42	ana_telo	148175757575758	12	168812186031438	135687071374143
A1GFP-NLS	66.44	ana_telo	121707070707071	15	13865720680415	168757937515875
A1GFP-NLS	59.72	ana_telo	124656565656566	15	142017477730103	151689103378207
A1GFP-NLS	72.37	ana_telo	0.886617647058824	18	101009683110631	183820167640335
A1GFP-NLS	67.4	ana_telo	0.893492647058824	18	101792931192472	171196342392685
A1GFP-NLS	90.82	ana_telo	0.915444015444015	21	10429378460069	230683261366523
A1GFP-NLS	89.27	ana_telo	0.925598455598456	21	105450649440419	226746253492507
A1GFP-NLS	99.82	ana_telo	0.9108984375	24	103775920570798	253543307086614
A1GFP-NLS	106.35	ana_telo	0.9111328125	24	103802622209951	270129540259081
A1GFP-NLS	119.95	ana_telo	0.90402390438247	27	102992725679472	304673609347219
A1GFP-NLS	121.1	ana_telo	0.904342629482072	27	103029037071894	30759461518923
A1GFP-NLS	102.34	ana_telo	114214285714286	30	130120902115787	25994411988824
A1GFP-NLS	122.4	ana_telo	114066326530612	30	129952336665891	310896621793244
A1GFP-NLS	148.72	ana_telo	0.85124513618677	33	0.969797992865653	377749555499111
A1GFP-NLS	155.86	ana_telo	0.847898832684825	33	0.96598564988506	395885191770384
A1GFP-NLS	170.5	ana_telo	0.762	36	0.868123692164613	433070866141732
A1GFP-NLS	184.54	ana_telo	0.758964285714286	36	0.864665194140898	468732537465075
A1GFP-NLS	180.73	ana_telo	0.750602836879433	39	0.855139246851714	459055118110236
A1GFP-NLS	179.84	ana_telo	0.749609929078014	39	0.854008056843123	456794513589027
A1GFP-NLS	190.25	ana_telo	0.790754716981132	42	0.900883076774599	483235966471933
A1GFP-NLS	202.39	ana_telo	0.787698113207547	42	0.897400779985348	514071628143256
A1GFP-NLS	190.26	ana_telo	0.729128919860627	45	0.830674658757748	483261366522733
A1GFP-NLS	196.58	ana_telo	0.727351916376307	45	0.82865017210972	499314198628397
A1GFP-NLS	190.4	ana_telo	0.861280991735537	48	0.981231541386685	483616967233935
A1GFP-NLS	213.59	ana_telo	0.860371900826446	48	0.980195841443754	54251968503937
A1GFP-NLS	202.87	ana_telo	0.729895470383275	51	0.831547966723564	515290830581661
A1GFP-NLS	218.78	ana_telo	0.728118466898955	51	0.829523480075536	555702311404623
A1GFP-NLS	208.08	ana_telo	0.737394366197183	54	0.840091233286724	528524257048514
A1GFP-NLS	222.21	ana_telo	0.739612676056338	54	0.842618487020706	564414528829058
A1GFP-NLS	201.57	ana_telo	0.863360655737705	57	0.983600840063882	511988823977648
A1GFP-NLS	217.75	ana_telo	0.866024590163934	57	0.98663578047042	553086106172212
A1GFP-NLS	210.53	ana_telo	0.943660714285714	60	107508428272495	534747269494539
A1GFP-NLS	232.53	ana_telo	0.941830357142857	60	107299901185771	590627381254763
A1GFP-NLS	51.21	meta	0.836361111111111	-27	0.883330512395202	169457313037723
A1GFP-NLS	51.82	meta	111963768115942	-24	118251567828354	171475843812045
A1GFP-NLS	51.1	meta	0.749436274509804	-21	0.791524043353505	169093315684977
A1GFP-NLS	32.58	meta	0.898196721311475	-18	0.94863876324153	107809397749835
A1GFP-NLS	52.97	meta	0.992604501607717	-15	104834841238146	175281270681668
A1GFP-NLS	49.71	meta	108750841750842	-12	114858205972251	164493712772998
A1GFP-NLS	54.81	meta	0.906330275229358	-9	0.957229091335973	181369953673064
A1GFP-NLS	65.19	early_ana	0.934702380952381	-6	0.987194552849067	215718067504964
A1GFP-NLS	63.4	early_ana	0.928386075949367	-3	0.980523528980747	209794837855725
A1GFP-NLS	20.48	ana_telo	101769230769231	0	10748451304966	0.677696889477167
A1GFP-NLS	30.22	ana_telo	0.946826923076923	0	1	1
A1GFP-NLS	32.28	ana_telo	110615384615385	3	116827460140145	106816677696889
A1GFP-NLS	31.23	ana_telo	108134615384615	3	114207372803899	103342157511582
A1GFP-NLS	28.56	ana_telo	111110204081633	6	117350068289731	0.945069490403706
A1GFP-NLS	32.02	ana_telo	112869387755102	6	119208046374841	10595632031767
A1GFP-NLS	41.26	ana_telo	147476439790576	12	155758604023763	136532097948379
A1GFP-NLS	30.14	ana_telo	143842931937173	12	151921041144166	0.99735274652548
A1GFP-NLS	42.85	ana_telo	0.901601307189542	18	0.95223454806248	141793514228987
A1GFP-NLS	33.39	ana_telo	0.900816993464052	18	0.951406187877134	110489741892786
A1GFP-NLS	47.31	ana_telo	0.893311475409836	21	0.94347916566084	156551952349437
A1GFP-NLS	24.44	ana_telo	0.920786885245902	21	0.972497573530759	0.808735936465917
A1GFP-NLS	32.1	ana_telo	109549618320611	24	115701841224165	106221045665122
A1GFP-NLS	28.98	ana_telo	105259541984733	24	111170837477529	0.958967571144937
A1GFP-NLS	72.58	ana_telo	0.851546052631579	30	0.899368228634957	240172071475844
A1GFP-NLS	63.69	ana_telo	0.871973684210526	30	0.920943060403115	210754467240238
A1GFP-NLS	79.69	ana_telo	0.881107266435986	33	0.930589577631183	263699536730642
A1GFP-NLS	67.45	ana_telo	0.903875432525952	33	0.954636386541069	223196558570483
A1GFP-NLS	79.9	ana_telo	0.796623794212219	36	0.841361578126036	264394440767704
A1GFP-NLS	81.67	ana_telo	0.814244372990354	36	0.859971715151791	270251489080079
A1GFP-NLS	87.57	ana_telo	0.76888198757764	39	0.812061812816843	289774983454666
A1GFP-NLS	72.29	ana_telo	0.79055900621118	39	0.834956196262443	23921244209133
A1GFP-NLS	94.79	ana_telo	0.798464052287582	42	0.843305183689535	313666446062211
A1GFP-NLS	90.41	ana_telo	0.822516339869281	42	0.868708229373466	299172733289212
A1GFP-NLS	54.23	meta	0.980683544303797	-15	103620160065248	0.971689661351012
A1GFP-NLS	84.04	early_ana	0.9957	-12	10520681618066	150582332915248
A1GFP-NLS	55.69	early_ana	126188311688312	-9	133332032860702	0.997849847697545
A1GFP-NLS	118.48	early_ana	104030848329049	-6	109920200233729	2122917039957
A1GFP-NLS	121.75	early_ana	125795597484277	-3	132917086480512	218150869019889
A1GFP-NLS	49.22	ana_telo	0.953308823529412	0	100727715336407	0.881920802723526
A1GFP-NLS	55.81	ana_telo	0.946421568627451	0	1	1
A1GFP-NLS	49.17	ana_telo	0.981784776902887	3	103736517578178	0.881024905930837
A1GFP-NLS	57.65	ana_telo	0.990367454068241	3	104643373196209	103296900197097
A1GFP-NLS	50.57	ana_telo	103209302325581	6	10905214520339	0.906110016126142
A1GFP-NLS	65.94	ana_telo	106988372093023	6	113045154125326	118150869019889
A1GFP-NLS	45.49	ana_telo	0.907663316582915	9	0.959047581617624	0.815086901988891
A1GFP-NLS	67.69	ana_telo	0.885251256281407	9	0.935366738910276	121286507794302
A1GFP-NLS	59.48	ana_telo	103022662889518	12	108854939811787	106575882458341
A1GFP-NLS	64.78	ana_telo	102320113314448	12	108112617787059	116072388460849
A1GFP-NLS	65.27	ana_telo	0.816696035242291	15	0.86293049769217	116950367317685
A1GFP-NLS	72.76	ana_telo	0.805506607929515	15	0.851107619089559	130370901272173
A1GFP-NLS	71.89	ana_telo	0.887360774818402	18	0.937595680649267	128812040852894
A1GFP-NLS	77.52	ana_telo	0.875326876513317	18	0.924880524207369	138899838738577
A1GFP-NLS	79.82	ana_telo	0.952872062663185	21	100681566677003	143020963984949
A1GFP-NLS	74.9	ana_telo	0.94644908616188	21	100002907534585	134205339544884
A1GFP-NLS	84.85	ana_telo	0.859597156398104	24	0.908260319600213	152033685719405
A1GFP-NLS	82.65	ana_telo	0.852701421800948	24	0.900974206491912	148091739831571
A1GFP-NLS	77.06	ana_telo	0.918055555555556	27	0.970028141779321	138075613689303
A1GFP-NLS	77.34	ana_telo	0.914621212121212	27	0.966399374696883	138577315893209
A1GFP-NLS	71.99	ana_telo	0.964304812834225	30	10188956431252	128991220211432
A1GFP-NLS	77.52	ana_telo	0.954251336898396	30	100827302391502	138899838738577
A1GFP-NLS	98.92	ana_telo	100736389684814	33	106439237042016	177244221465687
A1GFP-NLS	93.93	ana_telo	0.988681948424069	33	104465280716067	168303171474646
A1GFP-NLS	106.81	ana_telo	0.976145251396648	36	103140638776048	191381472854327
A1GFP-NLS	107.76	ana_telo	0.953212290502793	36	100717515544916	193083676760437
A1GFP-NLS	93.68	ana_telo	0.872900763358779	39	0.922317064925628	167855223078301
A1GFP-NLS	99.71	ana_telo	0.860407124681934	39	0.909116141477778	178659738398137
A1GFP-NLS	106.96	ana_telo	0.968706896551724	42	102354693580852	191650241892134
A1GFP-NLS	109.59	ana_telo	0.957442528735632	42	101164487420142	196362659021681
A1GFP-NLS	79.87	meta	121201149425287	-12	119372989653667	146954921803128
A1GFP-NLS	86.76	meta	100862232779097	-9	0.993408587878697	159632014719411
A1GFP-NLS	71.88	meta	101419431279621	-6	0.998896526825934	132253909843606
A1GFP-NLS	102.52	early_ana	102139211136891	-3	100598575608343	188629254829807
A1GFP-NLS	49.63	ana_telo	101587412587413	0	100055100213513	0.913155473781049
A1GFP-NLS	54.35	ana_telo	101531468531469	0	1	1
A1GFP-NLS	50.29	ana_telo	0.922472160356347	3	0.90855788229876	0.925298988040478
A1GFP-NLS	54.51	ana_telo	0.947037861915368	3	0.932753042591756	100294388224471
A1GFP-NLS	54.18	ana_telo	0.840178173719376	6	0.827505192106	0.996872125114995
A1GFP-NLS	53.52	ana_telo	0.894543429844098	6	0.881050419916698	0.984728610855566
A1GFP-NLS	54.81	ana_telo	0.873951219512195	9	0.860768815966963	100846366145354
A1GFP-NLS	54.51	ana_telo	0.949804878048781	9	0.935478321929713	100294388224471
A1GFP-NLS	60.89	ana_telo	0.927142857142857	12	0.913158127773455	112033118675253
A1GFP-NLS	60.38	ana_telo	0.958520408163265	12	0.944062389746858	111094756209752
A1GFP-NLS	65.34	ana_telo	101220670391061	15	0.996938898403585	120220791168353
A1GFP-NLS	70.31	ana_telo	104885474860335	15	103303415559115	129365225390984
A1GFP-NLS	70.57	meta	108886614173228	-12	0.967029606520854	168868150275185
A1GFP-NLS	82.98	meta	110204761904762	-9	0.978736168358967	198564249820531
A1GFP-NLS	79.69	meta	108772292993631	-6	0.966014312160182	190691553003111
A1GFP-NLS	133.17	early_ana	113311145510836	-3	100632417758392	318664752333094
A1GFP-NLS	49.46	ana_telo	109806656101426	0	0.975200562983809	118353673127542
A1GFP-NLS	41.79	ana_telo	112599049128368	0	1	1
A1GFP-NLS	46.7	ana_telo	0.930934065934066	3	0.82676902970358	111749222301986
A1GFP-NLS	43.12	ana_telo	0.934862637362637	3	0.830258021359356	103182579564489
A1GFP-NLS	40.73	ana_telo	0.925734265734266	6	0.822151050919522	0.974635080162718
A1GFP-NLS	40.95	ana_telo	0.94448951048951	6	0.838807714453032	0.979899497487437
A1GFP-NLS	37.73	ana_telo	118361313868613	9	105117507461076	0.90284757118928
A1GFP-NLS	45.86	ana_telo	121638686131387	9	108028164600851	10973917205073
A1GFP-NLS	49.25	ana_telo	131132075471698	12	11645930981371	117851160564728
A1GFP-NLS	54.54	ana_telo	133811320754717	12	11883876621566	130509691313711
A1GFP-NLS	66.88	ana_telo	14681862745098	15	130390645913537	160038286671453
A1GFP-NLS	51.73	ana_telo	154833333333333	15	137508562045507	123785594639866
A1GFP-NLS	55.56	ana_telo	0.911905465288036	18	0.809869596899013	132950466618808
A1GFP-NLS	62.38	ana_telo	0.933515509601182	18	0.82906162780907	149270160325437
A1GFP-NLS	51.82	ana_telo	0.78972972972973	21	0.701364474960532	124000957166786
A1GFP-NLS	69.78	ana_telo	0.820720720720721	21	0.728887789971532	166977745872218
A1GFP-NLS	54.49	ana_telo	0.821041388518024	24	0.729172577276385	130390045465422
A1GFP-NLS	64.5	ana_telo	0.843765020026702	24	0.749353592733072	154343144292893
A1GFP-NLS	51.97	ana_telo	0.721132075471698	27	0.640442420299282	124359894711653
A1GFP-NLS	68.58	ana_telo	0.816904441453567	30	0.725498525766642	164106245513281
A1GFP-NLS	67.53	ana_telo	0.857146702557201	30	0.761237958217582	16159368269921
A1GFP-NLS	97.15	ana_telo	0.842186629526463	33	0.747951813133282	232471883225652
A1GFP-NLS	77.28	ana_telo	0.885571030640669	33	0.786481802018664	184924623115578
A1GFP-NLS	79.86	ana_telo	0.692415402567094	36	0.614938943025806	191098348887294
A1GFP-NLS	73.93	ana_telo	0.740501750291715	36	0.657644763454005	176908351280211
A1GFP-NLS	95.34	ana_telo	0.688331374853114	39	0.611311889559907	228140703517588
A1GFP-NLS	78.42	ana_telo	0.747955346650999	39	0.66426435430933	187652548456569
A1GFP-NLS	78.95	ana_telo	109298245614035	42	0.970685334024713	188920794448433
A1GFP-NLS	88.1	ana_telo	121144249512671	42	107589051995067	210815984685331
A1GFP-NLS	110.41	ana_telo	0.80095513748191	45	0.711333837791814	264201962191912
A1GFP-NLS	98.8	ana_telo	0.900477568740955	45	0.799720402358256	236420196219191
A1GFP-NLS	139.84	early_ana	100833843017329	-9	0.816472874141973	31810737033667
A1GFP-NLS	97.69	early_ana	0.923889427740058	-6	0.748092737402333	22222474977252
A1GFP-NLS	100.52	early_ana	10711641443539	-3	0.867344178747758	228662420382166
A1GFP-NLS	43.96	ana_telo	12349931787176	0	1	1
A1GFP-NLS	49.21	ana_telo	122664392905866	0	0.993239436619715	111942675159236
A1GFP-NLS	64.22	ana_telo	151197183098592	3	122427545110486	146087352138308
A1GFP-NLS	54.11	ana_telo	146302816901408	3	118464473668856	123089171974522
A1GFP-NLS	70.66	ana_telo	150891891891892	6	122180344387469	16073703366697
A1GFP-NLS	58.93	ana_telo	146536936936937	6	118654045594891	134053685168335
A1GFP-NLS	67.87	ana_telo	254347432024169	9	205950475198802	154390354868062
A1GFP-NLS	65.69	ana_telo	248540785498489	9	201248711152049	149431301182894
A1GFP-NLS	72.41	ana_telo	195232018561485	12	158083479266024	164717925386715
A1GFP-NLS	80.44	ana_telo	195336426914153	12	158168020909223	182984531392175
A1GFP-NLS	71.03	ana_telo	176699170124481	15	143077041371162	161578707916288
A1GFP-NLS	86.71	ana_telo	176792531120332	15	143152637736761	197247497725205
A1GFP-NLS	76.02	ana_telo	112937837837838	18	0.914481470700195	172929936305732
A1GFP-NLS	83.73	ana_telo	114463513513514	18	0.926835188129309	190468607825296
A1GFP-NLS	79.98	ana_telo	0.944374282433984	21	0.764679755895178	181938125568699
A1GFP-NLS	85.27	ana_telo	0.981859931113663	21	0.79503267551098	193971792538672
A1GFP-NLS	83.98	ana_telo	0.862629310344828	24	0.698489129503185	191037306642402
A1GFP-NLS	85.94	ana_telo	0.912887931034483	24	0.739184593701492	195495905368517
A1GFP-NLS	90.8	ana_telo	0.736453433678269	27	0.596321863447855	206551410373066
A1GFP-NLS	84.32	ana_telo	0.800272812793979	27	0.647997759489628	191810737033667
A1GFP-NLS	90.63	ana_telo	10706625	30	0.866937986743993	206164695177434
A1GFP-NLS	107.25	ana_telo	0.9465125	30	0.76641111571389	243971792538672
A1GFP-NLS	95.97	ana_telo	0.840458984375	33	0.680537349402789	218312101910828
A1GFP-NLS	119.33	ana_telo	0.711533203125	33	0.576143427661557	271451319381256
A1GFP-NLS	96.1	ana_telo	0.879290928050052	36	0.711980392444836	218607825295723
A1GFP-NLS	152.67	ana_telo	0.741094890510949	36	0.60008014884786	347292993630573
A1GFP-NLS	106.42	ana_telo	0.779406307977737	39	0.631101710850793	242083712465878
A1GFP-NLS	165.08	ana_telo	0.65721706864564	39	0.532162509049714	375523202911738
A1GFP-NLS	112.84	ana_telo	0.875061983471074	42	0.708556126908916	256687898089172
A1GFP-NLS	177.36	ana_telo	0.724411157024793	42	0.586570978292375	403457688808007
A1GFP-NLS	124.84	ana_telo	0.780321100917431	45	0.631842437970148	283985441310282
A1GFP-NLS	167.92	ana_telo	0.643697247706422	45	0.521215225151955	381983621474067
A1GFP-NLS	132.52	ana_telo	110485751295337	48	0.894626409273482	301455868971793
A1GFP-NLS	173.03	ana_telo	0.916645077720207	48	0.742226834541741	393607825295723
A1GFP-NLS	134.84	ana_telo	0.810470809792844	51	0.656255292546981	306733393994541
A1GFP-NLS	164.86	ana_telo	0.670094161958569	51	0.542589362845215	375022747952684
A1GFP-NLS	139.78	ana_telo	0.827874762808349	54	0.670347640031504	317970882620564
A1GFP-NLS	172.61	ana_telo	0.677998102466793	54	0.548989350022821	392652411282985
A1GFP-NLS	146.22	ana_telo	0.907783505154639	57	0.735051432508533	332620564149227
A1GFP-NLS	170.93	ana_telo	0.744082474226804	57	0.602499258335539	388830755232029
A1GFP-NLS	148.99	ana_telo	139064162754304	60	112603182876448	338921747042766
A1GFP-NLS	162.48	ana_telo	112676056338028	60	0.912361770734874	369608735213831
A1GFP-NLS	49.65	meta	0.971102106969206	-15	0.949974428923346	19585798816568
A1GFP-NLS	54.92	meta	103424190800681	-12	101174053570302	216646942800789
A1GFP-NLS	50.96	meta	11624427480916	-9	113715218806483	201025641025641
A1GFP-NLS	77.48	early_ana	0.926963503649635	-6	0.906796122356956	305641025641026
A1GFP-NLS	70.78	early_ana	103895253682488	-3	101634867823428	279211045364891
A1GFP-NLS	25.35	ana_telo	102224025974026	0	1	1
A1GFP-NLS	23.44	ana_telo	0.873594202898551	3	0.854587945030185	0.92465483234714
A1GFP-NLS	45929	ana_telo	0.910565217391304	3	0.890754603641485	117948717948718
A1GFP-NLS	34.88	ana_telo	0.906862170087977	6	0.887132121286634	137593688362919
A1GFP-NLS	29.29	ana_telo	0.868797653958944	6	0.849895751689232	115542406311637
A1GFP-NLS	34.35	ana_telo	0.830205479452055	9	0.812143203656449	135502958579882
A1GFP-NLS	32.62	ana_telo	0.803041095890411	9	0.785569819070181	128678500986193
A1GFP-NLS	43.19	ana_telo	0.821301939058172	12	0.803433372176963	170374753451677
A1GFP-NLS	39.13	ana_telo	0.786440443213296	12	0.769330336699047	154358974358974
A1GFP-NLS	42.58	ana_telo	0.762246575342466	15	0.745662840099982	167968441814596
A1GFP-NLS	46.64	ana_telo	0.813794520547945	15	0.796089288006247	183984220907298
A1GFP-NLS	52.88	ana_telo	0.69211320754717	18	0.677055321341999	208599605522682
A1GFP-NLS	47.37	ana_telo	0.753333333333333	18	0.736943518077391	186863905325444
A1GFP-NLS	59.33	ana_telo	0.784607703281027	21	0.767537470575056	234043392504931
A1GFP-NLS	44.75	ana_telo	0.85077032810271	21	0.832260635399824	176528599605523
A1GFP-NLS	62.64	ana_telo	0.704671814671815	24	0.689340698487912	247100591715976
A1GFP-NLS	44.77	ana_telo	0.759073359073359	24	0.742558661567713	176607495069034
A1GFP-NLS	62.85	ana_telo	0.782610556348074	27	0.765583774353523	24792899408284
A1GFP-NLS	47.23	ana_telo	0.839472182596291	27	0.821208296775155	186311637080868
A1GFP-NLS	70.5	ana_telo	0.783584637268848	30	0.76653666278801	27810650887574
A1GFP-NLS	52.44	ana_telo	0.840753911806543	30	0.822462140182357	206863905325444
A1GFP-NLS	77.91	ana_telo	0.691536523929471	33	0.676491184279107	307337278106509
A1GFP-NLS	53.69	ana_telo	0.739458438287154	33	0.723370490685861	211794871794872
A1GFP-NLS	90.29	ana_telo	0.687919799498747	36	0.672953146722611	356173570019724
A1GFP-NLS	59.7	ana_telo	0.743182957393484	36	0.727013977694753	235502958579882
A1GFP-NLS	93.66	ana_telo	0.715513654096229	39	0.699946658604537	369467455621302
A1GFP-NLS	60.06	ana_telo	0.773680104031209	39	0.7568476164574	236923076923077
A1GFP-NLS	98.06	ana_telo	0.778984485190409	42	0.76203659342114	386824457593688
A1GFP-NLS	75.51	ana_telo	0.84836389280677	42	0.829906555453343	297869822485207
A1GFP-NLS	105.24	ana_telo	0.77827972027972	45	0.761347161652068	415147928994083
A1GFP-NLS	79.02	ana_telo	0.845888111888112	45	0.827484638594691	311715976331361
A1GFP-NLS	117.93	ana_telo	0.751451612903226	48	0.735102737094469	465207100591716
A1GFP-NLS	93.47	ana_telo	0.823387096774194	48	0.805473164384474	368717948717949
A1GFP-NLS	35.75	ana_telo	0.989220272904483	0	10056278857777	145207148659626
A1GFP-NLS	24.62	ana_telo	0.983684210526316	0	1	1
A1GFP-NLS	41.85	ana_telo	0.844871355060034	3	0.858884737621222	169983753046304
A1GFP-NLS	45688	ana_telo	102299578059072	6	103996360787714	125954508529651
A1GFP-NLS	35.65	ana_telo	0.883420560747664	9	0.89807333623358	144800974817222
A1GFP-NLS	41.27	ana_telo	117801566579634	12	119755471643288	167627944760357
A1GFP-NLS	42.67	ana_telo	166411764705882	15	169171938438296	173314378554021
A1GFP-NLS	69.59	ana_telo	128378048780488	18	130507379712642	282656376929326
A1GFP-NLS	31.02	ana_telo	145265243902439	18	147674672774015	125995125913891
A1GFP-NLS	75.84	ana_telo	0.976107226107226	21	0.992297340611947	30804224207961
A1GFP-NLS	33.95	ana_telo	10602331002331	21	107781856096463	137896019496344
A1GFP-NLS	25.66	ana_telo	109530769230769	24	111347491459851	104224207961007
A1GFP-NLS	25.74	ana_telo	113987179487179	24	11587781756321	104549147034931
A1GFP-NLS	64.89	ana_telo	0.888496868475992	27	0.903233841682389	263566206336312
A1GFP-NLS	43.09	ana_telo	0.904968684759917	27	0.919978866262088	17502030869212
A1GFP-NLS	49.24	ana_telo	0.84189349112426	30	0.855857481613747	2
A1GFP-NLS	43.33	ana_telo	0.84974358974359	30	0.8638377851861	175995125913891
A1GFP-NLS	65.26	ana_telo	109919480519481	33	111742650073309	265069049553209
A1GFP-NLS	45.63	ana_telo	109955844155844	33	111779616851848	185337124289196
A1GFP-NLS	74.43	ana_telo	10389	36	10561316211878	302315190901706
A1GFP-NLS	51.01	ana_telo	1036175	36	105336142322097	207189277010561
A1GFP-NLS	88.55	ana_telo	0.82001996007984	39	0.833621147218671	359666937449228
A1GFP-NLS	50.68	ana_telo	0.812055888223553	39	0.825524980002542	205848903330625
A1GFP-NLS	96.99	ana_telo	0.912774049217002	42	0.927913693693046	393948009748172
A1GFP-NLS	50.82	ana_telo	0.910715883668904	42	0.925821390567639	206417546709992
A1GFP-NLS	99.02	ana_telo	0.823983739837398	45	0.837650671851822	402193338748985
A1GFP-NLS	50.64	ana_telo	0.821768292682927	45	0.835398478382858	205686433793664
A1GFP-NLS	99.36	ana_telo	0.924400921658986	48	0.939733414206567	40357432981316
A1GFP-NLS	108.1	ana_telo	0.672	57	0.68314606741573	439073923639318
A1GFP-NLS	107.97	ana_telo	0.768252788104089	60	0.780995343712022	438545897644192
A1GFP-NLS	113.69	meta	0.997485119047619	-12	0.728754954030263	226428998207528
A1GFP-NLS	95.19	meta	0.9997341211226	-9	0.730398057644011	189583748257319
A1GFP-NLS	99.41	meta	0.984926900584795	-6	0.719580016235386	197988448516232
A1GFP-NLS	92.63	early_ana	111215434083601	-3	0.812531405284866	184485162318263
A1GFP-NLS	50.21	ana_telo	136875243664717	0	1	1
A1GFP-NLS	24.16	ana_telo	0.990472440944882	6	0.723631545358995	0.481179047998407
A1GFP-NLS	47.28	ana_telo	105289763779528	6	0.769238913922526	0.941645090619398
A1GFP-NLS	26.98	ana_telo	104770293609672	9	0.765443704825924	0.53734315873332
A1GFP-NLS	56.59	ana_telo	114811744386874	9	0.838805771685867	112706632144991
A1GFP-NLS	37.29	ana_telo	168980056980057	12	123455529616431	0.742680740888269
A1GFP-NLS	41.1	ana_telo	191333333333333	12	139786661349816	0.818562039434376
A1GFP-NLS	43.66	ana_telo	158772020725389	15	115997616862191	0.869547898824935
A1GFP-NLS	45900	ana_telo	174236413043478	18	127295782917676	0.633339972117108
A1GFP-NLS	44.44	ana_telo	13144420131291	24	0.960321222403734	0.885082652857996
A1GFP-NLS	39.18	ana_telo	117095145631068	27	0.855488125507185	0.780322644891456
A1GFP-NLS	39.06	ana_telo	0.92247311827957	30	0.673951763358475	0.777932682732523
A1GFP-NLS	52.69	ana_telo	109869244935543	33	0.802696250935439	10493925512846
A1GFP-NLS	45.57	ana_telo	101383161512027	36	0.740697578302548	0.907588129854611
A1GFP-NLS	69.59	ana_telo	0.844700854700855	39	0.617131945912727	13859788886676
A1GFP-NLS	79.74	ana_telo	0.813947368421053	42	0.594663685432305	158812985461064
A1GFP-NLS	83.63	ana_telo	0.829339887640449	45	0.605909341554825	16656044612627
A1GFP-NLS	116.04	ana_telo	0.831608187134503	48	0.607566543714487	231109340768771
A1GFP-NLS	92.78	ana_telo	0.836578947368421	48	0.611198142899869	18478390758813
A1GFP-NLS	127.02	ana_telo	0.886858475894246	51	0.64793197962566	252977494523003
A1GFP-NLS	98.11	ana_telo	0.901290824261275	51	0.658476142310317	195399322844055
A1GFP-NLS	123.4	ana_telo	0.924638844301766	54	0.675534026128725	245767775343557
A1GFP-NLS	97.31	ana_telo	0.94354735152488	54	0.689348436037234	1938060147381
A1GFP-NLS	86.36	ana_telo	0.772391304347826	57	0.564303144723408	171997610037841
A1GFP-NLS	95.64	ana_telo	0.87093023255814	60	0.636294927584954	190479984066919
A1GFP-NLS	96.35	ana_telo	0.897093023255814	60	0.655409261190643	191894045010954
A1GFP-NLS	112.6	ana_telo	0.798866930171278	63	0.583646033265259	224258115913165
A1GFP-NLS	97.2	ana_telo	0.823175230566535	63	0.60140549052314	193586934873531
A1GFP-NLS	131.29	ana_telo	0.953575851393189	66	0.696675180888826	261481776538538
A1GFP-NLS	105.51	ana_telo	0.990665634674923	66	0.723772691211867	210137422824139
A1GFP-NLS	139.62	ana_telo	0.991729559748428	69	0.724549986685482	278072097191794
A1GFP-NLS	107.04	ana_telo	101463836477987	69	0.741286983397289	213184624576778
A1GFP-NLS	156.65	ana_telo	100655712050078	72	0.735382888498371	311989643497311
A1GFP-NLS	107.1	ana_telo	101619718309859	72	0.742425844068499	213304122684724
A1GFP-NLS	158.21	ana_telo	104675806451613	75	0.764753388918319	315096594303924
A1GFP-NLS	119.13	ana_telo	105261290322581	75	0.769030889036618	237263493328022
A1GFP-NLS	159.06	ana_telo	0.974614243323442	78	0.712045668178542	316789484166501
A1GFP-NLS	134.03	ana_telo	0.976216617210683	78	0.713216350213028	266938856801434
A1GFP-NLS	153.86	ana_telo	100419062027231	81	0.733653941637633	306432981477793
A1GFP-NLS	142.58	ana_telo	100919818456884	81	0.737312429588015	283967337183828
A1GFP-NLS	53.28	ana_telo	100132547864507	84	0.731560691207147	106114319856602
A1GFP-NLS	146.47	ana_telo	105826215022091	84	0.773158185429922	291714797849034
A1GFP-NLS	51.79	ana_telo	128854990583804	87	0.94140464801247	103146783509261
A1GFP-NLS	139.11	ana_telo	137751412429379	87	100640122158838	277056363274248
A1GFP-NLS	93.67	ana_telo	12927476635514	90	0.944471497503268	186556462856005
A1GFP-NLS	161.38	ana_telo	138233644859813	90	100992437462558	32141007767377
A1GFP-NLS	85.23	ana_telo	126978221415608	93	0.927693116854993	16974706233818
A1GFP-NLS	158.37	ana_telo	137130671506352	93	100186613616017	315415255925115
A1GFP-NLS	78.36	ana_telo	151662337662338	96	110803337113206	156064528978291
A1GFP-NLS	142.21	ana_telo	167487012987013	96	122364723161539	283230432184824
A1GFP-NLS	105.68	ana_telo	138215264187867	99	100979008685042	210476000796654
A1GFP-NLS	169.25	ana_telo	152203522504892	99	111198722595682	337084246166102
A1GFP-NLS	111.31	ana_telo	166655660377358	102	121757343340765	221688906592312
A1GFP-NLS	177.34	ana_telo	186308962264151	102	136115894500633	353196574387572
A1GFP-NLS	127.07	ana_telo	144529531568228	105	105592163855621	253077076279626
A1GFP-NLS	181.57	ana_telo	162309572301426	105	118582124828221	361621190997809
A1GFP-NLS	131.36	ana_telo	126089788732394	108	0.921202296021167	261621190997809
A1GFP-NLS	185.62	ana_telo	142433098591549	108	104060526051333	369687313284206
A1GFP-NLS	120.33	ana_telo	155143776824034	111	113346849781007	239653455486955
A1GFP-NLS	174.51	ana_telo	177609442060086	111	129760091967507	347560246962756
A1GFP-NLS	97.11	ana_telo	146506097560976	114	10703622776362	193407687711611
A1GFP-NLS	162.93	ana_telo	170298780487805	114	124418978865865	324497112129058
A1GFP-NLS	116.13	ana_telo	182265664160401	117	133161892012313	231288587930691
A1GFP-NLS	175.17	ana_telo	211135338345865	117	154253853869332	348874726150169
A1GFP-NLS	48.52	meta	131969298245614	-12	117935228941515	105777196424678
A1GFP-NLS	67.5	meta	101031932773109	-9	0.902878493740599	147155003270111
A1GFP-NLS	75.77	early_ana	126913402061856	-6	113416994156131	165184216263353
A1GFP-NLS	67.98	early_ana	117292220113852	-3	104818961804591	148201438848921
A1GFP-NLS	45.87	ana_telo	111899810964083	0	1	1
A1GFP-NLS	45983	ana_telo	1084404536862	0	0.969085226792802	0.482014388489209
A1GFP-NLS	35.74	ana_telo	0.995527272727273	3	0.889659476767849	0.779158491388707
A1GFP-NLS	40.13	ana_telo	103478181818182	3	0.924739558777234	0.874863745367343
A1GFP-NLS	42.18	ana_telo	114462167689162	6	102289866893432	0.919555264879006
A1GFP-NLS	26.28	ana_telo	106664621676892	6	0.953215387567801	0.5729234793983
A1GFP-NLS	51.05	ana_telo	0.992617328519856	9	0.887058986041059	111292783954654
A1GFP-NLS	30.52	ana_telo	0.937039711191336	9	0.837391683791228	0.665358622193155
A1GFP-NLS	49	ana_telo	0.962818671454219	12	0.860429220709997	106823632003488
A1GFP-NLS	30.13	ana_telo	0.93342908438061	12	0.834165023460332	0.656856333115326
A1GFP-NLS	54.21	ana_telo	0.878517915309446	15	0.785093297066809	118181818181818
A1GFP-NLS	27.43	ana_telo	0.855342019543974	15	0.764382005809212	0.597994331807281
A1GFP-NLS	62.92	ana_telo	0.95862676056338	18	0.856683092048364	137170263788969
A1GFP-NLS	31.58	ana_telo	0.924524647887324	18	0.826207515385413	0.688467407891868
A1GFP-NLS	70.73	ana_telo	0.972777777777778	21	0.869329241396141	154196642685851
A1GFP-NLS	42.28	ana_telo	0.948207885304659	21	0.847372195837766	0.921735339001526
A1GFP-NLS	64.33	ana_telo	0.921384615384615	24	0.823401404744425	140244168301722
A1GFP-NLS	44.36	ana_telo	0.889965811965812	24	0.79532378499859	0.967080880749946
A1GFP-NLS	77.66	ana_telo	0.870971993410214	27	0.778349834469134	169304556354916
A1GFP-NLS	57.37	ana_telo	0.838797364085667	27	0.749596765945297	125070852408982
A1GFP-NLS	98.32	ana_telo	0.83873786407767	30	0.7495435933729	214344887726183
A1GFP-NLS	68.71	ana_telo	0.816941747572816	30	0.730065350901293	149792892958361
A1GFP-NLS	102.32	ana_telo	0.84814502529511	33	0.757950364694846	223065184216263
A1GFP-NLS	75.2	ana_telo	0.834148397976391	33	0.74544218688996	163941574013516
A1GFP-NLS	121.96	ana_telo	0.714222222222222	36	0.638269373351729	265881839982559
A1GFP-NLS	89.81	ana_telo	0.714622222222222	36	0.638626835975262	195792456943536
A1GFP-NLS	142.89	ana_telo	0.787736486486486	39	0.703965877779123	311510791366906
A1GFP-NLS	105	ana_telo	0.792601351351351	39	0.708313396173436	228907782864617
A1GFP-NLS	114.04	ana_telo	0.69661514683153	42	0.622534694947006	2486156529322
A1GFP-NLS	92.99	ana_telo	0.692194744976816	42	0.618584373836872	20272509265315
A1GFP-NLS	147.28	ana_telo	0.744576271186441	45	0.66539546829568	32108131676477
A1GFP-NLS	120.39	ana_telo	0.765271186440678	45	0.683889615047081	262459123610203
A1GFP-NLS	152.34	ana_telo	0.653918918918919	48	0.584378930835558	332112491824722
A1GFP-NLS	128.75	ana_telo	0.667177177177177	48	0.596227260286726	280684543274471
A1GFP-NLS	162.94	ana_telo	0.62777304964539	51	0.561013503272932	355221277523436
A1GFP-NLS	136.68	ana_telo	0.622	51	0.555854379592872	297972531066056
A1GFP-NLS	166.24	ana_telo	0.498228571428571	54	0.445245230654134	362415522127752
A1GFP-NLS	143.78	ana_telo	0.493702857142857	54	0.44120079639931	313451057335949
A1GFP-NLS	174.41	ana_telo	0.645177514792899	57	0.576567117704948	380226727708742
A1GFP-NLS	148.45	ana_telo	0.63896449704142	57	0.571014813641206	323632003488119
A1GFP-NLS	173.68	ana_telo	0.553190416141236	60	0.494362243667057	378635273599302
A1GFP-NLS	152.88	ana_telo	0.532282471626734	60	0.475677721919998	333289731850883
A1GFP-NLS	152.56	ana_telo	0.632964071856287	63	0.565652494318737	332592108131677
A1GFP-NLS	177.22	ana_telo	0.668173652694611	63	0.597117767168595	386352735993024
A1GFP-NLS	157.58	ana_telo	0.538261421319797	66	0.481020849528124	343536080226728
A1GFP-NLS	181.99	ana_telo	0.571852791878173	66	0.511039998147739	396751689557445
A1GFP-NLS	161.23	ana_telo	0.518484107579462	69	0.463346723388016	351493350773926
A1GFP-NLS	186.3	ana_telo	0.557713936430318	69	0.4984047172424	406147809025507
A1GFP-NLS	187.02	ana_telo	0.519786995515695	72	0.464511057737652	407717462393721
A1GFP-NLS	156.78	ana_telo	0.48152466367713	72	0.430317673933951	341792020928712
A1GFP-NLS	162.47	ana_telo	0.621477272727273	75	0.55538724093712	354196642685851
A1GFP-NLS	191.95	ana_telo	0.668011363636364	75	0.596972736487266	418465227817746
A1GFP-NLS	158.35	ana_telo	0.745953177257525	78	0.666625949436999	345214737301068
A1GFP-NLS	194.34	ana_telo	0.79876254180602	78	0.713819384433458	423675604970569
A1GFP-NLS	156.72	ana_telo	0.731326860841424	81	0.653555045840213	34166121648136
A1GFP-NLS	200.74	ana_telo	0.790485436893204	81	0.706422495339988	437628079354698
A1GFP-NLS	203.82	ana_telo	0.667791327913279	84	0.596776100120154	44434270765206
A1GFP-NLS	157.12	ana_telo	0.621056910569106	84	0.555011581537389	342533246130368
A1GFP-NLS	157.93	ana_telo	0.657414285714286	87	0.587502588297758	34429910616961
A1GFP-NLS	206.71	ana_telo	0.711028571428571	87	0.635415346373367	450643121866143
A1GFP-NLS	161.52	ana_telo	0.764299674267101	90	0.683021416821179	352125572269457
A1GFP-NLS	196.04	ana_telo	0.8264332247557	90	0.738547471738772	427381730978853
A1GFP-NLS	161.64	ana_telo	0.757816455696202	93	0.677227646022961	35238718116416
A1GFP-NLS	201.77	ana_telo	0.814335443037975	93	0.727736209759421	439873555700894
A1GFP-NLS	164.94	ana_telo	0.778368336025848	96	0.695593968675858	359581425768476
A1GFP-NLS	198.62	ana_telo	0.833441033925687	96	0.744810046366567	433006322214955
A1GFP-NLS	166.65	ana_telo	0.876193895870736	99	0.783016421852555	363309352517986
A1GFP-NLS	201.65	ana_telo	0.942836624775583	99	0.842572133636767	439611946806191
A1GFP-NLS	161.84	ana_telo	0.731054977711738	102	0.653312075698133	352823195988664
A1GFP-NLS	219.4	ana_telo	0.791292719167905	102	0.707143928439602	478308262480924
A1GFP-NLS	156.64	ana_telo	0.62467680608365	105	0.558246524906244	341486810551559
A1GFP-NLS	216.34	ana_telo	0.677034220532319	105	0.60503607173173	471637235666013
A1GFP-NLS	165.54	ana_telo	0.687510259917921	108	0.614398053039245	360889470241988
A1GFP-NLS	212.32	ana_telo	0.739028727770178	108	0.660437869736337	462873337693482
A1GFP-NLS	163.99	ana_telo	0.694344262295082	111	0.620505304086661	357510355352082
A1GFP-NLS	204.51	ana_telo	0.748210382513661	111	0.668643115718772	445846958796599
A1GFP-NLS	159.25	ana_telo	0.656880616174583	114	0.587025671013354	347176804011336
A1GFP-NLS	226.1	ana_telo	0.700654685494223	114	0.626144655167573	492914759101809
A1GFP-NLS	163.39	ana_telo	0.693058510638298	117	0.619356283685548	35620231087857
A1GFP-NLS	203.49	ana_telo	0.73626329787234	117	0.657966525170147	443623283191629
A1GFP-NLS	163.6	ana_telo	0.693453333333333	120	0.619709119576542	356660126444299
A1GFP-NLS	219.34	ana_telo	0.74264	120	0.663665106850242	478177458033573
A1GFP-NLS	43.86	early_ana	121158154859967	-6	124829999108554	111206896551724
A1GFP-NLS	63.66	early_ana	100899725274725	-3	103957613341461	161409736308316
A1GFP-NLS	39.44	ana_telo	0.97058524173028	0	1	1
A1GFP-NLS	32.02	ana_telo	0.955394402035623	0	0.984348783557046	0.811866125760649
A1GFP-NLS	36.61	ana_telo	0.909125151883354	3	0.936677287883174	0.928245436105477
A1GFP-NLS	30.86	ana_telo	0.910255164034022	3	0.937841546417184	0.782454361054767
A1GFP-NLS	35.65	ana_telo	0.908621951219512	6	0.936158837115321	0.903904665314402
A1GFP-NLS	25.47	ana_telo	0.91490243902439	6	0.942629662690293	0.64579107505071
A1GFP-NLS	35.75	ana_telo	0.91444578313253	9	0.942159167289965	0.906440162271805
A1GFP-NLS	36.43	ana_telo	0.899975903614458	9	0.927250760592706	0.92368154158215
A1GFP-NLS	39.18	ana_telo	0.90102998696219	12	0.928336789209681	0.993407707910751
A1GFP-NLS	33.14	ana_telo	0.909374185136897	12	0.936933868390312	0.84026369168357
A1GFP-NLS	33.58	ana_telo	0.861853856562923	15	0.887973378851795	0.851419878296146
A1GFP-NLS	23.89	ana_telo	0.733181299885975	18	0.755401244901395	0.605730223123732
A1GFP-NLS	45867	ana_telo	0.690148232611174	18	0.711064008536575	0.753042596348884
A1GFP-NLS	21.94	ana_telo	0.772933333333333	21	0.796358011744966	0.556288032454361
A1GFP-NLS	34.92	ana_telo	0.724824242424242	21	0.74679091671751	0.885395537525355
A1GFP-NLS	41.6	ana_telo	0.70390452876377	24	0.72523720586242	105476673427992
A1GFP-NLS	30.91	ana_telo	0.756730506155951	27	0.779664138316088	0.783722109533469
A1GFP-NLS	38.36	ana_telo	0.685990099009901	30	0.706779857673267	0.972616632860041
A1GFP-NLS	40.47	ana_telo	0.69	33	0.710911283557047	102611561866126
A1GFP-NLS	55.62	ana_telo	0.61354657687991	36	0.632140847089462	141024340770791
A1GFP-NLS	76.2	meta	145162729658793	-30	1289874388709	207629427792916
A1GFP-NLS	60.49	meta	110941767068273	-27	0.98579672837405	164822888283379
A1GFP-NLS	68.23	meta	0.879138211382114	-24	0.781177004361008	18591280653951
A1GFP-NLS	57.94	meta	0.937841105354059	-21	0.833338712573227	157874659400545
A1GFP-NLS	44.89	meta	0.98687265917603	-18	0.876906745264693	122316076294278
A1GFP-NLS	43.74	meta	0.97709323583181	-15	0.86821703011694	119182561307902
A1GFP-NLS	47.58	meta	110267489711934	-12	0.979805293142208	129645776566757
A1GFP-NLS	58.47	meta	103544230769231	-9	0.920064342147174	159318801089918
A1GFP-NLS	49.02	meta	101488636363636	-6	0.901798919723782	133569482288828
A1GFP-NLS	85.94	early_ana	100272401433692	-3	0.890991804905292	2341689373297
A1GFP-NLS	36.7	ana_telo	112540206185567	0	1	1
A1GFP-NLS	34.35	ana_telo	109249484536082	0	0.970759591073976	0.935967302452316
A1GFP-NLS	37.15	ana_telo	131880829015544	3	11718552283269	101226158038147
A1GFP-NLS	38.32	ana_telo	130862694300518	3	116280837521071	10441416893733
A1GFP-NLS	38.07	ana_telo	0.9936	6	0.882884467406838	103732970027248
A1GFP-NLS	34.11	ana_telo	0.99098	6	0.880556410538273	0.929427792915531
A1GFP-NLS	39.4	ana_telo	105281385281385	9	0.935500198993656	107356948228883
A1GFP-NLS	39.68	ana_telo	104257575757576	9	0.92640292115394	108119891008174
A1GFP-NLS	37.84	ana_telo	0.979063136456212	12	0.869967427322676	103106267029973
A1GFP-NLS	76.92	early_ana	0.975513905683192	-6	106801180775689	266067104808025
A1GFP-NLS	80.62	early_ana	100165149544863	-3	109662775503674	278865444482878
A1GFP-NLS	37.65	ana_telo	0.911879432624114	0	0.998343535258111	130231753718437
A1GFP-NLS	28.91	ana_telo	0.91339243498818	0	1	1
A1GFP-NLS	33.87	ana_telo	102915094339623	3	112673469143583	117156693185749
A1GFP-NLS	45800	ana_telo	0.978051575931232	9	10707900990486	0.812867519889312
A1GFP-NLS	36.12	ana_telo	0.727964796479648	15	0.796990174862865	124939467312349
A1GFP-NLS	23.26	ana_telo	0.754906490649065	15	0.826486471457183	0.804565894154272
A1GFP-NLS	37.13	ana_telo	0.958591549295775	21	104948487920001	128433068142511
A1GFP-NLS	52.58	ana_telo	0.919521126760563	21	100670981227523	18187478381183
A1GFP-NLS	36.58	ana_telo	0.902826379542396	24	0.988432074712858	126530612244898
A1GFP-NLS	55.22	ana_telo	0.850148048452221	24	0.930758801897919	191006572120374
A1GFP-NLS	45.89	ana_telo	0.772777167947311	27	0.84605164039629	158734002075406
A1GFP-NLS	52.66	ana_telo	0.766520307354555	27	0.839201506376035	182151504669664
A1GFP-NLS	44.25	ana_telo	0.777211428571429	30	0.850906356128827	153061224489796
A1GFP-NLS	56.76	ana_telo	0.774845714285714	30	0.848316325606245	196333448633691
A1GFP-NLS	47.37	ana_telo	0.866791510611735	33	0.948980391569536	163853337945348
A1GFP-NLS	55.3	ana_telo	0.870786516853933	33	0.95335420296666	191283292978208
A1GFP-NLS	54.81	ana_telo	0.715350318471338	36	0.783179596271339	189588377723971
A1GFP-NLS	40.93	meta	0.986295503211991	-39	0.969612788944928	0.854310164892507
A1GFP-NLS	60.22	meta	110440298507463	-36	108572253953301	125694009601336
A1GFP-NLS	38.11	meta	113067669172932	-33	111155183907094	0.795449801711543
A1GFP-NLS	56.51	meta	110647783251232	-30	10877622919238	117950323523273
A1GFP-NLS	50.83	meta	14253164556962	-27	140120791308084	106094761010228
A1GFP-NLS	56.14	meta	155505154639175	-24	15287485970885	117178042162388
A1GFP-NLS	61.15	meta	135294117647059	-21	133005682690832	127635149238155
A1GFP-NLS	45.38	meta	165860714285714	-18	163055260042489	0.947192652890837
A1GFP-NLS	77.29	meta	11483709273183	-15	112894678517159	161323314548111
A1GFP-NLS	61.37	meta	113419902912621	-12	111501459782416	128094343560843
A1GFP-NLS	64.55	meta	110850602409639	-9	108975617762229	134731788770612
A1GFP-NLS	69.69	meta	108080568720379	-6	106252437861106	145460237946149
A1GFP-NLS	78.28	early_ana	107514874141876	-3	105696311734436	163389689000209
A1GFP-NLS	47.91	ana_telo	101720554272517	0	1	1
A1GFP-NLS	35.74	ana_telo	10543648960739	0	10365308207515	0.745982049676477
A1GFP-NLS	41.04	ana_telo	100156028368794	3	0.984619372997796	0.856606136505949
A1GFP-NLS	27.15	ana_telo	106869976359338	3	10506232208785	0.56668753913588
A1GFP-NLS	38.84	ana_telo	0.900043103448276	6	0.884819307056657	0.810686704237111
A1GFP-NLS	29.61	ana_telo	0.951939655172414	6	0.93583805355808	0.618033813400125
A1GFP-NLS	47.42	ana_telo	0.890794701986755	9	0.875727337859612	0.989772490085577
A1GFP-NLS	39.51	ana_telo	0.9360706401766	9	0.92023745532176	0.824671258609894
A1GFP-NLS	45.09	ana_telo	106402116402116	12	104602375756877	0.941139636819036
A1GFP-NLS	43.12	meta	107937677053824	-33	0.876191754144468	172342126298961
A1GFP-NLS	42.09	meta	105050139275766	-30	0.852751961293882	168225419664269
A1GFP-NLS	50.75	meta	0.909327146171694	-27	0.738152764671836	202837729816147
A1GFP-NLS	36.01	meta	123515358361775	-24	100264468775643	14392486011191
A1GFP-NLS	33.01	meta	106051724137931	-21	0.860882397497982	13193445243805
A1GFP-NLS	37.53	meta	108793785310734	-18	0.8831412736805	45778
A1GFP-NLS	43.18	meta	0.980443349753695	-15	0.79588184766251	172581934452438
A1GFP-NLS	44.54	meta	0.978564476885645	-12	0.794356659276948	178017585931255
A1GFP-NLS	42.75	meta	0.991102564102564	-9	0.80453454056184	170863309352518
A1GFP-NLS	27.38	meta	107968390804598	-6	0.876441075196222	109432454036771
A1GFP-NLS	26.79	early_ana	1104375	-3	0.896484244329969	107074340527578
A1GFP-NLS	45713	ana_telo	12318956043956	0	1	1
A1GFP-NLS	29.89	ana_telo	121977464788732	3	0.990160727528347	119464428457234
A1GFP-NLS	45711	ana_telo	104160563380282	3	0.845530765826426	0.920063948840927
A1GFP-NLS	32.87	ana_telo	110992366412214	6	0.900988411811646	131374900079936
A1GFP-NLS	21.94	ana_telo	0.939516539440204	6	0.76265921892071	0.876898481215028
A1GFP-NLS	37.25	ana_telo	113628787878788	9	0.922389750181285	148880895283773
A1GFP-NLS	25.79	ana_telo	0.923863636363636	9	0.749952863754967	103077537969624
A1GFP-NLS	30.94	ana_telo	133053824362606	12	108007386249167	123661071143086
A1GFP-NLS	23.95	ana_telo	104447592067989	12	0.847860741570173	0.957234212629896
A1GFP-NLS	25.33	ana_telo	0.973690987124464	15	0.790400569374693	101239008792966
A1GFP-NLS	24.19	ana_telo	123644736842105	18	100369492675289	0.966826538768985
A1GFP-NLS	22.77	ana_telo	0.963184210526316	18	0.781871618901408	0.910071942446043
A1GFP-NLS	43.47	ana_telo	0.789433551198257	21	0.640828288031414	173741007194245
A1GFP-NLS	44.92	meta	0.895080971659919	-15	0.98876715278288	117070628094866
A1GFP-NLS	42.42	meta	0.947130434782609	-12	104626452015542	110555121188428
A1GFP-NLS	41.98	meta	105386255924171	-9	116416806425175	109408391972895
A1GFP-NLS	48.9	meta	0.832040816326531	-6	0.919128721318528	127443315089914
A1GFP-NLS	107.49	early_ana	0.964989604989605	-3	106599297091657	280140734949179
A1GFP-NLS	38.37	ana_telo	0.905249500998004	0	1	1
A1GFP-NLS	30.46	ana_telo	0.911152263374486	3	10065205916932	0.793849361480323
A1GFP-NLS	51.58	ana_telo	0.837046332046332	6	0.924658153496378	134427938493615
A1GFP-NLS	43.62	ana_telo	0.894227799227799	6	0.987824680645442	113682564503518
A1GFP-NLS	57.96	ana_telo	0.905275423728814	9	100002863600674	151055512118843
A1GFP-NLS	51.25	ana_telo	0.965444915254237	9	106649593751763	133567891581965
A1GFP-NLS	55.78	ana_telo	0.981774193548387	12	108453436590246	14537399009643
A1GFP-NLS	21.49	ana_telo	0.98852534562212	12	109199214639976	0.560072973677352
A1GFP-NLS	60.41	ana_telo	101540476190476	15	112168497280066	157440708887151
A1GFP-NLS	35.27	ana_telo	101183333333333	15	111773973055806	0.919207714360177
A1GFP-NLS	62.23	ana_telo	0.965639269406393	18	106671063429675	162183997915038
A1GFP-NLS	42.07	ana_telo	0.971461187214612	18	107314191959632	109642950221527
A1GFP-NLS	60.76	ana_telo	0.987347417840376	21	109069092747564	158352879854053
A1GFP-NLS	41.48	ana_telo	0.988474178403756	21	109193562361979	108105290591608
A1GFP-NLS	68.46	ana_telo	0.888648068669528	24	0.981660931809215	17842064112588
A1GFP-NLS	61.04	ana_telo	0.91412017167382	24	100979914450771	159082616627574
A1GFP-NLS	48.35	ana_telo	0.882829787234043	27	0.975233663493607	126009903570498
A1GFP-NLS	45.18	ana_telo	0.866829787234043	27	0.957558978246765	117748240813135
A1GFP-NLS	67.39	ana_telo	0.974855072463768	30	107689103544274	175632004169924
A1GFP-NLS	58.74	ana_telo	10007729468599	30	110552167745642	153088350273651
A1GFP-NLS	76.81	meta	0.959935064935065	-24	0.898321899847685	20570433851098
A1GFP-NLS	66.67	meta	102239436619718	-21	0.956772268234569	178548473486877
A1GFP-NLS	67.31	meta	112567049808429	-18	105341965032809	180262453133369
A1GFP-NLS	76.53	meta	11028624535316	-15	103207553376978	20495447241564
A1GFP-NLS	63.38	meta	0.988523489932886	-12	0.925075384740366	169737546866631
A1GFP-NLS	62.53	meta	114352490421456	-9	107012807636801	167461167648634
A1GFP-NLS	64.48	meta	104257839721254	-6	0.975660792834438	172683449384039
A1GFP-NLS	62.88	early_ana	10493661971831	-3	0.982012919752264	168398500267809
A1GFP-NLS	37.34	ana_telo	106858695652174	0	1	1
A1GFP-NLS	46.78	ana_telo	107014492753623	0	100145797307836	125281199785753
A1GFP-NLS	35.65	ana_telo	101142361111111	3	0.946505668011617	0.954740224959828
A1GFP-NLS	41.03	ana_telo	0.997152777777778	3	0.933150804145616	109882163899304
A1GFP-NLS	34	ana_telo	123849137931034	6	11589991546796	0.910551687198714
A1GFP-NLS	39.01	ana_telo	123215517241379	6	115306963545996	104472415640064
A1GFP-NLS	40.81	ana_telo	1062156133829	9	0.993981937872728	109292983395822
A1GFP-NLS	42.28	ana_telo	105728624535316	9	0.989424621833899	113229780396358
A1GFP-NLS	46.43	ana_telo	0.904069400630915	12	0.846041957664979	124343867166577
A1GFP-NLS	48.11	ana_telo	0.894447949526814	12	0.837038056723292	128843063738618
A1GFP-NLS	50.63	ana_telo	0.905301587301587	15	0.84719505677699	135591858596679
A1GFP-NLS	51.15	ana_telo	0.894984126984127	15	0.837539819779673	136984467059454
A1GFP-NLS	56.18	ana_telo	101378091872792	18	0.948711672494849	150455275843599
A1GFP-NLS	63.05	ana_telo	100494699646643	18	0.940444753076101	168853776111409
A1GFP-NLS	61.94	ana_telo	0.976013513513513	21	0.913368357677175	165881092662025
A1GFP-NLS	68.26	ana_telo	0.961655405405405	21	0.899931820743538	18280664167113
A1GFP-NLS	68.98	meta	135596153846154	-15	0.997967684859165	214824042354407
A1GFP-NLS	56.59	meta	162869186046512	-12	119869317767042	176237932108377
A1GFP-NLS	76.53	meta	125918552036199	-9	0.926741963484888	238336966677048
A1GFP-NLS	61	meta	115105476673428	-6	0.847159324302986	18997197134849
A1GFP-NLS	54.35	early_ana	202367132867133	-3	148939223827939	169261912176892
A1GFP-NLS	32.11	ana_telo	135872289156627	0	1	1
A1GFP-NLS	46.63	ana_telo	137850602409639	0	10145600936386	145219557770165
A1GFP-NLS	44.42	ana_telo	0.963400735294118	3	0.709048726030925	138336966677048
A1GFP-NLS	54.14	ana_telo	0.977959558823529	3	0.719763805330596	168607910308315
A1GFP-NLS	44.61	ana_telo	122546987951807	6	0.901927749303913	138928682653379
A1GFP-NLS	52.85	ana_telo	122959036144578	6	0.904960363204279	164590470258486
A1GFP-NLS	48.12	ana_telo	0.913030303030303	9	0.671976831109253	149859856742448
A1GFP-NLS	52.3	ana_telo	0.908238636363636	9	0.668450235144462	162877608221738
A1GFP-NLS	53.75	ana_telo	0.969631901840491	12	0.713634772667108	16739333540953
A1GFP-NLS	59.42	ana_telo	0.989672801635992	12	0.728384579209632	185051385861102
A1GFP-NLS	62.29	ana_telo	0.804266666666667	15	0.591928399572003	193989411398318
A1GFP-NLS	64.09	ana_telo	0.8143	15	0.599312784861757	199595141700405
A1GFP-NLS	64.05	ana_telo	0.93574144486692	18	0.688691896394152	199470569915914
A1GFP-NLS	66.62	ana_telo	0.936083650190114	18	0.688943754462723	207474307069449
A1GFP-NLS	65.68	ana_telo	0.82765391014975	21	0.609141065692704	204546870133915
A1GFP-NLS	69.74	ana_telo	0.833394342762063	21	0.613365939394284	217190906259732
A1GFP-NLS	71.19	ana_telo	0.935992438563327	24	0.688876624051252	221706633447524
A1GFP-NLS	69.31	ana_telo	0.926918714555766	24	0.682198497066064	215851759576456
A1GFP-NLS	68.9	ana_telo	0.803852327447833	27	0.591623452020589	214574898785425
A1GFP-NLS	75.37	ana_telo	0.795296950240771	27	0.585326820632271	234724384926814
A1GFP-NLS	62.68	ana_telo	0.8775	30	0.645827052334756	195203986297104
A1GFP-NLS	90.16	ana_telo	0.872412587412587	30	0.642082791736078	280784802242292
A1GFP-NLS	93.05	meta	0.950960698689956	-27	103650458316801	25203141928494
A1GFP-NLS	88.82	meta	0.786498194945848	-24	0.857247817746594	240574214517876
A1GFP-NLS	96.17	meta	103334905660377	-21	112630420442996	260482123510292
A1GFP-NLS	81.36	meta	122921787709497	-18	133979244891632	220368364030336
A1GFP-NLS	79.19	meta	0.873754940711462	-15	0.952353763789346	214490790899242
A1GFP-NLS	75.54	meta	0.935252100840336	-12	101938291485017	204604550379198
A1GFP-NLS	74.86	meta	107892682926829	-9	117598193593079	202762730227519
A1GFP-NLS	68.59	meta	108813725490196	-6	118602088748303	185780065005417
A1GFP-NLS	120.08	early_ana	0.89328125	-3	0.973636566641038	325243770314193
A1GFP-NLS	36.92	ana_telo	0.91746887966805	0	1	1
A1GFP-NLS	42.37	ana_telo	0.940912863070539	0	102555289222559	1147616468039
A1GFP-NLS	45.01	ana_telo	0.72328947368421	3	0.788353141684657	121912242686891
A1GFP-NLS	43.13	ana_telo	0.750493421052632	3	0.818004226284131	116820151679307
A1GFP-NLS	41.51	ana_telo	104837320574163	6	114267985429756	112432286023835
A1GFP-NLS	40.26	ana_telo	106703349282297	6	116301873171876	109046587215601
A1GFP-NLS	48.52	ana_telo	0.859717741935484	9	0.937053845626392	131419284940412
A1GFP-NLS	36.25	ana_telo	0.917903225806452	9	10004734178434	0.981852654387866
A1GFP-NLS	53.73	ana_telo	0.981872146118721	12	10701966768333	145530877573131
A1GFP-NLS	46.2	ana_telo	10234703196347	12	111553682344517	125135427952329
A1GFP-NLS	55.5	ana_telo	0.684839743589744	15	0.746444657433532	15032502708559
A1GFP-NLS	45.52	ana_telo	0.713717948717949	15	0.777920608027795	12329360780065
A1GFP-NLS	54.14	ana_telo	0.906816326530612	18	0.988389194038612	146641386782232
A1GFP-NLS	60.62	ana_telo	0.861142857142857	18	0.938607157394186	164192849404117
A1GFP-NLS	41.59	ana_telo	0.822538461538462	21	0.896530094662246	112648970747562
A1GFP-NLS	49.84	ana_telo	0.801615384615385	21	0.873724877627913	134994582881907
A1GFP-NLS	55.11	meta	0.99210970464135	-36	0.927666694572694	15936957779063
A1GFP-NLS	39.89	meta	0.926039215686274	-33	0.865887849137537	115355696934644
A1GFP-NLS	61.57	meta	106279545454545	-30	0.993761014243353	178050896471949
A1GFP-NLS	61.08	meta	0.897329545454545	-27	0.839043030705116	176633892423366
A1GFP-NLS	66.22	meta	0.9964375	-24	0.931713375697134	191497975708502
A1GFP-NLS	73.27	meta	109774266365688	-21	10264382089218	211885482938115
A1GFP-NLS	61.97	meta	120422110552764	-18	112600028734054	179207634470792
A1GFP-NLS	59.82	meta	113412177985948	-15	106045430040973	17299016772701
A1GFP-NLS	63.21	meta	115171764705882	-12	107690721875796	182793522267206
A1GFP-NLS	59.63	meta	103612765957447	-9	0.968825439985248	172440717177559
A1GFP-NLS	57.99	meta	101433609958506	-6	0.948449362289015	167698091382302
A1GFP-NLS	69.97	early_ana	107106382978723	-3	100149231280252	202342394447658
A1GFP-NLS	34.58	ana_telo	106946784922395	0	1	1
A1GFP-NLS	33.3	ana_telo	107840354767184	0	100835527543383	0.962984384037016
A1GFP-NLS	33.6	ana_telo	120322997416021	3	112507353543477	0.97165991902834
A1GFP-NLS	37.68	ana_telo	120090439276486	3	112289901340773	108964719491035
A1GFP-NLS	32.95	ana_telo	108930120481928	6	101854506950323	0.952862926547137
A1GFP-NLS	39.84	ana_telo	109703614457831	6	102577758216328	115211104684789
A1GFP-NLS	40.38	ana_telo	12456779661017	9	116476429563134	116772700983227
A1GFP-NLS	35.24	ana_telo	127731638418079	9	119434762354723	101908617698091
A1GFP-NLS	41.86	ana_telo	0.953680709534368	12	0.891733875147718	121052631578947
A1GFP-NLS	44.42	ana_telo	0.989756097560976	12	0.925465967283807	128455754771544
A1GFP-NLS	51.41	ana_telo	11844958677686	0	105652532877278	144288520909346
A1GFP-NLS	35.63	ana_telo	112112396694215	0	1	1
A1GFP-NLS	49.97	ana_telo	118559585492228	3	105750647553809	140246982879596
A1GFP-NLS	36.83	ana_telo	111295336787565	3	0.992712135939092	103367948358125
A1GFP-NLS	51.48	ana_telo	0.879352226720648	6	0.784348789830146	14448498456357
A1GFP-NLS	41.59	ana_telo	0.818218623481781	6	0.729819937498492	116727476845355
A1GFP-NLS	37.75	ana_telo	116255555555556	9	103695540353705	105950042099354
A1GFP-NLS	37.7	ana_telo	113624074074074	9	101348358811722	105809710917766
A1GFP-NLS	43.42	ana_telo	0.826964285714286	12	0.737620736063488	121863598091496
A1GFP-NLS	39.88	ana_telo	0.831497252747253	12	0.741663970501987	111928150435027
A1GFP-NLS	55.47	ana_telo	0.94438080495356	15	0.842351811931508	155683412854336
A1GFP-NLS	59.57	ana_telo	0.915510835913313	15	0.816600895983301	167190569744597
A1GFP-NLS	53.6	ana_telo	0.825134770889488	18	0.735988878321843	150435026662924
A1GFP-NLS	52.84	ana_telo	0.805566037735849	18	0.718534311538285	148301992702779
A1GFP-NLS	55.86	ana_telo	0.833777472527473	21	0.743697839946808	156777996070727
A1GFP-NLS	57.52	ana_telo	0.823571428571429	21	0.734594436347399	161436991299467
A1GFP-NLS	49.33	ana_telo	0.938613861386139	24	0.83720791728875	138450743755262
A1GFP-NLS	47.16	ana_telo	0.937277227722772	24	0.836015690824256	132360370474319
A1GFP-NLS	67.85	ana_telo	102220338983051	27	0.911766602063245	190429413415661
A1GFP-NLS	78.72	ana_telo	0.970050847457627	27	0.865248514937583	220937412293011
A1GFP-NLS	73.56	ana_telo	0.98468189233279	30	0.87829885130232	206455234353073
A1GFP-NLS	91.02	ana_telo	0.902169657422512	30	0.804701071446334	255458882963795
A1GFP-NLS	61.86	ana_telo	0.900301587301587	33	0.803034823844813	173617737861353
A1GFP-NLS	97.6	ana_telo	0.818301587301587	33	0.729893938074924	273926466460848
A1GFP-NLS	83.58	ana_telo	0.700025284450063	36	0.624395967877997	234577603143418
A1GFP-NLS	121.23	ana_telo	0.62094816687737	36	0.553862182226821	340246982879596
A1GFP-NLS	101.91	ana_telo	106994011976048	39	0.954345952195391	28602301431378
A1GFP-NLS	142.56	ana_telo	0.932574850299401	39	0.831821348751455	400112264945271
A1GFP-NLS	122.54	ana_telo	0.692281616688396	42	0.617488910326825	343923659837216
A1GFP-NLS	159.42	ana_telo	0.595475880052151	42	0.531141869775831	447431939376929
A1GFP-NLS	135.24	ana_telo	0.733198887343533	45	0.653985561778081	379567779960707
A1GFP-NLS	177.96	ana_telo	0.622378303198887	45	0.555137809511302	499466741509964
A1GFP-NLS	144.95	ana_telo	103572549019608	48	0.923827802041381	406820095425203
A1GFP-NLS	193.55	ana_telo	0.870647058823529	48	0.776584110674404	543222003929273
A1GFP-NLS	131.02	meta	151032069970845	-6	127207551233589	215174905567417
A1GFP-NLS	169.2	early_ana	117122494432071	-3	0.986470337985136	277878140909837
A1GFP-NLS	83.84	ana_telo	123243781094527	0	103802719520627	137690918048941
A1GFP-NLS	60.89	ana_telo	118728855721393	0	1	1
A1GFP-NLS	45.25	ana_telo	107868778280543	3	0.908530429482669	0.743143373296108
A1GFP-NLS	70.86	ana_telo	110576923076923	3	0.931339920738399	116373788799474
A1GFP-NLS	41.26	ana_telo	0.982526766595289	6	0.827538310401027	0.677615371982263
A1GFP-NLS	68.74	ana_telo	104096359743041	6	0.876757036952429	112892100509115
A1GFP-NLS	61.83	ana_telo	108033783783784	9	0.909920196967906	101543767449499
A1GFP-NLS	64.31	ana_telo	0.87708719851577	12	0.738731282455823	105616685826901
A1GFP-NLS	69.06	ana_telo	0.825245614035088	15	0.69506743665718	113417638364263
A1GFP-NLS	91.8	ana_telo	0.946747252747253	18	0.79740282764021	150763672195763
A1GFP-NLS	84.31	ana_telo	0.967648351648352	18	0.815006887558167	13846280177369
A1GFP-NLS	94.28	ana_telo	0.892700421940928	21	0.751881601584473	154836590573165
A1GFP-NLS	107.72	ana_telo	0.93457805907173	21	0.787153260589653	176909180489407
A1GFP-NLS	94.59	ana_telo	0.920164271047228	24	0.775013172203452	15534570537034
A1GFP-NLS	113.2	ana_telo	0.836189516129032	27	0.704284995461608	185909016258827
A1GFP-NLS	114.08	ana_telo	0.838346774193548	27	0.706101957354662	187354245360486
A1GFP-NLS	60.04	meta	108967450271248	-24	0.926698418307588	176796230859835
A1GFP-NLS	55.97	meta	10307652173913	-21	0.876599841719005	164811542991755
A1GFP-NLS	49.49	meta	119979919678715	-18	102035242192203	145730270906949
A1GFP-NLS	39.49	meta	102443686006826	-15	0.871217978871752	116283863368669
A1GFP-NLS	63.42	meta	111884057971015	-12	0.951502299975644	186749116607774
A1GFP-NLS	55.26	meta	111804788213628	-9	0.950828161426864	162720848056537
A1GFP-NLS	55.17	early_ana	122847524752475	-6	104473956762077	162455830388693
A1GFP-NLS	39.87	ana_telo	112508771929825	0	0.956815092337793	117402826855124
A1GFP-NLS	33.96	ana_telo	117586744639376	0	1	1
A1GFP-NLS	39.76	ana_telo	110366935483871	3	0.938600144279466	117078916372203
A1GFP-NLS	45.68	ana_telo	117290322580645	3	0.997479120119873	134511189634865
A1GFP-NLS	36.92	ana_telo	103833976833977	6	0.883041512480195	108716136631331
A1GFP-NLS	34.49	ana_telo	109779922779923	6	0.933607976958665	101560659599529
A1GFP-NLS	57.26	meta	0.933464285714286	-21	0.81935725956606	160978352544279
A1GFP-NLS	55.69	meta	108464435146444	-18	0.952057017092698	15656452066348
A1GFP-NLS	60.06	meta	117205357142857	-15	102878130106015	168850154624684
A1GFP-NLS	52.22	meta	0.964014598540146	-12	0.84617309063637	14680910879955
A1GFP-NLS	56.5	meta	101709923664122	-9	0.892768642566104	158841720551026
A1GFP-NLS	59.06	early_ana	114101265822785	-6	100153484078973	166038796738825
A1GFP-NLS	51.69	early_ana	111845188284519	-3	0.981731903093965	145319089120045
A1GFP-NLS	35.57	ana_telo	113926406926407	0	1	1
A1GFP-NLS	33.69	ana_telo	108680497925311	3	0.953953528926049	0.947146471745853
A1GFP-NLS	36.56	ana_telo	10187109375	6	0.894183328504388	102783244307
A1GFP-NLS	42.28	ana_telo	0.898472222222222	9	0.788642639105267	118864211414113
A1GFP-NLS	45.39	ana_telo	109168067226891	12	0.958233215389741	127607534439134
A1GFP-NLS	62.18	ana_telo	122748815165877	15	107743953730735	174810233342705
A1GFP-NLS	64.64	ana_telo	113951327433628	18	100021874215025	181726173741917
A1GFP-NLS	36.31	ana_telo	109597345132743	18	0.962001243518016	102080404835536
A1GFP-NLS	67.17	ana_telo	113176991150442	21	0.993421930909757	18883890919314
A1GFP-NLS	34.76	ana_telo	110776785714286	21	0.972353896720753	0.977228001124543
A1GFP-NLS	84.17	meta	117861979166667	-36	130506185837028	341460446247465
A1GFP-NLS	83.12	meta	10750234741784	-33	119035175119452	337200811359026
A1GFP-NLS	61.56	meta	102892376681614	-30	113930647757372	24973630831643
A1GFP-NLS	72.13	meta	100495594713656	-27	111276739557859	292616632860041
A1GFP-NLS	81.3	meta	0.902316602316602	-24	0.999116924884203	329817444219067
A1GFP-NLS	75.82	meta	105363431151242	-21	116666796395862	307586206896552
A1GFP-NLS	79.74	meta	108891203703704	-18	120573027595928	323488843813387
A1GFP-NLS	75.28	meta	110874109263658	-15	122768658819282	305395537525355
A1GFP-NLS	57.14	meta	0.897037037037037	-12	0.993270969026467	231805273833671
A1GFP-NLS	72.17	meta	0.987589852008457	-9	109353826966304	292778904665314
A1GFP-NLS	79.6	meta	11435960591133	-6	126628078764982	322920892494929
A1GFP-NLS	82.84	early_ana	109979069767442	-3	121777599686808	33606490872211
A1GFP-NLS	43.57	ana_telo	0.91063829787234	0	100833137007132	176754563894523
A1GFP-NLS	24.65	ana_telo	0.903114119922631	0	1	1
A1GFP-NLS	39.42	ana_telo	116716883116883	3	129238244140045	159918864097363
A1GFP-NLS	21.36	ana_telo	115246753246753	3	127610399067425	0.866531440162272
A1GFP-NLS	43.1	ana_telo	108935	6	120621522349061	174847870182556
A1GFP-NLS	43.07	ana_telo	107345	6	118860947505943	1747261663286
A1GFP-NLS	47.15	ana_telo	0.954017857142857	9	105636467872364	191277890466531
A1GFP-NLS	48.68	ana_telo	0.910334821428571	9	100799533674278	197484787018256
A1GFP-NLS	55.06	ana_telo	0.917142857142857	12	10155337370004	223367139959432
A1GFP-NLS	54.01	ana_telo	101511520737327	12	112401653897321	219107505070994
A1GFP-NLS	64.43	ana_telo	0.866430107526882	15	0.959380534988323	261379310344828
A1GFP-NLS	55.5	ana_telo	0.951505376344086	15	105358265954872	225152129817444
A1GFP-NLS	75.35	ana_telo	0.864254859611231	18	0.956971926964525	305679513184584
A1GFP-NLS	55.41	ana_telo	0.952483801295896	18	105466604970975	224787018255578
A1GFP-NLS	81.77	ana_telo	0.79896	21	0.884672249469919	331724137931035
A1GFP-NLS	62.11	ana_telo	0.8656	21	0.958461373712278	251967545638945
A1GFP-NLS	86.55	ana_telo	0.825424430641822	24	0.913975778290938	351115618661258
A1GFP-NLS	76.92	ana_telo	0.889792960662526	24	0.985249749764464	312048681541582
A1GFP-NLS	73.58	meta	0.908794178794179	-36	0.938051466834661	318115002161695
A1GFP-NLS	75.81	meta	107709273182957	-33	111176814353089	327756160830091
A1GFP-NLS	52.45	meta	116254010695187	-30	119996637085338	226761781236489
A1GFP-NLS	67.56	meta	0.936781857451404	-27	0.966940167522138	292088197146563
A1GFP-NLS	74.3	meta	116889763779528	-24	120652857302441	321227842628621
A1GFP-NLS	64.3	meta	105192399049881	-21	108578913169893	277993947254648
A1GFP-NLS	73.66	meta	0.898467741935484	-18	0.927392585573639	318460873324687
A1GFP-NLS	64.96	meta	0.992607709750567	-15	102456325078837	28084738434933
A1GFP-NLS	63.45	meta	0.961615720524017	-12	0.992573520184393	27431906614786
A1GFP-NLS	61.81	meta	102318077803204	-9	105612057390539	267228707306528
A1GFP-NLS	58.28	meta	0.96294623655914	-6	0.993946870220647	251967142239516
A1GFP-NLS	79.17	early_ana	104947126436782	-3	108325744366813	342282749675746
A1GFP-NLS	42.9	ana_telo	0.979273127753304	0	101079938159331	185473411154345
A1GFP-NLS	23.13	ana_telo	0.968810572687225	0	1	1
A1GFP-NLS	42.29	ana_telo	0.895684210526316	3	0.92451944247669	182836143536533
A1GFP-NLS	39.78	ana_telo	0.873852631578947	3	0.901985028048476	171984435797665
A1GFP-NLS	41.36	ana_telo	0.909539473684211	6	0.938820755394306	178815391266753
A1GFP-NLS	41.99	ana_telo	0.887565789473684	6	0.916139660833604	181539126675313
A1GFP-NLS	47.49	ana_telo	105875968992248	9	109284489638233	205317769130999
A1GFP-NLS	49.97	ana_telo	0.991343669250646	9	102325851636912	216039775183744
A1GFP-NLS	59.1	ana_telo	0.841902654867257	12	0.869006468965384	255512321660182
A1GFP-NLS	45.73	ana_telo	0.944601769911504	12	0.97501183052888	197708603545179
A1GFP-NLS	61.51	ana_telo	0.811694915254237	15	0.837826235734411	265931690445309
A1GFP-NLS	51.48	ana_telo	0.89760593220339	15	0.926503031148461	222568093385214
A1GFP-NLS	67.54	ana_telo	0.82426724137931	18	0.850803309353871	292001729355815
A1GFP-NLS	57.43	ana_telo	0.901034482758621	18	0.930041958831424	248292261132728
A1GFP-NLS	74.65	ana_telo	0.781991786447639	21	0.807166858510431	32274102896671
A1GFP-NLS	65.86	ana_telo	0.84517453798768	21	0.872383685536574	284738434932987
A1GFP-NLS	83.11	ana_telo	0.793389121338912	24	0.818931113786527	359316904453091
A1GFP-NLS	75.84	ana_telo	0.850941422594142	24	0.878336226486314	327885862516213
A1GFP-NLS	90.19	meta	45292	-33	115790456625268	220891501347049
A1GFP-NLS	64.12	meta	105910447761194	-30	0.988985411907685	15704139113397
A1GFP-NLS	63.86	meta	0.954821428571429	-27	0.891606525886104	156404604457507
A1GFP-NLS	60.65	meta	106945	-24	0.998645998692688	148542738182709
A1GFP-NLS	46.96	meta	1036875	-21	0.968227658978429	115013470487387
A1GFP-NLS	54.22	meta	0.958177777777778	-18	0.894740664653822	132794513837864
A1GFP-NLS	61.38	meta	105960591133005	-15	0.989453647707582	150330639235856
A1GFP-NLS	45.25	meta	11209793814433	-12	104676382616799	110825373499878
A1GFP-NLS	65.15	meta	0.958311111111111	-9	0.894865170521161	159564046044575
A1GFP-NLS	54.73	meta	0.942695652173913	-6	0.880283548579618	134043595395542
A1GFP-NLS	68.89	early_ana	0.988727272727273	-3	0.923267599894736	168723977467548
A1GFP-NLS	40.83	ana_telo	10709	0	1	1
A1GFP-NLS	39.56	ana_telo	106505	0	0.994537305070502	0.968895420034289
A1GFP-NLS	38.64	ana_telo	104765	3	0.978289289382762	0.946362968405584
A1GFP-NLS	36.49	ana_telo	10522	3	0.982538052105706	0.893705608621112
A1GFP-NLS	34.77	ana_telo	0.953363636363636	6	0.890245248261869	0.851579720793534
A1GFP-NLS	31.86	ana_telo	0.955681818181818	6	0.892409952546286	0.780308596620132
A1GFP-NLS	38.66	ana_telo	0.926428571428571	9	0.865093446100076	0.946852804310556
A1GFP-NLS	36.11	ana_telo	0.927142857142857	9	0.865760441817964	0.884398726426647
A1GFP-NLS	40.78	ana_telo	132626582278481	12	12384590744092	0.99877541023757
A1GFP-NLS	44.2	ana_telo	131936708860759	12	123201707779213	108253734998775
A1GFP-NLS	40.12	ana_telo	0.964292237442922	15	0.900450310433208	0.9826108253735
A1GFP-NLS	49.41	ana_telo	0.952328767123288	15	0.88927889356923	121013960323292
A1GFP-NLS	48.25	ana_telo	1125	18	10505182556728	118172912074455
A1GFP-NLS	59.79	ana_telo	112430107526882	18	104986560394885	14643644379133
A1GFP-NLS	40.75	ana_telo	10000956937799	21	0.933883363320478	0.998040656380113
A1GFP-NLS	40.93	ana_telo	0.986794258373206	21	0.921462562679247	100244917952486
A1GFP-NLS	54.09	ana_telo	0.977380952380952	24	0.91267247397605	132476120499633
A1GFP-NLS	62.1	ana_telo	0.977095238095238	24	0.912405675688895	152094048493755
A1GFP-NLS	61	ana_telo	0.901777777777778	27	0.842074682769426	14939995101641
A1GFP-NLS	67.05	ana_telo	0.9024	27	0.842655710150341	164217487141807
A1GFP-NLS	60	ana_telo	100330049261084	30	0.936875985256177	14695077149155
A1GFP-NLS	64.15	ana_telo	100019704433498	30	0.933978003861219	157114866519716
A1GFP-NLS	174.09	meta	0.989279661016949	-42	100759587757695	215351311232063
A1GFP-NLS	167.34	meta	115497536945813	-39	117635939242158	207001484413657
A1GFP-NLS	136.51	meta	122279792746114	-36	124543766476806	168864423552697
A1GFP-NLS	113.07	meta	110646226415094	-33	112694808150296	139868876793666
A1GFP-NLS	109.87	meta	0.888838951310861	-30	0.905295538220208	135910440376051
A1GFP-NLS	118.13	meta	10859009009009	-27	110600603077202	14612815437902
A1GFP-NLS	109.11	meta	0.922298850574713	-24	0.939374937495172	134970311726868
A1GFP-NLS	98.34	meta	104160173160173	-21	106088667562421	121647699158832
A1GFP-NLS	140.88	meta	0.892841328413284	-18	0.909372018135669	174270163285502
A1GFP-NLS	82.48	meta	0.882909090909091	-15	0.899255888229539	102028698664028
A1GFP-NLS	83.84	meta	0.909325842696629	-12	0.926161738262617	103711034141514
A1GFP-NLS	86.31	meta	1156	-9	117740299369098	106766452251361
A1GFP-NLS	77.31	meta	112856481481481	-6	114945985427099	0.956333498268184
A1GFP-NLS	118.56	early_ana	0.826993243243243	-3	0.842304775395163	146660069272637
A1GFP-NLS	80.84	ana_telo	0.981821862348178	0	1	1
A1GFP-NLS	49.97	ana_telo	0.980728744939271	0	0.998886643849738	0.618134586838199
A1GFP-NLS	79.28	ana_telo	106491150442478	3	108462802190805	0.980702622464127
A1GFP-NLS	72.56	ana_telo	107159292035398	3	109143314225159	0.897575457694211
A1GFP-NLS	75.24	ana_telo	105411504424779	6	107363166850523	0.930727362691737
A1GFP-NLS	73.93	ana_telo	106477876106195	6	108449282084162	0.914522513607125
A1GFP-NLS	77.64	ana_telo	113223300970874	9	115319596469448	0.96041563582385
A1GFP-NLS	74.8	ana_telo	114160194174757	9	116273835970331	0.925284512617516
A1GFP-NLS	88.9	ana_telo	0.919224489795918	18	0.93624365584756	109970311726868
A1GFP-NLS	89.2	ana_telo	0.931142857142857	18	0.948382688195479	110341415141019
E183QGFP-NLS	53.82	meta	101306990881459	-12	0.909041997006936	141594317284925
E183QGFP-NLS	50.12	meta	101714285714286	-9	0.912696711306336	131860036832413
E183QGFP-NLS	45.66	meta	109362745098039	-6	0.981327422096757	120126282557222
E183QGFP-NLS	89.43	early_ana	114692567567568	-3	1029152675016	235280189423836
E183QGFP-NLS	38.01	ana_telo	111443686006826	0	1	1
E183QGFP-NLS	38.83	ana_telo	112337883959044	0	100802376504456	102157327019205
E183QGFP-NLS	35.96	ana_telo	1131	3	101486234036689	0.946066824519863
E183QGFP-NLS	41.56	ana_telo	112296428571429	3	100765177997209	109339647461194
E183QGFP-NLS	35.38	ana_telo	0.94180981595092	6	0.845099305036656	0.930807682188898
E183QGFP-NLS	35.11	ana_telo	0.934386503067485	6	0.838438261105482	0.923704288345172
E183QGFP-NLS	40.32	ana_telo	1247	9	111895078553272	106077348066298
E183QGFP-NLS	44.36	ana_telo	120754166666667	9	108354426341633	116706129965798
E183QGFP-NLS	44.25	ana_telo	110333333333333	12	0.990036647985378	116416732438832
E183QGFP-NLS	50.41	ana_telo	110877777777778	12	0.994922025201021	132622993948961
E183QGFP-NLS	48.11	ana_telo	107146428571429	15	0.96144009957519	12657195474875
E183QGFP-NLS	49.36	ana_telo	109132142857143	15	0.979258195484117	129860563009734
E183QGFP-NLS	52.46	ana_telo	122848979591837	18	110234131688997	138016311496974
E183QGFP-NLS	65.54	ana_telo	128497959183673	18	115303041193202	172428308339911
E183QGFP-NLS	60.58	ana_telo	106769503546099	21	0.958057897865648	159379110760326
E183QGFP-NLS	57.17	ana_telo	114372340425532	21	102627923145441	150407787424362
E183QGFP-NLS	65.4	ana_telo	105585365853659	24	0.94743246241148	17205998421468
E183QGFP-NLS	73.03	ana_telo	113020905923345	24	101415261799957	192133649039726
E183QGFP-NLS	68.34	ana_telo	110046931407942	27	0.987466722889994	179794790844515
E183QGFP-NLS	75.9	ana_telo	118342960288809	27	106190816661933	199684293606946
E183QGFP-NLS	67.53	ana_telo	0.808693333333333	30	0.725651997264161	177663772691397
E183QGFP-NLS	70.21	ana_telo	0.867306666666667	30	0.778246572545657	184714548802947
E183QGFP-NLS	75.67	meta	10997247706422	-15	112311805854614	13663777537017
E183QGFP-NLS	79.6	meta	113590476190476	-12	116006766869387	143734200072228
E183QGFP-NLS	80.81	meta	0.989501385041551	-9	101055000684181	145919104369809
E183QGFP-NLS	80.79	meta	108176119402985	-6	110477236166998	145882990249187
E183QGFP-NLS	105.01	early_ana	112840490797546	-3	115240827826335	189617190321416
E183QGFP-NLS	55.38	ana_telo	0.979171122994652	0	1	1
E183QGFP-NLS	55.08	ana_telo	0.950508021390374	0	0.97072717839491	0.994582881906826
E183QGFP-NLS	49.31	ana_telo	115637820512821	3	118097662193264	0.890393643914771
E183QGFP-NLS	46.59	ana_telo	110378205128205	3	112726164544793	0.841278439869989
E183QGFP-NLS	39.11	meta	108902542372881	-12	126025922110121	182501166588894
E183QGFP-NLS	34.86	meta	110382608695652	-9	12773870786376	162669155389641
E183QGFP-NLS	34.98	meta	106390041493776	-6	123118366113792	163229118058796
E183QGFP-NLS	46.92	early_ana	10646694214876	-3	123207358305747	218945403639757
E183QGFP-NLS	21.43	ana_telo	0.864128113879004	0	1	1
E183QGFP-NLS	26.46	ana_telo	0.962420634920635	3	111374762545383	123471768548763
E183QGFP-NLS	24.74	ana_telo	0.955119047619048	3	110529796714007	115445636957536
E183QGFP-NLS	45797	ana_telo	1051	6	121625483897537	0.956602893140457
E183QGFP-NLS	25.78	ana_telo	103195652173913	6	119421704393664	120298646756883
E183QGFP-NLS	39.68	ana_telo	0.841153846153846	9	0.973413354621656	185160989267382
E183QGFP-NLS	28.33	ana_telo	0.837097902097902	9	0.968719670906475	132197853476435
E183QGFP-NLS	47.66	ana_telo	117590243902439	12	136079641448749	222398506766216
E183QGFP-NLS	31.64	ana_telo	117204878048781	12	135633682281968	147643490433971
E183QGFP-NLS	46.92	ana_telo	0.951264822134387	15	110083771937963	218945403639757
E183QGFP-NLS	44.38	ana_telo	0.943399209486166	15	109173535073558	207092860475968
E183QGFP-NLS	41.75	ana_telo	0.974146341463415	18	112731703299242	194820345310313
E183QGFP-NLS	41.24	ana_telo	0.970528455284553	18	112313028554056	192440503966402
E183QGFP-NLS	56.02	meta	0.974287616511318	-15	0.796203784162771	214800613496933
E183QGFP-NLS	53.55	meta	100686486486486	-12	0.822826444635023	205329754601227
E183QGFP-NLS	54.54	meta	111829376854599	-9	0.9138879682267	209125766871166
E183QGFP-NLS	47.47	meta	0.979836888331242	-6	0.800738739906325	182016871165644
E183QGFP-NLS	48.31	early_ana	128037795275591	-3	104634581602628	18523773006135
E183QGFP-NLS	45829	early_ana	123489763779528	-3	100917855836757	0.807515337423313
E183QGFP-NLS	29.95	ana_telo	122407176287051	0	100033147621657	114838957055215
E183QGFP-NLS	45895	ana_telo	122366614664587	0	1	1
E183QGFP-NLS	31.63	ana_telo	132195286195286	3	108032151218402	121280674846626
E183QGFP-NLS	33.92	ana_telo	128858585858586	3	105305345099065	130061349693252
E183QGFP-NLS	34.53	ana_telo	147308429118774	6	120382858937917	132400306748466
E183QGFP-NLS	37.32	ana_telo	141492337164751	6	115629853414339	143098159509202
E183QGFP-NLS	34.54	ana_telo	172937799043062	9	141327599457657	132438650306748
E183QGFP-NLS	36.2	ana_telo	176636363636364	9	144350126969299	138803680981595
E183QGFP-NLS	37.32	ana_telo	156496567505721	12	127891555989095	143098159509202
E183QGFP-NLS	40.51	ana_telo	164800915331808	12	134678004930949	155329754601227
E183QGFP-NLS	43.62	ana_telo	138256972111554	15	112985860147004	167254601226994
E183QGFP-NLS	39.31	ana_telo	149796812749004	15	122416406762257	150728527607362
E183QGFP-NLS	49.2	ana_telo	0.936338028169014	18	0.765190759534832	188650306748466
E183QGFP-NLS	46.66	ana_telo	10226338028169	18	0.835713078783776	178911042944785
E183QGFP-NLS	34.36	ana_telo	11208228980322	21	0.915954814231342	131748466257669
E183QGFP-NLS	46.94	ana_telo	129440071556351	21	105780544727132	179984662576687
E183QGFP-NLS	37.54	ana_telo	0.939708141321045	24	0.767944871153649	143941717791411
E183QGFP-NLS	65.15	ana_telo	114671274961598	24	0.93711242462593	249808282208589
E183QGFP-NLS	39.73	ana_telo	0.839718309859155	27	0.686231544576815	152338957055215
E183QGFP-NLS	75.22	ana_telo	102285915492958	27	0.835897240218084	288420245398773
E183QGFP-NLS	35.24	ana_telo	0.856408759124088	30	0.699871252850745	135122699386503
E183QGFP-NLS	44.71	ana_telo	101300729927007	30	0.827846142550216	171434049079755
E183QGFP-NLS	28.96	ana_telo	0.876423135464231	33	0.716227328725691	111042944785276
E183QGFP-NLS	30.65	ana_telo	0.956113989637306	36	0.781351998874907	117523006134969
E183QGFP-NLS	57.13	ana_telo	129162348877375	36	105553585209018	219056748466258
E183QGFP-NLS	52.25	meta	15759585492228	-12	0.683399237943608	205223880597015
E183QGFP-NLS	54.65	meta	162317585301837	-9	0.703874566718947	214650432050275
E183QGFP-NLS	47.33	meta	142729490022173	-6	0.618932679170631	185899450117832
E183QGFP-NLS	25.46	ana_telo	230605839416058	0	1	1
E183QGFP-NLS	45738	ana_telo	251583941605839	0	109096951856424	0.875883739198743
E183QGFP-NLS	33.01	ana_telo	176190909090909	3	0.764034898409603	129654359780047
E183QGFP-NLS	35.05	ana_telo	189745454545455	3	0.822812878572069	137666928515318
E183QGFP-NLS	28.41	ana_telo	125167014613779	6	0.542774696992617	111586802827965
E183QGFP-NLS	32.74	ana_telo	139281837160752	6	0.603982264774572	128593872741555
E183QGFP-NLS	31.56	ana_telo	0.903767441860465	9	0.391910041891824	123959151610369
E183QGFP-NLS	34.28	ana_telo	102217054263566	9	0.443254405536308	134642576590731
E183QGFP-NLS	32.49	ana_telo	0.932376237623762	12	0.404315970482245	127611940298507
E183QGFP-NLS	34.43	ana_telo	107752475247525	12	0.467258225205297	135231736056559
E183QGFP-NLS	42.91	ana_telo	0.971863247863248	15	0.421439131950955	168538884524745
E183QGFP-NLS	24.89	ana_telo	11654358974359	15	0.50538004605045	0.977611940298507
E183QGFP-NLS	35.02	ana_telo	0.968412969283276	18	0.419942951893803	137549096622152
E183QGFP-NLS	34.45	ana_telo	116658703071672	18	0.505879223904634	135310290652003
E183QGFP-NLS	57.28	meta	10142735042735	-15	110050459591413	152909770421783
E183QGFP-NLS	29.73	meta	11071186440678	-12	12012432059847	0.793646556326749
E183QGFP-NLS	34.91	meta	100410774410774	-9	108947456729144	0.931927389215163
E183QGFP-NLS	60.8	meta	0.957811501597444	-6	103924232969332	162306460224239
E183QGFP-NLS	37.46	ana_telo	0.921644042232277	0	1	1
E183QGFP-NLS	31.56	ana_telo	0.791970802919708	3	0.859302254047568	0.842498665242926
E183QGFP-NLS	35.35	ana_telo	0.882934306569343	3	0.957999255798175	0.943673251468233
E183QGFP-NLS	35.96	ana_telo	0.822231012658228	6	0.892135113971697	0.959957287773625
E183QGFP-NLS	36.27	ana_telo	0.926139240506329	6	100487736920988	0.968232781633743
E183QGFP-NLS	36.68	ana_telo	0.87459595959596	9	0.948952002638281	0.979177789642285
E183QGFP-NLS	34.11	ana_telo	0.957760942760943	9	103918747246626	0.910571276027763
E183QGFP-NLS	32.55	ana_telo	115387580299786	12	125197554600701	0.868926855312333
E183QGFP-NLS	35.59	ana_telo	0.877924217462932	15	0.952563220976883	0.950080085424453
E183QGFP-NLS	51.73	ana_telo	0.918995057660626	15	0.997125805137052	138093966898025
E183QGFP-NLS	34.2	ana_telo	0.856565495207668	18	0.929388631573004	0.912973838761346
E183QGFP-NLS	54.65	ana_telo	0.88591054313099	18	0.961228524827505	145888948211426
E183QGFP-NLS	59.57	meta	112177215189873	-15	113068242097708	190868311438641
E183QGFP-NLS	59	meta	110778816199377	-12	111658735583048	18904197372637
E183QGFP-NLS	52.75	meta	111772585669782	-9	112660398593481	169016340916373
E183QGFP-NLS	60.68	meta	110861861861862	-6	111742440879664	194424863825697
E183QGFP-NLS	85.95	early_ana	11053115727003	-3	111409109491567	275392502403076
E183QGFP-NLS	31.66	ana_telo	0.947907608695652	0	0.955436866611887	10144184556232
E183QGFP-NLS	31.21	ana_telo	0.992119565217391	0	1	1
E183QGFP-NLS	41.17	ana_telo	0.954204545454545	3	0.961783820124001	131912848446011
E183QGFP-NLS	43.76	ana_telo	102485795454545	3	103299843131396	140211470682474
E183QGFP-NLS	41.72	ana_telo	0.958110465116279	6	0.965720764620079	133675104133291
E183QGFP-NLS	44.82	ana_telo	103587209302326	6	104410005541649	143607818007049
E183QGFP-NLS	43.5	ana_telo	161133640552995	9	162413529782257	139378404357578
E183QGFP-NLS	32.4	ana_telo	149294930875576	9	150480784886913	103812880487023
E183QGFP-NLS	46.45	ana_telo	132235741444867	12	133286093814602	148830503043896
E183QGFP-NLS	32.95	ana_telo	12125855513308	12	122221715390231	105575136174303
E183QGFP-NLS	49.82	ana_telo	122642105263158	15	12361625509954	159628324255046
E183QGFP-NLS	49.97	ana_telo	110410526315789	15	111287520362121	160108939442486
E183QGFP-NLS	46.63	ana_telo	104764525993884	18	105596673694192	149407241268824
E183QGFP-NLS	31.34	ana_telo	0.940061162079511	18	0.947528095440318	100416533162448
E183QGFP-NLS	51.49	ana_telo	108050632911392	21	108908882255251	164979173341878
E183QGFP-NLS	47.97	ana_telo	0.969873417721519	21	0.9775771507026	153700736943287
E183QGFP-NLS	60.23	ana_telo	0.935	24	0.942426732402082	192983018263377
E183QGFP-NLS	57.76	ana_telo	0.853066298342541	24	0.859842228951123	185068888176866
E183QGFP-NLS	57.85	ana_telo	103503355704698	27	104325485892437	18535725728933
E183QGFP-NLS	59.81	ana_telo	111493288590604	27	112378883049417	191637295738545
E183QGFP-NLS	61.15	ana_telo	0.788103896103896	30	0.794363828447641	195930791413009
E183QGFP-NLS	63.67	ana_telo	0.868701298701299	30	0.875601418575947	204005126561999
E183QGFP-NLS	61.43	ana_telo	0.980610932475884	33	0.988399953851343	196827939762896
E183QGFP-NLS	64.06	ana_telo	106472668810289	33	107318384339048	205254726049343
E183QGFP-NLS	63.54	ana_telo	102142857142857	36	102954180850647	203588593399551
E183QGFP-NLS	67.32	ana_telo	113316326530612	36	114216401433211	215700096123037
E183QGFP-NLS	65.78	ana_telo	0.85895652173913	39	0.865779238564777	210765780198654
E183QGFP-NLS	66.2	ana_telo	0.980550724637681	39	0.988339267780517	212111502723486
E183QGFP-NLS	68.84	ana_telo	108176258992806	42	109035506188312	220570330022429
E183QGFP-NLS	70.76	ana_telo	118172661870504	42	119111310787032	22672220442166
E183QGFP-NLS	69.16	ana_telo	100634228187919	45	101433568811707	221595642422301
E183QGFP-NLS	71.75	ana_telo	110520134228188	45	11139799889338	229894264658763
E183QGFP-NLS	37.75	meta	126679442508711	-15	120614881192668	104977753058954
E183QGFP-NLS	46011	meta	11614983713355	-9	110589362638279	0.559510567296997
E183QGFP-NLS	52.77	early_ana	13136170212766	-6	125072985652781	14674638487208
E183QGFP-NLS	35.96	ana_telo	105028037383178	0	1	1
E183QGFP-NLS	37.56	ana_telo	103570063694268	6	0.986118243040277	104449388209121
E183QGFP-NLS	23.25	ana_telo	127945859872611	6	121820670994566	0.646551724137931
E183QGFP-NLS	37.69	ana_telo	0.968765060240964	12	0.922387092416646	104810901001112
E183QGFP-NLS	41.14	ana_telo	0.999522292993631	18	0.95167187533652	11440489432703
E183QGFP-NLS	38.26	ana_telo	116674329501916	21	111088745832933	106395995550612
E183QGFP-NLS	26.52	ana_telo	0.83103550295858	24	0.791251101766931	0.737486095661846
E183QGFP-NLS	39.71	ana_telo	0.843018292682927	27	0.802660235959004	110428253615128
E183QGFP-NLS	43.08	ana_telo	0.7316	30	0.696575903185617	11979977753059
E183QGFP-NLS	97.08	meta	129900364520049	-12	0.90761993729661	121684632740035
E183QGFP-NLS	67.7	meta	126903301886792	-9	0.886679320160383	0.848583604913512
E183QGFP-NLS	107.97	early_ana	125120967741935	-6	0.874226067925305	135334670343444
E183QGFP-NLS	124.2	early_ana	136158403869407	-3	0.951345151639541	155678114815743
E183QGFP-NLS	49.1	ana_telo	134400254129606	0	0.939060876976478	0.615442466783655
E183QGFP-NLS	79.78	ana_telo	143121982210928	0	1	1
E183QGFP-NLS	32.98	ana_telo	151492668621701	3	105848637841276	0.413386813737779
E183QGFP-NLS	70.59	ana_telo	157087976539589	3	109758105717177	0.884808222612184
E183QGFP-NLS	42.64	ana_telo	124390761548065	6	0.869124083012925	0.534469791927801
E183QGFP-NLS	52.41	ana_telo	127958801498127	6	0.894054145432013	0.656931561794936
E183QGFP-NLS	44.38	ana_telo	118393757503001	9	0.82722273457977	0.556279769365756
E183QGFP-NLS	54.75	ana_telo	121244897959184	9	0.847143786623201	0.686262221108047
E183QGFP-NLS	53.37	ana_telo	107015572858732	12	0.747722825002635	0.668964652795187
E183QGFP-NLS	63.47	ana_telo	10984872080089	12	0.767518162506993	0.795562797693658
E183QGFP-NLS	52.17	ana_telo	111081818181818	15	0.776133871721464	0.653923289044873
E183QGFP-NLS	45.91	ana_telo	105529545454545	15	0.737339881856998	0.575457508147405
E183QGFP-NLS	53.22	ana_telo	42370	36	0.810497438674678	0.667084482326398
E183QGFP-NLS	43.36	ana_telo	0.998047619047619	42	0.697340550787462	0.54349461017799
E183QGFP-NLS	37.44	meta	113252336448598	-21	0.952742538693468	162641181581234
E183QGFP-NLS	52.2	early_ana	110883233532934	-12	0.932812308580111	226759339704605
E183QGFP-NLS	35.7	early_ana	114663265306122	-6	0.964612068133538	155082536924414
E183QGFP-NLS	37.22	ana_telo	0.962130177514793	0	0.809398178107423	161685490877498
E183QGFP-NLS	45711	ana_telo	118869822485207	0	1	1
E183QGFP-NLS	37.37	ana_telo	0.937667638483965	6	0.788818910367814	1623370981755
E183QGFP-NLS	40.51	ana_telo	0.947885196374622	12	0.797414496427454	175977410947003
E183QGFP-NLS	37.75	ana_telo	0.943095975232198	15	0.793385533447367	163987836663771
E183QGFP-NLS	26.42	ana_telo	0.856158536585366	18	0.720248856005411	114769765421373
E183QGFP-NLS	39.27	ana_telo	0.819910979228487	21	0.689755366069065	170590790616855
E183QGFP-NLS	40.04	ana_telo	0.718923884514436	24	0.604799325416595	17393570807993
E183QGFP-NLS	46.85	meta	122888888888889	-12	143043125484239	138078396699086
E183QGFP-NLS	54.55	meta	103389355742297	-9	12034559609821	160772178013557
E183QGFP-NLS	75.85	meta	104188732394366	-6	121276073505768	223548482169172
E183QGFP-NLS	72.83	early_ana	0.861361502347418	-3	100262800470901	214647804302977
E183QGFP-NLS	33.93	ana_telo	0.859103773584906	0	1	1
E183QGFP-NLS	42.46	ana_telo	0.910911392405063	3	106030426173543	125139994105511
E183QGFP-NLS	32.93	ana_telo	0.859147869674185	6	100005132801256	0.970527556734453
E183QGFP-NLS	36.97	ana_telo	0.88936170212766	9	103522034179467	108959622752726
E183QGFP-NLS	35.01	ana_telo	0.898895348837209	12	104631754215938	103183023872679
E183QGFP-NLS	31.18	ana_telo	0.926860465116279	12	107886904191869	0.918950781019747
E183QGFP-NLS	39.69	ana_telo	109113402061856	15	127008407385458	116976127320955
E183QGFP-NLS	24.27	ana_telo	112807560137457	15	131308421177955	0.715296198054819
E183QGFP-NLS	39.57	ana_telo	102331210191083	18	119113910725908	116622458001768
E183QGFP-NLS	29.89	ana_telo	105194267515924	18	122446520141525	0.880931329207191
E183QGFP-NLS	41.37	ana_telo	100089783281734	21	116504881434841	121927497789567
E183QGFP-NLS	32.8	ana_telo	10238080495356	21	119171639214598	0.966696139109932
E183QGFP-NLS	56.89	ana_telo	120384328358209	27	140127807675508	167668729737695
E183QGFP-NLS	45.04	ana_telo	112957446808511	30	131482889822678	132743884468022
E183QGFP-NLS	58.04	ana_telo	109891608391608	33	127914242458798	171058060713233
E183QGFP-NLS	37.23	ana_telo	118122377622378	33	137494888573789	10972590627763
E183QGFP-NLS	35.91	ana_telo	107216783216783	36	124800735968583	105835543766578
E183QGFP-NLS	41.84	ana_telo	112310861423221	39	130730262020111	123312702623047
E183QGFP-NLS	64.97	meta	113469387755102	-12	103575718426015	177465173449877
E183QGFP-NLS	67.03	meta	0.974615384615385	-9	0.889636320841487	18309205135209
E183QGFP-NLS	59.17	meta	101302872062663	-6	0.924700305526869	161622507511609
E183QGFP-NLS	85.92	early_ana	109699438202247	-3	100134479858573	234689975416553
E183QGFP-NLS	36.61	ana_telo	109552112676056	0	1	1
E183QGFP-NLS	45895	ana_telo	109712676056338	0	100146563472269	0.732040426113084
E183QGFP-NLS	47.3	ana_telo	113487261146497	3	103592033393347	129199672220705
E183QGFP-NLS	56.05	ana_telo	115136942675159	3	105097875214527	153100245834471
E183QGFP-NLS	39.35	ana_telo	0.972506887052342	6	0.887711668261506	107484293908768
E183QGFP-NLS	35.87	ana_telo	101190082644628	6	0.923670755157827	0.979786943458071
E183QGFP-NLS	48.58	ana_telo	123960573476703	9	113152152385461	132695984703633
E183QGFP-NLS	49.54	ana_telo	122329749103943	9	111663523519323	135318219065829
E183QGFP-NLS	49.02	ana_telo	103376947040498	12	0.94363261935607	133897842119639
E183QGFP-NLS	52.32	ana_telo	110651090342679	12	101003155155823	142911772739689
E183QGFP-NLS	49.36	ana_telo	0.934883720930233	15	0.853368956648669	134826550122917
E183QGFP-NLS	59.03	ana_telo	0.993575581395349	15	0.906943332378571	161240098333789
E183QGFP-NLS	65.38	ana_telo	104228295819936	18	0.951403795635941	178585086042065
E183QGFP-NLS	60.51	ana_telo	109720257234727	18	100153483629447	165282709642174
E183QGFP-NLS	73.74	ana_telo	0.858227513227513	21	0.78339658840289	20142037694619
E183QGFP-NLS	63.35	ana_telo	0.900396825396825	21	0.821889056634887	173040152963671
E183QGFP-NLS	89.28	ana_telo	0.928404558404558	24	0.847454727915505	243867795684239
E183QGFP-NLS	64.84	ana_telo	0.968547008547008	24	0.884097061104597	17711007921333
E183QGFP-NLS	84.98	ana_telo	103250803858521	27	0.942481174816154	232122370936903
E183QGFP-NLS	69.89	ana_telo	108855305466238	27	0.993639490898013	190904124556132
E183QGFP-NLS	112.55	ana_telo	0.992844036697248	30	0.906275572825394	307429664026222
E183QGFP-NLS	63.66	ana_telo	103519877675841	30	0.944937301044552	17388691614313
E183QGFP-NLS	133.72	ana_telo	0.94265306122449	33	0.860460869442017	365255394700901
E183QGFP-NLS	61.88	ana_telo	0.988775510204082	33	0.902561790960505	169024856596558
E183QGFP-NLS	141.07	ana_telo	0.886181318681319	36	0.80891303420295	385331876536465
E183QGFP-NLS	59.51	ana_telo	0.927335164835165	36	0.84647857734819	162551215514887
E183QGFP-NLS	67.93	meta	110453450164294	-12	0.927247798707578	185347885402456
E183QGFP-NLS	66.53	meta	116401847575058	-9	0.977184114836812	181527967257844
E183QGFP-NLS	67.39	meta	12089448441247	-6	101489943845673	18387448840382
E183QGFP-NLS	95.54	early_ana	121108139534884	-3	101669305596389	260682128240109
E183QGFP-NLS	39.3	ana_telo	117087677725118	0	0.98294160358872	107230559345157
E183QGFP-NLS	36.65	ana_telo	119119668246446	0	1	1
E183QGFP-NLS	35.57	ana_telo	120660329531052	3	10129337271274	0.970532060027285
E183QGFP-NLS	34.06	ana_telo	123637515842839	3	103792696590664	0.929331514324693
E183QGFP-NLS	36.1	ana_telo	127699175824176	6	107202427360677	0.984993178717599
E183QGFP-NLS	33.33	ana_telo	129615384615385	6	108811069173921	0.909413369713506
E183QGFP-NLS	37.2	ana_telo	120740987983979	9	101361084832925	10150068212824
E183QGFP-NLS	32.35	ana_telo	121974632843792	9	102396719735182	0.882673942701228
E183QGFP-NLS	43.56	ana_telo	127435555555556	12	106981120273023	118854024556617
E183QGFP-NLS	36.31	ana_telo	128062222222222	12	107507201881452	0.990723055934516
E183QGFP-NLS	49.65	ana_telo	120039726027397	15	100772381080719	135470668485675
E183QGFP-NLS	46.3	ana_telo	115684931506849	15	0.97116566231119	126330150068213
E183QGFP-NLS	61.3	ana_telo	116998655913978	18	0.982194272669734	167257844474761
E183QGFP-NLS	51.39	ana_telo	112635752688172	18	0.945568052247598	140218281036835
E183QGFP-NLS	67.46	ana_telo	107883663366337	21	0.905674645963059	18406548431105
E183QGFP-NLS	58.28	ana_telo	104393564356436	21	0.876375546483699	159017735334243
E183QGFP-NLS	79.39	ana_telo	106274605103281	24	0.892166731722339	216616643929059
E183QGFP-NLS	64.82	ana_telo	106182260024301	24	0.891391502238078	176862210095498
E183QGFP-NLS	82.05	ana_telo	107550368550369	27	0.902876662885416	22387448840382
E183QGFP-NLS	72.56	ana_telo	109018427518428	27	0.915200899425613	197980900409277
E183QGFP-NLS	89.62	ana_telo	102399049881235	30	0.859631758454718	244529331514325
E183QGFP-NLS	76.63	ana_telo	105738717339667	30	0.887667997201812	209085948158254
E183QGFP-NLS	95.06	ana_telo	0.947095032397408	33	0.795078635073067	2593724420191
E183QGFP-NLS	76.32	ana_telo	0.973747300215983	33	0.817452998778844	208240109140518
E183QGFP-NLS	106.04	ana_telo	0.930042507970244	36	0.78076317845856	289331514324693
E183QGFP-NLS	78.05	ana_telo	0.961859723698193	36	0.807473474244578	212960436562074
E183QGFP-NLS	78.3	meta	0.926607538802661	-12	0.772964317231763	169700910273082
E183QGFP-NLS	87.79	meta	126174041297935	-9	105252793227059	190268747290854
E183QGFP-NLS	77.28	meta	130239130434783	-6	108643839293024	167490247074122
E183QGFP-NLS	91.95	early_ana	108514138817481	-3	0.905211254048628	199284785435631
E183QGFP-NLS	46.14	ana_telo	119877142857143	0	1	1
E183QGFP-NLS	50.03	ana_telo	118857142857143	0	0.991491288700336	108430862592111
E183QGFP-NLS	39.31	ana_telo	120225433526012	3	10029053968135	0.85197225834417
E183QGFP-NLS	43.5	ana_telo	116887283236994	3	0.975058968299637	0.942782834850455
E183QGFP-NLS	42.34	ana_telo	102703980099502	6	0.856743643130483	0.917641959254443
E183QGFP-NLS	47.66	ana_telo	0.994900497512438	6	0.82993344168876	103294321629822
E183QGFP-NLS	44	ana_telo	0.983485576923077	9	0.82041125896293	0.953619419159081
E183QGFP-NLS	48.52	ana_telo	0.935745192307692	9	0.780586832489672	105158214130906
E183QGFP-NLS	44.32	ana_telo	137530035335689	12	114725820167055	0.960554833116602
E183QGFP-NLS	46.99	ana_telo	132897526501767	12	110861439749311	101842219332466
E183QGFP-NLS	52.35	ana_telo	117519174041298	15	0.980330121659181	113459037711313
E183QGFP-NLS	68.06	ana_telo	106457227138643	15	0.888052756358296	147507585609016
E183QGFP-NLS	48.24	ana_telo	139071942446043	18	116012059623221	104551365409623
E183QGFP-NLS	71.52	ana_telo	128395683453237	18	107106059081042	155006501950585
E183QGFP-NLS	48.25	ana_telo	0.906690821256039	21	0.75635004275714	10457303857824
E183QGFP-NLS	73.57	ana_telo	0.852898550724638	21	0.711477209413502	159449501517122
E183QGFP-NLS	51.88	ana_telo	0.970869565217391	24	0.809887141182845	112440398786303
E183QGFP-NLS	84.56	ana_telo	0.900332480818414	24	0.751045995391578	183268313827482
E183QGFP-NLS	53.55	ana_telo	126360655737705	27	105408464638074	116059817945384
E183QGFP-NLS	91.72	ana_telo	114386885245902	27	0.954200963750164	198786302557434
E183QGFP-NLS	79.96	ana_telo	126858974358974	30	105824155744312	173298656263546
E183QGFP-NLS	61.73	ana_telo	109987179487179	30	0.917499173451691	133788469874296
R362QGFP-NLS	64.93	meta	114073099415205	-15	0.828018008696601	159493981822648
R362QGFP-NLS	60.51	meta	124246710526316	-12	0.901864807430579	148636698599853
R362QGFP-NLS	72.19	meta	117710059171598	-9	0.854417468259254	177327437975927
R362QGFP-NLS	105.33	early_ana	135106164383562	-6	0.98068990646362	258732498157701
R362QGFP-NLS	32.64	early_ana	120131832797428	-3	0.871996303106853	0.801768607221813
R362QGFP-NLS	41.8	ana_telo	121154605263158	0	0.879420262171391	102677474821911
R362QGFP-NLS	40.71	ana_telo	137766447368421	0	1	1
R362QGFP-NLS	43.6	ana_telo	120982817869416	3	0.878173315639609	107098992876443
R362QGFP-NLS	41.03	ana_telo	144343642611684	3	104774163353196	100786047654139
R362QGFP-NLS	46.48	ana_telo	125389705882353	6	0.910161423753858	114173421763694
R362QGFP-NLS	42.71	ana_telo	147845588235294	6	107316107121438	104912797838369
R362QGFP-NLS	50.1	ana_telo	133458015267176	9	0.968726550016034	123065585851142
R362QGFP-NLS	49.33	ana_telo	150209923664122	9	10903229816359	12117415868337
R362QGFP-NLS	26.53	ana_telo	12119776119403	12	0.879733516462958	0.651682633259641
R362QGFP-NLS	45930	ana_telo	0.963352941176471	18	0.699265285255002	0.759027266028003
R362QGFP-NLS	27.56	ana_telo	103288235294118	18	0.749734331305649	0.676983542127241
R362QGFP-NLS	40.07	ana_telo	109749163879599	21	0.796632024531365	0.984279046917219
R362QGFP-NLS	39.13	ana_telo	115872909698997	21	0.84108222221282	0.961188897076885
R362QGFP-NLS	49.1	ana_telo	129235521235521	24	0.938076895384504	120609186931958
R362QGFP-NLS	62.5	ana_telo	138173745173745	24	100295643687635	15352493244903
R362QGFP-NLS	51.31	ana_telo	119960573476703	27	0.87075318967832	126037828543355
R362QGFP-NLS	55.46	ana_telo	125426523297491	27	0.910428668905644	136231884057971
R362QGFP-NLS	49.92	ana_telo	118059027777778	30	0.856950513226631	122623434045689
R362QGFP-NLS	46.2	ana_telo	122076388888889	30	0.886111177436601	113485630066323
R362QGFP-NLS	66.86	ana_telo	104136645962733	33	0.755892657115896	164234831736674
R362QGFP-NLS	40.19	ana_telo	108885093167702	33	0.790360027768712	0.987226725620241
R362QGFP-NLS	70.19	ana_telo	0.947777777777778	36	0.687959801448018	172414640137558
R362QGFP-NLS	29.17	ana_telo	0.974672364672365	36	0.707481671546522	0.716531564726112
R362QGFP-NLS	34.15	meta	0.827574257425743	-12	0.939709574172128	168061023622047
R362QGFP-NLS	35.01	meta	107993442622951	-9	122626424239279	172293307086614
R362QGFP-NLS	35.34	meta	0.948153409090909	-6	107662705589488	173917322834646
R362QGFP-NLS	65.46	early_ana	0.96867816091954	-3	109993288691585	322145669291339
R362QGFP-NLS	34.96	ana_telo	0.90887399463807	0	103202532801607	172047244094488
R362QGFP-NLS	20.32	ana_telo	0.880670241286863	0	1	1
R362QGFP-NLS	26.31	ana_telo	0.79771144278607	3	0.905800384057975	129478346456693
R362QGFP-NLS	26.85	ana_telo	0.834203980099503	3	0.947237616296127	132135826771654
R362QGFP-NLS	34.63	ana_telo	0.90045197740113	6	102246213757077	170423228346457
R362QGFP-NLS	46019	ana_telo	0.90683615819209	6	10297113671821	138385826771654
R362QGFP-NLS	28.33	ana_telo	0.986611295681063	9	112029593987347	139419291338583
R362QGFP-NLS	38.68	ana_telo	103019933554817	9	116979010672918	190354330708661
R362QGFP-NLS	35.34	ana_telo	0.901131498470948	12	102323373292844	173917322834646
R362QGFP-NLS	31.54	ana_telo	119939516129032	15	136191176340616	155216535433071
R362QGFP-NLS	35.68	ana_telo	121907258064516	15	138425544942204	175590551181102
R362QGFP-NLS	35.73	ana_telo	0.973745928338762	18	110568733072653	175836614173228
R362QGFP-NLS	45900	ana_telo	0.9914332247557	18	112577123453949	152952755905512
R362QGFP-NLS	29.72	ana_telo	0.980553745928339	21	111341759941329	146259842519685
R362QGFP-NLS	33.01	ana_telo	105576923076923	24	119882469200561	162450787401575
R362QGFP-NLS	57.77	meta	0.881604938271605	-15	101108909985074	162184166198765
R362QGFP-NLS	67.58	meta	0.843124183006536	-12	0.966956551910604	18972487366648
R362QGFP-NLS	64.38	meta	0.821726342710998	-9	0.942415941775659	180741156653565
R362QGFP-NLS	76.25	early_ana	0.828494897959184	-6	0.95017861657033	214065131948344
R362QGFP-NLS	89.23	early_ana	0.895350140056022	-3	102685310376696	250505334081976
R362QGFP-NLS	39.83	ana_telo	0.871630276564774	0	0.999649427398083	111819202695115
R362QGFP-NLS	35.62	ana_telo	0.87193595342067	0	1	1
R362QGFP-NLS	35.73	ana_telo	0.825932678821879	3	0.94724007604192	100308815272319
R362QGFP-NLS	30.51	ana_telo	0.811360448807854	3	0.930527575591792	0.856541268950028
R362QGFP-NLS	38.5	ana_telo	0.829070464767616	6	0.95083871873285	108085345311623
R362QGFP-NLS	39.37	ana_telo	0.840404797601199	6	0.963837761597315	110527793374509
R362QGFP-NLS	41.28	ana_telo	0.885169628432956	9	101517734755674	115889949466592
R362QGFP-NLS	48.4	ana_telo	0.892084006462036	9	10231072625946	135878719820326
R362QGFP-NLS	51.79	ana_telo	0.953424657534247	12	109345721299126	145395845030882
R362QGFP-NLS	47.23	ana_telo	0.949041095890411	12	108842982350625	132594048287479
R362QGFP-NLS	57.66	ana_telo	130198630136986	15	149321323001084	161875350926446
R362QGFP-NLS	52.46	ana_telo	128452054794521	15	147318222503148	14727681078046
R362QGFP-NLS	58.29	ana_telo	122214912280702	18	140165010745622	163644020213363
R362QGFP-NLS	58.94	ana_telo	124877192982456	18	143218309203277	165468837731611
R362QGFP-NLS	41.43	ana_telo	128232394366197	21	147066299839033	116311061201572
R362QGFP-NLS	46.68	ana_telo	131678403755869	21	151018435745521	131049971925884
R362QGFP-NLS	51.35	ana_telo	116426470588235	24	133526401946709	144160583941606
R362QGFP-NLS	56.93	ana_telo	119951680672269	24	137569371009063	159825940482875
R362QGFP-NLS	52.29	ana_telo	121550438596491	27	139402943667639	146799550814149
R362QGFP-NLS	59.18	ana_telo	125410087719298	27	143829471909381	16614261650758
R362QGFP-NLS	67.85	ana_telo	0.932673267326733	30	106965799915439	190482874789444
R362QGFP-NLS	72.03	ana_telo	0.952970297029703	30	109293611909353	202217855137563
R362QGFP-NLS	69.47	ana_telo	0.926601307189543	33	106269423064208	195030881527232
R362QGFP-NLS	71.52	ana_telo	0.951078431372549	33	109076638902364	20078607523863
R362QGFP-NLS	72	ana_telo	0.982291666666667	36	112656401288772	202133632790567
R362QGFP-NLS	72.79	ana_telo	100736111111111	36	11553154875185	20435148792813
R362QGFP-NLS	81.97	ana_telo	103135869565217	39	118283767472378	230123526108928
R362QGFP-NLS	82.59	ana_telo	105507246376812	39	121003436046993	23186412128018
R362QGFP-NLS	100.54	ana_telo	0.951783333333333	42	109157482220961	282257158899495
R362QGFP-NLS	98.28	ana_telo	0.972116666666667	42	111489457781042	275912408759124
R362QGFP-NLS	110.19	ana_telo	103164556962025	45	118316668279709	309348680516564
R362QGFP-NLS	107.5	ana_telo	106175406871609	45	121769731429327	301796743402583
R362QGFP-NLS	115.83	ana_telo	0.991012006861063	48	113656513758063	325182481751825
R362QGFP-NLS	121.49	ana_telo	101711835334477	48	116650580739851	341072431218417
R362QGFP-NLS	118.94	ana_telo	103971731448763	51	119242395087476	333913531723751
R362QGFP-NLS	127.07	ana_telo	107017667844523	51	122735697988694	356737787759686
R362QGFP-NLS	53.7	meta	0.958007380073801	-12	0.807669310728338	158267020335986
R362QGFP-NLS	50.64	meta	113614934114202	-9	0.957855831104287	149248452696729
R362QGFP-NLS	50.84	meta	103215425531915	-6	0.870180473865159	14983790156204
R362QGFP-NLS	77.69	early_ana	106114023591088	-3	0.894617745907368	228971411730032
R362QGFP-NLS	33.93	ana_telo	118613814756672	0	1	1
R362QGFP-NLS	37.54	ana_telo	118720565149137	0	100089998279445	110639552018862
R362QGFP-NLS	38.47	ana_telo	103185878962536	3	0.869931374976976	113380489242558
R362QGFP-NLS	36.15	ana_telo	102933717579251	3	0.867805472662795	106542882404951
R362QGFP-NLS	29.77	ana_telo	105556390977444	6	0.889916500822317	0.877394636015326
R362QGFP-NLS	36.98	ana_telo	106577443609023	6	0.898524710866598	108989095195992
R362QGFP-NLS	36.97	ana_telo	102374622356495	9	0.863091896728129	108959622752726
R362QGFP-NLS	38.63	ana_telo	101746223564955	9	0.857794041728447	113852048334807
R362QGFP-NLS	52.63	ana_telo	0.912087186261559	12	0.76895527568407	155113468906572
R362QGFP-NLS	43.67	ana_telo	0.889326287978864	12	0.749766196967238	128706159740643
R362QGFP-NLS	37.96	ana_telo	100015918958032	15	0.843206326035527	111877394636015
R362QGFP-NLS	46.27	ana_telo	0.986005788712012	15	0.831273988392275	136368994989685
R362QGFP-NLS	49.89	ana_telo	100905714285714	18	0.850707942348158	147038019451813
R362QGFP-NLS	49.96	ana_telo	0.9915	18	0.835906004738144	147244326554671
R362QGFP-NLS	29.24	ana_telo	109678899082569	21	0.924672217208153	0.861774241084586
R362QGFP-NLS	74.94	ana_telo	105957186544343	21	0.893295496495976	220866489832007
R362QGFP-NLS	28.65	ana_telo	113016819571865	24	0.952813294165702	0.844385499557913
R362QGFP-NLS	67.01	ana_telo	108183486238532	24	0.91206480847499	197494842322429
R362QGFP-NLS	33.77	ana_telo	110901903367496	27	0.934983025333124	0.995284409077513
R362QGFP-NLS	65.34	ana_telo	105396778916545	27	0.888570856040328	192572944297082
R362QGFP-NLS	41.53	ana_telo	106666208791209	30	0.899273065367869	122399056881816
R362QGFP-NLS	68.07	ana_telo	0.997884615384615	30	0.8412886959514	200618921308576
R362QGFP-NLS	47.31	ana_telo	112735042735043	33	0.950437712220209	139434129089302
R362QGFP-NLS	72.07	ana_telo	103910256410256	33	0.876038399265892	212407898614795
R362QGFP-NLS	51.92	ana_telo	12539751552795	36	105719148975349	153020925434719
R362QGFP-NLS	85.22	ana_telo	113633540372671	36	0.958012695281593	251164161508989
R362QGFP-NLS	54.14	ana_telo	108514360313316	39	0.914854315544321	15956380783967
R362QGFP-NLS	98.08	ana_telo	0.955913838120104	39	0.80590430387986	289065723548482
R362QGFP-NLS	56.66	ana_telo	123341498559078	42	103985778395294	166990863542588
R362QGFP-NLS	102.7	ana_telo	107044668587896	42	0.902463754390588	302681992337165
R362QGFP-NLS	57.62	ana_telo	129652941176471	45	109306779688728	16982021809608
R362QGFP-NLS	105.73	ana_telo	109555882352941	45	0.923635097460505	311612142646625
R362QGFP-NLS	60.56	ana_telo	155201709401709	48	130846233822	178485116416151
R362QGFP-NLS	112.17	ana_telo	12791452991453	48	107841173624622	330592396109637
R362QGFP-NLS	61.01	ana_telo	145717829457364	51	122850639072939	1798113763631
R362QGFP-NLS	120.57	ana_telo	117082170542636	51	0.987087134688501	355349248452697
R362QGFP-NLS	60.52	meta	0.999099378881988	-18	0.990867556108169	161818181818182
R362QGFP-NLS	65.31	meta	0.938693181818182	-15	0.930959060393378	174625668449198
R362QGFP-NLS	51.92	meta	101052469135802	-12	100219873265596	138823529411765
R362QGFP-NLS	54.88	meta	0.83540404040404	-9	0.828520943336325	146737967914439
R362QGFP-NLS	69.18	early_ana	106435331230284	-6	105558384650114	184973262032086
R362QGFP-NLS	87.95	early_ana	0.98306784660767	-3	0.974968111527292	235160427807487
R362QGFP-NLS	37.4	ana_telo	100830769230769	0	1	1
R362QGFP-NLS	26.24	ana_telo	0.976276923076923	0	0.968233140067137	0.701604278074866
R362QGFP-NLS	45928	ana_telo	107856666666667	3	106968009358153	0.772727272727273
R362QGFP-NLS	30.28	ana_telo	100756666666667	3	0.999265079849462	0.809625668449198
R362QGFP-NLS	43.37	ana_telo	108795774647887	6	107899379800315	11596256684492
R362QGFP-NLS	42.28	ana_telo	112672535211268	6	111744198790547	113048128342246
R362QGFP-NLS	47.68	ana_telo	118473880597015	9	117497745480714	127486631016043
R362QGFP-NLS	44.33	ana_telo	117716417910448	9	116746523713444	118529411764706
R362QGFP-NLS	44.52	ana_telo	0.975492063492063	12	0.967454747131282	11903743315508
R362QGFP-NLS	48.71	ana_telo	103650793650794	12	10279678955297	13024064171123
R362QGFP-NLS	58.15	ana_telo	116551094890511	15	115590802073287	15548128342246
R362QGFP-NLS	50.87	ana_telo	43466	15	11801953005798	136016042780749
R362QGFP-NLS	62.45	ana_telo	137978354978355	18	136841517753938	166978609625668
R362QGFP-NLS	53.32	ana_telo	141493506493506	18	140327707080835	142566844919786
R362QGFP-NLS	73.34	ana_telo	113755244755245	21	112817987627265	196096256684492
R362QGFP-NLS	56.13	ana_telo	113688811188811	21	112752101423142	150080213903743
R362QGFP-NLS	52.36	ana_telo	102456081081081	24	101611920510685	45748
R362QGFP-NLS	77.33	ana_telo	104321766561514	27	103462234154691	206764705882353
R362QGFP-NLS	70.03	ana_telo	0.96788643533123	27	0.959911783590633	187245989304813
R362QGFP-NLS	46.82	meta	135010526315789	-6	123094807093142	202771762667822
R362QGFP-NLS	45923	ana_telo	109680115273775	0	1	1
R362QGFP-NLS	27.88	ana_telo	120530201342282	3	109892482371507	120744911216977
R362QGFP-NLS	25.45	ana_telo	107069277108434	6	0.976195884196292	110220874837592
R362QGFP-NLS	23.47	ana_telo	119423076923077	9	108883070212848	101645734084019
R362QGFP-NLS	45745	ana_telo	126263333333333	12	115119621289752	126894759636206
R362QGFP-NLS	28.91	ana_telo	118326666666667	12	107883426609563	125205716760502
R362QGFP-NLS	30.15	ana_telo	0.940783289817232	15	0.857751915622008	130576006929407
R362QGFP-NLS	45930	ana_telo	101671428571429	18	0.926981416072044	130316154179298
R362QGFP-NLS	25.57	ana_telo	105522857142857	18	0.962096519313998	110740580337809
R362QGFP-NLS	60.41	meta	107255319148936	-6	0.958573861530709	130390675588172
R362QGFP-NLS	67.89	early_ana	0.99781045751634	-3	0.891773975339153	146535721994388
R362QGFP-NLS	46.33	ana_telo	111890510948905	0	1	1
R362QGFP-NLS	48.98	ana_telo	10714598540146	0	0.957596712114295	105719835959422
R362QGFP-NLS	48.38	ana_telo	0.970065573770492	3	0.866977517167183	104424778761062
R362QGFP-NLS	53.64	ana_telo	0.933967213114754	3	0.834715299084881	115778113533348
R362QGFP-NLS	49	ana_telo	102799295774648	6	0.918749006531854	1057630045327
R362QGFP-NLS	51.26	ana_telo	0.990422535211268	6	0.885171161353929	110641053313188
R362QGFP-NLS	44.51	ana_telo	106843065693431	9	0.954889425272364	0.960716598316426
R362QGFP-NLS	44.29	ana_telo	101945255474453	9	0.911116185008812	0.955968055255774
R362QGFP-NLS	49.69	ana_telo	110833333333333	12	0.990551677648029	107252320310814
R362QGFP-NLS	48.28	ana_telo	105712121212121	12	0.944781825693821	104208935894669
R362QGFP-NLS	55.83	ana_telo	0.982233676975945	15	0.877852526229399	12050507230736
R362QGFP-NLS	56.64	ana_telo	0.951030927835051	15	0.849965667123766	122253399525146
R362QGFP-NLS	66.77	ana_telo	101244755244755	18	0.904855598442915	144118281890784
R362QGFP-NLS	58.84	ana_telo	0.983706293706294	18	0.879168649212358	127001942585798
R362QGFP-NLS	70.22	ana_telo	0.897970588235294	21	0.802544005403062	151564860781351
R362QGFP-NLS	59.81	ana_telo	0.861588235294118	21	0.770027974657801	129095618389812
R362QGFP-NLS	75.85	ana_telo	0.784884318766067	24	0.701475319139874	163716814159292
R362QGFP-NLS	63.34	ana_telo	0.761439588688946	24	0.68052204090538	136714871573495
R362QGFP-NLS	90.23	ana_telo	128077586206897	27	114466888318513	194755018346644
R362QGFP-NLS	66.78	ana_telo	126133620689655	27	112729506389737	144139866177423
R362QGFP-NLS	97.21	ana_telo	119518072289157	30	106816986780707	209820850420894
R362QGFP-NLS	68.97	ana_telo	118566265060241	30	105966327309368	148866824951435
R362QGFP-NLS	104.37	ana_telo	0.937936507936508	33	0.83826278026813	225275199654651
R362QGFP-NLS	73.93	ana_telo	0.947238095238095	33	0.84657589567238	159572631124541
R362QGFP-NLS	123.14	ana_telo	136784403669725	36	122248439576961	265788905676667
R362QGFP-NLS	78.02	ana_telo	138073394495413	36	123400450426457	168400604360026
R362QGFP-NLS	138.14	ana_telo	0.901601208459215	39	0.805788802654528	298165335635657
R362QGFP-NLS	84.36	ana_telo	0.910634441087613	39	0.813862081212102	182085042089359
R362QGFP-NLS	142.53	ana_telo	0.953610223642173	42	0.852270863324273	307640837470322
R362QGFP-NLS	91.99	ana_telo	0.966325878594249	42	0.863635236267286	198553852795165
R362QGFP-NLS	137.87	ana_telo	105098245614035	45	0.939295430173058	297582559896395
R362QGFP-NLS	101.28	ana_telo	105859649122807	45	0.946100328124768	2186056550831
R362QGFP-NLS	154.91	ana_telo	108985559566787	48	0.97403755369886	334362184329808
R362QGFP-NLS	106.95	ana_telo	109527075812274	48	0.978877251372011	230843945607598
R362QGFP-NLS	160.25	ana_telo	101286666666667	51	0.905230173744758	345888193395208
R362QGFP-NLS	113.25	ana_telo	10157	51	0.907762411116186	244442046190373
R362QGFP-NLS	171.3	ana_telo	111552727272727	54	0.996981123123727	369738830131664
R362QGFP-NLS	121.95	ana_telo	11172	54	0.998476091069216	263220375566588
R362QGFP-NLS	88.65	meta	0.974388714733542	-15	11425743838393	191675675675676
R362QGFP-NLS	97.91	meta	101729559748428	-12	119288726655243	211697297297297
R362QGFP-NLS	102.33	meta	0.946549707602339	-9	110993018759742	221254054054054
R362QGFP-NLS	78.04	meta	0.903636363636364	-6	105960972842234	168735135135135
R362QGFP-NLS	145.45	early_ana	0.96478527607362	-3	113131333078759	314486486486486
R362QGFP-NLS	54.92	ana_telo	0.951792717086835	0	111607817375595	118745945945946
R362QGFP-NLS	46.25	ana_telo	0.852801120448179	0	1	1
R362QGFP-NLS	49.29	ana_telo	102786585365854	3	12052820159504	106572972972973
R362QGFP-NLS	40.28	ana_telo	0.899451219512195	3	105470220189146	0.870918918918919
R362QGFP-NLS	53.13	ana_telo	0.941432926829268	6	110393021802611	114875675675676
R362QGFP-NLS	50.36	ana_telo	0.86485254691689	9	101413157907482	108886486486486
R362QGFP-NLS	49.91	ana_telo	0.761099195710456	9	0.8924697417265	107913513513514
R362QGFP-NLS	56.52	ana_telo	114479591836735	12	134239495108275	122205405405405
R362QGFP-NLS	52.35	ana_telo	100210884353742	12	117507918260095	113189189189189
R362QGFP-NLS	53.95	ana_telo	110702786377709	15	129810789084717	116648648648649
R362QGFP-NLS	52.97	ana_telo	0.930123839009288	15	10906691099567	11452972972973
R362QGFP-NLS	61.04	ana_telo	102744565217391	18	120478928502574	131978378378378
R362QGFP-NLS	54.68	ana_telo	0.832744565217391	18	0.97648155619185	118227027027027
R362QGFP-NLS	59.87	ana_telo	113317901234568	21	132877289343869	129448648648649
R362QGFP-NLS	56.7	ana_telo	0.94537037037037	21	110854728928304	122594594594595
R362QGFP-NLS	37.01	ana_telo	121912337662338	24	142955179981786	0.800216216216216
R362QGFP-NLS	45.77	ana_telo	101451298701299	24	118962435987399	0.989621621621622
R362QGFP-NLS	37.41	ana_telo	135143382352941	27	158469986861553	0.808864864864865
R362QGFP-NLS	55.5	ana_telo	114106617647059	27	133802143209066	45689
R362QGFP-NLS	43.12	ana_telo	123255395683453	30	144530058331393	0.932324324324324
R362QGFP-NLS	56.57	ana_telo	109442446043165	30	128332906018755	122313513513514
R362QGFP-NLS	39.01	ana_telo	103433656957929	33	121286961845888	0.843459459459459
R362QGFP-NLS	37.8	ana_telo	116003546099291	36	136026493537352	0.817297297297297
R362QGFP-NLS	55.74	ana_telo	10768085106383	36	126267248578707	120518918918919
R362QGFP-NLS	80.06	ana_telo	0.953071895424837	39	111757814638419	173102702702703
R362QGFP-NLS	35.73	ana_telo	0.972124183006536	39	113991897958067	0.77254054054054
R362QGFP-NLS	62.01	ana_telo	119969581749049	42	14067709208215	134075675675676
R362QGFP-NLS	74.63	ana_telo	0.987133105802048	45	115751853759675	161362162162162
R362QGFP-NLS	62.72	ana_telo	103484641638225	45	12134674680521	135610810810811
R362QGFP-NLS	61.67	meta	136345132743363	-12	0.837129235029945	130850838107363
R362QGFP-NLS	64.69	meta	151424342105263	-9	0.929712275905662	137258646297475
R362QGFP-NLS	35.25	early_ana	180503968253968	-3	110825480766323	0.747931253978358
R362QGFP-NLS	74.77	early_ana	191480158730159	-3	117564621175664	158646297475069
R362QGFP-NLS	47.13	ana_telo	162872262773723	0	1	1
R362QGFP-NLS	65.11	ana_telo	17756204379562	0	109019203621126	138149798429875
R362QGFP-NLS	52.4	ana_telo	115831134564644	3	0.711177781852071	111181837470825
R362QGFP-NLS	64.96	ana_telo	129949868073879	3	0.797863711480556	137831529811161
R362QGFP-NLS	50.83	ana_telo	112714666666667	21	0.69204335193194	107850625928283
R362QGFP-NLS	38.63	ana_telo	106421875	24	0.653406990162904	0.819647782728623
R362QGFP-NLS	83.17	ana_telo	112161458333333	24	0.688646774000788	176469340123064
R362QGFP-NLS	46.28	ana_telo	114465181058496	27	0.702791126672818	0.981964778272862
R362QGFP-NLS	99.85	ana_telo	11857938718663	27	0.728051450671937	211860810524082
R362QGFP-NLS	48.07	ana_telo	105204081632653	30	0.645930005766618	101994483343942
R362QGFP-NLS	110.21	ana_telo	108905612244898	30	0.668656592535953	233842563123276
R362QGFP-NLS	43.56	ana_telo	107428947368421	33	0.659590193805259	0.924252068746022
R362QGFP-NLS	110.12	ana_telo	110178947368421	33	0.676474591143193	233651601952048
R362QGFP-NLS	46.88	ana_telo	115880681818182	36	0.711481991130522	0.99469552302143
R362QGFP-NLS	122.34	ana_telo	118732954545455	36	0.72899432060086	259579885423297
R362QGFP-NLS	63.05	meta	0.925989583333333	-12	112976955814773	156219028741328
R362QGFP-NLS	62.68	meta	0.770405549626467	-9	0.939946575060701	155302279484638
R362QGFP-NLS	56.43	meta	0.826171224732461	-6	100798444855115	139816650148662
R362QGFP-NLS	90.89	early_ana	0.84618778280543	-3	103240599537712	225198216055501
R362QGFP-NLS	40.36	ana_telo	0.819626955475331	0	1	1
R362QGFP-NLS	32.9	ana_telo	0.966221419975933	0	11788551041682	0.815163528245788
R362QGFP-NLS	39.84	ana_telo	0.786454326923077	3	0.959527162533331	0.987115956392468
R362QGFP-NLS	37.66	ana_telo	0.825496083550914	6	100716073091103	0.933102081268583
R362QGFP-NLS	41.59	ana_telo	0.81742385786802	9	0.997312072775799	10304757185332
R362QGFP-NLS	29.48	ana_telo	103767766497462	9	126603652801149	0.730426164519326
R362QGFP-NLS	53.45	ana_telo	0.758971631205674	12	0.925996425734338	132433102081269
R362QGFP-NLS	52.51	ana_telo	0.70523915461624	15	0.860439191152817	130104063429138
R362QGFP-NLS	50.45	ana_telo	0.693566739606127	18	0.846198059950216	45658
R362QGFP-NLS	58.23	ana_telo	0.697717750826902	21	0.851262572766742	144276511397423
R362QGFP-NLS	59.42	ana_telo	0.708428571428571	24	0.864330494130379	147224975222993
R362QGFP-NLS	34.19	ana_telo	10097032967033	24	12319059176351	0.847125867195243
R362QGFP-NLS	60.91	ana_telo	0.703040685224839	27	0.857756910663243	15091674925669
R362QGFP-NLS	38.65	ana_telo	101957173447537	27	124394607530213	0.957631318136769
R362QGFP-NLS	61.81	ana_telo	0.723714902807775	30	0.882980846314488	15314667988107
R362QGFP-NLS	41.1	ana_telo	102438444924406	30	124981791094216	10183349851338
R362QGFP-NLS	62.82	ana_telo	0.851232704402516	33	103856113896212	155649157581764
R362QGFP-NLS	69.75	ana_telo	123963522012579	33	151243832556346	172819623389495
R362QGFP-NLS	71.48	ana_telo	0.722215320910973	36	0.881151255563739	177106045589693
R362QGFP-NLS	51.11	ana_telo	101819875776398	36	124227095139092	126635282457879
R362QGFP-NLS	75.42	ana_telo	0.741233160621762	39	0.904354298830856	186868186323092
R362QGFP-NLS	54.52	ana_telo	10359585492228	39	126393909119547	135084241823588
R362QGFP-NLS	78.67	ana_telo	0.775415778251599	42	0.94605939088705	1949207135778
R362QGFP-NLS	64.79	ana_telo	111285714285714	42	135776054633508	160530227948464
R362QGFP-NLS	82.22	ana_telo	0.815708013172338	45	0.995218626868219	203716551040634
R362QGFP-NLS	64.72	ana_telo	116133918770582	45	141691190113717	160356788899901
R362QGFP-NLS	75.77	meta	0.923702702702703	-12	0.812609361814622	167967191310131
R362QGFP-NLS	87.33	meta	115119453924915	-9	101274084954671	193593438262026
R362QGFP-NLS	76.66	meta	0.85816120906801	-6	0.754950516431762	169940146309022
R362QGFP-NLS	99.6	early_ana	10809748427673	-3	0.950966446832533	220793615606296
R362QGFP-NLS	42.07	ana_telo	116047457627119	0	102090478036561	0.93260917756595
R362QGFP-NLS	45.11	ana_telo	113671186440678	0	1	1
R362QGFP-NLS	36.88	ana_telo	102855384615385	3	0.904850101736754	0.817557082686766
R362QGFP-NLS	35.59	ana_telo	0.997969230769231	3	0.877943885357478	0.788960319219685
R362QGFP-NLS	48.34	ana_telo	101320634920635	6	0.891348441880754	107160274883618
R362QGFP-NLS	47.26	ana_telo	100895238095238	6	0.887606096624078	104766127244513
R362QGFP-NLS	49.95	ana_telo	0.877310924369748	9	0.771797103417754	110729328308579
R362QGFP-NLS	49.64	ana_telo	0.88156862745098	9	0.775542734315567	110042119264021
R362QGFP-NLS	58.67	ana_telo	0.951164772727273	12	0.836768580069023	130059853690978
R362QGFP-NLS	54.4	ana_telo	0.898153409090909	12	0.790132871147282	120594103303037
R362QGFP-NLS	68.11	ana_telo	0.869541984732825	15	0.764962530928289	150986477499446
R362QGFP-NLS	59.99	ana_telo	0.799134860050891	15	0.703023241925902	132986034138772
R362QGFP-NLS	73.03	ana_telo	0.744838709677419	18	0.655257267034976	161893150077588
R362QGFP-NLS	71.41	ana_telo	0.682021505376344	18	0.599995061837657	158301928618931
R362QGFP-NLS	77.37	ana_telo	0.936747967479675	21	0.824085678008243	171514076701397
R362QGFP-NLS	71.05	ana_telo	0.863875338753388	21	0.759977410110188	157503879405897
R362QGFP-NLS	75	ana_telo	0.952790055248619	24	0.838198390535719	166260252715584
R362QGFP-NLS	71.18	ana_telo	0.894309392265193	24	0.786751172630638	157792063843937
R362QGFP-NLS	79.09	ana_telo	105364741641337	27	0.926925678710357	175326978497007
R362QGFP-NLS	76.82	ana_telo	0.988054711246201	27	0.869221780984789	170294834848149
R362QGFP-NLS	65	ana_telo	101595541401274	30	0.893766877803233	144092219020173
R362QGFP-NLS	54.25	ana_telo	101222929936306	30	0.890488901416821	120261582797606
R362QGFP-NLS	67.66	ana_telo	0.937617647058824	33	0.824850761585164	149988915983152
R362QGFP-NLS	51.17	ana_telo	0.932323529411765	33	0.820193365271436	113433828419419
R362QGFP-NLS	60.57	ana_telo	0.948184523809524	36	0.834146764452359	134271780093106
R362QGFP-NLS	59.06	meta	0.973440414507772	-12	0.984982110111946	122125723738627
R362QGFP-NLS	80.94	meta	103865934065934	-9	105097431111635	167369727047146
R362QGFP-NLS	79.48	meta	0.905224022878932	-6	0.915956903874979	16435070306038
R362QGFP-NLS	102.17	early_ana	117206349206349	-3	118596018245414	21126964433416
R362QGFP-NLS	48.36	ana_telo	0.988282329713722	0	1	1
R362QGFP-NLS	30.49	ana_telo	0.918953603158934	0	0.929849270324533	0.630479735318445
R362QGFP-NLS	33.52	ana_telo	0.923686396677051	3	0.93463817869193	0.69313482216708
R362QGFP-NLS	42.95	ana_telo	0.902907580477674	3	0.913612996338022	0.888130686517783
R362QGFP-NLS	25.27	ana_telo	0.826361957525392	6	0.836159802396514	0.522539288668321
R362QGFP-NLS	42.66	ana_telo	0.788190212373038	6	0.797535470052728	0.882133995037221
R362QGFP-NLS	39.3	ana_telo	0.925575027382256	9	0.936549202139807	0.812655086848635
R362QGFP-NLS	49.36	ana_telo	0.903355704697987	12	0.914066433788879	10206782464847
R362QGFP-NLS	48.53	ana_telo	0.786720997123682	12	0.796048834902849	10035153019024
R362QGFP-NLS	60.06	ana_telo	0.967227414330218	15	0.978695444863814	124193548387097
R362QGFP-NLS	52.96	ana_telo	0.888743509865005	15	0.899280987976836	109511993382961
R362QGFP-NLS	58.96	ana_telo	105273029966704	18	106521210388532	12191894127378
R362QGFP-NLS	60.22	ana_telo	0.969411764705882	18	0.980905694212598	124524400330852
R362QGFP-NLS	66.13	ana_telo	0.944621513944223	21	0.955821515313194	136745244003309
R362QGFP-NLS	65.57	ana_telo	0.887679282868526	21	0.89820414286438	135587262200165
R362QGFP-NLS	69.94	ana_telo	107498327759197	24	10877289265137	144623655913978
R362QGFP-NLS	70.19	ana_telo	101602006688963	24	102806661248708	145140612076096
R362QGFP-NLS	57.57	ana_telo	0.986841025641026	27	0.998541606958496	119044665012407
R362QGFP-NLS	62.31	ana_telo	0.949989743589744	27	0.961253393921279	128846153846154
R362QGFP-NLS	59.38	ana_telo	0.963857715430862	30	0.975285792785615	122787427626137
R362QGFP-NLS	59.81	ana_telo	0.948286573146293	30	0.959530029663675	123676592224979
R362QGFP-NLS	75.99	ana_telo	100793206793207	33	101988271734459	157133995037221
R362QGFP-NLS	87.62	ana_telo	0.972367632367632	33	0.983896608420895	181182795698925
R362QGFP-NLS	93.45	ana_telo	113744632768362	36	115093257613248	193238213399504
R362QGFP-NLS	102.62	ana_telo	11230395480226	36	113635498101834	212200165425972
R362QGFP-NLS	90.97	ana_telo	102896842105263	39	104116849013246	188110008271299
R362QGFP-NLS	90.33	ana_telo	106624210526316	39	107888411358323	186786600496278
R362QGFP-NLS	100.18	ana_telo	102013443640124	42	103222976444064	207154673283706
R362QGFP-NLS	100.27	ana_telo	106672182006205	42	107936951616958	207340777502068
R362QGFP-NLS	65.7	meta	113296718972896	-9	0.921500724718811	237957261861644
R362QGFP-NLS	70.85	early_ana	115713235294118	-6	0.941155499909906	256609923940601
R362QGFP-NLS	27.61	ana_telo	122948051948052	0	1	1
R362QGFP-NLS	24.38	ana_telo	121050324675325	0	0.984564804056197	0.883013400941688
R362QGFP-NLS	37.03	ana_telo	150006097560976	3	122007705843405	134118073161898
R362QGFP-NLS	45900	ana_telo	148632113821138	3	120890173911774	112567910177472
R362QGFP-NLS	34.52	ana_telo	108857142857143	6	0.885391359459175	125027164070989
R362QGFP-NLS	52.11	ana_telo	104422619047619	6	0.849323087215238	188735965229989
R362QGFP-NLS	43.44	ana_telo	109139092240117	9	0.887684599396747	157334299166968
R362QGFP-NLS	49.03	ana_telo	104815519765739	9	0.852518751659649	177580586743933
R362QGFP-NLS	43.89	ana_telo	111357142857143	12	0.90572515052287	158964143426295
R362QGFP-NLS	38.58	ana_telo	115782608695652	12	0.941719749610774	139731981166244
R362QGFP-NLS	51.7	ana_telo	106051560379919	15	0.86257210829764	187250996015936
R362QGFP-NLS	54.31	ana_telo	103020352781547	15	0.837917731507248	196704092720029
R362QGFP-NLS	57.74	ana_telo	119774289985052	18	0.974186154943382	209127127852227
R362QGFP-NLS	62.95	ana_telo	116144992526158	18	0.944667204448522	227997102499095
R362QGFP-NLS	70.64	ana_telo	11733284457478	21	0.954328618597027	255849329952916
R362QGFP-NLS	62.78	ana_telo	119234604105572	21	0.969796610978033	227381383556682
R362QGFP-NLS	65.05	ana_telo	126512539184953	24	102899181548974	235603042375951
R362QGFP-NLS	70.9	ana_telo	126173981191223	24	102623814848676	256791017747193
R362QGFP-NLS	83.77	ana_telo	121151248164464	27	0.985385666912826	303404563563926
R362QGFP-NLS	73.77	ana_telo	121603524229075	27	0.98906426171319	267185802245563
R362QGFP-NLS	94.68	ana_telo	113536486486486	30	0.923450877728892	34291923216226
R362QGFP-NLS	83.61	ana_telo	1132	30	0.920714059364106	302825063382832
R362QGFP-NLS	109.74	ana_telo	122652298850575	33	0.997594487323785	397464686707715
R362QGFP-NLS	93.85	ana_telo	122333333333333	33	0.995000176050136	339913074972836
[truncated: 14 more rows]

## Sheet: S6D
construct	area
A1GFP	209.57
A1GFP	190.07
A1GFP	219.16
A1GFP	441.69
A1GFP	416.08
A1GFP	432.89
A1GFP	221.83
A1GFP	239.24
A1GFP	291.81
A1GFP	293.72
A1GFP	272.44
A1GFP	187.16
A1GFP	272.44
A1GFP	146.97
A1GFP	166
A1GFP	169.6
A1GFP	221.71
A1GFP	253.9
A1GFP	184.92
A1GFP	229.9
A1GFP	300.53
A1GFP	323.96
A1GFP	305.9
A1GFP	283.28
A1GFP	177.74
A1GFP	182.05
A1GFP	145.62
A1GFP	145.83
A1GFP	129.08
A1GFP	140.88
A1GFP	224.5
A1GFP	231.03
A1GFP	558.96
A1GFP	327.36
A1GFP	249.63
A1GFP	291.27
A1GFP	297.09
A1GFP	397.45
A1GFP	177.43
A1GFP	205.7
A1GFP	244.55
A1GFP	248.34
A1GFP	371.81
A1GFP	329.91
A1GFP	251.03
A1GFP	237.32
A1GFP	201.6
A1GFP	330.34
A1GFP	239.61
A1GFP	209.91
A1GFP	209.52
A1GFP	214.42
A1GFP	269.41
A1GFP	259.2
A1GFP	229.72
A1GFP	311.46
A1GFP	199.83
A1GFP	258.82
A1GFP	322.41
A1GFP	214.53
A1GFP	150.96
A1GFP	233.41
A1GFP	455.61
A1GFP	176.88
A1GFP	326.08
A1GFP	212.91
A1GFP	252.22
A1GFP	182.75
A1GFP	330.19
A1GFP	333.34
A1GFP	325.94
A1GFP	268.47
A1GFP	247.41
A1GFP	317.91
A1GFP	213
A1GFP	330.65
A1GFP	163.54
A1GFP	157.49
A1GFP	128.5
A1GFP	171.43
A1GFP	159.12
A1GFP	167.61
A1GFP	195.46
A1GFP	158.35
A1GFP	197.15
A1GFP	144.55
A1GFP	110.96
A1GFP	178.72
A1GFP	124.74
A1GFP	137.2
A1GFP	188.49
A1GFP	221.59
A1GFP	203.02
A1GFP	195.33
A1GFP	170.2
A1GFP	190.04
A1GFP	135.87
A1GFP	219.22
A1GFP	104.22
A1GFP	359.93
A1GFP	213.71
A1GFP	213.14
A1GFP	225.38
A1GFP	160.83
A1GFP	198.57
A1GFP	274.43
A1GFP	322.94
A1GFP	154.04
A1GFP	194.24
A1GFP	167.82
A1GFP	256.73
A1GFP	207.04
A1GFP	234.79
A1GFP	215.58
A1GFP	225.01
A1GFP	237.43
A1GFP	277.06
A1GFP	177.42
A1GFP	292.21
A1GFP	312.35
A1GFP	202.31
A1GFP	221.97
A1GFP	220.44
A1GFP	247.06
A1GFP	221.76
A1GFP	232.54
A1GFP	247.17
A1GFP	195.06
A1GFP	232.05
A1GFP	211.32
A1GFP	300.96
A1GFP	204.87
A1GFP	240.04
A1GFP	169.04
A1GFP	277.58
A1GFP	183.9
A1GFP	161.98
A1GFP	163.98
A1GFP	163.1
A1GFP	85.03
A1GFP	63.62
A1GFP	109.22
A1GFP	106.64
A1GFP	188.9
A1GFP	172.41
A1GFP	192.21
A1GFP	238.22
A1GFP	212.66
A1GFP	273.28
A1GFP	324.96
A1GFP	346.65
A1GFP	189.52
A1GFP	156.7
A1GFP	221.03
A1GFP	309.1
A1GFP-NLS	160.49
A1GFP-NLS	182.14
A1GFP-NLS	300.2
A1GFP-NLS	222.9
A1GFP-NLS	219.39
A1GFP-NLS	111
A1GFP-NLS	106.95
A1GFP-NLS	277.91
A1GFP-NLS	454.58
A1GFP-NLS	188.1
A1GFP-NLS	174.12
A1GFP-NLS	220.52
A1GFP-NLS	189.3
A1GFP-NLS	155.78
A1GFP-NLS	153.43
A1GFP-NLS	171.43
A1GFP-NLS	128.56
A1GFP-NLS	368.37
A1GFP-NLS	419.93
A1GFP-NLS	226
A1GFP-NLS	208.66
A1GFP-NLS	315.92
A1GFP-NLS	115.65
A1GFP-NLS	135.46
A1GFP-NLS	256.9
A1GFP-NLS	321.76
A1GFP-NLS	213.23
A1GFP-NLS	246.15
A1GFP-NLS	211.16
A1GFP-NLS	248.1
A1GFP-NLS	252.13
A1GFP-NLS	242.63
A1GFP-NLS	343.56
A1GFP-NLS	229.19
A1GFP-NLS	369.66
A1GFP-NLS	367.24
A1GFP-NLS	392.91
A1GFP-NLS	285.1
A1GFP-NLS	299.28
A1GFP-NLS	213.71
A1GFP-NLS	213.85
A1GFP-NLS	187.87
A1GFP-NLS	241.71
A1GFP-NLS	171.44
A1GFP-NLS	181.63
A1GFP-NLS	283.99
A1GFP-NLS	197.96
A1GFP-NLS	186.22
A1GFP-NLS	208.28
A1GFP-NLS	239.84
A1GFP-NLS	136.57
A1GFP-NLS	164.03
A1GFP-NLS	402.97
A1GFP-NLS	228.67
A1GFP-NLS	244.07
A1GFP-NLS	207.88
A1GFP-NLS	227.51
A1GFP-NLS	676.64
A1GFP-NLS	412.21
A1GFP-NLS	203.75
A1GFP-NLS	217.48
A1GFP-NLS	341.37
A1GFP-NLS	172.54
A1GFP-NLS	181.47
A1GFP-NLS	231.53
A1GFP-NLS	178.41
A1GFP-NLS	249.28
A1GFP-NLS	280.6
A1GFP-NLS	252.18
A1GFP-NLS	374.86
A1GFP-NLS	393.56
A1GFP-NLS	308.59
A1GFP-NLS	297.55
A1GFP-NLS	272.03
A1GFP-NLS	324.87
A1GFP-NLS	359.48
A1GFP-NLS	135.25
A1GFP-NLS	133.69
A1GFP-NLS	208.36
A1GFP-NLS	186.36
A1GFP-NLS	326.95
A1GFP-NLS	164.47
A1GFP-NLS	195
A1GFP-NLS	175.71
A1GFP-NLS	205.49
A1GFP-NLS	142.07
A1GFP-NLS	120.75
A1GFP-NLS	192.98
A1GFP-NLS	236.13
A1GFP-NLS	299.85
A1GFP-NLS	277.48
A1GFP-NLS	242.71
A1GFP-NLS	236.56
A1GFP-NLS	237.89
A1GFP-NLS	257.72
A1GFP-NLS	439.82
A1GFP-NLS	239.03
A1GFP-NLS	393.38
A1GFP-NLS	455.04
A1GFP-NLS	330.32
A1GFP-NLS	177.64
A1GFP-NLS	187.03
A1GFP-NLS	526
A1GFP-NLS	291.03
A1GFP-NLS	312.57
A1GFP-NLS	268.55
A1GFP-NLS	317.03
A1GFP-NLS	224.63
A1GFP-NLS	248.45
A1GFP-NLS	253.66
A1GFP-NLS	233.07
A1GFP-NLS	289.31
A1GFP-NLS	201.96
A1GFP-NLS	286.24
A1GFP-NLS	252.03
A1GFP-NLS	276.74
A1GFP-NLS	213.66
A1GFP-NLS	316.09
A1GFP-NLS	234.09
A1GFP-NLS	287.82
A1GFP-NLS	334.78
A1GFP-NLS	256.78
A1GFP-NLS	391.7
A1GFP-NLS	290.45
A1GFP-NLS	500.61
A1GFP-NLS	588.73
A1GFP-NLS	337.44
A1GFP-NLS	236.81
A1GFP-NLS	176.21
A1GFP-NLS	236.97
A1GFP-NLS	188.32
A1GFP-NLS	217.15
A1GFP-NLS	229.3
A1GFP-NLS	156.3
A1GFP-NLS	204.42
A1GFP-NLS	287.37
A1GFP-NLS	207.42
A1GFP-NLS	205.7
A1GFP-NLS	242.08
A1GFP-NLS	232.1
A1GFP-NLS	246.67
A1GFP-NLS	249.61
A1GFP-NLS	225.37
A1GFP-NLS	273.8
A1GFP-NLS	268.13
A1GFP-NLS	316.97
E183QGFP-NLS	319.29
E183QGFP-NLS	277.15
E183QGFP-NLS	343.88
E183QGFP-NLS	448.4
E183QGFP-NLS	514.3
E183QGFP-NLS	446.97
E183QGFP-NLS	623.14
E183QGFP-NLS	348.19
E183QGFP-NLS	264.54
E183QGFP-NLS	172.5
E183QGFP-NLS	237.31
E183QGFP-NLS	237.46
E183QGFP-NLS	224.19
E183QGFP-NLS	298.27
E183QGFP-NLS	240.17
E183QGFP-NLS	224.17
E183QGFP-NLS	312.13
E183QGFP-NLS	301.14
E183QGFP-NLS	292.78
E183QGFP-NLS	273.11
E183QGFP-NLS	270.39
E183QGFP-NLS	303.21
E183QGFP-NLS	275.6
E183QGFP-NLS	170.76
E183QGFP-NLS	199.48
E183QGFP-NLS	267.13
E183QGFP-NLS	190.28
E183QGFP-NLS	225.25
E183QGFP-NLS	203.8
E183QGFP-NLS	190.54
E183QGFP-NLS	144.9
E183QGFP-NLS	222.59
E183QGFP-NLS	240.44
E183QGFP-NLS	264.35
E183QGFP-NLS	142.85
E183QGFP-NLS	357.28
E183QGFP-NLS	270.28
E183QGFP-NLS	221
E183QGFP-NLS	245.06
E183QGFP-NLS	255.98
E183QGFP-NLS	267.42
E183QGFP-NLS	206.64
E183QGFP-NLS	223.22
E183QGFP-NLS	224.36
E183QGFP-NLS	228.31
E183QGFP-NLS	229.43
E183QGFP-NLS	303.38
R362QGFP-NLS	236.75
R362QGFP-NLS	262.84
R362QGFP-NLS	376.9
R362QGFP-NLS	411.38
R362QGFP-NLS	169.35
R362QGFP-NLS	183.16
R362QGFP-NLS	192.81
R362QGFP-NLS	368.25
R362QGFP-NLS	249.9
R362QGFP-NLS	258.92
R362QGFP-NLS	207.43
R362QGFP-NLS	210.44
R362QGFP-NLS	249.93
R362QGFP-NLS	231.96
R362QGFP-NLS	235.45
R362QGFP-NLS	249.5
R362QGFP-NLS	229.93
R362QGFP-NLS	67.59
R362QGFP-NLS	251.35
R362QGFP-NLS	241.84
R362QGFP-NLS	360.94
R362QGFP-NLS	235.69
R362QGFP-NLS	251.26
R362QGFP-NLS	168.54
R362QGFP-NLS	194.19
R362QGFP-NLS	192.45
R362QGFP-NLS	166.13
R362QGFP-NLS	141.84
R362QGFP-NLS	167.33
R362QGFP-NLS	209.51
R362QGFP-NLS	184.2
R362QGFP-NLS	226.51
R362QGFP-NLS	212.86
R362QGFP-NLS	185.29
R362QGFP-NLS	292
R362QGFP-NLS	247
R362QGFP-NLS	200.22
R362QGFP-NLS	183.38
R362QGFP-NLS	179.03
R362QGFP-NLS	182.05
R362QGFP-NLS	299.62
R362QGFP-NLS	369.34
R362QGFP-NLS	146.36
R362QGFP-NLS	202.72
R362QGFP-NLS	389.26
R362QGFP-NLS	219.17
R362QGFP-NLS	296.09
R362QGFP-NLS	173.84
R362QGFP-NLS	263.05
R362QGFP-NLS	283.09
R362QGFP-NLS	212.63
R362QGFP-NLS	235.76
R362QGFP-NLS	199.44
R362QGFP-NLS	253.96
R362QGFP-NLS	258.8
R362QGFP-NLS	275.9
R362QGFP-NLS	200.26
R362QGFP-NLS	163.22
R362QGFP-NLS	194.93
R362QGFP-NLS	188.16
R362QGFP-NLS	292.98
R362QGFP-NLS	246.34
R362QGFP-NLS	283.83
R362QGFP-NLS	231.65
R362QGFP-NLS	254.04
R362QGFP-NLS	127.13
R362QGFP-NLS	161.64
R362QGFP-NLS	279.83
R362QGFP-NLS	316.68
R362QGFP-NLS	206.46
R362QGFP-NLS	252.21
R362QGFP-NLS	315.96
R362QGFP-NLS	211.28
R362QGFP-NLS	238.74
R362QGFP-NLS	188.32
R362QGFP-NLS	266.21
R362QGFP-NLS	262.98
R362QGFP-NLS	316.72
R362QGFP-NLS	286.37
R362QGFP-NLS	303.93
R362QGFP-NLS	264.04
R362QGFP-NLS	214.17
R362QGFP-NLS	266.64
R362QGFP-NLS	228.35
R362QGFP-NLS	263.8
R362QGFP-NLS	232.19
R362QGFP-NLS	251.37
R362QGFP-NLS	272.03
R362QGFP-NLS	186.5
R362QGFP-NLS	263.54
R362QGFP-NLS	315.58
R362QGFP-NLS	201.06
R362QGFP-NLS	192.81
R362QGFP-NLS	316.28
R362QGFP-NLS	202.05
R362QGFP-NLS	172.67
R362QGFP-NLS	218.64
R362QGFP-NLS	197.85
R362QGFP-NLS	304.4
R362QGFP-NLS	280.55
R362QGFP-NLS	213.15
R362QGFP-NLS	331.7
R362QGFP-NLS	219.71
R362QGFP-NLS	264.55
R362QGFP-NLS	287.44
R362QGFP-NLS	239.69
R362QGFP-NLS	255.28
R362QGFP-NLS	227.01
R362QGFP-NLS	213.01
R362QGFP-NLS	232.26
R362QGFP-NLS	455.39
R362QGFP-NLS	290.72

## Sheet: S6F
Label	Rapa	phase	Area	Mean	Ki67	eIF4A1	eIF4A1ratio
C1-EXP43_A_20241114_Ki67_noRapa_ana_01.tif:0001-0258	wo	ana	61	7022
C3-EXP43_A_20241114_Ki67_noRapa_ana_01.tif:0001-0258	wo	ana	61	4309
C1-EXP43_A_20241114_Ki67_noRapa_ana_01.tif:0212-0362	wo	ana	2	362
C3-EXP43_A_20241114_Ki67_noRapa_ana_01.tif:0213-0356	wo	ana	2	4775	6660	-466	0.9
C1-EXP43_A_20241114_Ki67_noRapa_ana_03.tif:0001-0262	wo	ana	41	12645
C3-EXP43_A_20241114_Ki67_noRapa_ana_03.tif:0001-0262	wo	ana	41	4100
C1-EXP43_A_20241114_Ki67_noRapa_ana_03.tif:0341-0290	wo	ana	2	969
C3-EXP43_A_20241114_Ki67_noRapa_ana_03.tif:0336-0289	wo	ana	2	7546	11676	-3446	0.5
C1-EXP43_A_20241114_Ki67_noRapa_ana_04.tif:0001-0196	wo	ana	75	11754
C3-EXP43_A_20241114_Ki67_noRapa_ana_04.tif:0001-0196	wo	ana	75	1774
C1-EXP43_A_20241114_Ki67_noRapa_ana_04.tif:0270-0328	wo	ana	2	734
C3-EXP43_A_20241114_Ki67_noRapa_ana_04.tif:0260-0328	wo	ana	2	3151	11020	-1377	0.6
C1-EXP43_A_20241114_Ki67_noRapa_ana_05.tif:0001-0290	wo	ana	142	7979
C3-EXP43_A_20241114_Ki67_noRapa_ana_05.tif:0001-0290	wo	ana	142	5774
C1-EXP43_A_20241114_Ki67_noRapa_ana_05.tif:0247-0364	wo	ana	2	418
C3-EXP43_A_20241114_Ki67_noRapa_ana_05.tif:0288-0363	wo	ana	2	7489	7561	-1715	0.8
C1-EXP43_A_20241114_Ki67_noRapa_ana_06.tif:0001-0225	wo	ana	69	11186
C3-EXP43_A_20241114_Ki67_noRapa_ana_06.tif:0001-0225	wo	ana	69	4524
C1-EXP43_A_20241114_Ki67_noRapa_ana_06.tif:0167-0325	wo	ana	2	33
C3-EXP43_A_20241114_Ki67_noRapa_ana_06.tif:0282-0243	wo	ana	2	12921	11153	-8397	0.4
C1-EXP43_A_20241114_Ki67_noRapa_meta_01.tif:0001-0246	wo	meta	72	6566
C3-EXP43_A_20241114_Ki67_noRapa_meta_01.tif:0001-0246	wo	meta	72	8359
C1-EXP43_A_20241114_Ki67_noRapa_meta_01.tif:0197-0309	wo	meta	2	770
C3-EXP43_A_20241114_Ki67_noRapa_meta_01.tif:0145-0308	wo	meta	2	11334	5796	-2975	0.7
C1-EXP43_A_20241114_Ki67_noRapa_meta_02.tif:0001-0260	wo	meta	47	12225
C3-EXP43_A_20241114_Ki67_noRapa_meta_02.tif:0001-0260	wo	meta	47	2230
C1-EXP43_A_20241114_Ki67_noRapa_meta_02.tif:0193-0313	wo	meta	2	411
C3-EXP43_A_20241114_Ki67_noRapa_meta_02.tif:0197-0295	wo	meta	2	4155	11814	-1925	0.5
C1-EXP43_A_20241114_Ki67_noRapa_meta_03.tif:0001-0265	wo	meta	53	10732
C3-EXP43_A_20241114_Ki67_noRapa_meta_03.tif:0001-0265	wo	meta	53	3211
C1-EXP43_A_20241114_Ki67_noRapa_meta_03.tif:0204-0295	wo	meta	2	411
C3-EXP43_A_20241114_Ki67_noRapa_meta_03.tif:0203-0226	wo	meta	2	5284	10321	-2073	0.6
C1-EXP43_A_20241114_Ki67_noRapa_meta_04.tif:0001-0260	wo	meta	104	9924
C3-EXP43_A_20241114_Ki67_noRapa_meta_04.tif:0001-0260	wo	meta	104	1024
C1-EXP43_A_20241114_Ki67_noRapa_meta_04.tif:0228-0316	wo	meta	2	959
C3-EXP43_A_20241114_Ki67_noRapa_meta_04.tif:0229-0309	wo	meta	2	2118	8965	-1094	0.5
C1-EXP43_A_20241114_Ki67_noRapa_meta_05.tif:0001-0249	wo	meta	76	16351
C3-EXP43_A_20241114_Ki67_noRapa_meta_05.tif:0001-0249	wo	meta	76	4217
C1-EXP43_A_20241114_Ki67_noRapa_meta_05.tif:0217-0335	wo	meta	2	962
C3-EXP43_A_20241114_Ki67_noRapa_meta_05.tif:0217-0326	wo	meta	2	8646	15389	-4429	0.5
C1-EXP43_A_20241114_Ki67_noRapa_prometa_01.tif:0001-0260	wo	prometa	77	12763
C3-EXP43_A_20241114_Ki67_noRapa_prometa_01.tif:0001-0260	wo	prometa	77	1033
C1-EXP43_A_20241114_Ki67_noRapa_prometa_01.tif:0216-0290	wo	prometa	2	2075
C3-EXP43_A_20241114_Ki67_noRapa_prometa_01.tif:0221-0276	wo	prometa	2	2452	10688	-1419	0.4
C1-EXP43_A_20241114_Ki67_noRapa_prometa_02.tif:0001-0262	wo	prometa	103	9211
C3-EXP43_A_20241114_Ki67_noRapa_prometa_02.tif:0001-0262	wo	prometa	103	2262
C1-EXP43_A_20241114_Ki67_noRapa_prometa_02.tif:0195-0326	wo	prometa	2	100
C3-EXP43_A_20241114_Ki67_noRapa_prometa_02.tif:0298-0381	wo	prometa	2	1585	9111	677	1.4
C1-EXP43_A_20241114_Ki67_noRapa_prometa_03.tif:0001-0263	wo	prometa	108	7422
C3-EXP43_A_20241114_Ki67_noRapa_prometa_03.tif:0001-0263	wo	prometa	108	1420
C1-EXP43_A_20241114_Ki67_noRapa_prometa_03.tif:0180-0367	wo	prometa	2	729
C3-EXP43_A_20241114_Ki67_noRapa_prometa_03.tif:0167-0377	wo	prometa	2	3784	6693	-2364	0.4
C1-EXP43_A_20241114_Ki67_noRapa_prometa_04.tif:0001-0283	wo	prometa	123	8592
C3-EXP43_A_20241114_Ki67_noRapa_prometa_04.tif:0001-0283	wo	prometa	123	1082
C1-EXP43_A_20241114_Ki67_noRapa_prometa_04.tif:0197-0295	wo	prometa	2	833
C3-EXP43_A_20241114_Ki67_noRapa_prometa_04.tif:0194-0300	wo	prometa	2	2534	7759	-1452	0.4
C1-EXP43_A_20241114_Ki67_noRapa_prometa_05.tif:0001-0259	wo	prometa	139	8899
C3-EXP43_A_20241114_Ki67_noRapa_prometa_05.tif:0001-0259	wo	prometa	139	4595
C1-EXP43_A_20241114_Ki67_noRapa_prometa_05.tif:0188-0342	wo	prometa	2	552
C3-EXP43_A_20241114_Ki67_noRapa_prometa_05.tif:0186-0342	wo	prometa	2	7048	8347	-2453	0.7
C1-EXP43_A_20241114_Ki67_noRapa_telo_01.tif:0001-0275	wo	telo	52	6466
C3-EXP43_A_20241114_Ki67_noRapa_telo_01.tif:0001-0275	wo	telo	52	678
C1-EXP43_A_20241114_Ki67_noRapa_telo_01.tif:0243-0395	wo	telo	2	353
C3-EXP43_A_20241114_Ki67_noRapa_telo_01.tif:0228-0410	wo	telo	2	1767	6113	-1089	0.4
C1-EXP43_A_20241114_Ki67_noRapa_telo_02.tif:0001-0209	wo	telo	78	4981
C3-EXP43_A_20241114_Ki67_noRapa_telo_02.tif:0001-0209	wo	telo	78	1123
C1-EXP43_A_20241114_Ki67_noRapa_telo_02.tif:0246-0251	wo	telo	2	246
C3-EXP43_A_20241114_Ki67_noRapa_telo_02.tif:0220-0276	wo	telo	2	4020	4735	-2897	0.3
C1-EXP43_A_20241114_Ki67_noRapa_telo_03.tif:0001-0212	wo	telo	67	4049
C3-EXP43_A_20241114_Ki67_noRapa_telo_03.tif:0001-0212	wo	telo	67	1144
C1-EXP43_A_20241114_Ki67_noRapa_telo_03.tif:0176-0392	wo	telo	2	539
C3-EXP43_A_20241114_Ki67_noRapa_telo_03.tif:0180-0397	wo	telo	2	3616	3510	-2472	0.3
C1-EXP43_A_20241114_Ki67_noRapa_telo_04.tif:0001-0221	wo	telo	27	10126
C3-EXP43_A_20241114_Ki67_noRapa_telo_04.tif:0001-0221	wo	telo	27	1653
C1-EXP43_A_20241114_Ki67_noRapa_telo_04.tif:0176-0273	wo	telo	2	8
C3-EXP43_A_20241114_Ki67_noRapa_telo_04.tif:0260-0233	wo	telo	2	2792	10118	-1139	0.6
C1-EXP43_A_20241114_Ki67_noRapa_telo_05.tif:0001-0144	wo	telo	70	5278
C3-EXP43_A_20241114_Ki67_noRapa_telo_05.tif:0001-0144	wo	telo	70	1076
C1-EXP43_A_20241114_Ki67_noRapa_telo_05.tif:0083-0349	wo	telo	2	146
C3-EXP43_A_20241114_Ki67_noRapa_telo_05.tif:0058-0307	wo	telo	2	4586	5132	-3510	0.2
C1-EXP43_A_20241114_Ki67_noRapa_telo_06.tif:0001-0191	wo	telo	49	6046
C3-EXP43_A_20241114_Ki67_noRapa_telo_06.tif:0001-0191	wo	telo	49	7354
C1-EXP43_A_20241114_Ki67_noRapa_telo_06.tif:0252-0221	wo	telo	2	378
C3-EXP43_A_20241114_Ki67_noRapa_telo_06.tif:0140-0246	wo	telo	2	6258	5668	1096	1.2
C1-EXP43_A_20241114_Ki67_noRapa_telo_07.tif:0001-0159	wo	telo	41	7777
C3-EXP43_A_20241114_Ki67_noRapa_telo_07.tif:0001-0159	wo	telo	41	3113
C1-EXP43_A_20241114_Ki67_noRapa_telo_07.tif:0189-0261	wo	telo	2	121
C3-EXP43_A_20241114_Ki67_noRapa_telo_07.tif:0190-0242	wo	telo	2	5601	7656	-2488	0.6
C1-EXP43_A_20241114_Ki67_noRapa_telo_08.tif:0001-0182	wo	telo	41	6920
C3-EXP43_A_20241114_Ki67_noRapa_telo_08.tif:0001-0182	wo	telo	41	7083
C1-EXP43_A_20241114_Ki67_noRapa_telo_08.tif:0145-0339	wo	telo	2	100
C3-EXP43_A_20241114_Ki67_noRapa_telo_08.tif:0230-0255	wo	telo	2	15212	6820	-8129	0.5
C1-EXP43_A_20241114_Ki67_noRapa_telo_09.tif:0001-0205	wo	telo	42	6868
C3-EXP43_A_20241114_Ki67_noRapa_telo_09.tif:0001-0205	wo	telo	42	1257
C1-EXP43_A_20241114_Ki67_noRapa_telo_09.tif:0151-0357	wo	telo	2	81
C3-EXP43_A_20241114_Ki67_noRapa_telo_09.tif:0143-0333	wo	telo	2	3129	6787	-1872	0.4
C1-EXP43_A_20241114_Ki67_noRapa_telo_10.tif:0001-0161	wo	telo	73	3605
C3-EXP43_A_20241114_Ki67_noRapa_telo_10.tif:0001-0161	wo	telo	73	154
C1-EXP43_A_20241114_Ki67_noRapa_telo_10.tif:0136-0290	wo	telo	2	15
C3-EXP43_A_20241114_Ki67_noRapa_telo_10.tif:0227-0230	wo	telo	2	234	3590	-80	0.7
C1-EXP43_A_20241114_Ki67_noRapa_telo_11.tif:0001-0244	wo	telo	32	11417
C3-EXP43_A_20241114_Ki67_noRapa_telo_11.tif:0001-0244	wo	telo	32	4037
C1-EXP43_A_20241114_Ki67_noRapa_telo_11.tif:0235-0145	wo	telo	2	457
C3-EXP43_A_20241114_Ki67_noRapa_telo_11.tif:0240-0145	wo	telo	2	7418	10960	-3381	0.5
C1-EXP43_A_20241114_Ki67_noRapa_telo_12.tif:0001-0172	wo	telo	84	5750
C3-EXP43_A_20241114_Ki67_noRapa_telo_12.tif:0001-0172	wo	telo	84	1414
C1-EXP43_A_20241114_Ki67_noRapa_telo_12.tif:0116-0336	wo	telo	2	262
C3-EXP43_A_20241114_Ki67_noRapa_telo_12.tif:0084-0239	wo	telo	2	6290	5488	-4876	0.2
C1-EXP43_A_20241114_Ki67_noRapa_telo_13.tif:0001-0251	wo	telo	48	8478
C3-EXP43_A_20241114_Ki67_noRapa_telo_13.tif:0001-0251	wo	telo	48	4939
C1-EXP43_A_20241114_Ki67_noRapa_telo_13.tif:0210-0383	wo	telo	2	341
C3-EXP43_A_20241114_Ki67_noRapa_telo_13.tif:0213-0380	wo	telo	2	8366	8137	-3427	0.6
C1-EXP43_A_20241114_Ki67_noRapa_telo_14.tif:0001-0204	wo	telo	48	5363
C3-EXP43_A_20241114_Ki67_noRapa_telo_14.tif:0001-0204	wo	telo	48	3090
C1-EXP43_A_20241114_Ki67_noRapa_telo_14.tif:0148-0303	wo	telo	2	282
C3-EXP43_A_20241114_Ki67_noRapa_telo_14.tif:0141-0323	wo	telo	2	5828	5081	-2738	0.5
C1-EXP43_A_20241114_Ki67_noRapa_telo_15.tif:0001-0231	wo	telo	48	6375
C3-EXP43_A_20241114_Ki67_noRapa_telo_15.tif:0001-0231	wo	telo	48	1304
C1-EXP43_A_20241114_Ki67_noRapa_telo_15.tif:0249-0242	wo	telo	2	294
C3-EXP43_A_20241114_Ki67_noRapa_telo_15.tif:0231-0115	wo	telo	2	2606	6081	-1302	0.5
C1-EXP43_A_20241114_Ki67_noRapa_telo_16.tif:0001-0209	wo	telo	62	3489
C3-EXP43_A_20241114_Ki67_noRapa_telo_16.tif:0001-0209	wo	telo	62	420
C1-EXP43_A_20241114_Ki67_noRapa_telo_16.tif:0156-0365	wo	telo	2	243
C3-EXP43_A_20241114_Ki67_noRapa_telo_16.tif:0162-0380	wo	telo	2	1032	3246	-612	0.4
C1-EXP43_A_20241114_Ki67_Rapa_ana_01.tif:0001-0218	w	ana	23	10159
C3-EXP43_A_20241114_Ki67_Rapa_ana_01.tif:0001-0218	w	ana	23	24703
C1-EXP43_A_20241114_Ki67_Rapa_ana_01.tif:0187-0299	w	ana	2	543
C3-EXP43_A_20241114_Ki67_Rapa_ana_01.tif:0190-0299	w	ana	2	3089	9616	21614	8
C1-EXP43_A_20241114_Ki67_Rapa_ana_02.tif:0001-0239	w	ana	48	8696
C3-EXP43_A_20241114_Ki67_Rapa_ana_02.tif:0001-0239	w	ana	48	1479
C1-EXP43_A_20241114_Ki67_Rapa_ana_02.tif:0208-0344	w	ana	2	298
C3-EXP43_A_20241114_Ki67_Rapa_ana_02.tif:0198-0338	w	ana	2	211	8398	1268	7
C1-EXP43_A_20241114_Ki67_Rapa_ana_03.tif:0001-0244	w	ana	68	5767
C3-EXP43_A_20241114_Ki67_Rapa_ana_03.tif:0001-0244	w	ana	68	28911
C1-EXP43_A_20241114_Ki67_Rapa_ana_03.tif:0162-0269	w	ana	2	726
C3-EXP43_A_20241114_Ki67_Rapa_ana_03.tif:0156-0242	w	ana	2	4742	5041	24169	6.1
C1-EXP43_A_20241114_Ki67_Rapa_ana_04.tif:0001-0269	w	ana	67	10067
C3-EXP43_A_20241114_Ki67_Rapa_ana_04.tif:0001-0269	w	ana	67	1419
C1-EXP43_A_20241114_Ki67_Rapa_ana_04.tif:0204-0244	w	ana	2	397
C3-EXP43_A_20241114_Ki67_Rapa_ana_04.tif:0215-0245	w	ana	2	347	9670	1072	4.1
C1-EXP43_A_20241114_Ki67_Rapa_meta_01.tif:0001-0247	w	meta	80	10011
C3-EXP43_A_20241114_Ki67_Rapa_meta_01.tif:0001-0247	w	meta	80	667
C1-EXP43_A_20241114_Ki67_Rapa_meta_01.tif:0238-0360	w	meta	2	596
C3-EXP43_A_20241114_Ki67_Rapa_meta_01.tif:0242-0350	w	meta	2	287	9415	380	2.3
C1-EXP43_A_20241114_Ki67_Rapa_meta_02.tif:0001-0217	w	meta	69	9366
C3-EXP43_A_20241114_Ki67_Rapa_meta_02.tif:0001-0217	w	meta	69	599
C1-EXP43_A_20241114_Ki67_Rapa_meta_02.tif:0159-0260	w	meta	2	748
C3-EXP43_A_20241114_Ki67_Rapa_meta_02.tif:0174-0278	w	meta	2	268	8618	331	2.2
C1-EXP43_A_20241114_Ki67_Rapa_meta_03.tif:0001-0237	w	meta	65	12918
C3-EXP43_A_20241114_Ki67_Rapa_meta_03.tif:0001-0237	w	meta	65	753
C1-EXP43_A_20241114_Ki67_Rapa_meta_03.tif:0174-0314	w	meta	2	385
C3-EXP43_A_20241114_Ki67_Rapa_meta_03.tif:0297-0264	w	meta	2	276	12533	477	2.7
C1-EXP43_A_20241114_Ki67_Rapa_meta_04.tif:0001-0264	w	meta	55	11592
C3-EXP43_A_20241114_Ki67_Rapa_meta_04.tif:0001-0264	w	meta	55	687
C1-EXP43_A_20241114_Ki67_Rapa_meta_04.tif:0205-0235	w	meta	2	848
C3-EXP43_A_20241114_Ki67_Rapa_meta_04.tif:0226-0210	w	meta	2	279	10744	408	2.5
C1-EXP43_A_20241114_Ki67_Rapa_meta_05.tif:0001-0260	w	meta	55	11479
C3-EXP43_A_20241114_Ki67_Rapa_meta_05.tif:0001-0260	w	meta	55	5559
C1-EXP43_A_20241114_Ki67_Rapa_meta_05.tif:0194-0333	w	meta	2	757
C3-EXP43_A_20241114_Ki67_Rapa_meta_05.tif:0213-0354	w	meta	2	1058	10722	4501	5.3
C1-EXP43_A_20241114_Ki67_Rapa_meta_06.tif:0001-0247	w	meta	67	7613
C3-EXP43_A_20241114_Ki67_Rapa_meta_06.tif:0001-0247	w	meta	67	13559
C1-EXP43_A_20241114_Ki67_Rapa_meta_06.tif:0284-0320	w	meta	2	550
C3-EXP43_A_20241114_Ki67_Rapa_meta_06.tif:0286-0312	w	meta	2	4104	7063	9455	3.3
C1-EXP43_A_20241114_Ki67_Rapa_meta_07.tif:0001-0255	w	meta	58	11176
C3-EXP43_A_20241114_Ki67_Rapa_meta_07.tif:0001-0255	w	meta	58	658
C1-EXP43_A_20241114_Ki67_Rapa_meta_07.tif:0198-0315	w	meta	2	391
C3-EXP43_A_20241114_Ki67_Rapa_meta_07.tif:0192-0281	w	meta	2	242	10785	416	2.7
C1-EXP43_A_20241114_Ki67_Rapa_meta_08.tif:0002-0280	w	meta	68	5954
C3-EXP43_A_20241114_Ki67_Rapa_meta_08.tif:0002-0280	w	meta	68	730
C1-EXP43_A_20241114_Ki67_Rapa_meta_08.tif:0261-0205	w	meta	2	761
C3-EXP43_A_20241114_Ki67_Rapa_meta_08.tif:0302-0199	w	meta	2	278	5193	452	2.6
C1-EXP43_A_20241114_Ki67_Rapa_meta_09.tif:0002-0317	w	meta	73	5007
C3-EXP43_A_20241114_Ki67_Rapa_meta_09.tif:0002-0317	w	meta	73	834
C1-EXP43_A_20241114_Ki67_Rapa_meta_09.tif:0365-0312	w	meta	2	768
C3-EXP43_A_20241114_Ki67_Rapa_meta_09.tif:0361-0301	w	meta	2	291	4239	543	2.9
C1-EXP43_A_20241114_Ki67_Rapa_meta_10.tif:0002-0277	w	meta	66	5996
C3-EXP43_A_20241114_Ki67_Rapa_meta_10.tif:0002-0277	w	meta	66	933
C1-EXP43_A_20241114_Ki67_Rapa_meta_10.tif:0271-0341	w	meta	2	1084
C3-EXP43_A_20241114_Ki67_Rapa_meta_10.tif:0276-0342	w	meta	2	287	4912	646	3.3
C1-EXP43_A_20241114_Ki67_Rapa_meta_11.tif:0001-0278	w	meta	85	8177
C3-EXP43_A_20241114_Ki67_Rapa_meta_11.tif:0001-0278	w	meta	85	1295
C1-EXP43_A_20241114_Ki67_Rapa_meta_11.tif:0295-0333	w	meta	2	414
C3-EXP43_A_20241114_Ki67_Rapa_meta_11.tif:0297-0318	w	meta	2	266	7763	1029	4.9
C1-EXP43_A_20241114_Ki67_Rapa_meta_12.tif:0001-0254	w	meta	53	11791
C3-EXP43_A_20241114_Ki67_Rapa_meta_12.tif:0001-0254	w	meta	53	1309
C1-EXP43_A_20241114_Ki67_Rapa_meta_12.tif:0214-0209	w	meta	2	1142
C3-EXP43_A_20241114_Ki67_Rapa_meta_12.tif:0221-0223	w	meta	2	316	10649	993	4.1
C1-EXP43_A_20241114_Ki67_Rapa_prometa_01.tif:0001-0265	w	prometa	61	11231
C3-EXP43_A_20241114_Ki67_Rapa_prometa_01.tif:0001-0265	w	prometa	61	9958
C1-EXP43_A_20241114_Ki67_Rapa_prometa_01.tif:0271-0388	w	prometa	2	726
C3-EXP43_A_20241114_Ki67_Rapa_prometa_01.tif:0154-0262	w	prometa	2	2287	10505	7671	4.4
C1-EXP43_A_20241114_Ki67_Rapa_prometa_02.tif:0001-0252	w	prometa	59	6394
C3-EXP43_A_20241114_Ki67_Rapa_prometa_02.tif:0001-0252	w	prometa	59	5142
C1-EXP43_A_20241114_Ki67_Rapa_prometa_02.tif:0250-0301	w	prometa	2	808
C3-EXP43_A_20241114_Ki67_Rapa_prometa_02.tif:0235-0304	w	prometa	2	2440	5586	2702	2.1
C1-EXP43_A_20241114_Ki67_Rapa_prometa_03.tif:0001-0267	w	prometa	159	8009
C3-EXP43_A_20241114_Ki67_Rapa_prometa_03.tif:0001-0267	w	prometa	159	3473
C1-EXP43_A_20241114_Ki67_Rapa_prometa_03.tif:0244-0334	w	prometa	2	689
C3-EXP43_A_20241114_Ki67_Rapa_prometa_03.tif:0231-0349	w	prometa	2	1611	7320	1862	2.2
C1-EXP43_A_20241114_Ki67_Rapa_telo_02.tif:0001-0231	w	telo	49	5835
C3-EXP43_A_20241114_Ki67_Rapa_telo_02.tif:0001-0231	w	telo	49	1039
C1-EXP43_A_20241114_Ki67_Rapa_telo_02.tif:0245-0213	w	telo	2	372
C3-EXP43_A_20241114_Ki67_Rapa_telo_02.tif:0243-0221	w	telo	2	272	5463	767	3.8
C1-EXP43_A_20241114_Ki67_Rapa_telo_03.tif:0001-0267	w	telo	82	4078
C3-EXP43_A_20241114_Ki67_Rapa_telo_03.tif:0001-0267	w	telo	82	519
C1-EXP43_A_20241114_Ki67_Rapa_telo_03.tif:0307-0217	w	telo	2	227
C3-EXP43_A_20241114_Ki67_Rapa_telo_03.tif:0302-0226	w	telo	2	219	3851	300	2.4
C1-EXP43_A_20241114_Ki67_Rapa_telo_04.tif:0001-0160	w	telo	51	6178
C3-EXP43_A_20241114_Ki67_Rapa_telo_04.tif:0001-0160	w	telo	51	15198
C1-EXP43_A_20241114_Ki67_Rapa_telo_04.tif:0221-0235	w	telo	2	312
C3-EXP43_A_20241114_Ki67_Rapa_telo_04.tif:0226-0242	w	telo	2	2051	5866	13147	7.4
C1-EXP43_A_20241114_Ki67_Rapa_telo_05.tif:0001-0148	w	telo	48	4169
C3-EXP43_A_20241114_Ki67_Rapa_telo_05.tif:0001-0148	w	telo	48	497
C1-EXP43_A_20241114_Ki67_Rapa_telo_05.tif:0179-0261	w	telo	2	364
C3-EXP43_A_20241114_Ki67_Rapa_telo_05.tif:0180-0265	w	telo	2	231	3805	266	2.2
C1-EXP43_A_20241114_Ki67_Rapa_telo_06.tif:0001-0277	w	telo	58	8549
C3-EXP43_A_20241114_Ki67_Rapa_telo_06.tif:0001-0277	w	telo	58	711
C1-EXP43_A_20241114_Ki67_Rapa_telo_06.tif:0319-0301	w	telo	2	107
C3-EXP43_A_20241114_Ki67_Rapa_telo_06.tif:0304-0314	w	telo	2	280	8442	431	2.5
C1-EXP43_A_20241114_Ki67_Rapa_telo_07.tif:0002-0198	w	telo	48	6869
C3-EXP43_A_20241114_Ki67_Rapa_telo_07.tif:0002-0198	w	telo	48	542
C1-EXP43_A_20241114_Ki67_Rapa_telo_07.tif:0249-0287	w	telo	2	374
C3-EXP43_A_20241114_Ki67_Rapa_telo_07.tif:0240-0293	w	telo	2	231	6495	311	2.3
C1-EXP43_A_20241114_Ki67_Rapa_telo_08.tif:0001-0163	w	telo	43	7429
C3-EXP43_A_20241114_Ki67_Rapa_telo_08.tif:0001-0163	w	telo	43	872
C1-EXP43_A_20241114_Ki67_Rapa_telo_08.tif:0218-0240	w	telo	2	668
C3-EXP43_A_20241114_Ki67_Rapa_telo_08.tif:0221-0243	w	telo	2	273	6761	599	3.2
C1-EXP43_A_20241114_Ki67_Rapa_telo_09.tif:0001-0172	w	telo	50	3949
C3-EXP43_A_20241114_Ki67_Rapa_telo_09.tif:0001-0172	w	telo	50	500
C1-EXP43_A_20241114_Ki67_Rapa_telo_09.tif:0199-0257	w	telo	2	398
C3-EXP43_A_20241114_Ki67_Rapa_telo_09.tif:0200-0261	w	telo	2	242	3551	258	2.1
C1-EXP43_A_20241114_Ki67_Rapa_telo_10.tif:0001-0237	w	telo	31	6737
C3-EXP43_A_20241114_Ki67_Rapa_telo_10.tif:0001-0237	w	telo	31	531
C1-EXP43_A_20241114_Ki67_Rapa_telo_10.tif:0271-0213	w	telo	2	616
C3-EXP43_A_20241114_Ki67_Rapa_telo_10.tif:0275-0209	w	telo	2	245	6121	286	2.2
C1-EXP43_A_20241114_Ki67_Rapa_telo_11.tif:0001-0278	w	telo	47	3002
C3-EXP43_A_20241114_Ki67_Rapa_telo_11.tif:0001-0278	w	telo	47	574
C1-EXP43_A_20241114_Ki67_Rapa_telo_11.tif:0254-0375	w	telo	2	357
C3-EXP43_A_20241114_Ki67_Rapa_telo_11.tif:0245-0378	w	telo	2	195	2645	379	2.9
C1-EXP43_A_20241114_Ki67_Rapa_telo_12.tif:0002-0198	w	telo	50	2246
C3-EXP43_A_20241114_Ki67_Rapa_telo_12.tif:0002-0198	w	telo	50	1194
C1-EXP43_A_20241114_Ki67_Rapa_telo_12.tif:0241-0272	w	telo	2	553
C3-EXP43_A_20241114_Ki67_Rapa_telo_12.tif:0248-0269	w	telo	2	254	1693	940	4.7
C1-EXP43_A_20241114_Ki67_Rapa_telo_13.tif:0001-0224	w	telo	65	2984
C3-EXP43_A_20241114_Ki67_Rapa_telo_13.tif:0001-0224	w	telo	65	677
C1-EXP43_A_20241114_Ki67_Rapa_telo_13.tif:0255-0231	w	telo	2	456
C3-EXP43_A_20241114_Ki67_Rapa_telo_13.tif:0255-0222	w	telo	2	212	2528	465	3.2
C1-EXP43_A_20241114_Ki67_Rapa_telo_14.tif:0001-0158	w	telo	44	5581
C3-EXP43_A_20241114_Ki67_Rapa_telo_14.tif:0001-0158	w	telo	44	859
C1-EXP43_A_20241114_Ki67_Rapa_telo_14.tif:0213-0203	w	telo	2	293
C3-EXP43_A_20241114_Ki67_Rapa_telo_14.tif:0196-0199	w	telo	2	228	5288	631	3.8
C1-EXP43_A_20241114_Ki67_Rapa_telo_15.tif:0001-0222	w	telo	46	7386
C3-EXP43_A_20241114_Ki67_Rapa_telo_15.tif:0001-0222	w	telo	46	925
C1-EXP43_A_20241114_Ki67_Rapa_telo_15.tif:0247-0240	w	telo	2	410
C3-EXP43_A_20241114_Ki67_Rapa_telo_15.tif:0240-0238	w	telo	2	242	6976	683	3.8
C1-EXP43_A_20241114_Ki67_Rapa_telo_16.tif:0003-0219	w	telo	35	5366
C3-EXP43_A_20241114_Ki67_Rapa_telo_16.tif:0003-0219	w	telo	35	1099
C1-EXP43_A_20241114_Ki67_Rapa_telo_16.tif:0266-0243	w	telo	2	741
C3-EXP43_A_20241114_Ki67_Rapa_telo_16.tif:0263-0241	w	telo	2	275	4625	824	4
C1-EXP43_A_20241114_Ki67_Rapa_telo_17.tif:0002-0210	w	telo	60	4010
C3-EXP43_A_20241114_Ki67_Rapa_telo_17.tif:0002-0210	w	telo	60	10871
C1-EXP43_A_20241114_Ki67_Rapa_telo_17.tif:0266-0234	w	telo	2	554
C3-EXP43_A_20241114_Ki67_Rapa_telo_17.tif:0251-0239	w	telo	2	2356	3456	8515	4.6
C1-EXP43_A_20241114_Ki67_Rapa_telo_18.tif:0001-0192	w	telo	41	7928
C3-EXP43_A_20241114_Ki67_Rapa_telo_18.tif:0001-0192	w	telo	41	17729
C1-EXP43_A_20241114_Ki67_Rapa_telo_18.tif:0256-0216	w	telo	2	313
C3-EXP43_A_20241114_Ki67_Rapa_telo_18.tif:0253-0210	w	telo	2	1334	7615	16395	13.3
C1-EXP43_B_20241121_Ki67_noRapa_ana_01.tif:0002-0247	wo	ana	49	3180
C3-EXP43_B_20241121_Ki67_noRapa_ana_01.tif:0002-0247	wo	ana	49	6459
C1-EXP43_B_20241121_Ki67_noRapa_ana_01.tif:0193-0217	wo	ana	2	344
C3-EXP43_B_20241121_Ki67_noRapa_ana_01.tif:0186-0247	wo	ana	2	7267	2836	-808	0.9
C1-EXP43_B_20241121_Ki67_noRapa_ana_02.tif:0001-0221	wo	ana	29	2866
C3-EXP43_B_20241121_Ki67_noRapa_ana_02.tif:0001-0221	wo	ana	29	694
C1-EXP43_B_20241121_Ki67_noRapa_ana_02.tif:0179-0335	wo	ana	2	307
C3-EXP43_B_20241121_Ki67_noRapa_ana_02.tif:0268-0282	wo	ana	2	1627	2559	-933	0.4
C1-EXP43_B_20241121_Ki67_noRapa_ana_03.tif:0001-0225	wo	ana	33	2819
C3-EXP43_B_20241121_Ki67_noRapa_ana_03.tif:0001-0225	wo	ana	33	3626
C1-EXP43_B_20241121_Ki67_noRapa_ana_03.tif:0171-0311	wo	ana	2	333
C3-EXP43_B_20241121_Ki67_noRapa_ana_03.tif:0178-0277	wo	ana	2	4786	2486	-1160	0.8
C1-EXP43_B_20241121_Ki67_noRapa_ana_04.tif:0001-0201	wo	ana	29	3246
C3-EXP43_B_20241121_Ki67_noRapa_ana_04.tif:0001-0201	wo	ana	29	4324
C1-EXP43_B_20241121_Ki67_noRapa_ana_04.tif:0252-0261	wo	ana	2	326
C3-EXP43_B_20241121_Ki67_noRapa_ana_04.tif:0155-0297	wo	ana	2	8551	2920	-4227	0.5
C1-EXP43_B_20241121_Ki67_noRapa_ana_05.tif:0002-0232	wo	ana	32	1758
C3-EXP43_B_20241121_Ki67_noRapa_ana_05.tif:0002-0232	wo	ana	32	2116
C1-EXP43_B_20241121_Ki67_noRapa_ana_05.tif:0198-0176	wo	ana	2	315
C3-EXP43_B_20241121_Ki67_noRapa_ana_05.tif:0196-0162	wo	ana	2	3614	1443	-1498	0.6
C1-EXP43_B_20241121_Ki67_noRapa_ana_06.tif:0001-0274	wo	ana	81	2276
C3-EXP43_B_20241121_Ki67_noRapa_ana_06.tif:0001-0274	wo	ana	81	5821
C1-EXP43_B_20241121_Ki67_noRapa_ana_06.tif:0237-0306	wo	ana	2	256
C3-EXP43_B_20241121_Ki67_noRapa_ana_06.tif:0221-0301	wo	ana	2	5127	2020	694	1.1
C1-EXP43_B_20241121_Ki67_noRapa_ana_07.tif:0001-0243	wo	ana	98	2147
C3-EXP43_B_20241121_Ki67_noRapa_ana_07.tif:0001-0243	wo	ana	98	5166
C1-EXP43_B_20241121_Ki67_noRapa_ana_07.tif:0275-0353	wo	ana	2	436
C3-EXP43_B_20241121_Ki67_noRapa_ana_07.tif:0295-0370	wo	ana	2	5409	1711	-243	1
C1-EXP43_B_20241121_Ki67_noRapa_ana_08.tif:0001-0249	wo	ana	49	2061
C3-EXP43_B_20241121_Ki67_noRapa_ana_08.tif:0001-0249	wo	ana	49	6208
C1-EXP43_B_20241121_Ki67_noRapa_ana_08.tif:0264-0139	wo	ana	2	261
C3-EXP43_B_20241121_Ki67_noRapa_ana_08.tif:0341-0178	wo	ana	2	7498	1800	-1290	0.8
C1-EXP43_B_20241121_Ki67_noRapa_ana_09.tif:0002-0254	wo	ana	54	1750
C3-EXP43_B_20241121_Ki67_noRapa_ana_09.tif:0002-0254	wo	ana	54	4278
C1-EXP43_B_20241121_Ki67_noRapa_ana_09.tif:0246-0361	wo	ana	2	280
C3-EXP43_B_20241121_Ki67_noRapa_ana_09.tif:0267-0357	wo	ana	2	3862	1470	416	1.1
C1-EXP43_B_20241121_Ki67_noRapa_meta_01.tif:0001-0260	wo	meta	50	4625
C3-EXP43_B_20241121_Ki67_noRapa_meta_01.tif:0001-0260	wo	meta	50	3345
C1-EXP43_B_20241121_Ki67_noRapa_meta_01.tif:0269-0283	wo	meta	2	616
C3-EXP43_B_20241121_Ki67_noRapa_meta_01.tif:0244-0298	wo	meta	2	5604	4009	-2259	0.6
C1-EXP43_B_20241121_Ki67_noRapa_meta_02.tif:0001-0245	wo	meta	54	4134
C3-EXP43_B_20241121_Ki67_noRapa_meta_02.tif:0001-0245	wo	meta	54	5281
C1-EXP43_B_20241121_Ki67_noRapa_meta_02.tif:0215-0329	wo	meta	2	468
C3-EXP43_B_20241121_Ki67_noRapa_meta_02.tif:0188-0316	wo	meta	2	7662	3666	-2381	0.7
C1-EXP43_B_20241121_Ki67_noRapa_meta_03.tif:0001-0260	wo	meta	49	4536
C3-EXP43_B_20241121_Ki67_noRapa_meta_03.tif:0001-0260	wo	meta	49	2636
C1-EXP43_B_20241121_Ki67_noRapa_meta_03.tif:0198-0278	wo	meta	2	445
C3-EXP43_B_20241121_Ki67_noRapa_meta_03.tif:0186-0287	wo	meta	2	4428	4091	-1792	0.6
C1-EXP43_B_20241121_Ki67_noRapa_meta_04.tif:0001-0260	wo	meta	59	5754
C3-EXP43_B_20241121_Ki67_noRapa_meta_04.tif:0001-0260	wo	meta	59	2279
C1-EXP43_B_20241121_Ki67_noRapa_meta_04.tif:0213-0270	wo	meta	2	589
C3-EXP43_B_20241121_Ki67_noRapa_meta_04.tif:0205-0274	wo	meta	2	3770	5165	-1491	0.6
C1-EXP43_B_20241121_Ki67_noRapa_meta_05.tif:0001-0262	wo	meta	77	3179
C3-EXP43_B_20241121_Ki67_noRapa_meta_05.tif:0001-0262	wo	meta	77	680
C1-EXP43_B_20241121_Ki67_noRapa_meta_05.tif:0222-0309	wo	meta	2	697
C3-EXP43_B_20241121_Ki67_noRapa_meta_05.tif:0203-0275	wo	meta	2	981	2482	-301	0.7
C1-EXP43_B_20241121_Ki67_noRapa_meta_06.tif:0001-0289	wo	meta	74	3685
C3-EXP43_B_20241121_Ki67_noRapa_meta_06.tif:0001-0289	wo	meta	74	3262
C1-EXP43_B_20241121_Ki67_noRapa_meta_06.tif:0234-0288	wo	meta	2	745
C3-EXP43_B_20241121_Ki67_noRapa_meta_06.tif:0227-0286	wo	meta	2	5723	2940	-2461	0.6
C1-EXP43_B_20241121_Ki67_noRapa_meta_07.tif:0001-0272	wo	meta	65	3454
C3-EXP43_B_20241121_Ki67_noRapa_meta_07.tif:0001-0272	wo	meta	65	5098
C1-EXP43_B_20241121_Ki67_noRapa_meta_07.tif:0208-0220	wo	meta	2	818
C3-EXP43_B_20241121_Ki67_noRapa_meta_07.tif:0206-0228	wo	meta	2	11623	2636	-6525	0.4
C1-EXP43_B_20241121_Ki67_noRapa_meta_08.tif:0001-0264	wo	meta	60	3211
C3-EXP43_B_20241121_Ki67_noRapa_meta_08.tif:0001-0264	wo	meta	60	5714
C1-EXP43_B_20241121_Ki67_noRapa_meta_08.tif:0210-0227	wo	meta	2	499
C3-EXP43_B_20241121_Ki67_noRapa_meta_08.tif:0209-0214	wo	meta	2	11656	2712	-5942	0.5
C1-EXP43_B_20241121_Ki67_noRapa_meta_09.tif:0001-0287	wo	meta	92	3005
C3-EXP43_B_20241121_Ki67_noRapa_meta_09.tif:0001-0287	wo	meta	92	698
C1-EXP43_B_20241121_Ki67_noRapa_meta_09.tif:0319-0212	wo	meta	2	417
C3-EXP43_B_20241121_Ki67_noRapa_meta_09.tif:0322-0225	wo	meta	2	885	2588	-187	0.8
C1-EXP43_B_20241121_Ki67_noRapa_meta_10.tif:0001-0293	wo	meta	72	2879
C3-EXP43_B_20241121_Ki67_noRapa_meta_10.tif:0001-0293	wo	meta	72	1759
C1-EXP43_B_20241121_Ki67_noRapa_meta_10.tif:0214-0251	wo	meta	2	615
C3-EXP43_B_20241121_Ki67_noRapa_meta_10.tif:0218-0236	wo	meta	2	2928	2264	-1169	0.6
C1-EXP43_B_20241121_Ki67_noRapa_meta_11.tif:0001-0256	wo	meta	48	2770
C3-EXP43_B_20241121_Ki67_noRapa_meta_11.tif:0001-0256	wo	meta	48	1841
C1-EXP43_B_20241121_Ki67_noRapa_meta_11.tif:0295-0355	wo	meta	2	331
C3-EXP43_B_20241121_Ki67_noRapa_meta_11.tif:0274-0336	wo	meta	2	3339	2439	-1498	0.6
C1-EXP43_B_20241121_Ki67_noRapa_meta_12.tif:0001-0243	wo	meta	62	2798
C3-EXP43_B_20241121_Ki67_noRapa_meta_12.tif:0001-0243	wo	meta	62	3006
C1-EXP43_B_20241121_Ki67_noRapa_meta_12.tif:0262-0173	wo	meta	2	578
C3-EXP43_B_20241121_Ki67_noRapa_meta_12.tif:0256-0178	wo	meta	2	6186	2220	-3180	0.5
C1-EXP43_B_20241121_Ki67_noRapa_meta_13.tif:0001-0281	wo	meta	60	3112
C3-EXP43_B_20241121_Ki67_noRapa_meta_13.tif:0001-0281	wo	meta	60	739
C1-EXP43_B_20241121_Ki67_noRapa_meta_13.tif:0233-0212	wo	meta	2	661
C3-EXP43_B_20241121_Ki67_noRapa_meta_13.tif:0224-0217	wo	meta	2	1472	2451	-733	0.5
C1-EXP43_B_20241121_Ki67_noRapa_meta_14.tif:0001-0290	wo	meta	59	2378
C3-EXP43_B_20241121_Ki67_noRapa_meta_14.tif:0001-0290	wo	meta	59	5159
C1-EXP43_B_20241121_Ki67_noRapa_meta_14.tif:0227-0335	wo	meta	2	866
C3-EXP43_B_20241121_Ki67_noRapa_meta_14.tif:0242-0348	wo	meta	2	10983	1512	-5824	0.5
C1-EXP43_B_20241121_Ki67_noRapa_meta_15.tif:0001-0274	wo	meta	65	3863
C3-EXP43_B_20241121_Ki67_noRapa_meta_15.tif:0001-0274	wo	meta	65	4136
C1-EXP43_B_20241121_Ki67_noRapa_meta_15.tif:0201-0262	wo	meta	2	676
C3-EXP43_B_20241121_Ki67_noRapa_meta_15.tif:0219-0240	wo	meta	2	7720	3187	-3584	0.5
C1-EXP43_B_20241121_Ki67_noRapa_meta_16.tif:0001-0243	wo	meta	62	2770
C3-EXP43_B_20241121_Ki67_noRapa_meta_16.tif:0001-0243	wo	meta	62	5423
C1-EXP43_B_20241121_Ki67_noRapa_meta_16.tif:0212-0326	wo	meta	2	786
C3-EXP43_B_20241121_Ki67_noRapa_meta_16.tif:0195-0334	wo	meta	2	9428	1984	-4005	0.6
C1-EXP43_B_20241121_Ki67_noRapa_meta_17.tif:0001-0253	wo	meta	53	2922
C3-EXP43_B_20241121_Ki67_noRapa_meta_17.tif:0001-0253	wo	meta	53	6384
C1-EXP43_B_20241121_Ki67_noRapa_meta_17.tif:0303-0302	wo	meta	2	678
C3-EXP43_B_20241121_Ki67_noRapa_meta_17.tif:0312-0293	wo	meta	2	11495	2244	-5111	0.6
C1-EXP43_B_20241121_Ki67_noRapa_meta_18.tif:0001-0287	wo	meta	81	4717
C3-EXP43_B_20241121_Ki67_noRapa_meta_18.tif:0001-0287	wo	meta	81	1678
C1-EXP43_B_20241121_Ki67_noRapa_meta_18.tif:0353-0349	wo	meta	2	738
C3-EXP43_B_20241121_Ki67_noRapa_meta_18.tif:0353-0339	wo	meta	2	2871	3979	-1193	0.6
C1-EXP43_B_20241121_Ki67_noRapa_telo_01.tif:0001-0202	wo	telo	34	3995
C3-EXP43_B_20241121_Ki67_noRapa_telo_01.tif:0001-0202	wo	telo	34	13683
C1-EXP43_B_20241121_Ki67_noRapa_telo_01.tif:0255-0244	wo	telo	2	219
C3-EXP43_B_20241121_Ki67_noRapa_telo_01.tif:0249-0255	wo	telo	2	24234	3776	-10551	0.6
C1-EXP43_B_20241121_Ki67_noRapa_telo_02.tif:0001-0193	wo	telo	40	2811
C3-EXP43_B_20241121_Ki67_noRapa_telo_02.tif:0001-0193	wo	telo	40	5493
C1-EXP43_B_20241121_Ki67_noRapa_telo_02.tif:0165-0362	wo	telo	2	121
C3-EXP43_B_20241121_Ki67_noRapa_telo_02.tif:0181-0355	wo	telo	2	10779	2690	-5286	0.5
C1-EXP43_B_20241121_Ki67_noRapa_telo_03.tif:0001-0190	wo	telo	78	2395
C3-EXP43_B_20241121_Ki67_noRapa_telo_03.tif:0001-0190	wo	telo	78	4676
C1-EXP43_B_20241121_Ki67_noRapa_telo_03.tif:0179-0389	wo	telo	2	192
C3-EXP43_B_20241121_Ki67_noRapa_telo_03.tif:0149-0381	wo	telo	2	12540	2203	-7864	0.4
C1-EXP43_B_20241121_Ki67_noRapa_telo_04.tif:0001-0177	wo	telo	83	1600
C3-EXP43_B_20241121_Ki67_noRapa_telo_04.tif:0001-0177	wo	telo	83	1126
C1-EXP43_B_20241121_Ki67_noRapa_telo_04.tif:0218-0239	wo	telo	2	395
C3-EXP43_B_20241121_Ki67_noRapa_telo_04.tif:0221-0250	wo	telo	2	2468	1205	-1342	0.5
C1-EXP43_B_20241121_Ki67_noRapa_telo_05.tif:0001-0242	wo	telo	78	1484
C3-EXP43_B_20241121_Ki67_noRapa_telo_05.tif:0001-0242	wo	telo	78	1622
C1-EXP43_B_20241121_Ki67_noRapa_telo_05.tif:0262-0421	wo	telo	2	269
C3-EXP43_B_20241121_Ki67_noRapa_telo_05.tif:0241-0422	wo	telo	2	3919	1215	-2297	0.4
C1-EXP43_B_20241121_Ki67_noRapa_telo_06.tif:0001-0209	wo	telo	47	2464
C3-EXP43_B_20241121_Ki67_noRapa_telo_06.tif:0001-0209	wo	telo	47	747
C1-EXP43_B_20241121_Ki67_noRapa_telo_06.tif:0250-0262	wo	telo	2	259
C3-EXP43_B_20241121_Ki67_noRapa_telo_06.tif:0273-0221	wo	telo	2	1354	2205	-607	0.6
C1-EXP43_B_20241121_Ki67_noRapa_telo_07.tif:0001-0244	wo	telo	34	2067
C3-EXP43_B_20241121_Ki67_noRapa_telo_07.tif:0001-0244	wo	telo	34	785
C1-EXP43_B_20241121_Ki67_noRapa_telo_07.tif:0206-0324	wo	telo	2	307
C3-EXP43_B_20241121_Ki67_noRapa_telo_07.tif:0258-0242	wo	telo	2	1514	1760	-729	0.5
C1-EXP43_B_20241121_Ki67_noRapa_telo_08.tif:0001-0202	wo	telo	37	2069
C3-EXP43_B_20241121_Ki67_noRapa_telo_08.tif:0001-0202	wo	telo	37	1789
C1-EXP43_B_20241121_Ki67_noRapa_telo_08.tif:0263-0265	wo	telo	2	216
C3-EXP43_B_20241121_Ki67_noRapa_telo_08.tif:0241-0283	wo	telo	2	2900	1853	-1111	0.6
C1-EXP43_B_20241121_Ki67_noRapa_telo_09.tif:0001-0186	wo	telo	34	1621
C3-EXP43_B_20241121_Ki67_noRapa_telo_09.tif:0001-0186	wo	telo	34	3740
C1-EXP43_B_20241121_Ki67_noRapa_telo_09.tif:0246-0178	wo	telo	2	356
C3-EXP43_B_20241121_Ki67_noRapa_telo_09.tif:0247-0191	wo	telo	2	6358	1265	-2618	0.6
C1-EXP43_B_20241121_Ki67_noRapa_telo_10.tif:0001-0287	wo	telo	47	2131
C3-EXP43_B_20241121_Ki67_noRapa_telo_10.tif:0001-0287	wo	telo	47	2320
C1-EXP43_B_20241121_Ki67_noRapa_telo_10.tif:0249-0363	wo	telo	2	447
C3-EXP43_B_20241121_Ki67_noRapa_telo_10.tif:0276-0384	wo	telo	2	6167	1684	-3847	0.4
C1-EXP43_B_20241121_Ki67_noRapa_telo_11.tif:0002-0171	wo	telo	34	1119
C3-EXP43_B_20241121_Ki67_noRapa_telo_11.tif:0002-0171	wo	telo	34	992
C1-EXP43_B_20241121_Ki67_noRapa_telo_11.tif:0212-0238	wo	telo	2	299
C3-EXP43_B_20241121_Ki67_noRapa_telo_11.tif:0202-0244	wo	telo	2	2132	820	-1140	0.5
C1-EXP43_B_20241121_Ki67_noRapa_telo_12.tif:0001-0230	wo	telo	53	1253
C3-EXP43_B_20241121_Ki67_noRapa_telo_12.tif:0001-0230	wo	telo	53	1355
C1-EXP43_B_20241121_Ki67_noRapa_telo_12.tif:0256-0216	wo	telo	2	383
C3-EXP43_B_20241121_Ki67_noRapa_telo_12.tif:0250-0212	wo	telo	2	2903	870	-1548	0.5
C1-EXP43_B_20241121_Ki67_noRapa_telo_13.tif:0002-0242	wo	telo	56	1548
C3-EXP43_B_20241121_Ki67_noRapa_telo_13.tif:0002-0242	wo	telo	56	3591
C1-EXP43_B_20241121_Ki67_noRapa_telo_13.tif:0212-0390	wo	telo	2	410
C3-EXP43_B_20241121_Ki67_noRapa_telo_13.tif:0214-0390	wo	telo	2	6304	1138	-2713	0.6
C1-EXP43_B_20241121_Ki67_Rapa_ana_01.tif:0001-0283	w	ana	62	3850
C3-EXP43_B_20241121_Ki67_Rapa_ana_01.tif:0001-0283	w	ana	62	9597
C1-EXP43_B_20241121_Ki67_Rapa_ana_01.tif:0346-0308	w	ana	2	503
C3-EXP43_B_20241121_Ki67_Rapa_ana_01.tif:0339-0323	w	ana	2	2789	3347	6808	3.4
C1-EXP43_B_20241121_Ki67_Rapa_ana_02.tif:0001-0212	w	ana	47	3488
C3-EXP43_B_20241121_Ki67_Rapa_ana_02.tif:0001-0212	w	ana	47	6162
C1-EXP43_B_20241121_Ki67_Rapa_ana_02.tif:0253-0228	w	ana	2	255
C3-EXP43_B_20241121_Ki67_Rapa_ana_02.tif:0246-0227	w	ana	2	1896	3233	4266	3.3
C1-EXP43_B_20241121_Ki67_Rapa_ana_03.tif:0003-0393	w	ana	129	2749
C3-EXP43_B_20241121_Ki67_Rapa_ana_03.tif:0003-0393	w	ana	129	1697
C1-EXP43_B_20241121_Ki67_Rapa_ana_03.tif:0373-0137	w	ana	2	383
C3-EXP43_B_20241121_Ki67_Rapa_ana_03.tif:0383-0117	w	ana	2	527	2366	1170	3.2
C1-EXP43_B_20241121_Ki67_Rapa_ana_04.tif:0001-0252	w	ana	50	3525
C3-EXP43_B_20241121_Ki67_Rapa_ana_04.tif:0001-0252	w	ana	50	8190
C1-EXP43_B_20241121_Ki67_Rapa_ana_04.tif:0221-0351	w	ana	2	214
C3-EXP43_B_20241121_Ki67_Rapa_ana_04.tif:0215-0340	w	ana	2	2875	3311	5315	2.9
C1-EXP43_B_20241121_Ki67_Rapa_ana_05.tif:0001-0233	w	ana	24	3420
C3-EXP43_B_20241121_Ki67_Rapa_ana_05.tif:0001-0233	w	ana	24	934
C1-EXP43_B_20241121_Ki67_Rapa_ana_05.tif:0215-0204	w	ana	2	698
C3-EXP43_B_20241121_Ki67_Rapa_ana_05.tif:0214-0206	w	ana	2	374	2722	560	2.5
C1-EXP43_B_20241121_Ki67_Rapa_ana_06.tif:0001-0247	w	ana	44	1829
C3-EXP43_B_20241121_Ki67_Rapa_ana_06.tif:0001-0247	w	ana	44	3677
C1-EXP43_B_20241121_Ki67_Rapa_ana_06.tif:0243-0384	w	ana	2	313
C3-EXP43_B_20241121_Ki67_Rapa_ana_06.tif:0238-0377	w	ana	2	742	1516	2935	5
C1-EXP43_B_20241121_Ki67_Rapa_ana_07.tif:0001-0225	w	ana	46	2748
C3-EXP43_B_20241121_Ki67_Rapa_ana_07.tif:0001-0225	w	ana	46	18448
C1-EXP43_B_20241121_Ki67_Rapa_ana_07.tif:0213-0346	w	ana	2	167
C3-EXP43_B_20241121_Ki67_Rapa_ana_07.tif:0172-0315	w	ana	2	4737	2581	13711	3.9
C1-EXP43_B_20241121_Ki67_Rapa_ana_08.tif:0001-0250	w	ana	42	2818
C3-EXP43_B_20241121_Ki67_Rapa_ana_08.tif:0001-0250	w	ana	42	4521
C1-EXP43_B_20241121_Ki67_Rapa_ana_08.tif:0215-0155	w	ana	2	261
C3-EXP43_B_20241121_Ki67_Rapa_ana_08.tif:0215-0163	w	ana	2	2305	2557	2216	2
C1-EXP43_B_20241121_Ki67_Rapa_meta_01.tif:0001-0297	w	meta	54	3901
C3-EXP43_B_20241121_Ki67_Rapa_meta_01.tif:0001-0297	w	meta	54	1032
C1-EXP43_B_20241121_Ki67_Rapa_meta_01.tif:0261-0282	w	meta	2	860
C3-EXP43_B_20241121_Ki67_Rapa_meta_01.tif:0255-0266	w	meta	2	344	3041	688	3
C1-EXP43_B_20241121_Ki67_Rapa_meta_02.tif:0001-0269	w	meta	69	3964
C3-EXP43_B_20241121_Ki67_Rapa_meta_02.tif:0001-0269	w	meta	69	22506
C1-EXP43_B_20241121_Ki67_Rapa_meta_02.tif:0229-0331	w	meta	2	568
C3-EXP43_B_20241121_Ki67_Rapa_meta_02.tif:0231-0326	w	meta	2	4116	3396	18390	5.5
C1-EXP43_B_20241121_Ki67_Rapa_meta_03.tif:0002-0250	w	meta	58	3879
C3-EXP43_B_20241121_Ki67_Rapa_meta_03.tif:0002-0250	w	meta	58	697
C1-EXP43_B_20241121_Ki67_Rapa_meta_03.tif:0189-0224	w	meta	2	759
C3-EXP43_B_20241121_Ki67_Rapa_meta_03.tif:0197-0237	w	meta	2	290	3120	407	2.4
C1-EXP43_B_20241121_Ki67_Rapa_meta_04.tif:0001-0250	w	meta	90	4424
C3-EXP43_B_20241121_Ki67_Rapa_meta_04.tif:0001-0250	w	meta	90	5942
C1-EXP43_B_20241121_Ki67_Rapa_meta_04.tif:0348-0263	w	meta	2	460
C3-EXP43_B_20241121_Ki67_Rapa_meta_04.tif:0341-0290	w	meta	2	1258	3964	4684	4.7
C1-EXP43_B_20241121_Ki67_Rapa_meta_05.tif:0001-0262	w	meta	101	3283
C3-EXP43_B_20241121_Ki67_Rapa_meta_05.tif:0001-0262	w	meta	101	10152
C1-EXP43_B_20241121_Ki67_Rapa_meta_05.tif:0326-0326	w	meta	2	761
C3-EXP43_B_20241121_Ki67_Rapa_meta_05.tif:0320-0315	w	meta	2	1925	2522	8227	5.3
C1-EXP43_B_20241121_Ki67_Rapa_meta_06.tif:0001-0245	w	meta	75	3029
C3-EXP43_B_20241121_Ki67_Rapa_meta_06.tif:0001-0245	w	meta	75	15785
C1-EXP43_B_20241121_Ki67_Rapa_meta_06.tif:0223-0313	w	meta	2	633
C3-EXP43_B_20241121_Ki67_Rapa_meta_06.tif:0191-0299	w	meta	2	2823	2396	12962	5.6
C1-EXP43_B_20241121_Ki67_Rapa_meta_07.tif:0001-0259	w	meta	94	4397
C3-EXP43_B_20241121_Ki67_Rapa_meta_07.tif:0001-0259	w	meta	94	5298
C1-EXP43_B_20241121_Ki67_Rapa_meta_07.tif:0244-0328	w	meta	2	488
C3-EXP43_B_20241121_Ki67_Rapa_meta_07.tif:0244-0323	w	meta	2	1870	3909	3428	2.8
C1-EXP43_B_20241121_Ki67_Rapa_meta_08.tif:0001-0268	w	meta	92	3921
C3-EXP43_B_20241121_Ki67_Rapa_meta_08.tif:0001-0268	w	meta	92	5086
C1-EXP43_B_20241121_Ki67_Rapa_meta_08.tif:0190-0259	w	meta	2	852
C3-EXP43_B_20241121_Ki67_Rapa_meta_08.tif:0195-0244	w	meta	2	1163	3069	3923	4.4
C1-EXP43_B_20241121_Ki67_Rapa_meta_09.tif:0001-0266	w	meta	85	4005
C3-EXP43_B_20241121_Ki67_Rapa_meta_09.tif:0001-0266	w	meta	85	9819
C1-EXP43_B_20241121_Ki67_Rapa_meta_09.tif:0191-0231	w	meta	2	817
C3-EXP43_B_20241121_Ki67_Rapa_meta_09.tif:0186-0218	w	meta	2	2103	3188	7716	4.7
C1-EXP43_B_20241121_Ki67_Rapa_meta_10.tif:0001-0280	w	meta	83	3818
C3-EXP43_B_20241121_Ki67_Rapa_meta_10.tif:0001-0280	w	meta	83	987
C1-EXP43_B_20241121_Ki67_Rapa_meta_10.tif:0220-0198	w	meta	2	714
C3-EXP43_B_20241121_Ki67_Rapa_meta_10.tif:0230-0213	w	meta	2	310	3104	677	3.2
C1-EXP43_B_20241121_Ki67_Rapa_meta_11.tif:0001-0299	w	meta	51	2344
C3-EXP43_B_20241121_Ki67_Rapa_meta_11.tif:0001-0299	w	meta	51	458
C1-EXP43_B_20241121_Ki67_Rapa_meta_11.tif:0248-0312	w	meta	2	566
C3-EXP43_B_20241121_Ki67_Rapa_meta_11.tif:0257-0345	w	meta	2	270	1778	188	1.7
C1-EXP43_B_20241121_Ki67_Rapa_meta_12.tif:0002-0281	w	meta	50	4103
C3-EXP43_B_20241121_Ki67_Rapa_meta_12.tif:0002-0281	w	meta	50	13939
C1-EXP43_B_20241121_Ki67_Rapa_meta_12.tif:0233-0301	w	meta	2	694
C3-EXP43_B_20241121_Ki67_Rapa_meta_12.tif:0214-0282	w	meta	2	1444	3409	12495	9.7
C1-EXP43_B_20241121_Ki67_Rapa_meta_13.tif:0001-0222	w	meta	62	4190
C3-EXP43_B_20241121_Ki67_Rapa_meta_13.tif:0001-0222	w	meta	62	4523
C1-EXP43_B_20241121_Ki67_Rapa_meta_13.tif:0221-0328	w	meta	2	639
C3-EXP43_B_20241121_Ki67_Rapa_meta_13.tif:0198-0346	w	meta	2	1121	3551	3402	4
C1-EXP43_B_20241121_Ki67_Rapa_meta_14.tif:0001-0294	w	meta	52	2406
C3-EXP43_B_20241121_Ki67_Rapa_meta_14.tif:0001-0294	w	meta	52	1315
C1-EXP43_B_20241121_Ki67_Rapa_meta_14.tif:0245-0275	w	meta	2	621
C3-EXP43_B_20241121_Ki67_Rapa_meta_14.tif:0238-0251	w	meta	2	414	1785	901	3.2
C1-EXP43_B_20241121_Ki67_Rapa_meta_15.tif:0001-0272	w	meta	68	1573
C3-EXP43_B_20241121_Ki67_Rapa_meta_15.tif:0001-0272	w	meta	68	792
C1-EXP43_B_20241121_Ki67_Rapa_meta_15.tif:0204-0268	w	meta	2	442
C3-EXP43_B_20241121_Ki67_Rapa_meta_15.tif:0210-0248	w	meta	2	331	1131	461	2.4
C1-EXP43_B_20241121_Ki67_Rapa_meta_16.tif:0002-0288	w	meta	62	2320
C3-EXP43_B_20241121_Ki67_Rapa_meta_16.tif:0002-0288	w	meta	62	1053
C1-EXP43_B_20241121_Ki67_Rapa_meta_16.tif:0220-0207	w	meta	2	840
C3-EXP43_B_20241121_Ki67_Rapa_meta_16.tif:0232-0239	w	meta	2	322	1480	731	3.3
C1-EXP43_B_20241121_Ki67_Rapa_meta_17.tif:0001-0296	w	meta	56	2784
C3-EXP43_B_20241121_Ki67_Rapa_meta_17.tif:0001-0296	w	meta	56	19497
C1-EXP43_B_20241121_Ki67_Rapa_meta_17.tif:0229-0262	w	meta	2	629
C3-EXP43_B_20241121_Ki67_Rapa_meta_17.tif:0242-0238	w	meta	2	4325	2155	15172	4.5
C1-EXP43_B_20241121_Ki67_Rapa_meta_18.tif:0001-0283	w	meta	55	3538
C3-EXP43_B_20241121_Ki67_Rapa_meta_18.tif:0001-0283	w	meta	55	5695
C1-EXP43_B_20241121_Ki67_Rapa_meta_18.tif:0263-0213	w	meta	2	680
C3-EXP43_B_20241121_Ki67_Rapa_meta_18.tif:0249-0215	w	meta	2	1252	2858	4443	4.6
C1-EXP43_B_20241121_Ki67_Rapa_meta_19.tif:0002-0261	w	meta	104	3018
C3-EXP43_B_20241121_Ki67_Rapa_meta_19.tif:0002-0261	w	meta	104	8369
C1-EXP43_B_20241121_Ki67_Rapa_meta_19.tif:0188-0269	w	meta	2	660
C3-EXP43_B_20241121_Ki67_Rapa_meta_19.tif:0194-0262	w	meta	2	2018	2358	6351	4.2
C1-EXP43_B_20241121_Ki67_Rapa_meta_20.tif:0001-0265	w	meta	98	3041
C3-EXP43_B_20241121_Ki67_Rapa_meta_20.tif:0001-0265	w	meta	98	11126
C1-EXP43_B_20241121_Ki67_Rapa_meta_20.tif:0197-0273	w	meta	2	296
C3-EXP43_B_20241121_Ki67_Rapa_meta_20.tif:0188-0223	w	meta	2	1852	2745	9274	6
C1-EXP43_B_20241121_Ki67_Rapa_meta_21.tif:0001-0271	w	meta	76	2595
C3-EXP43_B_20241121_Ki67_Rapa_meta_21.tif:0001-0271	w	meta	76	6954
C1-EXP43_B_20241121_Ki67_Rapa_meta_21.tif:0255-0362	w	meta	2	683
C3-EXP43_B_20241121_Ki67_Rapa_meta_21.tif:0256-0373	w	meta	2	1734	1912	5220	4
C1-EXP43_B_20241121_Ki67_Rapa_meta_22.tif:0001-0247	w	meta	83	3362
C3-EXP43_B_20241121_Ki67_Rapa_meta_22.tif:0001-0247	w	meta	83	11252
C1-EXP43_B_20241121_Ki67_Rapa_meta_22.tif:0188-0290	w	meta	2	482
C3-EXP43_B_20241121_Ki67_Rapa_meta_22.tif:0167-0245	w	meta	2	2460	2880	8792	4.6
C1-EXP43_B_20241121_Ki67_Rapa_meta_23.tif:0001-0255	w	meta	83	3680
C3-EXP43_B_20241121_Ki67_Rapa_meta_23.tif:0001-0255	w	meta	83	10340
C1-EXP43_B_20241121_Ki67_Rapa_meta_23.tif:0205-0325	w	meta	2	840
C3-EXP43_B_20241121_Ki67_Rapa_meta_23.tif:0227-0326	w	meta	2	2736	2840	7604	3.8
C1-EXP43_B_20241121_Ki67_Rapa_prometa_01.tif:0001-0236	w	prometa	118	2672
C3-EXP43_B_20241121_Ki67_Rapa_prometa_01.tif:0001-0236	w	prometa	118	12186
C1-EXP43_B_20241121_Ki67_Rapa_prometa_01.tif:0200-0362	w	prometa	2	275
C3-EXP43_B_20241121_Ki67_Rapa_prometa_01.tif:0192-0338	w	prometa	2	1180	2397	11006	10.3
C1-EXP43_B_20241121_Ki67_Rapa_telo_01.tif:0001-0273	w	telo	46	2406
C3-EXP43_B_20241121_Ki67_Rapa_telo_01.tif:0001-0273	w	telo	46	14468
C1-EXP43_B_20241121_Ki67_Rapa_telo_01.tif:0304-0225	w	telo	2	228
C3-EXP43_B_20241121_Ki67_Rapa_telo_01.tif:0295-0224	w	telo	2	2935	2178	11533	4.9
C1-EXP43_B_20241121_Ki67_Rapa_telo_02.tif:0001-0233	w	telo	43	2235
C3-EXP43_B_20241121_Ki67_Rapa_telo_02.tif:0001-0233	w	telo	43	11764
C1-EXP43_B_20241121_Ki67_Rapa_telo_02.tif:0284-0222	w	telo	2	164
C3-EXP43_B_20241121_Ki67_Rapa_telo_02.tif:0287-0217	w	telo	2	2508	2071	9256	4.7
C1-EXP43_B_20241121_Ki67_Rapa_telo_03.tif:0001-0209	w	telo	50	2223
C3-EXP43_B_20241121_Ki67_Rapa_telo_03.tif:0001-0209	w	telo	50	3212
C1-EXP43_B_20241121_Ki67_Rapa_telo_03.tif:0267-0214	w	telo	2	242
C3-EXP43_B_20241121_Ki67_Rapa_telo_03.tif:0267-0221	w	telo	2	905	1981	2307	3.6
C1-EXP43_B_20241121_Ki67_Rapa_telo_04.tif:0002-0167	w	telo	56	2394
C3-EXP43_B_20241121_Ki67_Rapa_telo_04.tif:0002-0167	w	telo	56	18211
C1-EXP43_B_20241121_Ki67_Rapa_telo_04.tif:0223-0253	w	telo	2	307
C3-EXP43_B_20241121_Ki67_Rapa_telo_04.tif:0228-0248	w	telo	2	2388	2087	15823	7.6
C1-EXP43_B_20241121_Ki67_Rapa_telo_05.tif:0001-0164	w	telo	80	1911
C3-EXP43_B_20241121_Ki67_Rapa_telo_05.tif:0001-0164	w	telo	80	6205
C1-EXP43_B_20241121_Ki67_Rapa_telo_05.tif:0224-0244	w	telo	2	296
C3-EXP43_B_20241121_Ki67_Rapa_telo_05.tif:0208-0234	w	telo	2	2289	1615	3916	2.7
C1-EXP43_B_20241121_Ki67_Rapa_telo_06.tif:0001-0266	w	telo	52	2513
C3-EXP43_B_20241121_Ki67_Rapa_telo_06.tif:0001-0266	w	telo	52	4882
C1-EXP43_B_20241121_Ki67_Rapa_telo_06.tif:0257-0376	w	telo	2	251
C3-EXP43_B_20241121_Ki67_Rapa_telo_06.tif:0256-0378	w	telo	2	1004	2262	3878	4.9
C1-EXP43_B_20241121_Ki67_Rapa_telo_07.tif:0001-0206	w	telo	42	2291
C3-EXP43_B_20241121_Ki67_Rapa_telo_07.tif:0001-0206	w	telo	42	19952
C1-EXP43_B_20241121_Ki67_Rapa_telo_07.tif:0173-0338	w	telo	2	359
C3-EXP43_B_20241121_Ki67_Rapa_telo_07.tif:0160-0336	w	telo	2	1648	1932	18304	12.1
C1-EXP43_B_20241121_Ki67_Rapa_telo_08.tif:0001-0237	w	telo	63	2952
C3-EXP43_B_20241121_Ki67_Rapa_telo_08.tif:0001-0237	w	telo	63	8730
C1-EXP43_B_20241121_Ki67_Rapa_telo_08.tif:0166-0336	w	telo	2	317
C3-EXP43_B_20241121_Ki67_Rapa_telo_08.tif:0197-0369	w	telo	2	1746	2635	6984	5
C1-EXP43_B_20241121_Ki67_Rapa_telo_09.tif:0001-0179	w	telo	67	1707
C3-EXP43_B_20241121_Ki67_Rapa_telo_09.tif:0001-0179	w	telo	67	1378
C1-EXP43_B_20241121_Ki67_Rapa_telo_09.tif:0229-0321	w	telo	2	290
C3-EXP43_B_20241121_Ki67_Rapa_telo_09.tif:0230-0310	w	telo	2	516	1417	862	2.7
C1-EXP43_B_20241121_Ki67_Rapa_telo_10.tif:0001-0185	w	telo	38	1189
C3-EXP43_B_20241121_Ki67_Rapa_telo_10.tif:0001-0185	w	telo	38	10271
C1-EXP43_B_20241121_Ki67_Rapa_telo_10.tif:0240-0240	w	telo	2	295
C3-EXP43_B_20241121_Ki67_Rapa_telo_10.tif:0235-0239	w	telo	2	3400	894	6871	3
C1-EXP43_B_20241121_Ki67_Rapa_telo_11.tif:0001-0214	w	telo	80	1461
C3-EXP43_B_20241121_Ki67_Rapa_telo_11.tif:0001-0214	w	telo	80	7814
C1-EXP43_B_20241121_Ki67_Rapa_telo_11.tif:0156-0155	w	telo	2	552
C3-EXP43_B_20241121_Ki67_Rapa_telo_11.tif:0147-0159	w	telo	2	4302	909	3512	1.8
C1-EXP43_B_20241121_Ki67_Rapa_telo_12.tif:0001-0195	w	telo	37	1287
C3-EXP43_B_20241121_Ki67_Rapa_telo_12.tif:0001-0195	w	telo	37	715
C1-EXP43_B_20241121_Ki67_Rapa_telo_12.tif:0242-0226	w	telo	2	374
C3-EXP43_B_20241121_Ki67_Rapa_telo_12.tif:0246-0216	w	telo	2	296	913	419	2.4
C1-EXP43_B_20241121_Ki67_Rapa_telo_13.tif:0001-0196	w	telo	60	1070
C3-EXP43_B_20241121_Ki67_Rapa_telo_13.tif:0001-0196	w	telo	60	603
C1-EXP43_B_20241121_Ki67_Rapa_telo_13.tif:0263-0237	w	telo	2	318
C3-EXP43_B_20241121_Ki67_Rapa_telo_13.tif:0259-0238	w	telo	2	280	752	323	2.2
C1-EXP43_B_20241121_Ki67_Rapa_telo_14.tif:0001-0254	w	telo	67	1318
C3-EXP43_B_20241121_Ki67_Rapa_telo_14.tif:0001-0254	w	telo	67	1356
C1-EXP43_B_20241121_Ki67_Rapa_telo_14.tif:0198-0397	w	telo	2	374
C3-EXP43_B_20241121_Ki67_Rapa_telo_14.tif:0187-0388	w	telo	2	607	944	749	2.2
C1-EXP43_B_20241121_Ki67_Rapa_telo_15.tif:0001-0181	w	telo	60	933
C3-EXP43_B_20241121_Ki67_Rapa_telo_15.tif:0001-0181	w	telo	60	6529
C1-EXP43_B_20241121_Ki67_Rapa_telo_15.tif:0137-0305	w	telo	2	322
C3-EXP43_B_20241121_Ki67_Rapa_telo_15.tif:0124-0284	w	telo	2	1522	611	5007	4.3
C1-EXP43_B_20241121_Ki67_Rapa_telo_16.tif:0001-0249	w	telo	64	1268
C3-EXP43_B_20241121_Ki67_Rapa_telo_16.tif:0001-0249	w	telo	64	689
C1-EXP43_B_20241121_Ki67_Rapa_telo_16.tif:0253-0201	w	telo	2	301
C3-EXP43_B_20241121_Ki67_Rapa_telo_16.tif:0253-0198	w	telo	2	282	967	407	2.4
C1-EXP43_B_20241121_Ki67_Rapa_telo_17.tif:0002-0276	w	telo	58	804
C3-EXP43_B_20241121_Ki67_Rapa_telo_17.tif:0002-0276	w	telo	58	5759
C1-EXP43_B_20241121_Ki67_Rapa_telo_17.tif:0311-0240	w	telo	2	289
C3-EXP43_B_20241121_Ki67_Rapa_telo_17.tif:0301-0237	w	telo	2	1569	515	4190	3.7
C1-EXP43_B_20241121_Ki67_Rapa_telo_18.tif:0001-0183	w	telo	31	1728
C3-EXP43_B_20241121_Ki67_Rapa_telo_18.tif:0001-0183	w	telo	31	12183
C1-EXP43_B_20241121_Ki67_Rapa_telo_18.tif:0233-0272	w	telo	2	351
C3-EXP43_B_20241121_Ki67_Rapa_telo_18.tif:0216-0303	w	telo	2	2115	1377	10068	5.8
C1-EXP43_B_20241121_Ki67_Rapa_telo_19.tif:0001-0209	w	telo	67	725
C3-EXP43_B_20241121_Ki67_Rapa_telo_19.tif:0001-0209	w	telo	67	9680
C1-EXP43_B_20241121_Ki67_Rapa_telo_19.tif:0167-0369	w	telo	2	317
C3-EXP43_B_20241121_Ki67_Rapa_telo_19.tif:0165-0370	w	telo	2	2097	408	7583	4.6
C1-EXP43_B_20241121_Ki67_Rapa_telo_20.tif:0001-0169	w	telo	52	1191
C3-EXP43_B_20241121_Ki67_Rapa_telo_20.tif:0001-0169	w	telo	52	3036
C1-EXP43_B_20241121_Ki67_Rapa_telo_20.tif:0133-0334	w	telo	2	495
C3-EXP43_B_20241121_Ki67_Rapa_telo_20.tif:0109-0319	w	telo	2	874	696	2162	3.5
C1-EXP43_B_20241121_Ki67_Rapa_telo_21.tif:0002-0239	w	telo	39	1473
C3-EXP43_B_20241121_Ki67_Rapa_telo_21.tif:0002-0239	w	telo	39	17633
C1-EXP43_B_20241121_Ki67_Rapa_telo_21.tif:0287-0279	w	telo	2	322
C3-EXP43_B_20241121_Ki67_Rapa_telo_21.tif:0287-0293	w	telo	2	3523	1151	14110	5
C1-EXP43_B_20241121_Ki67_Rapa_telo_22.tif:0002-0193	w	telo	37	1863
C3-EXP43_B_20241121_Ki67_Rapa_telo_22.tif:0002-0193	w	telo	37	12019
C1-EXP43_B_20241121_Ki67_Rapa_telo_22.tif:0156-0338	w	telo	2	266
C3-EXP43_B_20241121_Ki67_Rapa_telo_22.tif:0222-0254	w	telo	2	4216	1597	7803	2.9
C1-EXP43_B_20241121_Ki67_Rapa_telo_23.tif:0001-0165	w	telo	74	1183
C3-EXP43_B_20241121_Ki67_Rapa_telo_23.tif:0001-0165	w	telo	74	7666
C1-EXP43_B_20241121_Ki67_Rapa_telo_23.tif:0182-0346	w	telo	2	196
C3-EXP43_B_20241121_Ki67_Rapa_telo_23.tif:0182-0341	w	telo	2	1050	987	6616	7.3
C1-EXP43_B_20241121_Ki67_Rapa_telo_24.tif:0001-0263	w	telo	41	2317
C3-EXP43_B_20241121_Ki67_Rapa_telo_24.tif:0001-0263	w	telo	41	9871
C1-EXP43_B_20241121_Ki67_Rapa_telo_24.tif:0274-0207	w	telo	2	337
C3-EXP43_B_20241121_Ki67_Rapa_telo_24.tif:0276-0199	w	telo	2	1743	1980	8128	5.7
C1-EXP43_B_20241121_Ki67_Rapa_telo_25.tif:0002-0174	w	telo	41	2142
C3-EXP43_B_20241121_Ki67_Rapa_telo_25.tif:0002-0174	w	telo	41	3466
C1-EXP43_B_20241121_Ki67_Rapa_telo_25.tif:0265-0205	w	telo	2	411
C3-EXP43_B_20241121_Ki67_Rapa_telo_25.tif:0235-0223	w	telo	2	1626	1731	1840	2.1
C1-EXP43_B_20241121_Ki67_Rapa_telo_26.tif:0001-0244	w	telo	53	1909
C3-EXP43_B_20241121_Ki67_Rapa_telo_26.tif:0001-0244	w	telo	53	9154
C1-EXP43_B_20241121_Ki67_Rapa_telo_26.tif:0226-0369	w	telo	2	214
C3-EXP43_B_20241121_Ki67_Rapa_telo_26.tif:0209-0372	w	telo	2	1917	1695	7237	4.8

## Sheet: S6H
Label	phase	Rapa	Area	Mean	DDX18	eIF4A1	eIF4A1 ratio
C1-EXP43_C_20241213_tether_eIf4A1_DDX18-647_No_Rapa_ana_01.tif:0001-0272	ana	wo	29	1323
C3-EXP43_C_20241213_tether_eIf4A1_DDX18-647_No_Rapa_ana_01.tif:0001-0272	ana	wo	29	1547
C1-EXP43_C_20241213_tether_eIf4A1_DDX18-647_No_Rapa_ana_01.tif:0257-0354	ana	wo	2	380
C3-EXP43_C_20241213_tether_eIf4A1_DDX18-647_No_Rapa_ana_01.tif:0252-0357	ana	wo	2	2109	943	-562	0.733523
C1-EXP43_C_20241213_tether_eIf4A1_DDX18-647_No_Rapa_ana_02.tif:0001-0217	ana	wo	31	730
C3-EXP43_C_20241213_tether_eIf4A1_DDX18-647_No_Rapa_ana_02.tif:0001-0217	ana	wo	31	946
C1-EXP43_C_20241213_tether_eIf4A1_DDX18-647_No_Rapa_ana_02.tif:0193-0340	ana	wo	2	309
C3-EXP43_C_20241213_tether_eIf4A1_DDX18-647_No_Rapa_ana_02.tif:0196-0340	ana	wo	2	1408	421	-462	0.671875
C1-EXP43_C_20241213_tether_eIf4A1_DDX18-647_No_Rapa_ana_03.tif:0001-0272	ana	wo	74	1936
C3-EXP43_C_20241213_tether_eIf4A1_DDX18-647_No_Rapa_ana_03.tif:0001-0272	ana	wo	74	3994
C1-EXP43_C_20241213_tether_eIf4A1_DDX18-647_No_Rapa_ana_03.tif:0246-0296	ana	wo	2	579
C3-EXP43_C_20241213_tether_eIf4A1_DDX18-647_No_Rapa_ana_03.tif:0266-0307	ana	wo	2	5306	1357	-1312	0.752733
C1-EXP43_C_20241213_tether_eIf4A1_DDX18-647_No_Rapa_ana_04.tif:0001-0170	ana	wo	54	1176
C3-EXP43_C_20241213_tether_eIf4A1_DDX18-647_No_Rapa_ana_04.tif:0001-0170	ana	wo	54	746
C1-EXP43_C_20241213_tether_eIf4A1_DDX18-647_No_Rapa_ana_04.tif:0220-0373	ana	wo	2	216
C3-EXP43_C_20241213_tether_eIf4A1_DDX18-647_No_Rapa_ana_04.tif:0148-0224	ana	wo	2	1022	960	-276	0.729941
C1-EXP43_C_20241213_tether_eIf4A1_DDX18-647_No_Rapa_ana_05.tif:0001-0255	ana	wo	31	1299
C3-EXP43_C_20241213_tether_eIf4A1_DDX18-647_No_Rapa_ana_05.tif:0001-0255	ana	wo	31	1318
C1-EXP43_C_20241213_tether_eIf4A1_DDX18-647_No_Rapa_ana_05.tif:0210-0237	ana	wo	2	308
C3-EXP43_C_20241213_tether_eIf4A1_DDX18-647_No_Rapa_ana_05.tif:0203-0250	ana	wo	2	1729	991	-411	0.76229
C1-EXP43_C_20241213_tether_eIf4A1_DDX18-647_No_Rapa_ana_06.tif:0001-0247	ana	wo	46	726
C3-EXP43_C_20241213_tether_eIf4A1_DDX18-647_No_Rapa_ana_06.tif:0001-0247	ana	wo	46	4650
C1-EXP43_C_20241213_tether_eIf4A1_DDX18-647_No_Rapa_ana_06.tif:0218-0343	ana	wo	2	237
C3-EXP43_C_20241213_tether_eIf4A1_DDX18-647_No_Rapa_ana_06.tif:0218-0339	ana	wo	2	5418	489	-768	0.85825
C1-EXP43_C_20241213_tether_eIf4A1_DDX18-647_No_Rapa_ana_07.tif:0001-0288	ana	wo	75	1264
C3-EXP43_C_20241213_tether_eIf4A1_DDX18-647_No_Rapa_ana_07.tif:0001-0288	ana	wo	75	1705
C1-EXP43_C_20241213_tether_eIf4A1_DDX18-647_No_Rapa_ana_07.tif:0242-0340	ana	wo	2	319
C3-EXP43_C_20241213_tether_eIf4A1_DDX18-647_No_Rapa_ana_07.tif:0226-0328	ana	wo	2	1601	945	104	1.06496
C1-EXP43_C_20241213_tether_eIf4A1_DDX18-647_No_Rapa_ana_08.tif:0001-0267	ana	wo	80	1519
C3-EXP43_C_20241213_tether_eIf4A1_DDX18-647_No_Rapa_ana_08.tif:0001-0267	ana	wo	80	2388
C1-EXP43_C_20241213_tether_eIf4A1_DDX18-647_No_Rapa_ana_08.tif:0194-0295	ana	wo	2	372
C3-EXP43_C_20241213_tether_eIf4A1_DDX18-647_No_Rapa_ana_08.tif:0187-0279	ana	wo	2	2308	1147	80	1.03466
C1-EXP43_C_20241213_tether_eIf4A1_DDX18-647_No_Rapa_ana_09.tif:0001-0281	ana	wo	30	1006
C3-EXP43_C_20241213_tether_eIf4A1_DDX18-647_No_Rapa_ana_09.tif:0001-0281	ana	wo	30	1006
C1-EXP43_C_20241213_tether_eIf4A1_DDX18-647_No_Rapa_ana_09.tif:0257-0343	ana	wo	2	224
C3-EXP43_C_20241213_tether_eIf4A1_DDX18-647_No_Rapa_ana_09.tif:0266-0344	ana	wo	2	1580	782	-574	0.636709
C1-EXP43_C_20241213_tether_eIf4A1_DDX18-647_No_Rapa_ana_10.tif:0001-0260	ana	wo	81	1506
C3-EXP43_C_20241213_tether_eIf4A1_DDX18-647_No_Rapa_ana_10.tif:0001-0260	ana	wo	81	2370
C1-EXP43_C_20241213_tether_eIf4A1_DDX18-647_No_Rapa_ana_10.tif:0226-0321	ana	wo	2	495
C3-EXP43_C_20241213_tether_eIf4A1_DDX18-647_No_Rapa_ana_10.tif:0224-0331	ana	wo	2	4271	1011	-1901	0.554905
C1-EXP43_C_20241213_tether_eIf4A1_DDX18-647_No_Rapa_meta_01.tif:0001-0265	meta	wo	71	1839
C3-EXP43_C_20241213_tether_eIf4A1_DDX18-647_No_Rapa_meta_01.tif:0001-0265	meta	wo	71	1468
C1-EXP43_C_20241213_tether_eIf4A1_DDX18-647_No_Rapa_meta_01.tif:0225-0244	meta	wo	2	484
C3-EXP43_C_20241213_tether_eIf4A1_DDX18-647_No_Rapa_meta_01.tif:0228-0248	meta	wo	2	2140	1355	-672	0.685981
C1-EXP43_C_20241213_tether_eIf4A1_DDX18-647_No_Rapa_meta_02.tif:0002-0278	meta	wo	77	1537
C3-EXP43_C_20241213_tether_eIf4A1_DDX18-647_No_Rapa_meta_02.tif:0002-0278	meta	wo	77	1446
C1-EXP43_C_20241213_tether_eIf4A1_DDX18-647_No_Rapa_meta_02.tif:0318-0317	meta	wo	2	331
C3-EXP43_C_20241213_tether_eIf4A1_DDX18-647_No_Rapa_meta_02.tif:0330-0318	meta	wo	2	1378	1206	68	1.04935
C1-EXP43_C_20241213_tether_eIf4A1_DDX18-647_No_Rapa_meta_03.tif:0001-0268	meta	wo	70	1684
C3-EXP43_C_20241213_tether_eIf4A1_DDX18-647_No_Rapa_meta_03.tif:0001-0268	meta	wo	70	2688
C1-EXP43_C_20241213_tether_eIf4A1_DDX18-647_No_Rapa_meta_03.tif:0313-0284	meta	wo	2	421
C3-EXP43_C_20241213_tether_eIf4A1_DDX18-647_No_Rapa_meta_03.tif:0308-0285	meta	wo	2	4102	1263	-1414	0.65529
C1-EXP43_C_20241213_tether_eIf4A1_DDX18-647_No_Rapa_meta_04.tif:0002-0267	meta	wo	72	1851
C3-EXP43_C_20241213_tether_eIf4A1_DDX18-647_No_Rapa_meta_04.tif:0002-0267	meta	wo	72	2434
C1-EXP43_C_20241213_tether_eIf4A1_DDX18-647_No_Rapa_meta_04.tif:0289-0311	meta	wo	2	525
C3-EXP43_C_20241213_tether_eIf4A1_DDX18-647_No_Rapa_meta_04.tif:0288-0311	meta	wo	2	3252	1326	-818	0.748462
C1-EXP43_C_20241213_tether_eIf4A1_DDX18-647_No_Rapa_meta_05.tif:0001-0264	meta	wo	67	1529
C3-EXP43_C_20241213_tether_eIf4A1_DDX18-647_No_Rapa_meta_05.tif:0001-0264	meta	wo	67	1794
C1-EXP43_C_20241213_tether_eIf4A1_DDX18-647_No_Rapa_meta_05.tif:0263-0333	meta	wo	2	358
C3-EXP43_C_20241213_tether_eIf4A1_DDX18-647_No_Rapa_meta_05.tif:0266-0336	meta	wo	2	2445	1171	-651	0.733742
C1-EXP43_C_20241213_tether_eIf4A1_DDX18-647_No_Rapa_meta_06.tif:0001-0260	meta	wo	47	1946
C3-EXP43_C_20241213_tether_eIf4A1_DDX18-647_No_Rapa_meta_06.tif:0001-0260	meta	wo	47	1766
C1-EXP43_C_20241213_tether_eIf4A1_DDX18-647_No_Rapa_meta_06.tif:0256-0324	meta	wo	2	738
C3-EXP43_C_20241213_tether_eIf4A1_DDX18-647_No_Rapa_meta_06.tif:0267-0325	meta	wo	2	3213	1208	-1447	0.549642
C1-EXP43_C_20241213_tether_eIf4A1_DDX18-647_No_Rapa_meta_07.tif:0001-0298	meta	wo	59	1862
C3-EXP43_C_20241213_tether_eIf4A1_DDX18-647_No_Rapa_meta_07.tif:0001-0298	meta	wo	59	1523
C1-EXP43_C_20241213_tether_eIf4A1_DDX18-647_No_Rapa_meta_07.tif:0339-0334	meta	wo	2	735
C3-EXP43_C_20241213_tether_eIf4A1_DDX18-647_No_Rapa_meta_07.tif:0361-0308	meta	wo	2	2099	1127	-576	0.725584
C1-EXP43_C_20241213_tether_eIf4A1_DDX18-647_No_Rapa_meta_08.tif:0001-0247	meta	wo	54	2230
C3-EXP43_C_20241213_tether_eIf4A1_DDX18-647_No_Rapa_meta_08.tif:0001-0247	meta	wo	54	3190
C1-EXP43_C_20241213_tether_eIf4A1_DDX18-647_No_Rapa_meta_08.tif:0265-0297	meta	wo	2	636
C3-EXP43_C_20241213_tether_eIf4A1_DDX18-647_No_Rapa_meta_08.tif:0289-0288	meta	wo	2	4462	1594	-1272	0.714926
C1-EXP43_C_20241213_tether_eIf4A1_DDX18-647_No_Rapa_meta_09.tif:0002-0289	meta	wo	61	1616
C3-EXP43_C_20241213_tether_eIf4A1_DDX18-647_No_Rapa_meta_09.tif:0002-0289	meta	wo	61	955
C1-EXP43_C_20241213_tether_eIf4A1_DDX18-647_No_Rapa_meta_09.tif:0256-0333	meta	wo	2	347
C3-EXP43_C_20241213_tether_eIf4A1_DDX18-647_No_Rapa_meta_09.tif:0277-0342	meta	wo	2	1402	1269	-447	0.68117
C1-EXP43_C_20241213_tether_eIf4A1_DDX18-647_No_Rapa_meta_10.tif:0001-0289	meta	wo	57	1420
C3-EXP43_C_20241213_tether_eIf4A1_DDX18-647_No_Rapa_meta_10.tif:0001-0289	meta	wo	57	912
C1-EXP43_C_20241213_tether_eIf4A1_DDX18-647_No_Rapa_meta_10.tif:0284-0309	meta	wo	2	547
C3-EXP43_C_20241213_tether_eIf4A1_DDX18-647_No_Rapa_meta_10.tif:0282-0314	meta	wo	2	1399	873	-487	0.651894
C1-EXP43_C_20241213_tether_eIf4A1_DDX18-647_No_Rapa_meta_11.tif:0001-0264	meta	wo	68	1497
C3-EXP43_C_20241213_tether_eIf4A1_DDX18-647_No_Rapa_meta_11.tif:0001-0264	meta	wo	68	4272
C1-EXP43_C_20241213_tether_eIf4A1_DDX18-647_No_Rapa_meta_11.tif:0247-0312	meta	wo	2	383
C3-EXP43_C_20241213_tether_eIf4A1_DDX18-647_No_Rapa_meta_11.tif:0246-0318	meta	wo	2	5471	1114	-1199	0.780844
C1-EXP43_C_20241213_tether_eIf4A1_DDX18-647_No_Rapa_Telo_01.tif:0001-0227	telo	wo	39	1047
C3-EXP43_C_20241213_tether_eIf4A1_DDX18-647_No_Rapa_Telo_01.tif:0001-0227	telo	wo	39	1235
C1-EXP43_C_20241213_tether_eIf4A1_DDX18-647_No_Rapa_Telo_01.tif:0190-0295	telo	wo	2	200
C3-EXP43_C_20241213_tether_eIf4A1_DDX18-647_No_Rapa_Telo_01.tif:0198-0197	telo	wo	2	1842	847	-607	0.670467
C1-EXP43_C_20241213_tether_eIf4A1_DDX18-647_No_Rapa_Telo_02.tif:0001-0235	telo	wo	55	744
C3-EXP43_C_20241213_tether_eIf4A1_DDX18-647_No_Rapa_Telo_02.tif:0001-0235	telo	wo	55	1912
C1-EXP43_C_20241213_tether_eIf4A1_DDX18-647_No_Rapa_Telo_02.tif:0241-0391	telo	wo	2	236
C3-EXP43_C_20241213_tether_eIf4A1_DDX18-647_No_Rapa_Telo_02.tif:0208-0370	telo	wo	2	2878	508	-966	0.66435
C1-EXP43_C_20241213_tether_eIf4A1_DDX18-647_No_Rapa_Telo_03.tif:0001-0277	telo	wo	57	894
C3-EXP43_C_20241213_tether_eIf4A1_DDX18-647_No_Rapa_Telo_03.tif:0001-0277	telo	wo	57	688
C1-EXP43_C_20241213_tether_eIf4A1_DDX18-647_No_Rapa_Telo_03.tif:0300-0391	telo	wo	2	278
C3-EXP43_C_20241213_tether_eIf4A1_DDX18-647_No_Rapa_Telo_03.tif:0289-0393	telo	wo	2	717	616	-29	0.959554
C1-EXP43_C_20241213_tether_eIf4A1_DDX18-647_No_Rapa_Telo_04.tif:0001-0219	telo	wo	32	934
C3-EXP43_C_20241213_tether_eIf4A1_DDX18-647_No_Rapa_Telo_04.tif:0001-0219	telo	wo	32	1843
C1-EXP43_C_20241213_tether_eIf4A1_DDX18-647_No_Rapa_Telo_04.tif:0253-0228	telo	wo	2	253
C3-EXP43_C_20241213_tether_eIf4A1_DDX18-647_No_Rapa_Telo_04.tif:0248-0222	telo	wo	2	2330	681	-487	0.790987
C1-EXP43_C_20241213_tether_eIf4A1_DDX18-647_No_Rapa_Telo_05.tif:0001-0217	telo	wo	30	878
C3-EXP43_C_20241213_tether_eIf4A1_DDX18-647_No_Rapa_Telo_05.tif:0001-0217	telo	wo	30	961
C1-EXP43_C_20241213_tether_eIf4A1_DDX18-647_No_Rapa_Telo_05.tif:0234-0387	telo	wo	2	269
C3-EXP43_C_20241213_tether_eIf4A1_DDX18-647_No_Rapa_Telo_05.tif:0236-0386	telo	wo	2	1211	609	-250	0.793559
C1-EXP43_C_20241213_tether_eIf4A1_DDX18-647_No_Rapa_Telo_06.tif:0001-0163	telo	wo	37	1193
C3-EXP43_C_20241213_tether_eIf4A1_DDX18-647_No_Rapa_Telo_06.tif:0001-0163	telo	wo	37	1609
C1-EXP43_C_20241213_tether_eIf4A1_DDX18-647_No_Rapa_Telo_06.tif:0128-0259	telo	wo	2	481
C3-EXP43_C_20241213_tether_eIf4A1_DDX18-647_No_Rapa_Telo_06.tif:0130-0244	telo	wo	2	2639	712	-1030	0.609701
C1-EXP43_C_20241213_tether_eIf4A1_DDX18-647_No_Rapa_Telo_07.tif:0001-0228	telo	wo	35	778
C3-EXP43_C_20241213_tether_eIf4A1_DDX18-647_No_Rapa_Telo_07.tif:0001-0228	telo	wo	35	905
C1-EXP43_C_20241213_tether_eIf4A1_DDX18-647_No_Rapa_Telo_07.tif:0268-0251	telo	wo	2	243
C3-EXP43_C_20241213_tether_eIf4A1_DDX18-647_No_Rapa_Telo_07.tif:0266-0257	telo	wo	2	1085	535	-180	0.834101
C1-EXP43_C_20241213_tether_eIf4A1_DDX18-647_No_Rapa_Telo_08.tif:0002-0215	telo	wo	30	1095
C3-EXP43_C_20241213_tether_eIf4A1_DDX18-647_No_Rapa_Telo_08.tif:0002-0215	telo	wo	30	1010
C1-EXP43_C_20241213_tether_eIf4A1_DDX18-647_No_Rapa_Telo_08.tif:0197-0357	telo	wo	2	311
C3-EXP43_C_20241213_tether_eIf4A1_DDX18-647_No_Rapa_Telo_08.tif:0202-0359	telo	wo	2	1370	784	-360	0.737226
C1-EXP43_C_20241213_tether_eIf4A1_DDX18-647_No_Rapa_Telo_09.tif:0002-0182	telo	wo	51	641
C3-EXP43_C_20241213_tether_eIf4A1_DDX18-647_No_Rapa_Telo_09.tif:0002-0182	telo	wo	51	948
C1-EXP43_C_20241213_tether_eIf4A1_DDX18-647_No_Rapa_Telo_09.tif:0138-0258	telo	wo	2	267
C3-EXP43_C_20241213_tether_eIf4A1_DDX18-647_No_Rapa_Telo_09.tif:0141-0267	telo	wo	2	1524	374	-576	0.622047
C1-EXP43_C_20241213_tether_eIf4A1_DDX18-647_No_Rapa_Telo_10.tif:0001-0224	telo	wo	69	1345
C3-EXP43_C_20241213_tether_eIf4A1_DDX18-647_No_Rapa_Telo_10.tif:0001-0224	telo	wo	69	1769
C1-EXP43_C_20241213_tether_eIf4A1_DDX18-647_No_Rapa_Telo_10.tif:0225-0367	telo	wo	2	502
C3-EXP43_C_20241213_tether_eIf4A1_DDX18-647_No_Rapa_Telo_10.tif:0222-0368	telo	wo	2	1813	843	-44	0.975731
C1-EXP43_C_20241213_tether_eIf4A1_DDX18-647_Rapa_ana_01.tif:0001-0280	ana	w	21	1067
C3-EXP43_C_20241213_tether_eIf4A1_DDX18-647_Rapa_ana_01.tif:0001-0280	ana	w	21	11465
C1-EXP43_C_20241213_tether_eIf4A1_DDX18-647_Rapa_ana_01.tif:0283-0249	ana	w	2	226
C3-EXP43_C_20241213_tether_eIf4A1_DDX18-647_Rapa_ana_01.tif:0286-0245	ana	w	2	2304	841	9161	4.97613
C1-EXP43_C_20241213_tether_eIf4A1_DDX18-647_Rapa_ana_02.tif:0001-0200	ana	w	29	1012
C3-EXP43_C_20241213_tether_eIf4A1_DDX18-647_Rapa_ana_02.tif:0001-0200	ana	w	29	14713
C1-EXP43_C_20241213_tether_eIf4A1_DDX18-647_Rapa_ana_02.tif:0155-0283	ana	w	2	284
C3-EXP43_C_20241213_tether_eIf4A1_DDX18-647_Rapa_ana_02.tif:0154-0288	ana	w	2	1650	728	13063	8.91697
C1-EXP43_C_20241213_tether_eIf4A1_DDX18-647_Rapa_ana_03.tif:0001-0219	ana	w	35	1163
C3-EXP43_C_20241213_tether_eIf4A1_DDX18-647_Rapa_ana_03.tif:0001-0219	ana	w	35	5934
C1-EXP43_C_20241213_tether_eIf4A1_DDX18-647_Rapa_ana_03.tif:0171-0181	ana	w	2	360
C3-EXP43_C_20241213_tether_eIf4A1_DDX18-647_Rapa_ana_03.tif:0172-0177	ana	w	2	1025	803	4909	5.78927
C1-EXP43_C_20241213_tether_eIf4A1_DDX18-647_Rapa_ana_04.tif:0001-0261	ana	w	81	841
C3-EXP43_C_20241213_tether_eIf4A1_DDX18-647_Rapa_ana_04.tif:0001-0261	ana	w	81	2676
C1-EXP43_C_20241213_tether_eIf4A1_DDX18-647_Rapa_ana_04.tif:0262-0358	ana	w	2	216
C3-EXP43_C_20241213_tether_eIf4A1_DDX18-647_Rapa_ana_04.tif:0271-0352	ana	w	2	565	625	2111	4.73628
C1-EXP43_C_20241213_tether_eIf4A1_DDX18-647_Rapa_ana_05.tif:0001-0228	ana	w	43	1175
C3-EXP43_C_20241213_tether_eIf4A1_DDX18-647_Rapa_ana_05.tif:0001-0228	ana	w	43	3443
C1-EXP43_C_20241213_tether_eIf4A1_DDX18-647_Rapa_ana_05.tif:0169-0215	ana	w	2	403
C3-EXP43_C_20241213_tether_eIf4A1_DDX18-647_Rapa_ana_05.tif:0175-0212	ana	w	2	755	772	2688	4.56026
C1-EXP43_C_20241213_tether_eIf4A1_DDX18-647_Rapa_ana_06.tif:0002-0245	ana	w	30	1569
C3-EXP43_C_20241213_tether_eIf4A1_DDX18-647_Rapa_ana_06.tif:0002-0245	ana	w	30	12597
C1-EXP43_C_20241213_tether_eIf4A1_DDX18-647_Rapa_ana_06.tif:0206-0152	ana	w	2	457
C3-EXP43_C_20241213_tether_eIf4A1_DDX18-647_Rapa_ana_06.tif:0261-0225	ana	w	2	1885	1112	10712	6.68276
C1-EXP43_C_20241213_tether_eIf4A1_DDX18-647_Rapa_ana_07.tif:0001-0265	ana	w	28	723
C3-EXP43_C_20241213_tether_eIf4A1_DDX18-647_Rapa_ana_07.tif:0001-0265	ana	w	28	3595
C1-EXP43_C_20241213_tether_eIf4A1_DDX18-647_Rapa_ana_07.tif:0246-0337	ana	w	2	295
C3-EXP43_C_20241213_tether_eIf4A1_DDX18-647_Rapa_ana_07.tif:0222-0324	ana	w	2	661	428	2934	5.43873
C1-EXP43_C_20241213_tether_eIf4A1_DDX18-647_Rapa_ana_08.tif:0001-0207	ana	w	24	997
C3-EXP43_C_20241213_tether_eIf4A1_DDX18-647_Rapa_ana_08.tif:0001-0207	ana	w	24	1212
C1-EXP43_C_20241213_tether_eIf4A1_DDX18-647_Rapa_ana_08.tif:0194-0353	ana	w	2	256
C3-EXP43_C_20241213_tether_eIf4A1_DDX18-647_Rapa_ana_08.tif:0185-0348	ana	w	2	456	741	756	2.65789
C1-EXP43_C_20241213_tether_eIf4A1_DDX18-647_Rapa_ana_09.tif:0001-0215	ana	w	38	1217
C3-EXP43_C_20241213_tether_eIf4A1_DDX18-647_Rapa_ana_09.tif:0001-0215	ana	w	38	3107
C1-EXP43_C_20241213_tether_eIf4A1_DDX18-647_Rapa_ana_09.tif:0177-0332	ana	w	2	247
C3-EXP43_C_20241213_tether_eIf4A1_DDX18-647_Rapa_ana_09.tif:0161-0289	ana	w	2	735	970	2372	4.22721
C1-EXP43_C_20241213_tether_eIf4A1_DDX18-647_Rapa_ana_10.tif:0001-0223	ana	w	31	1254
C3-EXP43_C_20241213_tether_eIf4A1_DDX18-647_Rapa_ana_10.tif:0001-0223	ana	w	31	1329
C1-EXP43_C_20241213_tether_eIf4A1_DDX18-647_Rapa_ana_10.tif:0193-0163	ana	w	2	230
C3-EXP43_C_20241213_tether_eIf4A1_DDX18-647_Rapa_ana_10.tif:0193-0170	ana	w	2	417	1024	912	3.18705
C1-EXP43_C_20241213_tether_eIf4A1_DDX18-647_Rapa_ana_11.tif:0002-0250	ana	w	41	1147
C3-EXP43_C_20241213_tether_eIf4A1_DDX18-647_Rapa_ana_11.tif:0002-0250	ana	w	41	2664
C1-EXP43_C_20241213_tether_eIf4A1_DDX18-647_Rapa_ana_11.tif:0187-0299	ana	w	2	486
C3-EXP43_C_20241213_tether_eIf4A1_DDX18-647_Rapa_ana_11.tif:0215-0318	ana	w	2	849	661	1815	3.13781
C1-EXP43_C_20241213_tether_eIf4A1_DDX18-647_Rapa_meta_01.tif:0001-0246	meta	w	59	2108
C3-EXP43_C_20241213_tether_eIf4A1_DDX18-647_Rapa_meta_01.tif:0001-0246	meta	w	59	850
C1-EXP43_C_20241213_tether_eIf4A1_DDX18-647_Rapa_meta_01.tif:0194-0269	meta	w	2	387
C3-EXP43_C_20241213_tether_eIf4A1_DDX18-647_Rapa_meta_01.tif:0199-0273	meta	w	2	309	1721	541	2.75081
C1-EXP43_C_20241213_tether_eIf4A1_DDX18-647_Rapa_meta_02.tif:0001-0232	meta	w	54	1648
C3-EXP43_C_20241213_tether_eIf4A1_DDX18-647_Rapa_meta_02.tif:0001-0232	meta	w	54	18525
C1-EXP43_C_20241213_tether_eIf4A1_DDX18-647_Rapa_meta_02.tif:0194-0319	meta	w	2	269
C3-EXP43_C_20241213_tether_eIf4A1_DDX18-647_Rapa_meta_02.tif:0204-0338	meta	w	2	1127	1379	17398	16.4374
C1-EXP43_C_20241213_tether_eIf4A1_DDX18-647_Rapa_meta_03.tif:0001-0231	meta	w	55	2160
C3-EXP43_C_20241213_tether_eIf4A1_DDX18-647_Rapa_meta_03.tif:0001-0231	meta	w	55	13132
C1-EXP43_C_20241213_tether_eIf4A1_DDX18-647_Rapa_meta_03.tif:0228-0315	meta	w	2	545
C3-EXP43_C_20241213_tether_eIf4A1_DDX18-647_Rapa_meta_03.tif:0225-0319	meta	w	2	2094	1615	11038	6.27125
C1-EXP43_C_20241213_tether_eIf4A1_DDX18-647_Rapa_meta_04.tif:0001-0276	meta	w	58	1241
C3-EXP43_C_20241213_tether_eIf4A1_DDX18-647_Rapa_meta_04.tif:0001-0276	meta	w	58	18906
C1-EXP43_C_20241213_tether_eIf4A1_DDX18-647_Rapa_meta_04.tif:0324-0270	meta	w	2	139
C3-EXP43_C_20241213_tether_eIf4A1_DDX18-647_Rapa_meta_04.tif:0321-0277	meta	w	2	578	1102	18328	32.7093
C1-EXP43_C_20241213_tether_eIf4A1_DDX18-647_Rapa_meta_05.tif:0002-0264	meta	w	48	1157
C3-EXP43_C_20241213_tether_eIf4A1_DDX18-647_Rapa_meta_05.tif:0002-0264	meta	w	48	3861
C1-EXP43_C_20241213_tether_eIf4A1_DDX18-647_Rapa_meta_05.tif:0280-0343	meta	w	2	257
C3-EXP43_C_20241213_tether_eIf4A1_DDX18-647_Rapa_meta_05.tif:0308-0319	meta	w	2	633	900	3228	6.09953
C1-EXP43_C_20241213_tether_eIf4A1_DDX18-647_Rapa_meta_06.tif:0001-0276	meta	w	43	1697
C3-EXP43_C_20241213_tether_eIf4A1_DDX18-647_Rapa_meta_06.tif:0001-0276	meta	w	43	18377
C1-EXP43_C_20241213_tether_eIf4A1_DDX18-647_Rapa_meta_06.tif:0229-0311	meta	w	2	302
C3-EXP43_C_20241213_tether_eIf4A1_DDX18-647_Rapa_meta_06.tif:0234-0307	meta	w	2	1581	1395	16796	11.6237
C1-EXP43_C_20241213_tether_eIf4A1_DDX18-647_Rapa_meta_07.tif:0001-0257	meta	w	30	1481
C3-EXP43_C_20241213_tether_eIf4A1_DDX18-647_Rapa_meta_07.tif:0001-0257	meta	w	30	6637
C1-EXP43_C_20241213_tether_eIf4A1_DDX18-647_Rapa_meta_07.tif:0235-0304	meta	w	2	371
C3-EXP43_C_20241213_tether_eIf4A1_DDX18-647_Rapa_meta_07.tif:0229-0302	meta	w	2	1368	1110	5269	4.85161
C1-EXP43_C_20241213_tether_eIf4A1_DDX18-647_Rapa_meta_08.tif:0001-0263	meta	w	46	1787
C3-EXP43_C_20241213_tether_eIf4A1_DDX18-647_Rapa_meta_08.tif:0001-0263	meta	w	46	773
C1-EXP43_C_20241213_tether_eIf4A1_DDX18-647_Rapa_meta_08.tif:0313-0298	meta	w	2	260
C3-EXP43_C_20241213_tether_eIf4A1_DDX18-647_Rapa_meta_08.tif:0317-0298	meta	w	2	264	1527	509	2.92803
C1-EXP43_C_20241213_tether_eIf4A1_DDX18-647_Rapa_meta_09.tif:0001-0235	meta	w	52	1351
C3-EXP43_C_20241213_tether_eIf4A1_DDX18-647_Rapa_meta_09.tif:0001-0235	meta	w	52	2711
C1-EXP43_C_20241213_tether_eIf4A1_DDX18-647_Rapa_meta_09.tif:0245-0304	meta	w	2	297
C3-EXP43_C_20241213_tether_eIf4A1_DDX18-647_Rapa_meta_09.tif:0251-0308	meta	w	2	524	1054	2187	5.17366
C1-EXP43_C_20241213_tether_eIf4A1_DDX18-647_Rapa_meta_10.tif:0002-0239	meta	w	54	1620
C3-EXP43_C_20241213_tether_eIf4A1_DDX18-647_Rapa_meta_10.tif:0002-0239	meta	w	54	4705
C1-EXP43_C_20241213_tether_eIf4A1_DDX18-647_Rapa_meta_10.tif:0215-0331	meta	w	2	474
C3-EXP43_C_20241213_tether_eIf4A1_DDX18-647_Rapa_meta_10.tif:0207-0329	meta	w	2	1041	1146	3664	4.51969
C1-EXP43_C_20241213_tether_eIf4A1_DDX18-647_Rapa_meta_11.tif:0001-0066	meta	w	34	890
C3-EXP43_C_20241213_tether_eIf4A1_DDX18-647_Rapa_meta_11.tif:0001-0066	meta	w	34	55032
C1-EXP43_C_20241213_tether_eIf4A1_DDX18-647_Rapa_meta_11.tif:0122-0236	meta	w	2	204
C3-EXP43_C_20241213_tether_eIf4A1_DDX18-647_Rapa_meta_11.tif:0119-0235	meta	w	2	803	686	54229	68.533
C1-EXP43_C_20241213_tether_eIf4A1_DDX18-647_Rapa_telo_01.tif:0001-0244	telo	w	24	1016
C3-EXP43_C_20241213_tether_eIf4A1_DDX18-647_Rapa_telo_01.tif:0001-0244	telo	w	24	2672
C1-EXP43_C_20241213_tether_eIf4A1_DDX18-647_Rapa_telo_01.tif:0254-0112	telo	w	2	294
C3-EXP43_C_20241213_tether_eIf4A1_DDX18-647_Rapa_telo_01.tif:0270-0123	telo	w	2	504	722	2168	5.30159
C1-EXP43_C_20241213_tether_eIf4A1_DDX18-647_Rapa_telo_02.tif:0001-0212	telo	w	30	1321
C3-EXP43_C_20241213_tether_eIf4A1_DDX18-647_Rapa_telo_02.tif:0001-0212	telo	w	30	1530
C1-EXP43_C_20241213_tether_eIf4A1_DDX18-647_Rapa_telo_02.tif:0214-0373	telo	w	2	369
C3-EXP43_C_20241213_tether_eIf4A1_DDX18-647_Rapa_telo_02.tif:0222-0372	telo	w	2	444	952	1086	3.44595
C1-EXP43_C_20241213_tether_eIf4A1_DDX18-647_Rapa_telo_03.tif:0001-0238	telo	w	29	1005
C3-EXP43_C_20241213_tether_eIf4A1_DDX18-647_Rapa_telo_03.tif:0001-0238	telo	w	29	7957
C1-EXP43_C_20241213_tether_eIf4A1_DDX18-647_Rapa_telo_03.tif:0278-0233	telo	w	2	246
C3-EXP43_C_20241213_tether_eIf4A1_DDX18-647_Rapa_telo_03.tif:0274-0231	telo	w	2	966	759	6991	8.23706
C1-EXP43_C_20241213_tether_eIf4A1_DDX18-647_Rapa_telo_04.tif:0001-0215	telo	w	21	914
C3-EXP43_C_20241213_tether_eIf4A1_DDX18-647_Rapa_telo_04.tif:0001-0215	telo	w	21	5419
C1-EXP43_C_20241213_tether_eIf4A1_DDX18-647_Rapa_telo_04.tif:0165-0285	telo	w	2	329
C3-EXP43_C_20241213_tether_eIf4A1_DDX18-647_Rapa_telo_04.tif:0183-0274	telo	w	2	1063	585	4356	5.09784
C1-EXP43_C_20241213_tether_eIf4A1_DDX18-647_Rapa_telo_06.tif:0002-0245	telo	w	32	884
C3-EXP43_C_20241213_tether_eIf4A1_DDX18-647_Rapa_telo_06.tif:0002-0245	telo	w	32	14077
C1-EXP43_C_20241213_tether_eIf4A1_DDX18-647_Rapa_telo_06.tif:0229-0376	telo	w	2	330
C3-EXP43_C_20241213_tether_eIf4A1_DDX18-647_Rapa_telo_06.tif:0242-0385	telo	w	2	1239	554	12838	11.3616
C1-EXP43_C_20241213_tether_eIf4A1_DDX18-647_Rapa_telo_07.tif:0001-0228	telo	w	53	1085
C3-EXP43_C_20241213_tether_eIf4A1_DDX18-647_Rapa_telo_07.tif:0001-0228	telo	w	53	2951
C1-EXP43_C_20241213_tether_eIf4A1_DDX18-647_Rapa_telo_07.tif:0259-0300	telo	w	2	281
C3-EXP43_C_20241213_tether_eIf4A1_DDX18-647_Rapa_telo_07.tif:0266-0277	telo	w	2	667	804	2284	4.42429
C1-EXP43_C_20241213_tether_eIf4A1_DDX18-647_Rapa_telo_08.tif:0001-0251	telo	w	24	913
C3-EXP43_C_20241213_tether_eIf4A1_DDX18-647_Rapa_telo_08.tif:0001-0251	telo	w	24	2322
C1-EXP43_C_20241213_tether_eIf4A1_DDX18-647_Rapa_telo_08.tif:0270-0162	telo	w	2	289
C3-EXP43_C_20241213_tether_eIf4A1_DDX18-647_Rapa_telo_08.tif:0282-0158	telo	w	2	433	624	1889	5.36259
C1-EXP43_C_20241213_tether_eIf4A1_DDX18-647_Rapa_telo_09.tif:0001-0212	telo	w	37	499
C3-EXP43_C_20241213_tether_eIf4A1_DDX18-647_Rapa_telo_09.tif:0001-0212	telo	w	37	10081
C1-EXP43_C_20241213_tether_eIf4A1_DDX18-647_Rapa_telo_09.tif:0172-0317	telo	w	2	329
C3-EXP43_C_20241213_tether_eIf4A1_DDX18-647_Rapa_telo_09.tif:0174-0314	telo	w	2	2227	170	7854	4.52672
C1-EXP43_C_20241213_tether_eIf4A1_DDX18-647_Rapa_telo_10.tif:0001-0139	telo	w	51	491
C3-EXP43_C_20241213_tether_eIf4A1_DDX18-647_Rapa_telo_10.tif:0001-0139	telo	w	51	4811
C1-EXP43_C_20241213_tether_eIf4A1_DDX18-647_Rapa_telo_10.tif:0184-0253	telo	w	2	233
C3-EXP43_C_20241213_tether_eIf4A1_DDX18-647_Rapa_telo_10.tif:0180-0255	telo	w	2	863	258	3948	5.57474
C1-EXP43_C_20241213_tether_eIf4A1_DDX18-647_Rapa_telo_11.tif:0001-0186	telo	w	40	911
C3-EXP43_C_20241213_tether_eIf4A1_DDX18-647_Rapa_telo_11.tif:0001-0186	telo	w	40	3772
C1-EXP43_C_20241213_tether_eIf4A1_DDX18-647_Rapa_telo_11.tif:0233-0257	telo	w	2	262
C3-EXP43_C_20241213_tether_eIf4A1_DDX18-647_Rapa_telo_11.tif:0231-0262	telo	w	2	586	649	3186	6.43686
C1-EXP43_D_20241213_tether_eIf4A1_DDX18-647_No_Rapa_ana_01.tif:0001-0249	ana	wo	37	1417
C3-EXP43_D_20241213_tether_eIf4A1_DDX18-647_No_Rapa_ana_01.tif:0001-0249	ana	wo	37	931
C1-EXP43_D_20241213_tether_eIf4A1_DDX18-647_No_Rapa_ana_01.tif:0190-0266	ana	wo	2	434
C3-EXP43_D_20241213_tether_eIf4A1_DDX18-647_No_Rapa_ana_01.tif:0197-0244	ana	wo	2	1058	983	-127	0.879962
C1-EXP43_D_20241213_tether_eIf4A1_DDX18-647_No_Rapa_ana_02.tif:0001-0268	ana	wo	88	1187
C3-EXP43_D_20241213_tether_eIf4A1_DDX18-647_No_Rapa_ana_02.tif:0001-0268	ana	wo	88	731
C1-EXP43_D_20241213_tether_eIf4A1_DDX18-647_No_Rapa_ana_02.tif:0206-0276	ana	wo	2	546
C3-EXP43_D_20241213_tether_eIf4A1_DDX18-647_No_Rapa_ana_02.tif:0204-0277	ana	wo	2	761	641	-30	0.960578
C1-EXP43_D_20241213_tether_eIf4A1_DDX18-647_No_Rapa_ana_03.tif:0001-0205	ana	wo	21	1026
C3-EXP43_D_20241213_tether_eIf4A1_DDX18-647_No_Rapa_ana_03.tif:0001-0205	ana	wo	21	971
C1-EXP43_D_20241213_tether_eIf4A1_DDX18-647_No_Rapa_ana_03.tif:0176-0307	ana	wo	2	379
C3-EXP43_D_20241213_tether_eIf4A1_DDX18-647_No_Rapa_ana_03.tif:0166-0284	ana	wo	2	1881	647	-910	0.516215
C1-EXP43_D_20241213_tether_eIf4A1_DDX18-647_No_Rapa_ana_04.tif:0001-0266	ana	wo	81	1152
C3-EXP43_D_20241213_tether_eIf4A1_DDX18-647_No_Rapa_ana_04.tif:0001-0266	ana	wo	81	674
C1-EXP43_D_20241213_tether_eIf4A1_DDX18-647_No_Rapa_ana_04.tif:0220-0305	ana	wo	2	125
C3-EXP43_D_20241213_tether_eIf4A1_DDX18-647_No_Rapa_ana_04.tif:0201-0214	ana	wo	2	838	1027	-164	0.804296
C1-EXP43_D_20241213_tether_eIf4A1_DDX18-647_No_Rapa_ana_05.tif:0001-0228	ana	wo	26	1318
C3-EXP43_D_20241213_tether_eIf4A1_DDX18-647_No_Rapa_ana_05.tif:0001-0228	ana	wo	26	1914
C1-EXP43_D_20241213_tether_eIf4A1_DDX18-647_No_Rapa_ana_05.tif:0186-0252	ana	wo	2	415
C3-EXP43_D_20241213_tether_eIf4A1_DDX18-647_No_Rapa_ana_05.tif:0188-0266	ana	wo	2	3552	903	-1638	0.538851
C1-EXP43_D_20241213_tether_eIf4A1_DDX18-647_No_Rapa_ana_06.tif:0001-0242	ana	wo	39	1053
C3-EXP43_D_20241213_tether_eIf4A1_DDX18-647_No_Rapa_ana_06.tif:0001-0242	ana	wo	39	2500
C1-EXP43_D_20241213_tether_eIf4A1_DDX18-647_No_Rapa_ana_06.tif:0201-0324	ana	wo	2	273
C3-EXP43_D_20241213_tether_eIf4A1_DDX18-647_No_Rapa_ana_06.tif:0213-0340	ana	wo	2	3717	780	-1217	0.672585
C1-EXP43_D_20241213_tether_eIf4A1_DDX18-647_No_Rapa_ana_08.tif:0001-0235	ana	wo	30	1029
C3-EXP43_D_20241213_tether_eIf4A1_DDX18-647_No_Rapa_ana_08.tif:0001-0235	ana	wo	30	1769
C1-EXP43_D_20241213_tether_eIf4A1_DDX18-647_No_Rapa_ana_08.tif:0205-0204	ana	wo	2	548
C3-EXP43_D_20241213_tether_eIf4A1_DDX18-647_No_Rapa_ana_08.tif:0214-0186	ana	wo	2	2346	481	-577	0.754049
C1-EXP43_D_20241213_tether_eIf4A1_DDX18-647_No_Rapa_ana_09.tif:0001-0234	ana	wo	81	1199
C3-EXP43_D_20241213_tether_eIf4A1_DDX18-647_No_Rapa_ana_09.tif:0001-0234	ana	wo	81	4856
C1-EXP43_D_20241213_tether_eIf4A1_DDX18-647_No_Rapa_ana_09.tif:0165-0209	ana	wo	2	302
C3-EXP43_D_20241213_tether_eIf4A1_DDX18-647_No_Rapa_ana_09.tif:0172-0198	ana	wo	2	4928	897	-72	0.98539
C1-EXP43_D_20241213_tether_eIf4A1_DDX18-647_No_Rapa_ana_10.tif:0001-0252	ana	wo	33	1190
C3-EXP43_D_20241213_tether_eIf4A1_DDX18-647_No_Rapa_ana_10.tif:0001-0252	ana	wo	33	1180
C1-EXP43_D_20241213_tether_eIf4A1_DDX18-647_No_Rapa_ana_10.tif:0254-0367	ana	wo	2	213
C3-EXP43_D_20241213_tether_eIf4A1_DDX18-647_No_Rapa_ana_10.tif:0253-0368	ana	wo	2	2004	977	-824	0.588822
C1-EXP43_D_20241213_tether_eIf4A1_DDX18-647_No_Rapa_ana_11.tif:0001-0255	ana	wo	84	1097
C3-EXP43_D_20241213_tether_eIf4A1_DDX18-647_No_Rapa_ana_11.tif:0001-0255	ana	wo	84	2532
C1-EXP43_D_20241213_tether_eIf4A1_DDX18-647_No_Rapa_ana_11.tif:0180-0164	ana	wo	2	249
C3-EXP43_D_20241213_tether_eIf4A1_DDX18-647_No_Rapa_ana_11.tif:0181-0158	ana	wo	2	2299	848	233	1.10135
C1-EXP43_D_20241213_tether_eIf4A1_DDX18-647_No_Rapa_meta_01.tif:0001-0277	meta	wo	63	1314
C3-EXP43_D_20241213_tether_eIf4A1_DDX18-647_No_Rapa_meta_01.tif:0001-0277	meta	wo	63	1375
C1-EXP43_D_20241213_tether_eIf4A1_DDX18-647_No_Rapa_meta_01.tif:0209-0251	meta	wo	2	322
C3-EXP43_D_20241213_tether_eIf4A1_DDX18-647_No_Rapa_meta_01.tif:0208-0254	meta	wo	2	1538	992	-163	0.894018
C1-EXP43_D_20241213_tether_eIf4A1_DDX18-647_No_Rapa_meta_02.tif:0001-0296	meta	wo	59	1708
C3-EXP43_D_20241213_tether_eIf4A1_DDX18-647_No_Rapa_meta_02.tif:0001-0296	meta	wo	59	1164
C1-EXP43_D_20241213_tether_eIf4A1_DDX18-647_No_Rapa_meta_02.tif:0222-0242	meta	wo	2	271
C3-EXP43_D_20241213_tether_eIf4A1_DDX18-647_No_Rapa_meta_02.tif:0228-0250	meta	wo	2	1538	1437	-374	0.756827
C1-EXP43_D_20241213_tether_eIf4A1_DDX18-647_No_Rapa_meta_03.tif:0001-0273	meta	wo	38	1262
C3-EXP43_D_20241213_tether_eIf4A1_DDX18-647_No_Rapa_meta_03.tif:0001-0273	meta	wo	38	1249
C1-EXP43_D_20241213_tether_eIf4A1_DDX18-647_No_Rapa_meta_03.tif:0221-0249	meta	wo	2	236
C3-EXP43_D_20241213_tether_eIf4A1_DDX18-647_No_Rapa_meta_03.tif:0241-0238	meta	wo	2	1435	1026	-186	0.870383
C1-EXP43_D_20241213_tether_eIf4A1_DDX18-647_No_Rapa_meta_04.tif:0001-0275	meta	wo	54	1257
C3-EXP43_D_20241213_tether_eIf4A1_DDX18-647_No_Rapa_meta_04.tif:0001-0275	meta	wo	54	1961
C1-EXP43_D_20241213_tether_eIf4A1_DDX18-647_No_Rapa_meta_04.tif:0234-0287	meta	wo	2	312
C3-EXP43_D_20241213_tether_eIf4A1_DDX18-647_No_Rapa_meta_04.tif:0233-0257	meta	wo	2	2547	945	-586	0.769925
C1-EXP43_D_20241213_tether_eIf4A1_DDX18-647_No_Rapa_meta_05.tif:0001-0273	meta	wo	47	1272
C3-EXP43_D_20241213_tether_eIf4A1_DDX18-647_No_Rapa_meta_05.tif:0001-0273	meta	wo	47	1034
C1-EXP43_D_20241213_tether_eIf4A1_DDX18-647_No_Rapa_meta_05.tif:0214-0230	meta	wo	2	338
C3-EXP43_D_20241213_tether_eIf4A1_DDX18-647_No_Rapa_meta_05.tif:0211-0246	meta	wo	2	1629	934	-595	0.634745
C1-EXP43_D_20241213_tether_eIf4A1_DDX18-647_No_Rapa_meta_06.tif:0002-0267	meta	wo	52	1264
C3-EXP43_D_20241213_tether_eIf4A1_DDX18-647_No_Rapa_meta_06.tif:0002-0267	meta	wo	52	1431
C1-EXP43_D_20241213_tether_eIf4A1_DDX18-647_No_Rapa_meta_06.tif:0308-0280	meta	wo	2	325
C3-EXP43_D_20241213_tether_eIf4A1_DDX18-647_No_Rapa_meta_06.tif:0206-0208	meta	wo	2	1560	939	-129	0.917308
C1-EXP43_D_20241213_tether_eIf4A1_DDX18-647_No_Rapa_meta_07.tif:0001-0270	meta	wo	57	2094
C3-EXP43_D_20241213_tether_eIf4A1_DDX18-647_No_Rapa_meta_07.tif:0001-0270	meta	wo	57	3370
C1-EXP43_D_20241213_tether_eIf4A1_DDX18-647_No_Rapa_meta_07.tif:0220-0298	meta	wo	2	408
C3-EXP43_D_20241213_tether_eIf4A1_DDX18-647_No_Rapa_meta_07.tif:0205-0268	meta	wo	2	4023	1686	-653	0.837683
C1-EXP43_D_20241213_tether_eIf4A1_DDX18-647_No_Rapa_meta_08.tif:0002-0282	meta	wo	41	1980
C3-EXP43_D_20241213_tether_eIf4A1_DDX18-647_No_Rapa_meta_08.tif:0002-0282	meta	wo	41	2158
C1-EXP43_D_20241213_tether_eIf4A1_DDX18-647_No_Rapa_meta_08.tif:0252-0284	meta	wo	2	457
C3-EXP43_D_20241213_tether_eIf4A1_DDX18-647_No_Rapa_meta_08.tif:0247-0271	meta	wo	2	3130	1523	-972	0.689457
C1-EXP43_D_20241213_tether_eIf4A1_DDX18-647_No_Rapa_meta_09.tif:0001-0262	meta	wo	43	1899
C3-EXP43_D_20241213_tether_eIf4A1_DDX18-647_No_Rapa_meta_09.tif:0001-0262	meta	wo	43	2569
C1-EXP43_D_20241213_tether_eIf4A1_DDX18-647_No_Rapa_meta_09.tif:0220-0299	meta	wo	2	370
C3-EXP43_D_20241213_tether_eIf4A1_DDX18-647_No_Rapa_meta_09.tif:0203-0298	meta	wo	2	3539	1529	-970	0.725911
C1-EXP43_D_20241213_tether_eIf4A1_DDX18-647_No_Rapa_meta_10.tif:0001-0260	meta	wo	60	1338
C3-EXP43_D_20241213_tether_eIf4A1_DDX18-647_No_Rapa_meta_10.tif:0001-0260	meta	wo	60	2498
C1-EXP43_D_20241213_tether_eIf4A1_DDX18-647_No_Rapa_meta_10.tif:0208-0229	meta	wo	2	441
C3-EXP43_D_20241213_tether_eIf4A1_DDX18-647_No_Rapa_meta_10.tif:0198-0249	meta	wo	2	3534	897	-1036	0.706848
C1-EXP43_D_20241213_tether_eIf4A1_DDX18-647_No_Rapa_meta_11.tif:0001-0254	meta	wo	46	1850
C3-EXP43_D_20241213_tether_eIf4A1_DDX18-647_No_Rapa_meta_11.tif:0001-0254	meta	wo	46	3658
C1-EXP43_D_20241213_tether_eIf4A1_DDX18-647_No_Rapa_meta_11.tif:0245-0331	meta	wo	2	440
C3-EXP43_D_20241213_tether_eIf4A1_DDX18-647_No_Rapa_meta_11.tif:0232-0330	meta	wo	2	4509	1410	-851	0.811266
C1-EXP43_D_20241213_tether_eIf4A1_DDX18-647_No_Rapa_meta_12.tif:0001-0221	meta	wo	53	1936
C3-EXP43_D_20241213_tether_eIf4A1_DDX18-647_No_Rapa_meta_12.tif:0001-0221	meta	wo	53	3075
C1-EXP43_D_20241213_tether_eIf4A1_DDX18-647_No_Rapa_meta_12.tif:0201-0291	meta	wo	2	350
C3-EXP43_D_20241213_tether_eIf4A1_DDX18-647_No_Rapa_meta_12.tif:0206-0278	meta	wo	2	3725	1586	-650	0.825503
C1-EXP43_D_20241213_tether_eIf4A1_DDX18-647_No_Rapa_meta_13.tif:0001-0267	meta	wo	57	1644
C3-EXP43_D_20241213_tether_eIf4A1_DDX18-647_No_Rapa_meta_13.tif:0001-0267	meta	wo	57	1687
C1-EXP43_D_20241213_tether_eIf4A1_DDX18-647_No_Rapa_meta_13.tif:0200-0298	meta	wo	2	348
C3-EXP43_D_20241213_tether_eIf4A1_DDX18-647_No_Rapa_meta_13.tif:0218-0260	meta	wo	2	2264	1296	-577	0.745141
C1-EXP43_D_20241213_tether_eIf4A1_DDX18-647_No_Rapa_meta_14.tif:0001-0279	meta	wo	60	1298
C3-EXP43_D_20241213_tether_eIf4A1_DDX18-647_No_Rapa_meta_14.tif:0001-0279	meta	wo	60	1618
C1-EXP43_D_20241213_tether_eIf4A1_DDX18-647_No_Rapa_meta_14.tif:0223-0265	meta	wo	2	327
C3-EXP43_D_20241213_tether_eIf4A1_DDX18-647_No_Rapa_meta_14.tif:0227-0246	meta	wo	2	2334	971	-716	0.693231
C1-EXP43_D_20241213_tether_eIf4A1_DDX18-647_No_Rapa_telo_01.tif:0001-0232	telo	wo	28	976
C3-EXP43_D_20241213_tether_eIf4A1_DDX18-647_No_Rapa_telo_01.tif:0001-0232	telo	wo	28	686
C1-EXP43_D_20241213_tether_eIf4A1_DDX18-647_No_Rapa_telo_01.tif:0207-0340	telo	wo	2	503
C3-EXP43_D_20241213_tether_eIf4A1_DDX18-647_No_Rapa_telo_01.tif:0208-0336	telo	wo	2	754	473	-68	0.909814
C1-EXP43_D_20241213_tether_eIf4A1_DDX18-647_No_Rapa_telo_02.tif:0001-0195	telo	wo	31	1013
C3-EXP43_D_20241213_tether_eIf4A1_DDX18-647_No_Rapa_telo_02.tif:0001-0195	telo	wo	31	1094
C1-EXP43_D_20241213_tether_eIf4A1_DDX18-647_No_Rapa_telo_02.tif:0163-0357	telo	wo	2	396
C3-EXP43_D_20241213_tether_eIf4A1_DDX18-647_No_Rapa_telo_02.tif:0192-0361	telo	wo	2	1768	617	-674	0.618778
C1-EXP43_D_20241213_tether_eIf4A1_DDX18-647_No_Rapa_telo_03.tif:0001-0196	telo	wo	27	1017
C3-EXP43_D_20241213_tether_eIf4A1_DDX18-647_No_Rapa_telo_03.tif:0001-0196	telo	wo	27	609
C1-EXP43_D_20241213_tether_eIf4A1_DDX18-647_No_Rapa_telo_03.tif:0208-0214	telo	wo	2	209
C3-EXP43_D_20241213_tether_eIf4A1_DDX18-647_No_Rapa_telo_03.tif:0213-0216	telo	wo	2	716	808	-107	0.850559
C1-EXP43_D_20241213_tether_eIf4A1_DDX18-647_No_Rapa_telo_04.tif:0001-0255	telo	wo	66	553
C3-EXP43_D_20241213_tether_eIf4A1_DDX18-647_No_Rapa_telo_04.tif:0001-0255	telo	wo	66	595
C1-EXP43_D_20241213_tether_eIf4A1_DDX18-647_No_Rapa_telo_04.tif:0259-0229	telo	wo	2	257
C3-EXP43_D_20241213_tether_eIf4A1_DDX18-647_No_Rapa_telo_04.tif:0270-0225	telo	wo	2	816	296	-221	0.729167
C1-EXP43_D_20241213_tether_eIf4A1_DDX18-647_No_Rapa_telo_05.tif:0001-0181	telo	wo	35	1169
C3-EXP43_D_20241213_tether_eIf4A1_DDX18-647_No_Rapa_telo_05.tif:0001-0181	telo	wo	35	1972
C1-EXP43_D_20241213_tether_eIf4A1_DDX18-647_No_Rapa_telo_05.tif:0159-0321	telo	wo	2	613
C3-EXP43_D_20241213_tether_eIf4A1_DDX18-647_No_Rapa_telo_05.tif:0153-0310	telo	wo	2	3221	556	-1249	0.612232
C1-EXP43_D_20241213_tether_eIf4A1_DDX18-647_No_Rapa_telo_06.tif:0001-0212	telo	wo	27	863
C3-EXP43_D_20241213_tether_eIf4A1_DDX18-647_No_Rapa_telo_06.tif:0001-0212	telo	wo	27	1821
C1-EXP43_D_20241213_tether_eIf4A1_DDX18-647_No_Rapa_telo_06.tif:0197-0374	telo	wo	2	314
C3-EXP43_D_20241213_tether_eIf4A1_DDX18-647_No_Rapa_telo_06.tif:0193-0376	telo	wo	2	2878	549	-1057	0.632731
C1-EXP43_D_20241213_tether_eIf4A1_DDX18-647_No_Rapa_telo_07.tif:0001-0235	telo	wo	30	1181
C3-EXP43_D_20241213_tether_eIf4A1_DDX18-647_No_Rapa_telo_07.tif:0001-0235	telo	wo	30	2361
C1-EXP43_D_20241213_tether_eIf4A1_DDX18-647_No_Rapa_telo_07.tif:0224-0354	telo	wo	2	316
C3-EXP43_D_20241213_tether_eIf4A1_DDX18-647_No_Rapa_telo_07.tif:0223-0348	telo	wo	2	3415	865	-1054	0.691362
C1-EXP43_D_20241213_tether_eIf4A1_DDX18-647_No_Rapa_telo_08.tif:0001-0202	telo	wo	52	926
C3-EXP43_D_20241213_tether_eIf4A1_DDX18-647_No_Rapa_telo_08.tif:0001-0202	telo	wo	52	1810
C1-EXP43_D_20241213_tether_eIf4A1_DDX18-647_No_Rapa_telo_08.tif:0223-0342	telo	wo	2	103
C3-EXP43_D_20241213_tether_eIf4A1_DDX18-647_No_Rapa_telo_08.tif:0223-0343	telo	wo	2	292	823	1518	6.19863
C1-EXP43_D_20241213_tether_eIf4A1_DDX18-647_No_Rapa_telo_09.tif:0001-0239	telo	wo	45	939
C3-EXP43_D_20241213_tether_eIf4A1_DDX18-647_No_Rapa_telo_09.tif:0001-0239	telo	wo	45	1067
C1-EXP43_D_20241213_tether_eIf4A1_DDX18-647_No_Rapa_telo_09.tif:0244-0396	telo	wo	2	423
C3-EXP43_D_20241213_tether_eIf4A1_DDX18-647_No_Rapa_telo_09.tif:0238-0388	telo	wo	2	1953	516	-886	0.546339
C1-EXP43_D_20241213_tether_eIf4A1_DDX18-647_No_Rapa_telo_10.tif:0001-0164	telo	wo	33	729
C3-EXP43_D_20241213_tether_eIf4A1_DDX18-647_No_Rapa_telo_10.tif:0001-0164	telo	wo	33	950
C1-EXP43_D_20241213_tether_eIf4A1_DDX18-647_No_Rapa_telo_10.tif:0154-0348	telo	wo	2	227
C3-EXP43_D_20241213_tether_eIf4A1_DDX18-647_No_Rapa_telo_10.tif:0150-0344	telo	wo	2	1532	502	-582	0.620104
C1-EXP43_D_20241213_tether_eIf4A1_DDX18-647_Rapa_ana_01.tif:0001-0218	ana	w	28	1096
C3-EXP43_D_20241213_tether_eIf4A1_DDX18-647_Rapa_ana_01.tif:0001-0218	ana	w	28	6612
C1-EXP43_D_20241213_tether_eIf4A1_DDX18-647_Rapa_ana_01.tif:0237-0248	ana	w	2	323
C3-EXP43_D_20241213_tether_eIf4A1_DDX18-647_Rapa_ana_01.tif:0243-0246	ana	w	2	983	773	5629	6.72635
C1-EXP43_D_20241213_tether_eIf4A1_DDX18-647_Rapa_ana_02.tif:0001-0235	ana	w	63	840
C3-EXP43_D_20241213_tether_eIf4A1_DDX18-647_Rapa_ana_02.tif:0001-0235	ana	w	63	6833
C1-EXP43_D_20241213_tether_eIf4A1_DDX18-647_Rapa_ana_02.tif:0172-0243	ana	w	2	237
C3-EXP43_D_20241213_tether_eIf4A1_DDX18-647_Rapa_ana_02.tif:0174-0251	ana	w	2	1323	603	5510	5.16478
C1-EXP43_D_20241213_tether_eIf4A1_DDX18-647_Rapa_ana_03.tif:0255-0237	ana	w	17	797
C3-EXP43_D_20241213_tether_eIf4A1_DDX18-647_Rapa_ana_03.tif:0255-0237	ana	w	17	2085
C1-EXP43_D_20241213_tether_eIf4A1_DDX18-647_Rapa_ana_03.tif:0225-0231	ana	w	2	247
C3-EXP43_D_20241213_tether_eIf4A1_DDX18-647_Rapa_ana_03.tif:0225-0220	ana	w	2	492	550	1593	4.2378
C1-EXP43_D_20241213_tether_eIf4A1_DDX18-647_Rapa_ana_04.tif:0001-0252	ana	w	90	1060
C3-EXP43_D_20241213_tether_eIf4A1_DDX18-647_Rapa_ana_04.tif:0001-0252	ana	w	90	8382
C1-EXP43_D_20241213_tether_eIf4A1_DDX18-647_Rapa_ana_04.tif:0274-0351	ana	w	2	177
C3-EXP43_D_20241213_tether_eIf4A1_DDX18-647_Rapa_ana_04.tif:0295-0332	ana	w	2	1184	883	7198	7.07939
C1-EXP43_D_20241213_tether_eIf4A1_DDX18-647_Rapa_ana_05.tif:0001-0221	ana	w	24	935
C3-EXP43_D_20241213_tether_eIf4A1_DDX18-647_Rapa_ana_05.tif:0001-0221	ana	w	24	4155
C1-EXP43_D_20241213_tether_eIf4A1_DDX18-647_Rapa_ana_05.tif:0192-0345	ana	w	2	221
C3-EXP43_D_20241213_tether_eIf4A1_DDX18-647_Rapa_ana_05.tif:0196-0353	ana	w	2	697	714	3458	5.96126
C1-EXP43_D_20241213_tether_eIf4A1_DDX18-647_Rapa_ana_06.tif:0001-0325	ana	w	26	1290
C3-EXP43_D_20241213_tether_eIf4A1_DDX18-647_Rapa_ana_06.tif:0001-0325	ana	w	26	11806
C1-EXP43_D_20241213_tether_eIf4A1_DDX18-647_Rapa_ana_06.tif:0327-0322	ana	w	2	237
C3-EXP43_D_20241213_tether_eIf4A1_DDX18-647_Rapa_ana_06.tif:0317-0320	ana	w	2	618	1053	11188	19.1036
C1-EXP43_D_20241213_tether_eIf4A1_DDX18-647_Rapa_ana_07.tif:0256-0214	ana	w	17	908
C3-EXP43_D_20241213_tether_eIf4A1_DDX18-647_Rapa_ana_07.tif:0256-0214	ana	w	17	17222
C1-EXP43_D_20241213_tether_eIf4A1_DDX18-647_Rapa_ana_07.tif:0274-0234	ana	w	2	240
C3-EXP43_D_20241213_tether_eIf4A1_DDX18-647_Rapa_ana_07.tif:0271-0240	ana	w	2	2048	668	15174	8.40918
C1-EXP43_D_20241213_tether_eIf4A1_DDX18-647_Rapa_ana_08.tif:0001-0245	ana	w	27	819
C3-EXP43_D_20241213_tether_eIf4A1_DDX18-647_Rapa_ana_08.tif:0001-0245	ana	w	27	7679
C1-EXP43_D_20241213_tether_eIf4A1_DDX18-647_Rapa_ana_08.tif:0238-0207	ana	w	2	445
C3-EXP43_D_20241213_tether_eIf4A1_DDX18-647_Rapa_ana_08.tif:0235-0210	ana	w	2	1388	374	6291	5.53242
C1-EXP43_D_20241213_tether_eIf4A1_DDX18-647_Rapa_ana_09.tif:0267-0311	ana	w	17	720
C3-EXP43_D_20241213_tether_eIf4A1_DDX18-647_Rapa_ana_09.tif:0267-0311	ana	w	17	4702
C1-EXP43_D_20241213_tether_eIf4A1_DDX18-647_Rapa_ana_09.tif:0277-0353	ana	w	2	192
C3-EXP43_D_20241213_tether_eIf4A1_DDX18-647_Rapa_ana_09.tif:0280-0359	ana	w	2	696	528	4006	6.75575
C1-EXP43_D_20241213_tether_eIf4A1_DDX18-647_Rapa_ana_10.tif:0001-0220	ana	w	22	879
C3-EXP43_D_20241213_tether_eIf4A1_DDX18-647_Rapa_ana_10.tif:0001-0220	ana	w	22	10169
C1-EXP43_D_20241213_tether_eIf4A1_DDX18-647_Rapa_ana_10.tif:0183-0257	ana	w	2	241
C3-EXP43_D_20241213_tether_eIf4A1_DDX18-647_Rapa_ana_10.tif:0182-0262	ana	w	2	1543	638	8626	6.59041
C1-EXP43_D_20241213_tether_eIf4A1_DDX18-647_Rapa_ana_11.tif:0001-0266	ana	w	23	812
C3-EXP43_D_20241213_tether_eIf4A1_DDX18-647_Rapa_ana_11.tif:0001-0266	ana	w	23	3480
C1-EXP43_D_20241213_tether_eIf4A1_DDX18-647_Rapa_ana_11.tif:0255-0326	ana	w	2	196
C3-EXP43_D_20241213_tether_eIf4A1_DDX18-647_Rapa_ana_11.tif:0254-0325	ana	w	2	635	616	2845	5.48031
C1-EXP43_D_20241213_tether_eIf4A1_DDX18-647_Rapa_meta_01.tif:0001-0303	meta	w	46	1186
C3-EXP43_D_20241213_tether_eIf4A1_DDX18-647_Rapa_meta_01.tif:0001-0303	meta	w	46	3648
C1-EXP43_D_20241213_tether_eIf4A1_DDX18-647_Rapa_meta_01.tif:0255-0244	meta	w	2	282
C3-EXP43_D_20241213_tether_eIf4A1_DDX18-647_Rapa_meta_01.tif:0260-0240	meta	w	2	951	904	2697	3.83596
C1-EXP43_D_20241213_tether_eIf4A1_DDX18-647_Rapa_meta_02.tif:0001-0284	meta	w	35	1235
C3-EXP43_D_20241213_tether_eIf4A1_DDX18-647_Rapa_meta_02.tif:0001-0284	meta	w	35	28508
C1-EXP43_D_20241213_tether_eIf4A1_DDX18-647_Rapa_meta_02.tif:0263-0191	meta	w	2	320
C3-EXP43_D_20241213_tether_eIf4A1_DDX18-647_Rapa_meta_02.tif:0266-0179	meta	w	2	2230	915	26278	12.7839
C1-EXP43_D_20241213_tether_eIf4A1_DDX18-647_Rapa_meta_03.tif:0001-0291	meta	w	42	1046
C3-EXP43_D_20241213_tether_eIf4A1_DDX18-647_Rapa_meta_03.tif:0001-0291	meta	w	42	4995
C1-EXP43_D_20241213_tether_eIf4A1_DDX18-647_Rapa_meta_03.tif:0331-0220	meta	w	2	184
C3-EXP43_D_20241213_tether_eIf4A1_DDX18-647_Rapa_meta_03.tif:0331-0231	meta	w	2	764	862	4231	6.53796
C1-EXP43_D_20241213_tether_eIf4A1_DDX18-647_Rapa_meta_04.tif:0001-0249	meta	w	89	1489
C3-EXP43_D_20241213_tether_eIf4A1_DDX18-647_Rapa_meta_04.tif:0001-0249	meta	w	89	7525
C1-EXP43_D_20241213_tether_eIf4A1_DDX18-647_Rapa_meta_04.tif:0292-0334	meta	w	2	408
C3-EXP43_D_20241213_tether_eIf4A1_DDX18-647_Rapa_meta_04.tif:0290-0332	meta	w	2	1102	1081	6423	6.82849
C1-EXP43_D_20241213_tether_eIf4A1_DDX18-647_Rapa_meta_05.tif:0001-0256	meta	w	39	1360
C3-EXP43_D_20241213_tether_eIf4A1_DDX18-647_Rapa_meta_05.tif:0001-0256	meta	w	39	19310
C1-EXP43_D_20241213_tether_eIf4A1_DDX18-647_Rapa_meta_05.tif:0292-0310	meta	w	2	359
C3-EXP43_D_20241213_tether_eIf4A1_DDX18-647_Rapa_meta_05.tif:0294-0314	meta	w	2	2174	1001	17136	8.88224
C1-EXP43_D_20241213_tether_eIf4A1_DDX18-647_Rapa_meta_06.tif:0001-0289	meta	w	47	1523
C3-EXP43_D_20241213_tether_eIf4A1_DDX18-647_Rapa_meta_06.tif:0001-0289	meta	w	47	7966
C1-EXP43_D_20241213_tether_eIf4A1_DDX18-647_Rapa_meta_06.tif:0312-0327	meta	w	2	315
C3-EXP43_D_20241213_tether_eIf4A1_DDX18-647_Rapa_meta_06.tif:0319-0330	meta	w	2	1218	1208	6748	6.54023
C1-EXP43_D_20241213_tether_eIf4A1_DDX18-647_Rapa_meta_07.tif:0001-0260	meta	w	38	1105
C3-EXP43_D_20241213_tether_eIf4A1_DDX18-647_Rapa_meta_07.tif:0001-0260	meta	w	38	5958
C1-EXP43_D_20241213_tether_eIf4A1_DDX18-647_Rapa_meta_07.tif:0306-0243	meta	w	2	250
C3-EXP43_D_20241213_tether_eIf4A1_DDX18-647_Rapa_meta_07.tif:0312-0238	meta	w	2	911	855	5047	6.54007
C1-EXP43_D_20241213_tether_eIf4A1_DDX18-647_Rapa_meta_08.tif:0001-0246	meta	w	34	1376
C3-EXP43_D_20241213_tether_eIf4A1_DDX18-647_Rapa_meta_08.tif:0001-0246	meta	w	34	11482
C1-EXP43_D_20241213_tether_eIf4A1_DDX18-647_Rapa_meta_08.tif:0275-0296	meta	w	2	381
C3-EXP43_D_20241213_tether_eIf4A1_DDX18-647_Rapa_meta_08.tif:0281-0299	meta	w	2	1611	995	9871	7.12725
C1-EXP43_D_20241213_tether_eIf4A1_DDX18-647_Rapa_meta_09.tif:0001-0288	meta	w	63	1269
C3-EXP43_D_20241213_tether_eIf4A1_DDX18-647_Rapa_meta_09.tif:0001-0288	meta	w	63	5340
C1-EXP43_D_20241213_tether_eIf4A1_DDX18-647_Rapa_meta_09.tif:0271-0312	meta	w	2	263
C3-EXP43_D_20241213_tether_eIf4A1_DDX18-647_Rapa_meta_09.tif:0294-0314	meta	w	2	771	1006	4569	6.92607
C1-EXP43_D_20241213_tether_eIf4A1_DDX18-647_Rapa_meta_10.tif:0001-0226	meta	w	40	1464
C3-EXP43_D_20241213_tether_eIf4A1_DDX18-647_Rapa_meta_10.tif:0001-0226	meta	w	40	18137
C1-EXP43_D_20241213_tether_eIf4A1_DDX18-647_Rapa_meta_10.tif:0204-0275	meta	w	2	329
C3-EXP43_D_20241213_tether_eIf4A1_DDX18-647_Rapa_meta_10.tif:0195-0271	meta	w	2	1785	1135	16352	10.1608
C1-EXP43_D_20241213_tether_eIf4A1_DDX18-647_Rapa_telo_01.tif:0001-0213	telo	w	72	363
C3-EXP43_D_20241213_tether_eIf4A1_DDX18-647_Rapa_telo_01.tif:0001-0213	telo	w	72	2819
C1-EXP43_D_20241213_tether_eIf4A1_DDX18-647_Rapa_telo_01.tif:0186-0357	telo	w	2	162
C3-EXP43_D_20241213_tether_eIf4A1_DDX18-647_Rapa_telo_01.tif:0180-0348	telo	w	2	728	201	2091	3.87225
C1-EXP43_D_20241213_tether_eIf4A1_DDX18-647_Rapa_telo_02.tif:0001-0344	telo	w	21	545
C3-EXP43_D_20241213_tether_eIf4A1_DDX18-647_Rapa_telo_02.tif:0001-0344	telo	w	21	4640
C1-EXP43_D_20241213_tether_eIf4A1_DDX18-647_Rapa_telo_02.tif:0379-0167	telo	w	2	252
C3-EXP43_D_20241213_tether_eIf4A1_DDX18-647_Rapa_telo_02.tif:0401-0179	telo	w	2	669	293	3971	6.93572
C1-EXP43_D_20241213_tether_eIf4A1_DDX18-647_Rapa_telo_03.tif:0001-0202	telo	w	27	595
C3-EXP43_D_20241213_tether_eIf4A1_DDX18-647_Rapa_telo_03.tif:0001-0202	telo	w	27	1981
C1-EXP43_D_20241213_tether_eIf4A1_DDX18-647_Rapa_telo_03.tif:0215-0331	telo	w	2	345
C3-EXP43_D_20241213_tether_eIf4A1_DDX18-647_Rapa_telo_03.tif:0211-0332	telo	w	2	449	250	1532	4.41203
C1-EXP43_D_20241213_tether_eIf4A1_DDX18-647_Rapa_telo_04.tif:0001-0233	telo	w	47	575
C3-EXP43_D_20241213_tether_eIf4A1_DDX18-647_Rapa_telo_04.tif:0001-0233	telo	w	47	3399
C1-EXP43_D_20241213_tether_eIf4A1_DDX18-647_Rapa_telo_04.tif:0190-0144	telo	w	2	243
C3-EXP43_D_20241213_tether_eIf4A1_DDX18-647_Rapa_telo_04.tif:0211-0138	telo	w	2	680	332	2719	4.99853
C1-EXP43_D_20241213_tether_eIf4A1_DDX18-647_Rapa_telo_05.tif:0001-0151	telo	w	35	503
C3-EXP43_D_20241213_tether_eIf4A1_DDX18-647_Rapa_telo_05.tif:0001-0151	telo	w	35	6691
C1-EXP43_D_20241213_tether_eIf4A1_DDX18-647_Rapa_telo_05.tif:0123-0200	telo	w	2	235
C3-EXP43_D_20241213_tether_eIf4A1_DDX18-647_Rapa_telo_05.tif:0127-0191	telo	w	2	1524	268	5167	4.39042
C1-EXP43_D_20241213_tether_eIf4A1_DDX18-647_Rapa_telo_06.tif:0001-0268	telo	w	37	670
C3-EXP43_D_20241213_tether_eIf4A1_DDX18-647_Rapa_telo_06.tif:0001-0268	telo	w	37	2081
C1-EXP43_D_20241213_tether_eIf4A1_DDX18-647_Rapa_telo_06.tif:0229-0135	telo	w	2	330
C3-EXP43_D_20241213_tether_eIf4A1_DDX18-647_Rapa_telo_06.tif:0237-0139	telo	w	2	505	340	1576	4.12079
C1-EXP43_D_20241213_tether_eIf4A1_DDX18-647_Rapa_telo_07.tif:0001-0179	telo	w	37	673
C3-EXP43_D_20241213_tether_eIf4A1_DDX18-647_Rapa_telo_07.tif:0001-0179	telo	w	37	2994
C1-EXP43_D_20241213_tether_eIf4A1_DDX18-647_Rapa_telo_07.tif:0208-0265	telo	w	2	225
C3-EXP43_D_20241213_tether_eIf4A1_DDX18-647_Rapa_telo_07.tif:0214-0256	telo	w	2	529	448	2465	5.65974
C1-EXP43_D_20241213_tether_eIf4A1_DDX18-647_Rapa_telo_08.tif:0003-0352	telo	w	42	517
C3-EXP43_D_20241213_tether_eIf4A1_DDX18-647_Rapa_telo_08.tif:0003-0352	telo	w	42	7513
C1-EXP43_D_20241213_tether_eIf4A1_DDX18-647_Rapa_telo_08.tif:0398-0331	telo	w	2	201
C3-EXP43_D_20241213_tether_eIf4A1_DDX18-647_Rapa_telo_08.tif:0402-0334	telo	w	2	1306	316	6207	5.75268
C1-EXP43_D_20241213_tether_eIf4A1_DDX18-647_Rapa_telo_09.tif:0001-0224	telo	w	34	933
C3-EXP43_D_20241213_tether_eIf4A1_DDX18-647_Rapa_telo_09.tif:0001-0224	telo	w	34	5571
C1-EXP43_D_20241213_tether_eIf4A1_DDX18-647_Rapa_telo_09.tif:0229-0356	telo	w	2	393
C3-EXP43_D_20241213_tether_eIf4A1_DDX18-647_Rapa_telo_09.tif:0229-0359	telo	w	2	713	540	4858	7.81346
C1-EXP43_D_20241213_tether_eIf4A1_DDX18-647_Rapa_telo_10.tif:0001-0235	telo	w	20	788
C3-EXP43_D_20241213_tether_eIf4A1_DDX18-647_Rapa_telo_10.tif:0001-0235	telo	w	20	21286
C1-EXP43_D_20241213_tether_eIf4A1_DDX18-647_Rapa_telo_10.tif:0193-0270	telo	w	2	253
C3-EXP43_D_20241213_tether_eIf4A1_DDX18-647_Rapa_telo_10.tif:0200-0283	telo	w	2	2532	535	18754	8.40679
C1-EXP43_D_20241213_tether_eIf4A1_DDX18-647_Rapa_telo_11.tif:0001-0222	telo	w	38	369
C3-EXP43_D_20241213_tether_eIf4A1_DDX18-647_Rapa_telo_11.tif:0001-0222	telo	w	38	3110
C1-EXP43_D_20241213_tether_eIf4A1_DDX18-647_Rapa_telo_11.tif:0255-0216	telo	w	2	191
C3-EXP43_D_20241213_tether_eIf4A1_DDX18-647_Rapa_telo_11.tif:0258-0226	telo	w	2	673	178	2437	4.6211
