# Supplementary material for: The DEAD-box helicase eIF4A1/2 acts as RNA chaperone during mitotic exit enabling chromatin decondensation
Source: Nat Commun. 2025 Mar 11;16:2434. doi: 10.1038/s41467-025-57592-1 (PMC11897408; doi:10.1038/s41467-025-57592-1)
Supplement: Supplementary file 8 — Source Data [file 41467_2025_57592_MOESM8_ESM.zip › source_data_figS7.xlsx]

## Sheet: S7B-F
construct	rapa	area	phase	timepoint	normalized_area
C3GFP-FRB-B	wo	88.07	meta	-30	226517489711934
C3GFP-FRB-B	wo	93.48	meta	-27	240432098765432
C3GFP-FRB-B	wo	83.92	meta	-24	215843621399177
C3GFP-FRB-B	wo	80.25	meta	-21	206404320987654
C3GFP-FRB-B	wo	75.42	meta	-18	193981481481481
C3GFP-FRB-B	wo	75.66	meta	-15	194598765432099
C3GFP-FRB-B	wo	76.28	meta	-12	19619341563786
C3GFP-FRB-B	wo	72.1	meta	-9	185442386831276
C3GFP-FRB-B	wo	74.15	meta	-6	190715020576132
C3GFP-FRB-B	wo	123.62	early_ana	-3	317952674897119
C3GFP-FRB-B	wo	32.96	ana_telo	0	0.847736625514403
C3GFP-FRB-B	wo	38.88	ana_telo	0	1
C3GFP-FRB-B	wo	36.97	ana_telo	3	0.950874485596708
C3GFP-FRB-B	wo	38.01	ana_telo	3	0.977623456790123
C3GFP-FRB-B	wo	37.15	ana_telo	6	0.955504115226337
C3GFP-FRB-B	wo	40.03	ana_telo	6	102957818930041
C3GFP-FRB-B	wo	43.28	ana_telo	9	111316872427984
C3GFP-FRB-B	wo	46.09	ana_telo	9	118544238683128
C3GFP-FRB-B	wo	48.3	ana_telo	12	124228395061728
C3GFP-FRB-B	wo	51.03	ana_telo	12	13125
C3GFP-FRB-B	wo	51.59	ana_telo	15	132690329218107
C3GFP-FRB-B	wo	55.22	ana_telo	15	142026748971193
C3GFP-FRB-B	wo	53.73	ana_telo	18	138194444444444
C3GFP-FRB-B	wo	57.8	ana_telo	18	148662551440329
C3GFP-FRB-B	wo	58.68	ana_telo	21	150925925925926
C3GFP-FRB-B	wo	60.27	ana_telo	21	155015432098765
C3GFP-FRB-B	wo	60.87	ana_telo	24	156558641975309
C3GFP-FRB-B	wo	62.26	ana_telo	24	160133744855967
C3GFP-FRB-B	wo	57.61	ana_telo	27	148173868312757
C3GFP-FRB-B	wo	65.36	ana_telo	27	168106995884774
C3GFP-FRB-B	wo	64.19	ana_telo	30	165097736625514
C3GFP-FRB-B	wo	65.55	ana_telo	30	168595679012346
C3GFP-FRB-B	w	66.83	meta	-30	116024305555556
C3GFP-FRB-B	w	72.65	meta	-27	126128472222222
C3GFP-FRB-B	w	70.8	meta	-24	122916666666667
C3GFP-FRB-B	w	57.53	meta	-21	0.998784722222222
C3GFP-FRB-B	w	77.87	early_ana	-18	135190972222222
C3GFP-FRB-B	w	125.6	early_ana	-15	218055555555556
C3GFP-FRB-B	w	57.6	ana_telo	0	1
C3GFP-FRB-B	w	47.2	ana_telo	0	0.819444444444444
C3GFP-FRB-B	w	60.41	ana_telo	3	104878472222222
C3GFP-FRB-B	w	47.45	ana_telo	3	0.823784722222222
C3GFP-FRB-B	w	63.92	ana_telo	6	110972222222222
C3GFP-FRB-B	w	48.53	ana_telo	6	0.842534722222222
C3GFP-FRB-B	w	68.77	ana_telo	9	119392361111111
C3GFP-FRB-B	w	51.87	ana_telo	9	0.900520833333333
C3GFP-FRB-B	w	71.5	ana_telo	12	124131944444444
C3GFP-FRB-B	w	61.28	ana_telo	12	106388888888889
C3GFP-FRB-B	w	77.3	ana_telo	15	134201388888889
C3GFP-FRB-B	w	67.13	ana_telo	15	116545138888889
C3GFP-FRB-B	w	76.14	ana_telo	18	1321875
C3GFP-FRB-B	w	68.56	ana_telo	18	119027777777778
C3GFP-FRB-B	w	78.69	ana_telo	21	136614583333333
C3GFP-FRB-B	w	83.26	ana_telo	21	144548611111111
C3GFP-FRB-B	w	81.49	ana_telo	24	141475694444444
C3GFP-FRB-B	w	91.04	ana_telo	24	158055555555556
C3GFP-FRB-B	w	91.88	ana_telo	27	159513888888889
C3GFP-FRB-B	w	89.46	ana_telo	27	1553125
C3GFP-FRB-B	w	99.93	ana_telo	30	173489583333333
C3GFP-FRB-B	w	96.29	ana_telo	30	167170138888889
C3GFP-FRB-B	w	99.41	ana_telo	33	172586805555556
C3GFP-FRB-B	w	103.46	ana_telo	33	179618055555556
C3GFP-FRB-B	w	88.39	ana_telo	36	153454861111111
C3GFP-FRB-B	w	97.68	ana_telo	36	169583333333333
C3GFP-FRB-B	w	86.65	ana_telo	39	150434027777778
C3GFP-FRB-B	w	92.69	ana_telo	39	160920138888889
C3GFP-FRB-B	w	96.84	ana_telo	42	168125
C3GFP-FRB-B	w	104.48	ana_telo	42	181388888888889
C3GFP-FRB-B	w	88.04	ana_telo	45	152847222222222
C3GFP-FRB-B	w	96.96	ana_telo	45	168333333333333
C3GFP-FRB-B	w	88.72	ana_telo	48	154027777777778
C3GFP-FRB-B	w	99.22	ana_telo	48	172256944444444
C3GFP-FRB-B	w	88.17	ana_telo	51	153072916666667
C3GFP-FRB-B	w	95.83	ana_telo	51	166371527777778
C3GFP-FRB-B	w	114.12	ana_telo	54	198125
C3GFP-FRB-B	w	124.95	ana_telo	54	216927083333333
C3GFP-FRB-B	w	118.99	ana_telo	57	206579861111111
C3GFP-FRB-B	w	132.91	ana_telo	57	230746527777778
C3GFP-FRB-B	w	124.81	ana_telo	60	216684027777778
C3GFP-FRB-B	w	137.44	ana_telo	60	238611111111111
C3GFP-FRB-B	w	125.92	ana_telo	63	218611111111111
C3GFP-FRB-B	w	139.79	ana_telo	63	242690972222222
C3GFP-FRB-B	w	128.79	ana_telo	66	22359375
C3GFP-FRB-B	w	141.64	ana_telo	66	245902777777778
C3GFP-FRB-B	w	129.51	ana_telo	69	22484375
C3GFP-FRB-B	w	140.39	ana_telo	69	243732638888889
C3GFP-FRB-B	w	133.61	ana_telo	72	231961805555556
C3GFP-FRB-B	w	143.18	ana_telo	72	248576388888889
C3GFP-FRB-B	w	133.69	ana_telo	75	232100694444444
C3GFP-FRB-B	w	141.39	ana_telo	75	24546875
C3GFP-FRB-B	w	106.06	ana_telo	78	184131944444444
C3GFP-FRB-B	w	112.18	ana_telo	78	194756944444444
C3GFP-FRB-B	w	135.6	ana_telo	81	235416666666667
C3GFP-FRB-B	w	140.93	ana_telo	81	244670138888889
C3GFP-FRB-B	w	131.33	ana_telo	84	228003472222222
C3GFP-FRB-B	w	137.71	ana_telo	84	239079861111111
C3GFP-FRB-B	w	134.38	ana_telo	87	233298611111111
C3GFP-FRB-B	w	145.08	ana_telo	87	251875
C3GFP-FRB-B	w	78.06	meta	-24	185901405096452
C3GFP-FRB-B	w	63.91	meta	-21	152202905453679
C3GFP-FRB-B	w	64.98	meta	-18	154751131221719
C3GFP-FRB-B	w	63.04	meta	-15	150130983567516
C3GFP-FRB-B	w	74.46	meta	-12	177327935222672
C3GFP-FRB-B	w	79.43	meta	-9	189164086687307
C3GFP-FRB-B	w	106.85	early_ana	-6	254465348892593
C3GFP-FRB-B	w	73.72	early_ana	-3	175565610859729
C3GFP-FRB-B	w	41.99	ana_telo	0	1
C3GFP-FRB-B	w	41.99	ana_telo	0	1
C3GFP-FRB-B	w	89.71	ana_telo	3	213646106215766
C3GFP-FRB-B	w	53.46	ana_telo	6	127316027625625
C3GFP-FRB-B	w	48.91	ana_telo	6	116480114312932
C3GFP-FRB-B	w	54.28	ana_telo	9	129268873541319
C3GFP-FRB-B	w	61.29	ana_telo	9	145963324601095
C3GFP-FRB-B	w	66.59	ana_telo	12	158585377470826
C3GFP-FRB-B	w	66	ana_telo	12	15718028101929
C3GFP-FRB-B	w	78.42	ana_telo	15	186758752083829
C3GFP-FRB-B	w	73.36	ana_telo	15	174708263872351
C3GFP-FRB-B	w	83.85	ana_telo	18	19969040247678
C3GFP-FRB-B	w	69.78	ana_telo	18	166182424386759
C3GFP-FRB-B	w	77.26	ana_telo	21	183996189568945
C3GFP-FRB-B	w	64.91	ana_telo	21	154584424863063
C3GFP-FRB-B	w	113.85	ana_telo	24	271135984758276
C3GFP-FRB-B	w	77.48	ana_telo	24	184520123839009
C3GFP-FRB-B	w	128.5	ana_telo	27	306025244105739
C3GFP-FRB-B	w	81.24	ana_telo	27	19347463681829
C3GFP-FRB-B	w	137.23	ana_telo	30	326815908549655
C3GFP-FRB-B	w	83.82	ana_telo	30	199618956894499
C3GFP-FRB-B	w	144.75	ana_telo	33	344724934508216
C3GFP-FRB-B	w	90.15	ana_telo	33	214693974755894
C3GFP-FRB-B	w	143.32	ana_telo	36	341319361752798
C3GFP-FRB-B	w	101.9	ana_telo	36	242676827816147
C3GFP-FRB-B	w	144.92	ana_telo	39	345129792807811
C3GFP-FRB-B	w	112.78	ana_telo	39	268587758990236
C3GFP-FRB-B	w	151.39	ana_telo	42	360538223386521
C3GFP-FRB-B	w	109.83	ana_telo	42	261562276732555
C3GFP-FRB-B	w	156.63	ana_telo	45	373017385091688
C3GFP-FRB-B	w	129.18	ana_telo	45	30764467730412
C3GFP-FRB-B	w	147.16	ana_telo	48	35046439628483
C3GFP-FRB-B	w	143.15	ana_telo	48	340914503453203
C3GFP-FRB-B	w	156.68	ana_telo	51	373136461062158
C3GFP-FRB-B	w	145.27	ana_telo	51	345963324601095
C3GFP-FRB-B	w	151.75	ana_telo	54	361395570373899
C3GFP-FRB-B	w	151.78	ana_telo	54	36146701595618
C3GFP-FRB-B	w	144.5	ana_telo	57	34412955465587
C3GFP-FRB-B	w	155.26	ana_telo	57	369754703500834
C3GFP-FRB-B	w	161.67	ana_telo	60	38502024291498
C3GFP-FRB-B	w	160.49	ana_telo	60	382210050011908
C3GFP-FRB-B	w	147.24	ana_telo	63	35065491783758
C3GFP-FRB-B	w	155.53	ana_telo	63	370397713741367
C3GFP-FRB-B	w	141.92	ana_telo	66	337985234579662
C3GFP-FRB-B	w	155.16	ana_telo	66	369516551559895
C3GFP-FRB-B	w	156.98	ana_telo	69	373850916884973
C3GFP-FRB-B	w	158.59	ana_telo	69	37768516313408
C3GFP-FRB-B	w	155.17	ana_telo	72	369540366753989
C3GFP-FRB-B	w	163.37	ana_telo	72	389068825910931
C3GFP-FRB-B	w	155.09	ana_telo	75	369349845201238
C3GFP-FRB-B	w	167.23	ana_telo	75	39826149083115
C3GFP-FRB-B	w	159.13	ana_telo	78	378971183615146
C3GFP-FRB-B	w	172.45	ana_telo	78	41069302214813
C3GFP-FRB-B	w	157.7	ana_telo	81	375565610859728
C3GFP-FRB-B	w	172.48	ana_telo	81	410764467730412
C3GFP-FRB-B	w	163.07	ana_telo	84	388354370088116
C3GFP-FRB-B	w	172.96	ana_telo	84	411907597046916
C3GFP-FRB-B	w	158.94	ana_telo	87	378518694927364
C3GFP-FRB-B	w	173.4	ana_telo	87	412955465587045
C3GFP-FRB-B	w	166.48	ana_telo	90	396475351274113
C3GFP-FRB-B	w	175.95	ana_telo	90	419028340080972
C3GFP-FRB-B	w	165.13	ana_telo	93	393260300071446
C3GFP-FRB-B	w	178	ana_telo	93	423910454870207
C3GFP-FRB-B	wo	74.36	meta	-27	228659286592866
C3GFP-FRB-B	wo	72.77	meta	-24	223769987699877
C3GFP-FRB-B	wo	67.77	meta	-21	208394833948339
C3GFP-FRB-B	wo	67.06	meta	-18	206211562115621
C3GFP-FRB-B	wo	66.56	meta	-15	204674046740467
C3GFP-FRB-B	wo	66.05	meta	-12	203105781057811
C3GFP-FRB-B	wo	58.48	meta	-9	179827798277983
C3GFP-FRB-B	wo	60.77	meta	-6	186869618696187
C3GFP-FRB-B	wo	92.24	early_ana	-3	283640836408364
C3GFP-FRB-B	wo	38.35	ana_telo	0	117927429274293
C3GFP-FRB-B	wo	32.52	ana_telo	0	1
C3GFP-FRB-B	wo	38.31	ana_telo	3	11780442804428
C3GFP-FRB-B	wo	30.47	ana_telo	3	0.936961869618696
C3GFP-FRB-B	wo	40.67	ana_telo	6	125061500615006
C3GFP-FRB-B	wo	37.07	ana_telo	6	113991389913899
C3GFP-FRB-B	wo	40.59	ana_telo	9	124815498154982
C3GFP-FRB-B	wo	35.48	ana_telo	9	10910209102091
C3GFP-FRB-B	wo	38.37	ana_telo	12	117988929889299
C3GFP-FRB-B	wo	31.13	ana_telo	12	0.957257072570726
C3GFP-FRB-B	wo	45.03	ana_telo	15	138468634686347
C3GFP-FRB-B	wo	35.55	ana_telo	15	109317343173432
C3GFP-FRB-B	wo	52.58	ana_telo	18	161685116851168
C3GFP-FRB-B	wo	37.65	ana_telo	18	115774907749077
C3GFP-FRB-B	wo	53.17	ana_telo	21	16349938499385
C3GFP-FRB-B	wo	41.24	ana_telo	21	126814268142681
C3GFP-FRB-B	wo	46.83	ana_telo	24	1440036900369
C3GFP-FRB-B	wo	50.36	ana_telo	24	154858548585486
C3GFP-FRB-B	wo	46.28	ana_telo	27	142312423124231
C3GFP-FRB-B	wo	55.78	ana_telo	27	171525215252153
C3GFP-FRB-B	wo	59.9	ana_telo	30	184194341943419
C3GFP-FRB-B	wo	58.68	ana_telo	30	180442804428044
C3GFP-FRB-B	wo	59.79	ana_telo	33	183856088560886
C3GFP-FRB-B	wo	70.49	ana_telo	33	216758917589176
C3GFP-FRB-B	wo	70.99	ana_telo	36	21829643296433
C3GFP-FRB-B	wo	68.58	ana_telo	36	210885608856089
C3GFP-FRB-B	wo	75.29	ana_telo	39	231519065190652
C3GFP-FRB-B	wo	79.71	ana_telo	39	245110701107011
C3GFP-FRB-B	wo	85.75	ana_telo	42	263683886838868
C3GFP-FRB-B	wo	80.33	ana_telo	42	247017220172202
C3GFP-FRB-B	wo	95.16	ana_telo	45	292619926199262
C3GFP-FRB-B	wo	80.01	ana_telo	45	246033210332103
C3GFP-FRB-B	wo	83.69	meta	-18	211659079413252
C3GFP-FRB-B	wo	79.63	meta	-15	201390996459282
C3GFP-FRB-B	wo	84.04	meta	-12	21254425897825
C3GFP-FRB-B	wo	84.94	meta	-9	214820435002529
C3GFP-FRB-B	wo	77.01	meta	-6	194764795144158
C3GFP-FRB-B	wo	126.24	early_ana	-3	319271623672231
C3GFP-FRB-B	wo	47.13	ana_telo	0	119195751138088
C3GFP-FRB-B	wo	39.54	ana_telo	0	1
C3GFP-FRB-B	wo	45777	ana_telo	3	0.768841679312089
C3GFP-FRB-B	wo	39.01	ana_telo	3	0.986595852301467
C3GFP-FRB-B	wo	43.04	ana_telo	6	108851795649975
C3GFP-FRB-B	wo	43.03	ana_telo	6	108826504805261
C3GFP-FRB-B	wo	42.41	ana_telo	9	107258472432979
C3GFP-FRB-B	wo	40.85	ana_telo	9	103313100657562
C3GFP-FRB-B	wo	34.12	ana_telo	12	0.862923621648963
C3GFP-FRB-B	wo	46.43	ana_telo	12	117425392008093
C3GFP-FRB-B	wo	48.77	ana_telo	15	123343449671219
C3GFP-FRB-B	wo	65.08	ana_telo	15	164592817400101
C3GFP-FRB-B	wo	54.74	ana_telo	18	138442083965604
C3GFP-FRB-B	wo	73.53	ana_telo	18	185963581183612
C3GFP-FRB-B	wo	51.25	ana_telo	21	129615579160344
C3GFP-FRB-B	wo	65.79	ana_telo	21	16638846737481
C3GFP-FRB-B	wo	54.04	ana_telo	24	13667172483561
C3GFP-FRB-B	wo	65.58	ana_telo	24	165857359635812
C3GFP-FRB-B	wo	55.18	ana_telo	27	13955488113303
C3GFP-FRB-B	wo	78.66	ana_telo	27	198937784522003
C3GFP-FRB-B	wo	57.37	ana_telo	30	145093576125443
C3GFP-FRB-B	wo	94.49	ana_telo	30	238973191704603
C3GFP-FRB-B	wo	86.37	ana_telo	33	218437025796662
C3GFP-FRB-B	wo	111.3	ana_telo	33	281487101669196
C3GFP-FRB-B	wo	90.54	ana_telo	36	228983308042489
C3GFP-FRB-B	wo	114.52	ana_telo	36	289630753667172
C3GFP-FRB-B	wo	100.9	ana_telo	39	255184623166414
C3GFP-FRB-B	wo	114.54	ana_telo	39	289681335356601
C3GFP-FRB-B	wo	108.38	ana_telo	42	274102175012645
C3GFP-FRB-B	wo	99.37	ana_telo	42	251315123925139
C3GFP-FRB-B	wo	92.8	ana_telo	45	234699038947901
C3GFP-FRB-B	wo	131.11	ana_telo	45	331588265048053
C3GFP-FRB-B	wo	91.86	ana_telo	48	232321699544765
C3GFP-FRB-B	wo	137.56	ana_telo	48	34790085988872
C3GFP-FRB-B	wo	111.21	ana_telo	51	281259484066768
C3GFP-FRB-B	wo	126.74	ana_telo	51	320536165907941
C3GFP-FRB-B	wo	76.97	ana_telo	54	194663631765301
C3GFP-FRB-B	wo	148.14	ana_telo	54	374658573596358
C3GFP-FRB-B	wo	75.57	meta	-12	180401050370017
C3GFP-FRB-B	wo	68.03	meta	-9	162401527810933
C3GFP-FRB-B	wo	66.53	meta	-6	158820720935784
C3GFP-FRB-B	wo	87.86	early_ana	-3	209739794700406
C3GFP-FRB-B	wo	39.93	ana_telo	0	0.953210790164717
C3GFP-FRB-B	wo	41.89	ana_telo	0	1
C3GFP-FRB-B	wo	37.73	ana_telo	3	0.900692289329195
C3GFP-FRB-B	wo	37.13	ana_telo	3	0.886369061828599
C3GFP-FRB-B	wo	38.61	ana_telo	6	0.921699689663404
C3GFP-FRB-B	wo	41.28	ana_telo	6	0.98543805204106
C3GFP-FRB-B	wo	43.34	ana_telo	9	103461446645978
C3GFP-FRB-B	wo	41.61	ana_telo	9	0.993315827166388
C3GFP-FRB-B	wo	49.72	ana_telo	12	118691811888279
C3GFP-FRB-B	wo	42.42	ana_telo	12	101265218429219
C3GFP-FRB-B	wo	45.82	ana_telo	15	109381714012891
C3GFP-FRB-B	wo	51.89	ana_telo	15	123872045834328
C3GFP-FRB-B	wo	52.41	ana_telo	18	125113392217713
C3GFP-FRB-B	wo	49.86	ana_telo	18	119026020529959
C3GFP-FRB-B	wo	54.92	ana_telo	21	131105275722129
C3GFP-FRB-B	wo	50.87	ana_telo	21	121437097159227
C3GFP-FRB-B	wo	59.52	ana_telo	24	14208641680592
C3GFP-FRB-B	wo	56.1	ana_telo	24	13392217713058
C3GFP-FRB-B	wo	61.45	ana_telo	27	146693721651946
C3GFP-FRB-B	wo	58.42	ana_telo	27	139460491764144
C3GFP-FRB-B	wo	65.12	ana_telo	30	155454762473144
C3GFP-FRB-B	wo	66.05	ana_telo	30	157674862735736
C3GFP-FRB-B	wo	65.4	ana_telo	33	156123179756505
C3GFP-FRB-B	wo	68.97	ana_telo	33	16464550011936
C3GFP-FRB-B	wo	71.81	ana_telo	36	171425161136309
C3GFP-FRB-B	wo	71.91	ana_telo	36	171663881594653
C3GFP-FRB-B	wo	70.19	ana_telo	39	167557889711148
C3GFP-FRB-B	wo	75.41	ana_telo	39	180019097636667
C3GFP-FRB-B	wo	85.22	ana_telo	42	203437574600143
C3GFP-FRB-B	wo	99.17	ana_telo	42	236739078539031
C3GFP-FRB-B	wo	73.1	ana_telo	45	174504655048938
C3GFP-FRB-B	wo	89.87	ana_telo	45	214538075913106
C3GFP-FRB-B	wo	85.83	ana_telo	48	204893769396037
C3GFP-FRB-B	wo	109.2	ana_telo	48	260682740510862
C3GFP-FRB-B	wo	121.15	ana_telo	51	289209835282884
C3GFP-FRB-B	wo	115.5	ana_telo	51	275722129386488
C3GFP-FRB-B	wo	123.1	ana_telo	54	293864884220578
C3GFP-FRB-B	wo	114.79	ana_telo	54	274027214132251
C3GFP-FRB-B	wo	122.9	ana_telo	57	293387443303891
C3GFP-FRB-B	wo	106.44	ana_telo	57	254094055860587
C3GFP-FRB-B	wo	131.14	ana_telo	60	313058009071377
C3GFP-FRB-B	wo	115.03	ana_telo	60	274600143232275
C3GFP-FRB-B	wo	74.27	meta	-18	212991109836536
C3GFP-FRB-B	wo	82.88	meta	-15	237682821909951
C3GFP-FRB-B	wo	71.37	meta	-12	20467450530542
C3GFP-FRB-B	wo	69.38	meta	-9	198967593920275
C3GFP-FRB-B	wo	71.37	meta	-6	20467450530542
C3GFP-FRB-B	wo	101.88	early_ana	-3	292170920562088
C3GFP-FRB-B	wo	34.79	ana_telo	0	0.997705764267279
C3GFP-FRB-B	wo	34.87	ana_telo	0	1
C3GFP-FRB-B	wo	35.26	ana_telo	3	101118439919702
C3GFP-FRB-B	wo	37.23	ana_telo	3	106767995411529
C3GFP-FRB-B	wo	43.08	ana_telo	6	123544594207055
C3GFP-FRB-B	wo	46.43	ana_telo	6	133151706337826
C3GFP-FRB-B	wo	47.3	ana_telo	9	135646687697161
C3GFP-FRB-B	wo	50.53	ana_telo	9	144909664468024
C3GFP-FRB-B	wo	49.67	ana_telo	12	142443361055348
C3GFP-FRB-B	wo	48.81	ana_telo	12	139977057642673
C3GFP-FRB-B	wo	62.35	ana_telo	15	178806997418985
C3GFP-FRB-B	wo	68.65	ana_telo	15	196874103814167
C3GFP-FRB-B	wo	64.15	ana_telo	18	183969027817608
C3GFP-FRB-B	wo	66.7	ana_telo	18	191281904215658
C3GFP-FRB-B	wo	70.94	ana_telo	21	203441353599082
C3GFP-FRB-B	wo	67.26	ana_telo	21	192887869228563
C3GFP-FRB-B	wo	81.6	ana_telo	24	234012044737597
C3GFP-FRB-B	wo	73.34	ana_telo	24	210324060797247
C3GFP-FRB-B	wo	88.27	ana_telo	27	253140235159163
C3GFP-FRB-B	wo	71.55	ana_telo	27	205190708345283
C3GFP-FRB-B	wo	88.34	ana_telo	30	253340980785776
C3GFP-FRB-B	wo	65.07	ana_telo	30	186607398910238
C3GFP-FRB-B	wo	98.77	ana_telo	33	283252079151133
C3GFP-FRB-B	wo	75.3	ana_telo	33	215944938342415
C3GFP-FRB-B	wo	99.17	ana_telo	36	284399197017494
C3GFP-FRB-B	wo	83.79	ana_telo	36	240292515055922
C3GFP-FRB-B	wo	102.55	ana_telo	39	294092342988242
C3GFP-FRB-B	wo	84.56	ana_telo	39	242500716948667
C3GFP-FRB-B	wo	100.16	ana_telo	42	287238313736736
C3GFP-FRB-B	wo	86.28	ana_telo	42	247433323774018
C3GFP-FRB-B	wo	91.64	meta	-27	2115908566151
C3GFP-FRB-B	wo	94.26	meta	-24	217640267836527
C3GFP-FRB-B	wo	84.46	meta	-21	195012699145694
C3GFP-FRB-B	wo	79.64	meta	-18	183883629646733
C3GFP-FRB-B	wo	80.21	meta	-15	18519972292773
C3GFP-FRB-B	wo	82.06	meta	-12	18947125375202
C3GFP-FRB-B	wo	84.13	meta	-9	194250750404064
C3GFP-FRB-B	wo	75.34	meta	-6	173955206649734
C3GFP-FRB-B	wo	112.18	early_ana	-3	259016393442623
C3GFP-FRB-B	wo	43.31	ana_telo	0	1
C3GFP-FRB-B	wo	44.72	ana_telo	0	103255599168783
C3GFP-FRB-B	wo	37.22	ana_telo	3	0.859385823135534
C3GFP-FRB-B	wo	40.47	ana_telo	3	0.934426229508197
C3GFP-FRB-B	wo	42.08	ana_telo	6	0.971600092357423
C3GFP-FRB-B	wo	43.2	ana_telo	6	0.997460170861233
C3GFP-FRB-B	wo	49.24	ana_telo	9	113691987993535
C3GFP-FRB-B	wo	47.3	ana_telo	9	109212652966982
C3GFP-FRB-B	wo	57.56	ana_telo	12	132902332024937
C3GFP-FRB-B	wo	53.06	ana_telo	12	122512121911799
C3GFP-FRB-B	wo	67.12	ana_telo	15	154975756176403
C3GFP-FRB-B	wo	62.39	ana_telo	15	144054490879704
C3GFP-FRB-B	wo	73.66	ana_telo	18	170076194874163
C3GFP-FRB-B	wo	68.32	ana_telo	18	157746478873239
C3GFP-FRB-B	wo	77.34	ana_telo	21	178573077811129
C3GFP-FRB-B	wo	73.14	ana_telo	21	1688755483722
C3GFP-FRB-B	wo	87.18	ana_telo	24	20129300392519
C3GFP-FRB-B	wo	81.31	ana_telo	24	187739552066497
C3GFP-FRB-B	wo	81.99	ana_telo	27	189309628261371
C3GFP-FRB-B	wo	84.7	ana_telo	27	195566843685061
C3GFP-FRB-B	wo	90.92	ana_telo	30	209928422996998
C3GFP-FRB-B	wo	91.77	ana_telo	30	211891018240591
C3GFP-FRB-B	wo	97.93	ana_telo	33	226114061417686
C3GFP-FRB-B	wo	93.58	ana_telo	33	216070191641653
C3GFP-FRB-B	w	100.5	meta	-27	23854735342986
C3GFP-FRB-B	w	102.81	meta	-24	244030382150487
C3GFP-FRB-B	w	89.9	meta	-21	213387135058153
C3GFP-FRB-B	w	58.15	meta	-18	138025160218372
C3GFP-FRB-B	w	69.41	meta	-15	164751958224543
C3GFP-FRB-B	w	71.94	meta	-12	170757180156658
C3GFP-FRB-B	w	69.61	meta	-9	165226679325896
C3GFP-FRB-B	w	58.8	meta	-6	139568003797769
C3GFP-FRB-B	w	89.51	early_ana	-3	212461428910515
C3GFP-FRB-B	w	42.13	ana_telo	0	1
C3GFP-FRB-B	w	36.44	ana_telo	3	0.864941846665084
C3GFP-FRB-B	w	40.75	ana_telo	6	0.967244244006646
C3GFP-FRB-B	w	33.45	ana_telo	6	0.793971042012818
C3GFP-FRB-B	w	42.48	ana_telo	9	100830761927368
C3GFP-FRB-B	w	38.8	ana_telo	9	0.920958936624733
C3GFP-FRB-B	w	48.66	ana_telo	12	115499643959174
C3GFP-FRB-B	w	58.1	ana_telo	15	137906479943033
C3GFP-FRB-B	w	23.75	ana_telo	15	0.563731307856634
C3GFP-FRB-B	w	63.23	ana_telo	18	150083076192737
C3GFP-FRB-B	w	36.63	ana_telo	18	0.869451697127937
C3GFP-FRB-B	w	67.37	ana_telo	21	159909802990743
C3GFP-FRB-B	w	49.45	ana_telo	21	117374792309518
C3GFP-FRB-B	w	70.12	ana_telo	24	166437218134346
C3GFP-FRB-B	w	59.92	ana_telo	24	142226441965345
C3GFP-FRB-B	wo	75.58	meta	-15	174027170158876
C3GFP-FRB-B	wo	70.76	meta	-12	162928851024637
C3GFP-FRB-B	wo	74.13	meta	-9	170688464195257
C3GFP-FRB-B	wo	83.58	early_ana	-6	192447616854709
C3GFP-FRB-B	wo	105.05	early_ana	-3	241883490674649
C3GFP-FRB-B	wo	43.43	ana_telo	0	1
C3GFP-FRB-B	wo	39.6	ana_telo	0	0.911812111443703
C3GFP-FRB-B	wo	40.56	ana_telo	3	0.933916647478701
C3GFP-FRB-B	wo	38.59	ana_telo	3	0.888556297490214
C3GFP-FRB-B	wo	44.24	ana_telo	6	101865070227953
C3GFP-FRB-B	wo	42.79	ana_telo	6	0.985263642643334
C3GFP-FRB-B	wo	46.4	ana_telo	9	106838590835828
C3GFP-FRB-B	wo	45.87	ana_telo	9	105618236242229
C3GFP-FRB-B	wo	46.14	ana_telo	12	106239926318213
C3GFP-FRB-B	wo	56.19	ana_telo	12	129380612479853
C3GFP-FRB-B	wo	52.99	ana_telo	15	12201243380152
C3GFP-FRB-B	wo	58.37	ana_telo	15	134400184204467
C3GFP-FRB-B	wo	55.69	ana_telo	18	128229334561363
C3GFP-FRB-B	wo	62.82	ana_telo	18	144646557679024
C3GFP-FRB-B	wo	55.86	ana_telo	21	12862076905365
C3GFP-FRB-B	wo	71.47	ana_telo	21	164563665668892
C3GFP-FRB-B	wo	61.97	ana_telo	24	142689385217592
C3GFP-FRB-B	wo	71.55	ana_telo	24	164747870135851
C3GFP-FRB-B	wo	51.13	ana_telo	27	117729679944739
C3GFP-FRB-B	wo	88.95	ana_telo	27	204812341699286
C3GFP-FRB-B	wo	64.55	ana_telo	30	148629979276997
C3GFP-FRB-B	wo	92.1	ana_telo	30	21206539258577
C3GFP-FRB-B	wo	72.31	ana_telo	33	166497812571955
C3GFP-FRB-B	wo	92.28	ana_telo	33	212479852636426
C3GFP-FRB-B	wo	74.81	ana_telo	36	172254202164403
C3GFP-FRB-B	wo	101.37	ana_telo	36	233410085194566
C3GFP-FRB-B	wo	74.23	ana_telo	39	170918719778955
C3GFP-FRB-B	wo	93.69	ana_telo	39	215726456366567
C3GFP-FRB-B	wo	84.78	ana_telo	42	195210683859084
C3GFP-FRB-B	wo	110.82	ana_telo	42	255169237854018
C3GFP-FRB-B	wo	89.51	ana_telo	45	206101772967995
C3GFP-FRB-B	wo	116.07	ana_telo	45	267257655998158
C3GFP-FRB-B	wo	93.93	ana_telo	48	216279069767442
C3GFP-FRB-B	wo	118.84	ana_telo	48	27363573566659
C3GFP-FRB-B	wo	97.3	ana_telo	51	224038682938061
C3GFP-FRB-B	wo	121.71	ana_telo	51	28024407091872
C3GFP-FRB-B	wo	102.98	ana_telo	54	237117200092102
C3GFP-FRB-B	wo	128.28	ana_telo	54	295371862767672
C3GFP-FRB-B	wo	105.77	ana_telo	57	243541330877274
C3GFP-FRB-B	wo	140.58	ana_telo	57	323693299562514
C3GFP-FRB-B	w	76.8	meta	-6	179481187193269
C3GFP-FRB-B	w	118.46	early_ana	-3	276840383267118
C3GFP-FRB-B	w	42.79	ana_telo	0	1
C3GFP-FRB-B	w	47.78	ana_telo	0	111661603178313
C3GFP-FRB-B	w	40.16	ana_telo	3	0.938537041364805
C3GFP-FRB-B	w	40.46	ana_telo	3	0.945548025239542
C3GFP-FRB-B	w	40.5	ana_telo	6	0.946482823089507
C3GFP-FRB-B	w	35.75	ana_telo	6	0.83547557840617
C3GFP-FRB-B	w	45.82	ana_telo	9	107081093713484
C3GFP-FRB-B	w	43.74	ana_telo	9	102220144893667
C3GFP-FRB-B	w	51.41	ana_telo	12	120144893666745
C3GFP-FRB-B	w	50.62	ana_telo	12	118298667913064
C3GFP-FRB-B	w	59.56	ana_telo	15	13919139985978
C3GFP-FRB-B	w	58.41	ana_telo	15	136503856041131
C3GFP-FRB-B	w	61.82	ana_telo	18	144473007712082
C3GFP-FRB-B	w	63.33	ana_telo	18	1480018695957
C3GFP-FRB-B	w	61.43	ana_telo	21	143561579808366
C3GFP-FRB-B	w	68.41	ana_telo	21	159873802290255
C3GFP-FRB-B	w	65.73	ana_telo	24	15361065669549
C3GFP-FRB-B	w	73.65	ana_telo	24	172119654124796
C3GFP-FRB-B	w	62.57	ana_telo	27	146225753680767
C3GFP-FRB-B	w	82.48	ana_telo	27	192755316662772
C3GFP-FRB-B	w	63.9	ana_telo	30	1493339565319
C3GFP-FRB-B	w	84.17	ana_telo	30	196704837578874
C3GFP-FRB-B	w	70.37	ana_telo	33	164454311755083
C3GFP-FRB-B	w	92.75	ana_telo	33	216756251460622
C3GFP-FRB-B	w	72.26	ana_telo	36	168871231596167
C3GFP-FRB-B	w	92.38	ana_telo	36	215891563449404
C3GFP-FRB-B	w	71.09	ana_telo	39	16613694788502
C3GFP-FRB-B	w	98.12	ana_telo	39	229305912596401
C3GFP-FRB-B	w	79.68	ana_telo	42	186211731713017
C3GFP-FRB-B	w	106.48	ana_telo	42	248843187660668
C3GFP-FRB-B	w	82.15	ana_telo	45	191984108436551
C3GFP-FRB-B	w	105.09	ana_telo	45	24559476513204
C3GFP-FRB-B	wo	124.97	meta	-36	313286537979443
C3GFP-FRB-B	wo	NA	meta	-33	NA
C3GFP-FRB-B	wo	NA	meta	-33	NA
C3GFP-FRB-B	wo	92.16	meta	-30	231035347204813
C3GFP-FRB-B	wo	84.63	meta	-27	21215843569817
C3GFP-FRB-B	wo	76.68	meta	-24	192228628729005
C3GFP-FRB-B	wo	76.01	meta	-21	190549009776886
C3GFP-FRB-B	wo	70.16	meta	-18	175883680120331
C3GFP-FRB-B	wo	68.04	meta	-15	170569064928554
C3GFP-FRB-B	wo	67.64	meta	-12	169566307345199
C3GFP-FRB-B	wo	67.6	meta	-9	169466031586864
C3GFP-FRB-B	wo	73.69	early_ana	-6	184733015793432
C3GFP-FRB-B	wo	98.63	early_ana	-3	247254951115568
C3GFP-FRB-B	wo	39.89	ana_telo	0	1
C3GFP-FRB-B	wo	31.59	ana_telo	0	0.791927801453998
C3GFP-FRB-B	wo	29.84	ana_telo	3	0.748057157182251
C3GFP-FRB-B	wo	29.57	ana_telo	3	0.74128854349461
C3GFP-FRB-B	wo	35.14	ana_telo	6	0.880922536976686
C3GFP-FRB-B	wo	35.82	ana_telo	6	0.897969415893708
C3GFP-FRB-B	wo	42.82	ana_telo	9	10734519929807
C3GFP-FRB-B	wo	45.77	ana_telo	9	114740536475307
C3GFP-FRB-B	wo	43.27	ana_telo	12	108473301579343
C3GFP-FRB-B	wo	43.13	ana_telo	12	108122336425169
C3GFP-FRB-B	wo	48.26	ana_telo	15	120982702431687
C3GFP-FRB-B	wo	43.98	ana_telo	15	110253196289797
C3GFP-FRB-B	wo	51.53	ana_telo	18	129180245675608
C3GFP-FRB-B	wo	47.24	ana_telo	18	118425670594134
C3GFP-FRB-B	wo	53.07	ana_telo	21	133040862371522
C3GFP-FRB-B	wo	48.42	ana_telo	21	121383805465029
C3GFP-FRB-B	wo	51.69	ana_telo	24	12958134870895
C3GFP-FRB-B	wo	50.69	ana_telo	24	127074454750564
C3GFP-FRB-B	wo	58.27	ana_telo	27	146076710955127
C3GFP-FRB-B	wo	62.44	ana_telo	27	156530458761594
C3GFP-FRB-B	wo	71.04	meta	-30	208511887290872
C3GFP-FRB-B	wo	63.34	meta	-27	185911358966833
C3GFP-FRB-B	wo	66.53	meta	-24	195274434986792
C3GFP-FRB-B	wo	67.12	meta	-21	197006163780452
C3GFP-FRB-B	wo	71.19	meta	-18	208952157323158
C3GFP-FRB-B	wo	62.5	meta	-15	183445846786029
C3GFP-FRB-B	wo	62.34	meta	-12	182976225418257
C3GFP-FRB-B	wo	57.02	meta	-9	16736131493983
C3GFP-FRB-B	wo	53.45	meta	-6	156882888171412
C3GFP-FRB-B	wo	89.2	early_ana	-3	26181391253302
C3GFP-FRB-B	wo	37.02	ana_telo	0	108658643968301
C3GFP-FRB-B	wo	34.07	ana_telo	0	1
C3GFP-FRB-B	wo	34.19	ana_telo	3	100352216025829
C3GFP-FRB-B	wo	33.54	ana_telo	3	0.984443792192545
C3GFP-FRB-B	wo	35.15	ana_telo	6	103169944232463
C3GFP-FRB-B	wo	35.45	ana_telo	6	104050484297036
C3GFP-FRB-B	wo	38.13	ana_telo	9	11191664220722
C3GFP-FRB-B	wo	43.18	ana_telo	9	126739066627532
C3GFP-FRB-B	wo	49.43	ana_telo	12	145083651306134
C3GFP-FRB-B	wo	38.46	ana_telo	12	112885236278251
C3GFP-FRB-B	wo	50.73	ana_telo	15	148899324919284
C3GFP-FRB-B	wo	41.1	ana_telo	15	120633988846493
C3GFP-FRB-B	wo	51.15	ana_telo	18	150132081009686
C3GFP-FRB-B	wo	38.98	ana_telo	18	11441150572351
C3GFP-FRB-B	wo	45.81	ana_telo	21	134458467860288
C3GFP-FRB-B	wo	43.25	ana_telo	21	126944525975932
C3GFP-FRB-B	wo	47.63	ana_telo	24	139800410918697
C3GFP-FRB-B	wo	43.03	ana_telo	24	126298796595245
C3GFP-FRB-B	wo	45.62	ana_telo	27	133900792486058
C3GFP-FRB-B	wo	46.05	ana_telo	27	135162899911946
C3GFP-FRB-B	wo	52.68	ana_telo	30	154622835339008
C3GFP-FRB-B	wo	55.21	ana_telo	30	162048723216906
C3GFP-FRB-B	wo	57.61	ana_telo	33	16909304373349
C3GFP-FRB-B	wo	57.12	ana_telo	33	167654828294687
C3GFP-FRB-B	w	110.31	meta	-39	302219178082192
C3GFP-FRB-B	w	96.4	meta	-36	264109589041096
C3GFP-FRB-B	w	79.9	meta	-33	218904109589041
C3GFP-FRB-B	w	97.8	meta	-30	267945205479452
C3GFP-FRB-B	w	71.8	meta	-27	196712328767123
C3GFP-FRB-B	w	77.47	meta	-24	212246575342466
C3GFP-FRB-B	w	78.35	meta	-21	214657534246575
C3GFP-FRB-B	w	64.64	meta	-18	177095890410959
C3GFP-FRB-B	w	64.74	meta	-15	177369863013699
C3GFP-FRB-B	w	74.33	meta	-12	203643835616438
C3GFP-FRB-B	w	72.31	meta	-9	198109589041096
C3GFP-FRB-B	w	71.7	meta	-6	196438356164384
C3GFP-FRB-B	w	93.55	early_ana	-3	256301369863014
C3GFP-FRB-B	w	36.5	ana_telo	0	1
C3GFP-FRB-B	w	36.24	ana_telo	0	0.992876712328767
C3GFP-FRB-B	w	40.27	ana_telo	3	110328767123288
C3GFP-FRB-B	w	41.28	ana_telo	3	113095890410959
C3GFP-FRB-B	w	32.16	ana_telo	6	0.881095890410959
C3GFP-FRB-B	w	29.39	ana_telo	6	0.805205479452055
C3GFP-FRB-B	w	37.85	ana_telo	9	103698630136986
C3GFP-FRB-B	w	34.96	ana_telo	9	0.957808219178082
C3GFP-FRB-B	w	40.21	ana_telo	12	110164383561644
C3GFP-FRB-B	w	36.35	ana_telo	12	0.995890410958904
C3GFP-FRB-B	w	48.45	ana_telo	15	132739726027397
C3GFP-FRB-B	w	47.69	ana_telo	15	130657534246575
C3GFP-FRB-B	w	57.55	ana_telo	18	157671232876712
C3GFP-FRB-B	w	53.52	ana_telo	18	146630136986301
C3GFP-FRB-B	w	62.13	ana_telo	21	170219178082192
C3GFP-FRB-B	w	56.13	ana_telo	21	153780821917808
C3GFP-FRB-B	w	59.79	ana_telo	24	163808219178082
C3GFP-FRB-B	w	56.36	ana_telo	24	15441095890411
C3GFP-FRB-B	w	63.05	ana_telo	27	172739726027397
C3GFP-FRB-B	w	61.97	ana_telo	27	169780821917808
C3GFP-FRB-B	w	58.36	ana_telo	30	159890410958904
C3GFP-FRB-B	w	65	ana_telo	30	178082191780822
C3GFP-FRB-B	w	123.61	meta	-39	289010989010989
C3GFP-FRB-B	w	118.93	meta	-36	278068739770867
C3GFP-FRB-B	w	101.71	meta	-33	237806873977087
C3GFP-FRB-B	w	98.58	meta	-30	230488660275894
C3GFP-FRB-B	w	107.64	meta	-27	251671732522796
C3GFP-FRB-B	w	88	meta	-24	205751695113397
C3GFP-FRB-B	w	90.3	meta	-21	211129296235679
C3GFP-FRB-B	w	86.76	meta	-18	202852466682254
C3GFP-FRB-B	w	77.74	meta	-15	181762917933131
C3GFP-FRB-B	w	81.12	meta	-12	189665653495441
C3GFP-FRB-B	w	76.04	meta	-9	177788169277531
C3GFP-FRB-B	w	69.93	meta	-6	163502454991817
C3GFP-FRB-B	w	96.54	early_ana	-3	225718961889175
C3GFP-FRB-B	w	42.77	ana_telo	0	1
C3GFP-FRB-B	w	33.39	ana_telo	0	0.780687397708674
C3GFP-FRB-B	w	44.84	ana_telo	3	104839841010054
C3GFP-FRB-B	w	32.34	ana_telo	3	0.756137479541735
C3GFP-FRB-B	w	41.64	ana_telo	6	0.973579611877484
C3GFP-FRB-B	w	33.77	ana_telo	6	0.789572129997662
C3GFP-FRB-B	w	48.82	ana_telo	9	114145429039046
C3GFP-FRB-B	w	39.71	ana_telo	9	0.928454524199205
C3GFP-FRB-B	w	36.8	ana_telo	12	0.860416179565116
C3GFP-FRB-B	w	39.75	ana_telo	12	0.929389759176993
C3GFP-FRB-B	w	55.43	ana_telo	15	129600187046996
C3GFP-FRB-B	w	47.78	ana_telo	15	111713818096797
C3GFP-FRB-B	w	55.51	ana_telo	18	129787234042553
C3GFP-FRB-B	w	54.81	ana_telo	18	128150572831424
C3GFP-FRB-B	w	60.84	ana_telo	21	142249240121581
C3GFP-FRB-B	w	60.11	ana_telo	21	140542436287117
C3GFP-FRB-B	w	62.81	ana_telo	24	146855272387187
C3GFP-FRB-B	w	64.88	ana_telo	24	151695113397241
C3GFP-FRB-B	w	64.69	ana_telo	27	151250876782792
C3GFP-FRB-B	w	70.17	ana_telo	27	16406359597849
C3GFP-FRB-B	w	68.71	ana_telo	30	160649988309563
C3GFP-FRB-B	w	74.94	ana_telo	30	175216273088613
C3GFP-FRB-B	w	77.64	meta	-27	16456125476897
C3GFP-FRB-B	w	84.98	meta	-24	180118694362018
C3GFP-FRB-B	w	76.02	meta	-21	161127596439169
C3GFP-FRB-B	w	73.57	meta	-18	15593471810089
C3GFP-FRB-B	w	68.04	meta	-15	144213649851632
C3GFP-FRB-B	w	73.55	meta	-12	155892327257312
C3GFP-FRB-B	w	70.66	meta	-9	149766850360322
C3GFP-FRB-B	w	66.39	meta	-6	140716405256465
C3GFP-FRB-B	w	115.27	early_ana	-3	244319626960577
C3GFP-FRB-B	w	45.71	ana_telo	0	0.968842729970326
C3GFP-FRB-B	w	47.18	ana_telo	0	1
C3GFP-FRB-B	w	43.42	ana_telo	3	0.92030521407376
C3GFP-FRB-B	w	42.12	ana_telo	3	0.892751165748198
C3GFP-FRB-B	w	43.81	ana_telo	6	0.928571428571429
C3GFP-FRB-B	w	40.9	ana_telo	6	0.866892751165748
C3GFP-FRB-B	w	44.7	ana_telo	9	0.947435353963544
C3GFP-FRB-B	w	45.9	ana_telo	9	0.972869860110216
C3GFP-FRB-B	w	49	ana_telo	12	103857566765579
C3GFP-FRB-B	w	42.57	ana_telo	12	0.902289105553201
C3GFP-FRB-B	w	53.99	ana_telo	15	114434082238237
C3GFP-FRB-B	w	45.56	ana_telo	15	0.965663416701992
C3GFP-FRB-B	w	47.97	ana_telo	18	101674438321323
C3GFP-FRB-B	w	40.83	ana_telo	18	0.865409071640526
C3GFP-FRB-B	w	58.1	ana_telo	21	123145400593472
C3GFP-FRB-B	w	56.14	ana_telo	21	118991097922849
C3GFP-FRB-B	w	58.39	ana_telo	24	12376006782535
C3GFP-FRB-B	w	62.93	ana_telo	24	133382789317507
C3GFP-FRB-B	w	62.54	ana_telo	27	132556167867741
C3GFP-FRB-B	w	68.25	ana_telo	27	144658753709199
C3GFP-FRB-B	w	72.6	ana_telo	30	153878762187368
C3GFP-FRB-B	w	78.28	ana_telo	30	165917761763459
C3GFP-FRB-B	w	81.7	ana_telo	33	173166596015261
C3GFP-FRB-B	w	86.89	ana_telo	36	184167019923696
C3GFP-FRB-B	w	88.99	ana_telo	36	188618058499364
C3GFP-FRB-B	w	91.44	ana_telo	39	193810936837643
C3GFP-FRB-B	w	96.34	ana_telo	42	204196693514201
C3GFP-FRB-B	w	95.89	ana_telo	42	203242899533701
C3GFP-FRB-B	wo	66.49	meta	-27	166141929035482
C3GFP-FRB-B	wo	65.29	meta	-24	163143428285857
C3GFP-FRB-B	wo	64.78	meta	-21	161869065467266
C3GFP-FRB-B	wo	62.9	meta	-18	157171414292854
C3GFP-FRB-B	wo	67.83	meta	-15	169490254872564
C3GFP-FRB-B	wo	63.33	meta	-12	158245877061469
C3GFP-FRB-B	wo	70.98	meta	-9	17736131934033
C3GFP-FRB-B	wo	63.83	meta	-6	159495252373813
C3GFP-FRB-B	wo	88.89	early_ana	-3	222113943028486
C3GFP-FRB-B	wo	40.02	ana_telo	0	1
C3GFP-FRB-B	wo	49.29	ana_telo	0	123163418290855
C3GFP-FRB-B	wo	33.4	ana_telo	3	0.834582708645677
C3GFP-FRB-B	wo	42.43	ana_telo	3	106021989005497
C3GFP-FRB-B	wo	30.49	ana_telo	6	0.761869065467266
C3GFP-FRB-B	wo	38.94	ana_telo	6	0.973013493253373
C3GFP-FRB-B	wo	47.73	ana_telo	9	119265367316342
C3GFP-FRB-B	wo	50.06	ana_telo	9	125087456271864
C3GFP-FRB-B	wo	48.78	ana_telo	12	121889055472264
C3GFP-FRB-B	wo	57.32	ana_telo	12	143228385807096
C3GFP-FRB-B	wo	56.56	ana_telo	15	141329335332334
C3GFP-FRB-B	wo	60.97	ana_telo	15	152348825587206
C3GFP-FRB-B	wo	66.4	ana_telo	18	16591704147926
C3GFP-FRB-B	wo	64.06	ana_telo	18	160069965017491
C3GFP-FRB-B	wo	78.63	ana_telo	21	19647676161919
C3GFP-FRB-B	wo	67.63	ana_telo	21	168990504747626
C3GFP-FRB-B	wo	75.34	ana_telo	24	188255872063968
C3GFP-FRB-B	wo	72	ana_telo	24	179910044977511
C3GFP-FRB-B	wo	97.46	ana_telo	27	243528235882059
C3GFP-FRB-B	wo	73.56	ana_telo	27	183808095952024
C3GFP-FRB-B	wo	96.63	ana_telo	30	241454272863568
C3GFP-FRB-B	wo	79.91	ana_telo	30	199675162418791
C3GFP-FRB-B	wo	109.33	ana_telo	33	273188405797101
C3GFP-FRB-B	wo	80.48	ana_telo	33	201099450274863
C3GFP-FRB-B	wo	115.3	ana_telo	36	288105947026487
C3GFP-FRB-B	wo	82.01	ana_telo	36	204922538730635
C3GFP-FRB-B	wo	114.89	ana_telo	39	287081459270365
C3GFP-FRB-B	wo	86.64	ana_telo	39	216491754122939
C3GFP-FRB-B	wo	126.25	ana_telo	42	315467266366817
C3GFP-FRB-B	wo	105.3	ana_telo	42	26311844077961
C3GFP-FRB-B	wo	129.2	ana_telo	45	322838580709645
C3GFP-FRB-B	wo	106.38	ana_telo	45	265817091454273
C3GFP-FRB-B	w	81.43	meta	-21	197214821990797
C3GFP-FRB-B	w	87.45	meta	-18	211794623395495
C3GFP-FRB-B	w	73.38	meta	-15	177718575926374
C3GFP-FRB-B	w	72.1	meta	-12	174618551707435
C3GFP-FRB-B	w	74.42	meta	-9	180237345604263
C3GFP-FRB-B	w	77.71	meta	-6	188205376604505
C3GFP-FRB-B	w	118.32	early_ana	-3	286558488738193
C3GFP-FRB-B	w	41.29	ana_telo	0	1
C3GFP-FRB-B	w	40.02	ana_telo	0	0.969241947202713
C3GFP-FRB-B	w	41.66	ana_telo	3	100896100750787
C3GFP-FRB-B	w	38.01	ana_telo	3	0.920561879389683
C3GFP-FRB-B	w	44.66	ana_telo	6	108161782513926
C3GFP-FRB-B	w	40.64	ana_telo	6	0.984257689513199
C3GFP-FRB-B	w	47.19	ana_telo	9	114289174134173
C3GFP-FRB-B	w	41.43	ana_telo	9	100339065148946
C3GFP-FRB-B	w	43.15	ana_telo	12	104504722693146
C3GFP-FRB-B	w	44.38	ana_telo	12	107483652216033
C3GFP-FRB-B	w	52.04	ana_telo	15	126035359651247
C3GFP-FRB-B	w	49.71	ana_telo	15	120392346815209
C3GFP-FRB-B	w	52.68	ana_telo	18	127585371760717
C3GFP-FRB-B	w	52.39	ana_telo	18	126883022523613
C3GFP-FRB-B	w	57.23	ana_telo	21	138604989101477
C3GFP-FRB-B	w	62.74	ana_telo	21	151949624606442
C3GFP-FRB-B	w	53.58	ana_telo	24	129765076289659
C3GFP-FRB-B	w	60.91	ana_telo	24	147517558730928
C3GFP-FRB-B	w	54.93	ana_telo	27	133034633083071
C3GFP-FRB-B	w	64.09	ana_telo	27	155219181399855
C3GFP-FRB-B	w	61.97	ana_telo	30	150084766287237
C3GFP-FRB-B	w	71.04	ana_telo	30	172051344151126
C3GFP-FRB-B	w	68.27	ana_telo	33	165342697989828
C3GFP-FRB-B	w	83.3	ana_telo	33	201743763623153
C3GFP-FRB-B	w	68.26	ana_telo	36	165318479050618
C3GFP-FRB-B	w	83.85	ana_telo	36	203075805279729
C3GFP-FRB-B	w	69.94	ana_telo	39	169387260837975
C3GFP-FRB-B	w	91.34	ana_telo	39	221215790748365
C3GFP-FRB-B	w	104.24	meta	-51	337346278317152
C3GFP-FRB-B	w	98.75	meta	-48	31957928802589
C3GFP-FRB-B	w	50.6	meta	-45	163754045307443
C3GFP-FRB-B	w	30.75	meta	-42	0.995145631067961
C3GFP-FRB-B	w	22.79	meta	-42	0.737540453074434
C3GFP-FRB-B	w	60.04	meta	-39	194304207119741
C3GFP-FRB-B	w	57.96	meta	-36	187572815533981
C3GFP-FRB-B	w	58.17	meta	-33	188252427184466
C3GFP-FRB-B	w	60.91	meta	-30	197119741100324
C3GFP-FRB-B	w	53.64	meta	-27	173592233009709
C3GFP-FRB-B	w	54.93	meta	-24	177766990291262
C3GFP-FRB-B	w	53.31	meta	-21	17252427184466
C3GFP-FRB-B	w	54.93	meta	-18	177766990291262
C3GFP-FRB-B	w	46.87	meta	-15	15168284789644
C3GFP-FRB-B	w	37.1	meta	-12	120064724919094
C3GFP-FRB-B	w	51.36	meta	-9	16621359223301
C3GFP-FRB-B	w	54.06	meta	-6	17495145631068
C3GFP-FRB-B	w	78.48	early_ana	-3	253980582524272
C3GFP-FRB-B	w	29.13	ana_telo	0	0.942718446601942
C3GFP-FRB-B	w	45930	ana_telo	0	1
C3GFP-FRB-B	w	26.95	ana_telo	3	0.872168284789644
C3GFP-FRB-B	w	33.44	ana_telo	3	108220064724919
C3GFP-FRB-B	w	31.59	ana_telo	6	102233009708738
C3GFP-FRB-B	w	33.3	ana_telo	6	107766990291262
C3GFP-FRB-B	w	28.47	ana_telo	9	0.921359223300971
C3GFP-FRB-B	w	31.88	ana_telo	9	103171521035599
C3GFP-FRB-B	wo	48.72	meta	-33	119382504288165
C3GFP-FRB-B	wo	52.69	meta	-30	12911051212938
C3GFP-FRB-B	wo	49.06	meta	-27	120215633423181
C3GFP-FRB-B	wo	60.23	meta	-24	147586375888263
C3GFP-FRB-B	wo	58.57	meta	-21	143518745405538
C3GFP-FRB-B	wo	49.84	meta	-18	122126929674099
C3GFP-FRB-B	wo	56.93	meta	-15	13950012251899
C3GFP-FRB-B	wo	44.03	meta	-12	107890222984563
C3GFP-FRB-B	wo	62.77	meta	-9	153810340602793
C3GFP-FRB-B	wo	45.15	early_ana	-6	110634648370497
C3GFP-FRB-B	wo	92.48	early_ana	-3	226611124724332
C3GFP-FRB-B	wo	40.81	ana_telo	0	1
C3GFP-FRB-B	wo	40.65	ana_telo	0	0.996079392305807
C3GFP-FRB-B	wo	38.11	ana_telo	3	0.9338397451605
C3GFP-FRB-B	wo	39.57	ana_telo	3	0.969615290370007
C3GFP-FRB-B	wo	37.94	ana_telo	6	0.92967409948542
C3GFP-FRB-B	wo	41.78	ana_telo	6	102376868414604
C3GFP-FRB-B	wo	42.29	ana_telo	9	103626562117128
C3GFP-FRB-B	wo	44.1	ana_telo	9	108061749571184
C3GFP-FRB-B	wo	41.21	ana_telo	12	100980151923548
C3GFP-FRB-B	wo	50.62	ana_telo	12	124038225925018
C3GFP-FRB-B	wo	51.18	ana_telo	15	125410438617986
C3GFP-FRB-B	wo	52.66	ana_telo	15	129037000735114
C3GFP-FRB-B	wo	55.36	ana_telo	18	135653026219064
C3GFP-FRB-B	wo	53.13	ana_telo	18	130188679245283
C3GFP-FRB-B	wo	59.05	ana_telo	21	144694927713796
C3GFP-FRB-B	wo	57.86	ana_telo	21	14177897574124
C3GFP-FRB-B	wo	61.39	ana_telo	24	150428816466552
C3GFP-FRB-B	wo	60.59	ana_telo	24	148468512619456
C3GFP-FRB-B	wo	66.05	ana_telo	27	161847586375888
C3GFP-FRB-B	wo	61.05	ana_telo	27	149595687331536
C3GFP-FRB-B	wo	65.92	ana_telo	30	161529037000735
C3GFP-FRB-B	wo	65.29	ana_telo	30	159985297721147
C3GFP-FRB-B	wo	67.75	ana_telo	33	166013232050968
C3GFP-FRB-B	wo	73.57	ana_telo	33	180274442538593
C3GFP-FRB-B	wo	69.61	ana_telo	36	170570938495467
C3GFP-FRB-B	wo	78.88	ana_telo	36	193285959323695
C3GFP-FRB-G1	wo	79.6	meta	-30	233021077283372
C3GFP-FRB-G1	wo	69.27	meta	-27	202781030444965
C3GFP-FRB-G1	wo	67.6	meta	-24	197892271662763
C3GFP-FRB-G1	wo	61.97	meta	-21	181411007025761
C3GFP-FRB-G1	wo	59.81	meta	-18	175087822014052
C3GFP-FRB-G1	wo	63.6	meta	-15	186182669789227
C3GFP-FRB-G1	wo	61.02	meta	-12	178629976580796
C3GFP-FRB-G1	wo	58.79	meta	-9	1721018735363
C3GFP-FRB-G1	wo	62.56	meta	-6	183138173302108
C3GFP-FRB-G1	wo	78.9	early_ana	-3	230971896955504
C3GFP-FRB-G1	wo	34.16	ana_telo	0	1
C3GFP-FRB-G1	wo	27.47	ana_telo	0	0.804156908665105
C3GFP-FRB-G1	wo	34.87	ana_telo	3	102078454332553
C3GFP-FRB-G1	wo	32.91	ana_telo	3	0.963407494145199
C3GFP-FRB-G1	wo	35.89	ana_telo	6	105064402810304
C3GFP-FRB-G1	wo	31.91	ana_telo	6	0.934133489461358
C3GFP-FRB-G1	wo	37.44	ana_telo	9	1096018735363
C3GFP-FRB-G1	wo	33.34	ana_telo	9	0.975995316159251
C3GFP-FRB-G1	wo	32.74	ana_telo	12	0.958430913348946
C3GFP-FRB-G1	wo	27.85	ana_telo	12	0.815281030444965
C3GFP-FRB-G1	wo	38.75	ana_telo	15	113436768149883
C3GFP-FRB-G1	wo	37.49	ana_telo	15	109748243559719
C3GFP-FRB-G1	wo	37.45	ana_telo	18	109631147540984
C3GFP-FRB-G1	wo	34.97	ana_telo	18	102371194379391
C3GFP-FRB-G1	wo	43.71	ana_telo	21	127956674473068
C3GFP-FRB-G1	wo	42.89	ana_telo	21	125556206088993
C3GFP-FRB-G1	wo	46.2	ana_telo	24	135245901639344
C3GFP-FRB-G1	wo	37.72	ana_telo	24	110421545667447
C3GFP-FRB-G1	wo	47.26	ana_telo	27	138348946135831
C3GFP-FRB-G1	wo	39.12	ana_telo	27	114519906323185
C3GFP-FRB-G1	wo	45.61	ana_telo	30	133518735362998
C3GFP-FRB-G1	wo	31.58	ana_telo	30	0.924473067915691
C3GFP-FRB-G1	w	85.03	meta	-21	162425978987584
C3GFP-FRB-G1	w	90.62	meta	-18	173104106972302
C3GFP-FRB-G1	w	84.07	meta	-15	160592168099331
C3GFP-FRB-G1	w	85.18	meta	-12	162712511938873
C3GFP-FRB-G1	w	80.89	meta	-9	154517669531996
C3GFP-FRB-G1	w	62.88	meta	-6	120114613180516
C3GFP-FRB-G1	w	98.42	early_ana	-3	188003820439351
C3GFP-FRB-G1	w	52.35	ana_telo	0	1
C3GFP-FRB-G1	w	48.12	ana_telo	0	0.91919770773639
C3GFP-FRB-G1	w	42.82	ana_telo	3	0.817956064947469
C3GFP-FRB-G1	w	41.08	ana_telo	3	0.784718242597899
C3GFP-FRB-G1	w	44.47	ana_telo	6	0.849474689589303
C3GFP-FRB-G1	w	42.5	ana_telo	6	0.811843361986628
C3GFP-FRB-G1	w	47.77	ana_telo	9	0.91251193887297
C3GFP-FRB-G1	w	46.08	ana_telo	9	0.880229226361032
C3GFP-FRB-G1	w	51.82	ana_telo	12	0.989875835721108
C3GFP-FRB-G1	w	47.83	ana_telo	12	0.913658070678128
C3GFP-FRB-G1	w	56.31	ana_telo	15	10756446991404
C3GFP-FRB-G1	w	48.42	ana_telo	15	0.924928366762178
C3GFP-FRB-G1	w	56.86	ana_telo	18	108615090735435
C3GFP-FRB-G1	w	57.38	ana_telo	18	109608404966571
C3GFP-FRB-G1	w	66.24	ana_telo	21	126532951289398
C3GFP-FRB-G1	w	54.71	ana_telo	21	10450811843362
C3GFP-FRB-G1	w	69.35	ana_telo	24	132473734479465
C3GFP-FRB-G1	w	60.95	ana_telo	24	116427889207259
C3GFP-FRB-G1	w	59.84	ana_telo	27	114307545367717
C3GFP-FRB-G1	w	62.59	ana_telo	27	11956064947469
C3GFP-FRB-G1	w	79.67	ana_telo	30	152187201528176
C3GFP-FRB-G1	w	64.19	ana_telo	30	12261700095511
C3GFP-FRB-G1	w	83.55	ana_telo	33	159598853868195
C3GFP-FRB-G1	w	72.77	ana_telo	33	139006685768863
C3GFP-FRB-G1	w	85.12	ana_telo	36	162597898758357
C3GFP-FRB-G1	w	78.63	ana_telo	36	150200573065903
C3GFP-FRB-G1	w	94.5	ana_telo	39	180515759312321
C3GFP-FRB-G1	w	84.09	ana_telo	39	160630372492837
C3GFP-FRB-G1	w	100.51	ana_telo	42	191996179560649
C3GFP-FRB-G1	w	90.18	ana_telo	42	172263610315186
C3GFP-FRB-G1	w	115.41	ana_telo	45	220458452722063
C3GFP-FRB-G1	w	98.59	ana_telo	45	188328557784145
C3GFP-FRB-G1	w	118.9	ana_telo	48	22712511938873
C3GFP-FRB-G1	w	104.62	ana_telo	48	199847182425979
C3GFP-FRB-G1	w	114.98	ana_telo	51	2196370582617
C3GFP-FRB-G1	w	114.03	ana_telo	51	217822349570201
C3GFP-FRB-G1	w	131.42	ana_telo	54	251041069723018
C3GFP-FRB-G1	w	126.2	ana_telo	54	241069723018147
C3GFP-FRB-G1	w	136.38	ana_telo	57	260515759312321
C3GFP-FRB-G1	w	133.13	ana_telo	57	254307545367717
C3GFP-FRB-G1	w	90.29	meta	-54	222993331686836
C3GFP-FRB-G1	w	81.65	meta	-51	201654729562855
C3GFP-FRB-G1	w	84.41	meta	-48	208471227463571
C3GFP-FRB-G1	w	95.87	meta	-45	236774512225241
C3GFP-FRB-G1	w	79.34	meta	-42	195949617189429
C3GFP-FRB-G1	w	76.05	meta	-39	187824154112126
C3GFP-FRB-G1	w	73.58	meta	-36	181723882440109
C3GFP-FRB-G1	w	73.53	meta	-33	181600395159299
C3GFP-FRB-G1	w	67.2	meta	-30	165966905408743
C3GFP-FRB-G1	w	62.45	meta	-27	154235613731786
C3GFP-FRB-G1	w	56.74	meta	-24	140133366263275
C3GFP-FRB-G1	w	68.75	meta	-21	169795011113855
C3GFP-FRB-G1	w	54.9	meta	-18	135589034329464
C3GFP-FRB-G1	w	67.68	meta	-15	16715238330452
C3GFP-FRB-G1	w	53.92	meta	-12	133168683625587
C3GFP-FRB-G1	w	61.87	meta	-9	152803161274389
C3GFP-FRB-G1	w	65.51	early_ana	-6	161793035317362
C3GFP-FRB-G1	w	102.37	early_ana	-3	252827858730551
C3GFP-FRB-G1	w	40.49	ana_telo	0	1
C3GFP-FRB-G1	w	35.98	ana_telo	0	0.888614472709311
C3GFP-FRB-G1	w	49.3	ana_telo	3	121758458878735
C3GFP-FRB-G1	w	36.53	ana_telo	3	0.902198073598419
C3GFP-FRB-G1	w	46.16	ana_telo	6	114003457643863
C3GFP-FRB-G1	w	35.36	ana_telo	6	0.873302049888861
C3GFP-FRB-G1	w	39.89	ana_telo	9	0.985181526302791
C3GFP-FRB-G1	w	34.43	ana_telo	9	0.850333415658187
C3GFP-FRB-G1	w	38.07	ana_telo	12	0.940232156087923
C3GFP-FRB-G1	w	36.99	ana_telo	12	0.913558903432946
C3GFP-FRB-G1	w	41.65	ana_telo	15	102864904914794
C3GFP-FRB-G1	w	34.77	ana_telo	15	0.858730550753272
C3GFP-FRB-G1	w	53.44	ana_telo	18	13198320572981
C3GFP-FRB-G1	w	39.65	ana_telo	18	0.979254136823907
C3GFP-FRB-G1	w	58.99	ana_telo	21	145690293899728
C3GFP-FRB-G1	w	43.65	ana_telo	21	107804396147197
C3GFP-FRB-G1	w	59.56	ana_telo	24	147098048900963
C3GFP-FRB-G1	w	58.99	ana_telo	24	145690293899728
C3GFP-FRB-G1	w	114.11	meta	-63	254425863991081
C3GFP-FRB-G1	w	101	meta	-60	225195094760312
C3GFP-FRB-G1	w	78.45	meta	-57	174916387959866
C3GFP-FRB-G1	w	87.77	meta	-54	195696767001115
C3GFP-FRB-G1	w	89.58	meta	-51	199732441471572
C3GFP-FRB-G1	w	89.25	meta	-48	198996655518395
C3GFP-FRB-G1	w	80.53	meta	-45	179554069119287
C3GFP-FRB-G1	w	82.64	meta	-42	184258639910814
C3GFP-FRB-G1	w	72.13	meta	-39	16082497212932
C3GFP-FRB-G1	w	82.11	meta	-36	183076923076923
C3GFP-FRB-G1	w	87.26	meta	-33	194559643255295
C3GFP-FRB-G1	w	66.53	meta	-30	148338907469342
C3GFP-FRB-G1	w	76	meta	-27	169453734671126
C3GFP-FRB-G1	w	71.55	meta	-24	159531772575251
C3GFP-FRB-G1	w	67.91	meta	-21	151415830546265
C3GFP-FRB-G1	w	66	meta	-18	147157190635451
C3GFP-FRB-G1	w	64.39	meta	-15	143567447045708
C3GFP-FRB-G1	w	66.98	meta	-12	149342251950948
C3GFP-FRB-G1	w	66.83	meta	-9	149007803790412
C3GFP-FRB-G1	w	64.72	meta	-6	144303232998885
C3GFP-FRB-G1	w	79.54	early_ana	-3	177346711259755
C3GFP-FRB-G1	w	44.85	ana_telo	0	1
C3GFP-FRB-G1	w	30.95	ana_telo	0	0.690078037904125
C3GFP-FRB-G1	w	41.36	ana_telo	3	0.922185061315496
C3GFP-FRB-G1	w	26.24	ana_telo	3	0.585061315496098
C3GFP-FRB-G1	w	40.09	ana_telo	6	0.89386845039019
C3GFP-FRB-G1	w	35.1	ana_telo	6	0.782608695652174
C3GFP-FRB-G1	w	39.54	ana_telo	9	0.881605351170568
C3GFP-FRB-G1	w	37.01	ana_telo	9	0.825195094760312
C3GFP-FRB-G1	w	41.79	ana_telo	12	0.931772575250836
C3GFP-FRB-G1	w	46.25	ana_telo	12	103121516164994
C3GFP-FRB-G1	w	45.9	ana_telo	15	102341137123746
C3GFP-FRB-G1	w	38.2	ana_telo	15	0.851727982162765
C3GFP-FRB-G1	wo	74.43	meta	-30	175047036688617
C3GFP-FRB-G1	wo	70.33	meta	-27	165404515522107
C3GFP-FRB-G1	wo	60.71	meta	-24	142779868297272
C3GFP-FRB-G1	wo	73.44	early_ana	-6	17271872060207
C3GFP-FRB-G1	wo	83.11	early_ana	-3	195460959548448
C3GFP-FRB-G1	wo	38.27	ana_telo	0	0.900047036688617
C3GFP-FRB-G1	wo	42.52	ana_telo	0	1
C3GFP-FRB-G1	wo	38.58	ana_telo	3	0.907337723424271
C3GFP-FRB-G1	wo	39.45	ana_telo	3	0.927798682972719
C3GFP-FRB-G1	wo	40.98	ana_telo	6	0.963781749764816
C3GFP-FRB-G1	wo	36.17	ana_telo	6	0.85065851364064
C3GFP-FRB-G1	wo	44.48	ana_telo	9	104609595484478
C3GFP-FRB-G1	wo	46.28	ana_telo	9	108842897460019
C3GFP-FRB-G1	wo	48.92	ana_telo	12	115051740357479
C3GFP-FRB-G1	wo	39.98	ana_telo	12	0.940263405456256
C3GFP-FRB-G1	wo	51.55	ana_telo	15	12123706491063
C3GFP-FRB-G1	wo	39.01	ana_telo	15	0.917450611476952
C3GFP-FRB-G1	wo	52.53	ana_telo	18	123541862652869
C3GFP-FRB-G1	wo	47.71	ana_telo	18	112206020696143
C3GFP-FRB-G1	wo	49.79	ana_telo	21	117097836312324
C3GFP-FRB-G1	wo	49.76	ana_telo	21	117027281279398
C3GFP-FRB-G1	wo	50.75	ana_telo	24	119355597365945
C3GFP-FRB-G1	wo	51.7	ana_telo	24	121589840075259
C3GFP-FRB-G1	wo	47.69	ana_telo	27	112158984007526
C3GFP-FRB-G1	wo	49.64	ana_telo	27	116745061147695
C3GFP-FRB-G1	wo	47	ana_telo	30	110536218250235
C3GFP-FRB-G1	wo	54.57	ana_telo	30	128339604891816
C3GFP-FRB-G1	wo	48.33	ana_telo	33	113664158043274
C3GFP-FRB-G1	wo	55.33	ana_telo	33	130126999059266
C3GFP-FRB-G1	wo	52.42	ana_telo	36	123283160865475
C3GFP-FRB-G1	wo	57.84	ana_telo	36	136030103480715
C3GFP-FRB-G1	wo	69.09	meta	-27	159930555555556
C3GFP-FRB-G1	wo	76.04	meta	-24	176018518518519
C3GFP-FRB-G1	wo	72.79	meta	-21	16849537037037
C3GFP-FRB-G1	wo	67.4	meta	-18	156018518518519
C3GFP-FRB-G1	wo	67.02	meta	-15	155138888888889
C3GFP-FRB-G1	wo	63.26	meta	-12	146435185185185
C3GFP-FRB-G1	wo	53.87	meta	-9	124699074074074
C3GFP-FRB-G1	wo	60.11	meta	-6	139143518518519
C3GFP-FRB-G1	wo	71.48	early_ana	-3	165462962962963
C3GFP-FRB-G1	wo	43.2	ana_telo	0	1
C3GFP-FRB-G1	wo	47.97	ana_telo	0	111041666666667
C3GFP-FRB-G1	wo	30.94	ana_telo	3	0.716203703703704
C3GFP-FRB-G1	wo	39.18	ana_telo	3	0.906944444444444
C3GFP-FRB-G1	wo	37.49	ana_telo	6	0.867824074074074
C3GFP-FRB-G1	wo	40.08	ana_telo	6	0.927777777777778
C3GFP-FRB-G1	wo	38.78	ana_telo	9	0.897685185185185
C3GFP-FRB-G1	wo	41.95	ana_telo	9	0.971064814814815
C3GFP-FRB-G1	wo	41.9	ana_telo	12	0.969907407407407
C3GFP-FRB-G1	wo	45.47	ana_telo	12	10525462962963
C3GFP-FRB-G1	wo	47.38	ana_telo	15	109675925925926
C3GFP-FRB-G1	wo	49.26	ana_telo	15	114027777777778
C3GFP-FRB-G1	wo	42.29	ana_telo	18	0.978935185185185
C3GFP-FRB-G1	wo	50.68	ana_telo	18	117314814814815
C3GFP-FRB-G1	wo	50.14	ana_telo	21	116064814814815
C3GFP-FRB-G1	wo	56.16	ana_telo	21	45717
C3GFP-FRB-G1	wo	44.91	ana_telo	24	103958333333333
C3GFP-FRB-G1	wo	59.28	ana_telo	24	137222222222222
C3GFP-FRB-G1	wo	58.93	ana_telo	27	136412037037037
C3GFP-FRB-G1	wo	59.46	ana_telo	27	137638888888889
C3GFP-FRB-G1	wo	59.99	ana_telo	30	138865740740741
C3GFP-FRB-G1	wo	58.15	ana_telo	30	134606481481481
C3GFP-FRB-G1	wo	60.65	ana_telo	33	140393518518519
C3GFP-FRB-G1	wo	59.06	ana_telo	33	136712962962963
C3GFP-FRB-G1	wo	69.5	ana_telo	36	16087962962963
C3GFP-FRB-G1	wo	57.81	ana_telo	36	133819444444444
C3GFP-FRB-G1	wo	72.15	ana_telo	39	167013888888889
C3GFP-FRB-G1	wo	67.02	ana_telo	39	155138888888889
C3GFP-FRB-G1	wo	72.57	meta	-33	270380029806259
C3GFP-FRB-G1	wo	69.3	meta	-30	258196721311475
C3GFP-FRB-G1	wo	60.18	meta	-27	224217585692996
C3GFP-FRB-G1	wo	58.62	meta	-24	218405365126677
C3GFP-FRB-G1	wo	67.27	meta	-21	250633383010432
C3GFP-FRB-G1	wo	56.69	meta	-18	211214605067064
C3GFP-FRB-G1	wo	66.69	meta	-15	248472429210134
C3GFP-FRB-G1	wo	65.12	meta	-12	242622950819672
C3GFP-FRB-G1	wo	64.11	meta	-9	238859910581222
C3GFP-FRB-G1	wo	57.18	meta	-6	213040238450075
C3GFP-FRB-G1	wo	91.88	early_ana	-3	342324888226528
C3GFP-FRB-G1	wo	41.13	ana_telo	0	153241430700447
C3GFP-FRB-G1	wo	26.84	ana_telo	0	1
C3GFP-FRB-G1	wo	37.65	ana_telo	3	140275707898659
C3GFP-FRB-G1	wo	40.75	ana_telo	3	15182563338301
C3GFP-FRB-G1	wo	37.42	ana_telo	6	139418777943368
C3GFP-FRB-G1	wo	42.84	ana_telo	6	159612518628912
C3GFP-FRB-G1	wo	43.47	ana_telo	9	161959761549925
C3GFP-FRB-G1	wo	43.9	ana_telo	9	163561847988077
C3GFP-FRB-G1	wo	47.56	ana_telo	12	177198211624441
C3GFP-FRB-G1	wo	48.05	ana_telo	12	179023845007452
C3GFP-FRB-G1	wo	48.35	ana_telo	15	180141579731744
C3GFP-FRB-G1	wo	53.7	ana_telo	15	200074515648286
C3GFP-FRB-G1	wo	49.19	ana_telo	18	183271236959762
C3GFP-FRB-G1	wo	57.52	ana_telo	18	214307004470939
C3GFP-FRB-G1	wo	54.52	ana_telo	21	203129657228018
C3GFP-FRB-G1	wo	61.14	ana_telo	21	22779433681073
C3GFP-FRB-G1	wo	58.96	ana_telo	24	219672131147541
C3GFP-FRB-G1	wo	63.24	ana_telo	24	235618479880775
C3GFP-FRB-G1	wo	53.6	ana_telo	27	199701937406855
C3GFP-FRB-G1	wo	62.42	ana_telo	27	232563338301043
C3GFP-FRB-G1	wo	74.48	ana_telo	30	277496274217586
C3GFP-FRB-G1	wo	76.09	ana_telo	30	28349478390462
C3GFP-FRB-G1	wo	80.06	ana_telo	33	298286140089419
C3GFP-FRB-G1	wo	89.86	ana_telo	33	334798807749627
C3GFP-FRB-G1	wo	65.91	meta	-33	253305149884704
C3GFP-FRB-G1	wo	65.77	meta	-30	252767102229055
C3GFP-FRB-G1	wo	62.93	meta	-27	24185242121445
C3GFP-FRB-G1	wo	61.57	meta	-24	23662567255957
C3GFP-FRB-G1	wo	62.45	meta	-21	240007686395081
C3GFP-FRB-G1	wo	65.54	meta	-18	251883166794773
C3GFP-FRB-G1	wo	55.95	meta	-15	215026902382782
C3GFP-FRB-G1	wo	55.55	meta	-12	213489623366641
C3GFP-FRB-G1	wo	50.38	meta	-9	193620292083013
C3GFP-FRB-G1	wo	50.48	meta	-6	194004611837048
C3GFP-FRB-G1	wo	66.86	early_ana	-3	25695618754804
C3GFP-FRB-G1	wo	45714	ana_telo	0	1
C3GFP-FRB-G1	wo	30.49	ana_telo	0	11717909300538
C3GFP-FRB-G1	wo	45685	ana_telo	3	107647963105304
C3GFP-FRB-G1	wo	33.12	ana_telo	3	12728670253651
C3GFP-FRB-G1	wo	29.39	ana_telo	6	112951575710992
C3GFP-FRB-G1	wo	31.39	ana_telo	6	120637970791699
C3GFP-FRB-G1	wo	32.81	ana_telo	9	126095311299001
C3GFP-FRB-G1	wo	30.61	ana_telo	9	117640276710223
C3GFP-FRB-G1	wo	31.86	ana_telo	12	122444273635665
C3GFP-FRB-G1	wo	27.88	ana_telo	12	107148347425058
C3GFP-FRB-G1	wo	33.72	ana_telo	15	129592621060723
C3GFP-FRB-G1	wo	30.27	ana_telo	15	116333589546503
C3GFP-FRB-G1	wo	36.43	ana_telo	18	140007686395081
C3GFP-FRB-G1	wo	31.68	ana_telo	18	121752498078401
C3GFP-FRB-G1	wo	40.69	ana_telo	21	156379707916987
C3GFP-FRB-G1	wo	31.64	ana_telo	21	121598770176787
C3GFP-FRB-G1	wo	44.09	ana_telo	24	169446579554189
C3GFP-FRB-G1	wo	40.3	ana_telo	24	154880860876249
C3GFP-FRB-G1	wo	43.31	ana_telo	27	166448885472713
C3GFP-FRB-G1	wo	40.66	ana_telo	27	156264411990776
C3GFP-FRB-G1	wo	77.23	meta	-36	147385496183206
C3GFP-FRB-G1	wo	74.61	meta	-33	142385496183206
C3GFP-FRB-G1	wo	78.86	meta	-30	150496183206107
C3GFP-FRB-G1	wo	76.16	meta	-27	145343511450382
C3GFP-FRB-G1	wo	74.41	meta	-24	142003816793893
C3GFP-FRB-G1	wo	74.66	meta	-21	142480916030534
C3GFP-FRB-G1	wo	78.76	meta	-18	15030534351145
C3GFP-FRB-G1	wo	75.77	meta	-15	144599236641221
C3GFP-FRB-G1	wo	79.57	meta	-12	151851145038168
C3GFP-FRB-G1	wo	75.51	meta	-9	144103053435115
C3GFP-FRB-G1	wo	75.33	meta	-6	143759541984733
C3GFP-FRB-G1	wo	115.9	early_ana	-3	22118320610687
C3GFP-FRB-G1	wo	52.4	ana_telo	0	1
C3GFP-FRB-G1	wo	43.82	ana_telo	0	0.836259541984733
C3GFP-FRB-G1	wo	43.34	ana_telo	3	0.827099236641221
C3GFP-FRB-G1	wo	40.71	ana_telo	3	0.776908396946565
C3GFP-FRB-G1	wo	40.28	ana_telo	6	0.768702290076336
C3GFP-FRB-G1	wo	40.54	ana_telo	6	0.773664122137405
C3GFP-FRB-G1	wo	41.96	ana_telo	9	0.800763358778626
C3GFP-FRB-G1	wo	43.52	ana_telo	9	0.830534351145038
C3GFP-FRB-G1	wo	46.42	ana_telo	12	0.88587786259542
C3GFP-FRB-G1	wo	48.15	ana_telo	12	0.918893129770992
C3GFP-FRB-G1	wo	49.82	ana_telo	15	0.950763358778626
C3GFP-FRB-G1	wo	53.75	ana_telo	15	102576335877863
C3GFP-FRB-G1	wo	53.87	ana_telo	18	10280534351145
C3GFP-FRB-G1	wo	67.75	ana_telo	18	129293893129771
C3GFP-FRB-G1	wo	59.84	ana_telo	21	114198473282443
C3GFP-FRB-G1	wo	78.85	ana_telo	21	150477099236641
C3GFP-FRB-G1	wo	69.02	ana_telo	24	131717557251908
C3GFP-FRB-G1	wo	86.32	ana_telo	24	164732824427481
C3GFP-FRB-G1	wo	72.04	ana_telo	27	137480916030534
C3GFP-FRB-G1	wo	100.94	ana_telo	27	19263358778626
C3GFP-FRB-G1	wo	59.29	meta	-30	144998777207141
C3GFP-FRB-G1	wo	60.58	meta	-27	148153582783077
C3GFP-FRB-G1	wo	60.71	meta	-24	148471508926388
C3GFP-FRB-G1	wo	71.29	meta	-21	174345805820494
C3GFP-FRB-G1	wo	64.53	meta	-18	157813646368305
C3GFP-FRB-G1	wo	56.26	meta	-15	13758865248227
C3GFP-FRB-G1	wo	52.11	meta	-12	127439471753485
C3GFP-FRB-G1	wo	64.62	meta	-9	158033749082905
C3GFP-FRB-G1	wo	61.76	meta	-6	151039373930056
C3GFP-FRB-G1	wo	55.33	early_ana	-3	135314257764735
C3GFP-FRB-G1	wo	40.89	ana_telo	0	1
C3GFP-FRB-G1	wo	41.22	ana_telo	0	100807043286867
C3GFP-FRB-G1	wo	38.11	ana_telo	3	0.932012717045732
C3GFP-FRB-G1	wo	39.38	ana_telo	3	0.963071655661531
C3GFP-FRB-G1	wo	33.34	ana_telo	6	0.815358278307655
C3GFP-FRB-G1	wo	37.17	ana_telo	6	0.909024211298606
C3GFP-FRB-G1	wo	35.55	ana_telo	9	0.869405722670579
C3GFP-FRB-G1	wo	39.18	ana_telo	9	0.958180484225972
C3GFP-FRB-G1	wo	37.69	ana_telo	12	0.921741257031059
C3GFP-FRB-G1	wo	38.21	ana_telo	12	0.934458302763512
C3GFP-FRB-G1	wo	42.08	ana_telo	15	102910247004157
C3GFP-FRB-G1	wo	42.47	ana_telo	15	103864025434091
C3GFP-FRB-G1	wo	39.23	ana_telo	18	0.959403277084862
C3GFP-FRB-G1	wo	49.76	ana_telo	18	121692345316703
C3GFP-FRB-G1	wo	42.47	ana_telo	21	103864025434091
C3GFP-FRB-G1	wo	59.01	ana_telo	21	144314013206163
C3GFP-FRB-G1	wo	48.88	ana_telo	24	119540229885057
C3GFP-FRB-G1	wo	67.75	ana_telo	24	165688432379555
C3GFP-FRB-G1	wo	50.98	ana_telo	27	124675959892394
C3GFP-FRB-G1	wo	55.06	ana_telo	27	134653949620934
C3GFP-FRB-G1	wo	60.53	ana_telo	30	148031303497188
C3GFP-FRB-G1	wo	79.31	ana_telo	30	193959403277085
C3GFP-FRB-G1	wo	65.15	ana_telo	33	159329909513328
C3GFP-FRB-G1	wo	71.94	ana_telo	33	175935436537051
C3GFP-FRB-G1	w	91.27	meta	-27	286382177596486
C3GFP-FRB-G1	w	84.26	meta	-24	264386570442422
C3GFP-FRB-G1	w	82.51	meta	-21	25889551302165
C3GFP-FRB-G1	w	69.51	meta	-18	218104800753059
C3GFP-FRB-G1	w	66.41	meta	-15	208377784750549
C3GFP-FRB-G1	w	64.35	meta	-12	201914025729526
C3GFP-FRB-G1	w	66.93	meta	-9	210009413241293
C3GFP-FRB-G1	w	63.83	meta	-6	200282397238783
C3GFP-FRB-G1	w	110.05	early_ana	-3	345309068089112
C3GFP-FRB-G1	w	31.87	ana_telo	0	1
C3GFP-FRB-G1	w	38.89	ana_telo	0	122026984625039
C3GFP-FRB-G1	w	38.84	ana_telo	3	12187009727016
C3GFP-FRB-G1	w	39.13	ana_telo	3	122780043928459
C3GFP-FRB-G1	w	39.55	ana_telo	6	124097897709445
C3GFP-FRB-G1	w	39.9	ana_telo	6	125196109193599
C3GFP-FRB-G1	w	44.09	ana_telo	9	138343269532476
C3GFP-FRB-G1	w	43.23	ana_telo	9	135644807028553
C3GFP-FRB-G1	w	52.29	ana_telo	12	164072795732664
C3GFP-FRB-G1	w	48.21	ana_telo	12	151270787574521
C3GFP-FRB-G1	w	58.94	ana_telo	15	184938813931597
C3GFP-FRB-G1	w	63.33	ana_telo	15	198713523689991
C3GFP-FRB-G1	w	68.16	ana_telo	18	213868842171321
C3GFP-FRB-G1	w	63.88	ana_telo	18	200439284593662
C3GFP-FRB-G1	w	70.17	ana_telo	21	220175713837465
C3GFP-FRB-G1	w	73.29	ana_telo	21	229965484781927
C3GFP-FRB-G1	w	78.85	ana_telo	24	247411358644493
C3GFP-FRB-G1	w	81.94	ana_telo	24	257106997176028
C3GFP-FRB-G1	w	81.3	ana_telo	27	255098839033574
C3GFP-FRB-G1	w	91.43	ana_telo	27	286884217132099
C3GFP-FRB-G1	w	85.22	ana_telo	30	267398807656103
C3GFP-FRB-G1	w	98.84	ana_telo	30	310134923125196
C3GFP-FRB-G1	w	89.65	ana_telo	33	2812990272984
C3GFP-FRB-G1	w	103.15	ana_telo	33	323658613115783
C3GFP-FRB-G1	w	107.33	ana_telo	36	336774395983684
C3GFP-FRB-G1	w	107.18	ana_telo	36	336303733919046
C3GFP-FRB-G1	w	40.73	meta	-54	139534087016101
C3GFP-FRB-G1	w	41.42	meta	-51	141897910243234
C3GFP-FRB-G1	w	40.83	meta	-48	139876670092497
C3GFP-FRB-G1	w	40.46	meta	-45	138609112709832
C3GFP-FRB-G1	w	32.54	meta	-42	111476533059267
C3GFP-FRB-G1	w	30.78	meta	-39	105447070914697
C3GFP-FRB-G1	w	43.17	meta	-36	147893114080164
C3GFP-FRB-G1	w	30.95	meta	-33	10602946214457
C3GFP-FRB-G1	w	41.27	meta	-30	14138403562864
C3GFP-FRB-G1	w	40.75	meta	-27	139602603631381
C3GFP-FRB-G1	w	39.8	meta	-24	136348064405618
C3GFP-FRB-G1	w	29.66	meta	-21	101610140459061
C3GFP-FRB-G1	w	31.97	meta	-18	10952380952381
C3GFP-FRB-G1	w	40.92	meta	-15	140184994861254
C3GFP-FRB-G1	w	26.33	meta	-12	0.902021240150736
C3GFP-FRB-G1	w	39.27	meta	-9	134532374100719
C3GFP-FRB-G1	w	23.87	ana_telo	0	0.817745803357314
C3GFP-FRB-G1	w	29.19	ana_telo	0	1
C3GFP-FRB-G1	w	20.75	ana_telo	3	0.710859883521754
C3GFP-FRB-G1	w	28.15	ana_telo	3	0.964371360054813
C3GFP-FRB-G1	w	22.23	ana_telo	6	0.761562178828366
C3GFP-FRB-G1	w	25.54	ana_telo	9	0.87495717711545
C3GFP-FRB-G1	w	32.1	ana_telo	9	109969167523124
C3GFP-FRB-G1	w	167.75	meta	-39	392673220973783
C3GFP-FRB-G1	w	135.11	meta	-36	31626872659176
C3GFP-FRB-G1	w	132.48	meta	-33	310112359550562
C3GFP-FRB-G1	w	108.19	meta	-30	253253745318352
C3GFP-FRB-G1	w	84.27	meta	-27	197261235955056
C3GFP-FRB-G1	w	94.06	meta	-24	220177902621723
C3GFP-FRB-G1	w	104.98	meta	-21	245739700374532
C3GFP-FRB-G1	w	87.32	meta	-18	20440074906367
C3GFP-FRB-G1	w	102.83	meta	-15	240706928838951
C3GFP-FRB-G1	w	81.56	meta	-12	190917602996255
C3GFP-FRB-G1	w	69.41	meta	-9	1624765917603
C3GFP-FRB-G1	w	87.51	meta	-6	204845505617978
C3GFP-FRB-G1	w	77.56	early_ana	-3	181554307116105
C3GFP-FRB-G1	w	42.72	ana_telo	0	1
C3GFP-FRB-G1	w	45.04	ana_telo	0	105430711610487
C3GFP-FRB-G1	w	29.91	ana_telo	3	0.700140449438202
C3GFP-FRB-G1	w	21.43	ana_telo	3	0.501638576779026
C3GFP-FRB-G1	w	44.61	ana_telo	6	104424157303371
C3GFP-FRB-G1	w	41.62	ana_telo	6	0.974250936329588
C3GFP-FRB-G1	w	42.33	ana_telo	9	0.990870786516854
C3GFP-FRB-G1	w	41.83	ana_telo	9	0.979166666666667
C3GFP-FRB-G1	w	48.42	ana_telo	12	113342696629213
C3GFP-FRB-G1	w	45.19	ana_telo	12	105781835205993
C3GFP-FRB-G1	w	65.48	ana_telo	15	153277153558052
C3GFP-FRB-G1	w	54.93	ana_telo	15	128581460674157
C3GFP-FRB-G1	w	78.16	ana_telo	18	182958801498127
C3GFP-FRB-G1	w	59.87	ana_telo	18	140145131086142
C3GFP-FRB-G1	w	95.97	ana_telo	21	224648876404494
C3GFP-FRB-G1	w	64.33	ana_telo	21	150585205992509
C3GFP-FRB-G1	w	103.74	ana_telo	24	242837078651685
C3GFP-FRB-G1	w	67.48	ana_telo	24	157958801498127
C3GFP-FRB-G1	wo	71.93	meta	-36	221391197291474
C3GFP-FRB-G1	wo	75.35	meta	-33	231917513080948
C3GFP-FRB-G1	wo	59.84	meta	-30	184179747614651
C3GFP-FRB-G1	wo	60.43	meta	-27	185995690981841
C3GFP-FRB-G1	wo	67.22	meta	-24	206894429055094
C3GFP-FRB-G1	wo	66.79	meta	-21	205570944906125
C3GFP-FRB-G1	wo	67.07	meta	-18	206432748538012
C3GFP-FRB-G1	wo	70.47	meta	-15	216897506925208
C3GFP-FRB-G1	wo	68.93	meta	-12	212157586949831
C3GFP-FRB-G1	wo	61.91	meta	-9	190550938750385
C3GFP-FRB-G1	wo	68.79	meta	-6	211726685133887
C3GFP-FRB-G1	wo	91.7	early_ana	-3	282240689442905
C3GFP-FRB-G1	wo	32.49	ana_telo	0	1
C3GFP-FRB-G1	wo	38.4	ana_telo	3	118190212373038
C3GFP-FRB-G1	wo	30.19	ana_telo	3	0.929208987380733
C3GFP-FRB-G1	wo	36.61	ana_telo	6	112680824869191
C3GFP-FRB-G1	wo	33.06	ana_telo	6	101754385964912
C3GFP-FRB-G1	wo	36.37	ana_telo	9	111942136041859
C3GFP-FRB-G1	wo	35.96	ana_telo	9	110680209295168
C3GFP-FRB-G1	wo	37.22	ana_telo	12	114558325638658
C3GFP-FRB-G1	wo	38.85	ana_telo	12	119575253924284
C3GFP-FRB-G1	wo	41.83	ana_telo	15	12874730686365
C3GFP-FRB-G1	wo	44.25	ana_telo	15	136195752539243
C3GFP-FRB-G1	wo	42.47	ana_telo	18	130717143736534
C3GFP-FRB-G1	wo	47.45	ana_telo	18	146044936903663
C3GFP-FRB-G1	wo	49.63	ana_telo	21	152754693751924
C3GFP-FRB-G1	wo	53.32	ana_telo	21	164112034472145
C3GFP-FRB-G1	wo	51.01	ana_telo	24	15700215450908
C3GFP-FRB-G1	wo	62.4	ana_telo	24	192059095106187
C3GFP-FRB-G1	wo	60.15	ana_telo	27	185133887349954
C3GFP-FRB-G1	wo	60.01	ana_telo	27	18470298553401
C3GFP-FRB-G1	wo	61.08	ana_telo	30	187996306555863
C3GFP-FRB-G1	wo	73.38	ana_telo	30	225854108956602
C3GFP-FRB-G1	wo	67.99	ana_telo	33	209264389042782
C3GFP-FRB-G1	wo	76.53	ana_telo	33	235549399815328
C3GFP-FRB-G1	wo	66.24	ana_telo	36	20387811634349
C3GFP-FRB-G1	wo	83.11	ana_telo	36	255801785164666
C3GFP-FRB-G1	wo	72.24	ana_telo	39	222345337026777
C3GFP-FRB-G1	wo	85.75	ana_telo	39	263927362265312
C3GFP-FRB-G1	wo	86.41	ana_telo	42	265958756540474
C3GFP-FRB-G1	wo	90.66	ana_telo	42	279039704524469
C3GFP-FRB-G1	wo	79.02	ana_telo	45	243213296398892
C3GFP-FRB-G1	wo	95.14	ana_telo	45	292828562634657
C3GFP-FRB-G1	wo	74.98	ana_telo	48	230778701138812
C3GFP-FRB-G1	wo	102.83	ana_telo	48	316497383810403
C3GFP-FRB-G1	wo	108.67	meta	-60	248843599725212
C3GFP-FRB-G1	wo	103.74	meta	-57	237554385161438
C3GFP-FRB-G1	wo	87.53	meta	-54	200435081291504
C3GFP-FRB-G1	wo	97.41	meta	-51	223059308449737
C3GFP-FRB-G1	wo	103.81	meta	-48	237714678268834
C3GFP-FRB-G1	wo	100.79	meta	-45	230799175635448
C3GFP-FRB-G1	wo	90.41	meta	-42	207029997710098
C3GFP-FRB-G1	wo	92.34	meta	-39	21144950767117
C3GFP-FRB-G1	wo	80.92	meta	-36	185298832150218
C3GFP-FRB-G1	wo	76.1	meta	-33	17426150675521
C3GFP-FRB-G1	wo	73.84	meta	-30	169086329287841
C3GFP-FRB-G1	wo	70.64	meta	-27	161758644378292
C3GFP-FRB-G1	wo	76.34	meta	-24	174811083123426
C3GFP-FRB-G1	wo	74.85	meta	-21	171399129837417
C3GFP-FRB-G1	wo	72.94	meta	-18	16702541790703
C3GFP-FRB-G1	wo	72.02	meta	-15	164918708495535
C3GFP-FRB-G1	wo	72.75	meta	-12	166590336615526
C3GFP-FRB-G1	wo	83.41	meta	-9	19100068697046
C3GFP-FRB-G1	wo	111.49	early_ana	-6	255301122051752
C3GFP-FRB-G1	wo	103.29	early_ana	-3	236523929471033
C3GFP-FRB-G1	wo	43.67	ana_telo	0	1
C3GFP-FRB-G1	wo	56.03	ana_telo	0	128303182963133
C3GFP-FRB-G1	wo	35.5	ana_telo	3	0.81291504465308
C3GFP-FRB-G1	wo	47.59	ana_telo	3	108976414014197
C3GFP-FRB-G1	wo	38.37	ana_telo	6	0.878635218685596
C3GFP-FRB-G1	wo	47.97	ana_telo	6	109846576597206
C3GFP-FRB-G1	wo	37.34	ana_telo	9	0.855049232882986
C3GFP-FRB-G1	wo	45.58	ana_telo	9	104373711930387
C3GFP-FRB-G1	wo	103.84	ana_telo	12	237783375314861
C3GFP-FRB-G1	wo	39.23	ana_telo	15	0.898328371880009
C3GFP-FRB-G1	wo	48.93	ana_telo	15	112044882070071
C3GFP-FRB-G1	wo	39.78	ana_telo	18	0.910922830318296
C3GFP-FRB-G1	wo	48.71	ana_telo	18	111541103732539
C3GFP-FRB-G1	wo	46.2	ana_telo	21	105793450881612
C3GFP-FRB-G1	wo	52.98	ana_telo	21	121318983283719
C3GFP-FRB-G1	wo	47.06	ana_telo	24	107762766201053
C3GFP-FRB-G1	wo	49.95	ana_telo	24	11438058163499
C3GFP-FRB-G1	w	29.66	meta	-48	121657095980312
C3GFP-FRB-G1	w	35.84	meta	-42	147005742411813
C3GFP-FRB-G1	w	32.52	meta	-36	133388022969647
C3GFP-FRB-G1	w	29.62	meta	-33	12149302707137
C3GFP-FRB-G1	w	28.15	meta	-30	11546349466776
C3GFP-FRB-G1	w	45895	meta	-27	106972928630025
C3GFP-FRB-G1	w	31.25	meta	-24	128178835110747
C3GFP-FRB-G1	w	25.86	meta	-21	106070549630845
C3GFP-FRB-G1	w	29.66	meta	-18	121657095980312
C3GFP-FRB-G1	w	31.53	meta	-15	129327317473339
C3GFP-FRB-G1	w	24.95	meta	-12	10233798195242
C3GFP-FRB-G1	w	24.38	ana_telo	0	1
C3GFP-FRB-G1	w	23.66	ana_telo	3	0.970467596390484
C3GFP-FRB-G1	w	45836	ana_telo	6	117309269893355
C3GFP-FRB-G1	w	77.23	meta	-27	180908877957367
C3GFP-FRB-G1	w	79.29	meta	-24	185734364019677
C3GFP-FRB-G1	w	76.39	meta	-21	178941204029047
C3GFP-FRB-G1	w	81.62	meta	-18	191192316701804
C3GFP-FRB-G1	w	69.55	meta	-15	162918716327009
C3GFP-FRB-G1	w	69.41	meta	-12	162590770672289
C3GFP-FRB-G1	w	70.79	meta	-9	165823377840244
C3GFP-FRB-G1	w	86.13	early_ana	-6	201756851721715
C3GFP-FRB-G1	w	107.91	early_ana	-3	252775825720309
C3GFP-FRB-G1	w	44.52	ana_telo	0	104286718200984
C3GFP-FRB-G1	w	42.69	ana_telo	0	1
C3GFP-FRB-G1	w	42.62	ana_telo	3	0.9983602717264
C3GFP-FRB-G1	w	41.76	ana_telo	3	0.978215038650738
C3GFP-FRB-G1	w	40.02	ana_telo	6	0.937456078706957
C3GFP-FRB-G1	w	37.82	ana_telo	6	0.88592176153666
C3GFP-FRB-G1	w	48.1	ana_telo	9	112672757085969
C3GFP-FRB-G1	w	47.43	ana_telo	9	111103302881237
C3GFP-FRB-G1	w	50.78	ana_telo	12	118950573904896
C3GFP-FRB-G1	w	47.2	ana_telo	12	110564535019911
C3GFP-FRB-G1	w	53.32	ana_telo	15	124900445069103
C3GFP-FRB-G1	w	41.78	ana_telo	15	0.978683532443195
C3GFP-FRB-G1	w	56.32	ana_telo	18	131927851955962
C3GFP-FRB-G1	w	44.15	ana_telo	18	103420004684938
C3GFP-FRB-G1	w	59.95	ana_telo	21	140431014289061
C3GFP-FRB-G1	w	48.9	ana_telo	21	114546732255798
C3GFP-FRB-G1	w	60.04	ana_telo	24	140641836495666
C3GFP-FRB-G1	w	46.94	ana_telo	24	109955493089717
C3GFP-FRB-G1	w	62.56	ana_telo	27	146544858280628
C3GFP-FRB-G1	w	50.05	ana_telo	27	117240571562427
C3GFP-FRB-G1	w	70.93	ana_telo	30	166151323494964
C3GFP-FRB-G1	w	57.05	ana_telo	30	133637854298431
C3GFP-FRB-G1	w	74.42	ana_telo	33	174326540173343
C3GFP-FRB-G1	w	59.13	ana_telo	33	138510189739986
C3GFP-FRB-G1	w	74.84	ana_telo	36	175310377137503
C3GFP-FRB-G1	w	62.04	ana_telo	36	145326774420239
C3GFP-FRB-G1	w	71.86	ana_telo	39	16832981962989
C3GFP-FRB-G1	w	66.48	ana_telo	39	15572733661279
C3GFP-FRB-G1	w	65.19	meta	-9	144834481226394
C3GFP-FRB-G1	w	54.56	meta	-6	121217507220618
C3GFP-FRB-G1	w	73.66	early_ana	-3	163652521661853
C3GFP-FRB-G1	w	52.56	ana_telo	0	116774050211064
C3GFP-FRB-G1	w	45.01	ana_telo	0	1
C3GFP-FRB-G1	w	35.69	ana_telo	3	0.79293490335481
C3GFP-FRB-G1	w	41.08	ana_telo	3	0.912686069762275
C3GFP-FRB-G1	w	48.66	ana_telo	6	108109309042435
C3GFP-FRB-G1	w	49.5	ana_telo	6	109975560986447
C3GFP-FRB-G1	w	39.89	ana_telo	9	0.886247500555432
C3GFP-FRB-G1	w	42.21	ana_telo	9	0.937791601866252
C3GFP-FRB-G1	w	50.86	ana_telo	12	112997111752944
C3GFP-FRB-G1	w	49.39	ana_telo	12	109731170850922
C3GFP-FRB-G1	w	46.43	ana_telo	15	103154854476783
C3GFP-FRB-G1	w	51.88	ana_telo	15	115263274827816
C3GFP-FRB-G1	w	60.89	ana_telo	18	135281048655854
C3GFP-FRB-G1	w	55.03	ana_telo	18	122261719617863
C3GFP-FRB-G1	w	62.09	ana_telo	21	137947122861586
C3GFP-FRB-G1	w	57.96	ana_telo	21	128771384136858
C3GFP-FRB-G1	w	52.4	ana_telo	24	1164185736503
C3GFP-FRB-G1	w	58.09	ana_telo	24	129060208842479
C3GFP-FRB-G1	w	63.82	ana_telo	27	14179071317485
C3GFP-FRB-G1	w	65.05	ana_telo	27	144523439235725
C3GFP-FRB-G1	w	69.5	ana_telo	30	154410131081982
C3GFP-FRB-G1	w	69.07	ana_telo	30	153454787824928
C3GFP-FRB-G1	w	68.87	ana_telo	33	153010442123972
C3GFP-FRB-G1	w	72.57	ana_telo	33	161230837591646
C3GFP-FRB-G1	w	69.68	ana_telo	36	154810042212842
C3GFP-FRB-G1	w	79	ana_telo	36	175516551877361
C3GFP-FRB-G1	w	86.72	ana_telo	39	192668295934237
C3GFP-FRB-G1	w	82.91	ana_telo	39	184203510331038
C3GFP-FRB-G1	w	76.38	ana_telo	42	169695623194846
C3GFP-FRB-G1	w	78.07	ana_telo	42	173450344367918
C3GFP-FRB-G1	w	104.04	ana_telo	45	23114863363697
C3GFP-FRB-G1	w	97.23	ana_telo	45	21601866251944
C3GFP-FRB-G1	w	106.47	ana_telo	48	236547433903577
C3GFP-FRB-G1	w	100.69	ana_telo	48	223705843145968
C3GFP-FRB-G1	w	124.12	ana_telo	51	275760942012886
C3GFP-FRB-G1	w	104.98	ana_telo	51	23323705843146
C3GFP-FRB-G1	w	127.55	ana_telo	54	28338147078427
C3GFP-FRB-G1	w	107.34	ana_telo	54	238480337702733
C3GFP-FRB-G1	wo	110.31	meta	-45	261274277593558
C3GFP-FRB-G1	wo	98.3	meta	-42	232828043581241
C3GFP-FRB-G1	wo	96.94	meta	-39	229606821411653
C3GFP-FRB-G1	wo	84.65	meta	-36	200497394599716
C3GFP-FRB-G1	wo	79.95	meta	-33	189365229748934
C3GFP-FRB-G1	wo	85.51	meta	-30	202534343912838
C3GFP-FRB-G1	wo	80.11	meta	-27	189744197063003
C3GFP-FRB-G1	wo	83.6	meta	-24	198010421601137
C3GFP-FRB-G1	wo	77.9	meta	-21	184509711037423
C3GFP-FRB-G1	wo	79.05	meta	-18	187233538607295
C3GFP-FRB-G1	wo	78.11	meta	-15	185007105637139
C3GFP-FRB-G1	wo	77.26	meta	-12	182993841781146
C3GFP-FRB-G1	wo	79.39	meta	-9	188038844149692
C3GFP-FRB-G1	wo	88.17	early_ana	-6	208834675509237
C3GFP-FRB-G1	wo	104.13	early_ana	-3	246636665087636
C3GFP-FRB-G1	wo	42.22	ana_telo	0	1
C3GFP-FRB-G1	wo	45.06	ana_telo	0	106726669824728
C3GFP-FRB-G1	wo	50.41	ana_telo	3	119398389388915
C3GFP-FRB-G1	wo	35.26	ana_telo	3	0.835149218379915
C3GFP-FRB-G1	wo	40.04	ana_telo	6	0.948365703458077
C3GFP-FRB-G1	wo	35.86	ana_telo	6	0.849360492657508
C3GFP-FRB-G1	wo	39.76	ana_telo	9	0.941733775461866
C3GFP-FRB-G1	wo	39.22	ana_telo	9	0.928943628612032
C3GFP-FRB-G1	wo	41.88	ana_telo	12	0.99194694457603
C3GFP-FRB-G1	wo	39.83	ana_telo	12	0.943391757460919
C3GFP-FRB-G1	wo	46.63	ana_telo	15	110445286594031
C3GFP-FRB-G1	wo	44.65	ana_telo	15	105755566082425
C3GFP-FRB-G1	wo	48.44	ana_telo	18	114732354334439
C3GFP-FRB-G1	wo	45.54	ana_telo	18	107863571766935
C3GFP-FRB-H	wo	57.29	meta	-21	231943319838057
C3GFP-FRB-H	wo	49.62	meta	-18	200890688259109
C3GFP-FRB-H	wo	47.71	meta	-15	193157894736842
C3GFP-FRB-H	wo	42.8	meta	-12	173279352226721
C3GFP-FRB-H	wo	48.47	meta	-9	196234817813765
C3GFP-FRB-H	wo	40.61	meta	-6	164412955465587
C3GFP-FRB-H	wo	73.6	early_ana	-3	297975708502024
C3GFP-FRB-H	wo	45862	ana_telo	0	1
C3GFP-FRB-H	wo	27.96	ana_telo	3	113198380566802
C3GFP-FRB-H	wo	45715	ana_telo	3	109392712550607
C3GFP-FRB-H	wo	29.29	ana_telo	6	118582995951417
C3GFP-FRB-H	wo	27.99	ana_telo	6	11331983805668
C3GFP-FRB-H	wo	33.45	ana_telo	9	135425101214575
C3GFP-FRB-H	wo	28.52	ana_telo	9	115465587044534
C3GFP-FRB-H	wo	34.29	ana_telo	12	138825910931174
C3GFP-FRB-H	wo	35.65	ana_telo	12	144331983805668
C3GFP-FRB-H	wo	37.8	ana_telo	15	153036437246964
C3GFP-FRB-H	wo	36.25	ana_telo	15	146761133603239
C3GFP-FRB-H	wo	46.97	ana_telo	18	190161943319838
C3GFP-FRB-H	wo	40.94	ana_telo	18	165748987854251
C3GFP-FRB-H	wo	44.01	ana_telo	21	178178137651822
C3GFP-FRB-H	wo	39.22	ana_telo	21	158785425101215
C3GFP-FRB-H	wo	55.13	ana_telo	24	223198380566802
C3GFP-FRB-H	wo	47.13	ana_telo	24	19080971659919
C3GFP-FRB-H	wo	63.66	ana_telo	27	257732793522267
C3GFP-FRB-H	wo	46.06	ana_telo	27	186477732793522
C3GFP-FRB-H	wo	57.31	ana_telo	30	232024291497976
C3GFP-FRB-H	wo	45.49	ana_telo	30	18417004048583
C3GFP-FRB-H	wo	57.48	ana_telo	33	232712550607287
C3GFP-FRB-H	wo	78.67	ana_telo	33	318502024291498
C3GFP-FRB-H	wo	56.24	ana_telo	36	227692307692308
C3GFP-FRB-H	wo	90.19	ana_telo	36	365141700404858
C3GFP-FRB-H	wo	55.3	meta	-9	128068550254748
C3GFP-FRB-H	wo	57.39	meta	-6	132908754052802
C3GFP-FRB-H	wo	104.87	early_ana	-3	242867068087077
C3GFP-FRB-H	wo	38.79	ana_telo	0	0.898332561371005
C3GFP-FRB-H	wo	43.18	ana_telo	0	1
C3GFP-FRB-H	wo	38.11	ana_telo	3	0.882584529874942
C3GFP-FRB-H	wo	40.92	ana_telo	3	0.947660954145438
C3GFP-FRB-H	wo	41.96	ana_telo	6	0.971746178786475
C3GFP-FRB-H	wo	38.09	ana_telo	6	0.882121352477999
C3GFP-FRB-H	wo	44.54	ana_telo	9	103149606299213
C3GFP-FRB-H	wo	43.08	ana_telo	9	0.997684113015285
C3GFP-FRB-H	wo	41.36	ana_telo	12	0.957850856878184
C3GFP-FRB-H	wo	42.76	ana_telo	12	0.990273274664196
C3GFP-FRB-H	wo	52.54	ana_telo	15	121676702176934
C3GFP-FRB-H	wo	51.31	ana_telo	15	118828161185734
C3GFP-FRB-H	wo	55.03	ana_telo	18	127443260768874
C3GFP-FRB-H	wo	52.4	ana_telo	18	121352477999074
C3GFP-FRB-H	wo	59.66	ana_telo	21	138165817508106
C3GFP-FRB-H	wo	50.43	ana_telo	21	116790180639185
C3GFP-FRB-H	wo	67.31	ana_telo	24	155882352941176
C3GFP-FRB-H	wo	49.31	ana_telo	24	114196387216304
C3GFP-FRB-H	wo	60.62	ana_telo	27	140389069013432
C3GFP-FRB-H	wo	43.58	ana_telo	27	100926354793886
C3GFP-FRB-H	wo	68.99	ana_telo	30	159773043075498
C3GFP-FRB-H	wo	46.47	ana_telo	30	107619268179713
C3GFP-FRB-H	wo	68.27	ana_telo	33	158105604446503
C3GFP-FRB-H	wo	50.73	ana_telo	33	117484946734599
C3GFP-FRB-H	wo	67.41	ana_telo	36	156113941639648
C3GFP-FRB-H	wo	49.55	ana_telo	36	114752200092635
C3GFP-FRB-H	wo	74.75	ana_telo	39	173112552107457
C3GFP-FRB-H	wo	56.72	ana_telo	39	131357109773043
C3GFP-FRB-H	wo	73.84	ana_telo	42	171005094951366
C3GFP-FRB-H	wo	52.45	ana_telo	42	121468272348309
C3GFP-FRB-H	wo	75.13	ana_telo	45	173992589161649
C3GFP-FRB-H	wo	49.55	ana_telo	45	114752200092635
C3GFP-FRB-H	wo	79.11	ana_telo	48	183209819360815
C3GFP-FRB-H	wo	55.66	ana_telo	48	128902269569245
C3GFP-FRB-H	w	71.24	meta	-9	17624938149431
C3GFP-FRB-H	w	65.89	meta	-6	163013359722909
C3GFP-FRB-H	w	105.42	early_ana	-3	260811479465611
C3GFP-FRB-H	w	40.42	ana_telo	0	1
C3GFP-FRB-H	w	40.62	ana_telo	0	100494804552202
C3GFP-FRB-H	w	45.42	ana_telo	3	112370113805047
C3GFP-FRB-H	w	42.07	ana_telo	3	104082137555666
C3GFP-FRB-H	w	48.35	ana_telo	6	119619000494805
C3GFP-FRB-H	w	42.86	ana_telo	6	106036615536863
C3GFP-FRB-H	w	53.66	ana_telo	9	132756061355764
C3GFP-FRB-H	w	46.48	ana_telo	9	114992577931717
C3GFP-FRB-H	w	69.63	ana_telo	12	172266204849085
C3GFP-FRB-H	w	57.33	ana_telo	12	141835724888669
C3GFP-FRB-H	w	82.39	ana_telo	15	203834735279565
C3GFP-FRB-H	w	71.83	ana_telo	15	177709054923305
C3GFP-FRB-H	w	94.52	ana_telo	18	233844631370609
C3GFP-FRB-H	w	71.6	ana_telo	18	177140029688273
C3GFP-FRB-H	w	103.41	ana_telo	21	255838693715982
C3GFP-FRB-H	w	72.55	ana_telo	21	179490351311232
C3GFP-FRB-H	w	107.69	ana_telo	24	266427511133102
C3GFP-FRB-H	w	73.63	ana_telo	24	182162295893122
C3GFP-FRB-H	w	111.34	ana_telo	27	275457694210787
C3GFP-FRB-H	w	78.52	ana_telo	27	194260267194458
C3GFP-FRB-H	w	116.69	ana_telo	30	288693715982187
C3GFP-FRB-H	w	85.41	ana_telo	30	211306284017813
C3GFP-FRB-H	w	126.07	ana_telo	33	311900049480455
C3GFP-FRB-H	w	93.86	ana_telo	33	232211776348342
C3GFP-FRB-H	w	131.97	ana_telo	36	326496783770411
C3GFP-FRB-H	w	91.11	ana_telo	36	225408213755567
C3GFP-FRB-H	w	136.21	ana_telo	39	336986640277091
C3GFP-FRB-H	w	92.83	ana_telo	39	229663532904503
C3GFP-FRB-H	wo	88.57	meta	-18	18709336713139
C3GFP-FRB-H	wo	76.11	meta	-15	160773130544994
C3GFP-FRB-H	wo	79.09	meta	-12	167068018588931
C3GFP-FRB-H	wo	77.31	meta	-9	163307984790875
C3GFP-FRB-H	wo	75.66	meta	-6	159822560202788
C3GFP-FRB-H	wo	104.3	early_ana	-3	220321081537812
C3GFP-FRB-H	wo	47.34	ana_telo	0	1
C3GFP-FRB-H	wo	58.41	ana_telo	0	123384030418251
C3GFP-FRB-H	wo	45.57	ana_telo	3	0.962610899873257
C3GFP-FRB-H	wo	46.4	ana_telo	3	0.9801436417406
C3GFP-FRB-H	wo	44.1	ana_telo	6	0.931558935361217
C3GFP-FRB-H	wo	46.85	ana_telo	6	0.989649345162653
C3GFP-FRB-H	wo	47.05	ana_telo	9	0.993874102239121
C3GFP-FRB-H	wo	46.33	ana_telo	9	0.978664976763836
C3GFP-FRB-H	wo	53.84	ana_telo	12	113730460498521
C3GFP-FRB-H	wo	53.02	ana_telo	12	111998310097169
C3GFP-FRB-H	wo	63.74	ana_telo	15	134643008027038
C3GFP-FRB-H	wo	53.18	ana_telo	15	112336290663287
C3GFP-FRB-H	wo	59.84	ana_telo	18	126404731727926
C3GFP-FRB-H	wo	64.11	ana_telo	18	135424588086185
C3GFP-FRB-H	wo	67.77	ana_telo	21	143155893536122
C3GFP-FRB-H	wo	71.76	ana_telo	21	151584283903676
C3GFP-FRB-H	wo	69.89	ana_telo	24	147634136037178
C3GFP-FRB-H	wo	74.19	ana_telo	24	156717363751584
C3GFP-FRB-H	wo	74.6	ana_telo	27	15758343895226
C3GFP-FRB-H	wo	76.94	ana_telo	27	162526404731728
C3GFP-FRB-H	wo	98.55	ana_telo	30	208174904942966
C3GFP-FRB-H	wo	73.55	ana_telo	30	155365441487114
C3GFP-FRB-H	wo	94.55	ana_telo	33	19972539079003
C3GFP-FRB-H	wo	86.66	ana_telo	33	183058724123363
C3GFP-FRB-H	wo	114.45	ana_telo	36	241761723700887
C3GFP-FRB-H	wo	97.88	ana_telo	36	206759611322349
C3GFP-FRB-H	wo	83.32	meta	-33	284562841530055
C3GFP-FRB-H	wo	91.58	meta	-30	312773224043716
C3GFP-FRB-H	wo	93.21	meta	-27	318340163934426
C3GFP-FRB-H	wo	97.07	meta	-24	331523224043716
C3GFP-FRB-H	wo	96.13	meta	-21	328312841530055
C3GFP-FRB-H	wo	88.81	meta	-18	303312841530055
C3GFP-FRB-H	wo	78.76	meta	-15	268989071038251
C3GFP-FRB-H	wo	73.36	meta	-12	250546448087432
C3GFP-FRB-H	wo	67.3	meta	-9	229849726775956
C3GFP-FRB-H	wo	60.51	meta	-6	206659836065574
C3GFP-FRB-H	wo	100.97	early_ana	-3	344842896174863
C3GFP-FRB-H	wo	41.89	ana_telo	0	14306693989071
C3GFP-FRB-H	wo	29.28	ana_telo	0	1
C3GFP-FRB-H	wo	37.8	ana_telo	3	129098360655738
C3GFP-FRB-H	wo	37.55	ana_telo	3	128244535519126
C3GFP-FRB-H	wo	41.02	ana_telo	6	140095628415301
C3GFP-FRB-H	wo	35.06	ana_telo	6	11974043715847
C3GFP-FRB-H	wo	37.79	ana_telo	9	129064207650273
C3GFP-FRB-H	wo	34.1	ana_telo	9	11646174863388
C3GFP-FRB-H	wo	44.99	ana_telo	12	153654371584699
C3GFP-FRB-H	wo	51.06	ana_telo	12	174385245901639
C3GFP-FRB-H	wo	49.26	ana_telo	15	168237704918033
C3GFP-FRB-H	wo	52.02	ana_telo	15	17766393442623
C3GFP-FRB-H	wo	47.63	ana_telo	18	162670765027322
C3GFP-FRB-H	wo	48.31	ana_telo	18	164993169398907
C3GFP-FRB-H	wo	51.43	ana_telo	21	175648907103825
C3GFP-FRB-H	wo	56.47	ana_telo	21	192862021857923
C3GFP-FRB-H	w	65.19	meta	-9	165079767029628
C3GFP-FRB-H	w	66.82	meta	-6	169207394277032
C3GFP-FRB-H	w	95.05	early_ana	-3	240693846543429
C3GFP-FRB-H	w	42.74	ana_telo	0	10822993162826
C3GFP-FRB-H	w	39.49	ana_telo	0	1
C3GFP-FRB-H	w	39.56	ana_telo	3	100177260065839
C3GFP-FRB-H	w	37.18	ana_telo	3	0.94150417827298
C3GFP-FRB-H	w	36.61	ana_telo	6	0.927070144340339
C3GFP-FRB-H	w	32.62	ana_telo	6	0.826031906811851
C3GFP-FRB-H	w	39.83	ana_telo	9	100860977462649
C3GFP-FRB-H	w	33.25	ana_telo	9	0.841985312737402
C3GFP-FRB-H	w	46.97	ana_telo	12	118941504178273
C3GFP-FRB-H	w	38.3	ana_telo	12	0.969865788807293
C3GFP-FRB-H	w	53.74	ana_telo	15	136085084831603
C3GFP-FRB-H	w	44.81	ana_telo	15	113471765003798
C3GFP-FRB-H	w	55.9	ana_telo	18	141554824006077
C3GFP-FRB-H	w	44.06	ana_telo	18	111572550012661
C3GFP-FRB-H	w	65.26	ana_telo	21	165257027095467
C3GFP-FRB-H	w	55.74	ana_telo	21	141149658141302
C3GFP-FRB-H	w	68.46	ana_telo	24	173360344390985
C3GFP-FRB-H	w	61.09	ana_telo	24	154697391744746
C3GFP-FRB-H	w	72.43	ana_telo	27	183413522410737
C3GFP-FRB-H	w	67.26	ana_telo	27	170321600405166
C3GFP-FRB-H	w	82.11	ana_telo	30	207926057229678
C3GFP-FRB-H	w	68.94	ana_telo	30	174575841985313
C3GFP-FRB-H	w	90.9	ana_telo	33	230184856925804
C3GFP-FRB-H	w	70.3	ana_telo	33	178019751835908
C3GFP-FRB-H	w	90.09	ana_telo	36	228133704735376
C3GFP-FRB-H	w	73.09	ana_telo	36	185084831602937
C3GFP-FRB-H	w	100.09	ana_telo	39	253456571283869
C3GFP-FRB-H	w	74.42	ana_telo	39	188452772853887
C3GFP-FRB-H	w	106.28	ana_telo	42	269131425677387
C3GFP-FRB-H	w	75.09	ana_telo	42	190149404912636
C3GFP-FRB-H	w	110.43	ana_telo	45	279640415295011
C3GFP-FRB-H	w	82.08	ana_telo	45	207850088630033
C3GFP-FRB-H	w	113.9	ana_telo	48	288427449987339
C3GFP-FRB-H	w	84.85	ana_telo	48	214864522663966
C3GFP-FRB-H	w	115.88	ana_telo	51	29344137756394
C3GFP-FRB-H	w	95.27	ana_telo	51	241250949607496
C3GFP-FRB-H	w	117.21	ana_telo	54	29680931881489
C3GFP-FRB-H	w	99.09	ana_telo	54	25092428462902
C3GFP-FRB-H	wo	71.76	meta	-18	181441213653603
C3GFP-FRB-H	wo	67.23	meta	-15	169987357774968
C3GFP-FRB-H	wo	71.1	meta	-12	179772439949431
C3GFP-FRB-H	wo	70.3	meta	-9	177749683944374
C3GFP-FRB-H	wo	73.42	meta	-6	185638432364096
C3GFP-FRB-H	wo	93.07	early_ana	-3	235322376738306
C3GFP-FRB-H	wo	39.55	ana_telo	0	1
C3GFP-FRB-H	wo	41.91	ana_telo	0	105967130214918
C3GFP-FRB-H	wo	40.32	ana_telo	3	101946902654867
C3GFP-FRB-H	wo	42.95	ana_telo	3	108596713021492
C3GFP-FRB-H	wo	32.67	ana_telo	6	0.826042983565108
C3GFP-FRB-H	wo	36.93	ana_telo	6	0.933754740834387
C3GFP-FRB-H	wo	41.99	ana_telo	9	106169405815424
C3GFP-FRB-H	wo	43.18	ana_telo	9	109178255372946
C3GFP-FRB-H	wo	42.94	ana_telo	12	108571428571429
C3GFP-FRB-H	wo	43.79	ana_telo	12	110720606826802
C3GFP-FRB-H	wo	39.04	ana_telo	15	0.987104930467762
C3GFP-FRB-H	wo	44.52	ana_telo	15	112566371681416
C3GFP-FRB-H	wo	44.34	ana_telo	18	112111251580278
C3GFP-FRB-H	wo	54.03	ana_telo	18	13661188369153
C3GFP-FRB-H	wo	43.51	ana_telo	21	110012642225032
C3GFP-FRB-H	wo	53.7	ana_telo	21	135777496839444
C3GFP-FRB-H	wo	45.44	ana_telo	24	114892541087231
C3GFP-FRB-H	wo	55.27	ana_telo	24	139747155499368
C3GFP-FRB-H	wo	45.71	ana_telo	27	115575221238938
C3GFP-FRB-H	wo	54.46	ana_telo	27	137699115044248
C3GFP-FRB-H	wo	47.91	ana_telo	30	121137800252845
C3GFP-FRB-H	wo	54.9	ana_telo	30	138811630847029
C3GFP-FRB-H	wo	51.65	ana_telo	33	130594184576485
C3GFP-FRB-H	wo	51.59	ana_telo	33	130442477876106
C3GFP-FRB-H	wo	59.1	ana_telo	36	149431099873578
C3GFP-FRB-H	wo	63.26	ana_telo	36	159949431099874
C3GFP-FRB-H	wo	63.04	ana_telo	39	159393173198483
C3GFP-FRB-H	wo	75.57	ana_telo	39	191074589127686
C3GFP-FRB-H	wo	74.01	ana_telo	42	187130214917826
C3GFP-FRB-H	wo	81.31	ana_telo	42	20558786346397
C3GFP-FRB-H	wo	101.43	meta	-42	272661290322581
C3GFP-FRB-H	wo	95.54	meta	-39	256827956989247
C3GFP-FRB-H	wo	108.66	meta	-36	292096774193548
C3GFP-FRB-H	wo	89.3	meta	-33	24005376344086
C3GFP-FRB-H	wo	84.94	meta	-30	228333333333333
C3GFP-FRB-H	wo	85.54	meta	-27	22994623655914
C3GFP-FRB-H	wo	92.25	meta	-24	247983870967742
C3GFP-FRB-H	wo	80.31	meta	-21	215887096774194
C3GFP-FRB-H	wo	79.64	meta	-18	214086021505376
C3GFP-FRB-H	wo	81.5	meta	-15	219086021505376
C3GFP-FRB-H	wo	107.54	meta	-12	289086021505376
C3GFP-FRB-H	wo	80.82	meta	-9	217258064516129
C3GFP-FRB-H	wo	101.41	meta	-6	27260752688172
C3GFP-FRB-H	wo	95.4	early_ana	-3	256451612903226
C3GFP-FRB-H	wo	31.86	ana_telo	0	0.856451612903226
C3GFP-FRB-H	wo	37.2	ana_telo	0	1
C3GFP-FRB-H	wo	52.13	ana_telo	3	140134408602151
C3GFP-FRB-H	wo	56.02	ana_telo	3	150591397849462
C3GFP-FRB-H	wo	56.79	ana_telo	6	152661290322581
C3GFP-FRB-H	wo	55.26	ana_telo	6	148548387096774
C3GFP-FRB-H	wo	64.67	ana_telo	9	173844086021505
C3GFP-FRB-H	wo	58.57	ana_telo	9	15744623655914
C3GFP-FRB-H	wo	73	ana_telo	12	196236559139785
C3GFP-FRB-H	wo	69.33	ana_telo	12	186370967741935
C3GFP-FRB-H	wo	51.1	ana_telo	15	137365591397849
C3GFP-FRB-H	wo	67.37	ana_telo	15	181102150537634
C3GFP-FRB-H	wo	62.52	ana_telo	18	168064516129032
C3GFP-FRB-H	wo	79.91	ana_telo	18	214811827956989
C3GFP-FRB-H	w	75.54	meta	-15	191047040971168
C3GFP-FRB-H	w	74.79	meta	-12	189150227617602
C3GFP-FRB-H	w	74.94	meta	-9	189529590288316
C3GFP-FRB-H	w	80.31	early_ana	-6	203110773899848
C3GFP-FRB-H	w	99.07	early_ana	-3	250556398583713
C3GFP-FRB-H	w	43.58	ana_telo	0	110217501264542
C3GFP-FRB-H	w	39.54	ana_telo	0	1
C3GFP-FRB-H	w	47	ana_telo	3	118866970156803
C3GFP-FRB-H	w	48.11	ana_telo	3	121674253920081
C3GFP-FRB-H	w	45.7	ana_telo	6	115579160343956
C3GFP-FRB-H	w	44.51	ana_telo	6	112569549822964
C3GFP-FRB-H	w	41.05	ana_telo	9	103818917551846
C3GFP-FRB-H	w	45900	ana_telo	9	0.786039453717754
C3GFP-FRB-H	w	51.6	ana_telo	12	130500758725341
C3GFP-FRB-H	w	41.42	ana_telo	12	104754678806272
C3GFP-FRB-H	w	54.26	ana_telo	15	137228123419322
C3GFP-FRB-H	w	38.94	ana_telo	15	0.984825493171472
C3GFP-FRB-H	w	57.95	ana_telo	18	146560445118867
C3GFP-FRB-H	w	46.18	ana_telo	18	116793120890238
C3GFP-FRB-H	w	63.14	ana_telo	21	159686393525544
C3GFP-FRB-H	w	54.23	ana_telo	21	13715225088518
C3GFP-FRB-H	w	65.87	ana_telo	24	166590794132524
C3GFP-FRB-H	w	59.81	ana_telo	24	151264542235711
C3GFP-FRB-H	w	72.23	ana_telo	27	182675771370764
C3GFP-FRB-H	w	64.69	ana_telo	27	163606474456247
C3GFP-FRB-H	w	74.34	ana_telo	30	188012139605463
C3GFP-FRB-H	w	69.74	ana_telo	30	176378351036925
C3GFP-FRB-H	w	83.09	ana_telo	33	2101416287304
C3GFP-FRB-H	w	75.39	ana_telo	33	190667678300455
C3GFP-FRB-H	w	91.51	ana_telo	36	231436519979767
C3GFP-FRB-H	w	78.96	ana_telo	36	199696509863429
C3GFP-FRB-H	w	96.45	ana_telo	39	243930197268589
C3GFP-FRB-H	w	82.79	ana_telo	39	209382903388973
C3GFP-FRB-H	w	91.02	ana_telo	42	230197268588771
C3GFP-FRB-H	w	88.26	ana_telo	42	223216995447648
C3GFP-FRB-H	w	106.48	ana_telo	45	269296914516945
C3GFP-FRB-H	w	84.65	ana_telo	45	214087000505817
C3GFP-FRB-H	w	110.51	ana_telo	48	279489124936773
C3GFP-FRB-H	w	89.41	ana_telo	48	226125442589783
C3GFP-FRB-H	w	121.48	ana_telo	51	307233181588265
C3GFP-FRB-H	w	91.77	ana_telo	51	232094081942337
C3GFP-FRB-H	w	113.22	ana_telo	54	286342943854325
C3GFP-FRB-H	w	96.06	ana_telo	54	242943854324734
C3GFP-FRB-H	w	134.22	ana_telo	57	339453717754173
C3GFP-FRB-H	w	93.68	ana_telo	57	236924633282752
C3GFP-FRB-H	w	136.34	ana_telo	60	344815376833586
C3GFP-FRB-H	w	105.52	ana_telo	60	26686899342438
C3GFP-FRB-H	w	132.77	ana_telo	63	335786545270612
C3GFP-FRB-H	w	110.58	ana_telo	63	279666160849772
C3GFP-FRB-H	w	138.77	ana_telo	66	35096105209914
C3GFP-FRB-H	w	114.13	ana_telo	66	288644410723318
C3GFP-FRB-H	w	148.12	ana_telo	69	37460799190693
C3GFP-FRB-H	w	117.99	ana_telo	69	298406676783005
C3GFP-FRB-H	w	152.58	ana_telo	72	385887708649469
C3GFP-FRB-H	w	120.92	ana_telo	72	305816894284269
C3GFP-FRB-H	w	96.98	meta	-33	180797912005966
C3GFP-FRB-H	w	92.54	meta	-30	172520507084265
C3GFP-FRB-H	w	92.61	meta	-27	172651006711409
C3GFP-FRB-H	w	75.78	meta	-24	141275167785235
C3GFP-FRB-H	w	71.08	meta	-21	132513049962714
C3GFP-FRB-H	w	80.65	meta	-18	150354213273676
C3GFP-FRB-H	w	71.4	meta	-15	133109619686801
C3GFP-FRB-H	w	61.94	meta	-12	115473527218494
C3GFP-FRB-H	w	92.8	meta	-9	173005219985086
C3GFP-FRB-H	w	65.03	meta	-6	121234153616704
C3GFP-FRB-H	w	75.35	early_ana	-3	140473527218494
C3GFP-FRB-H	w	46.53	ana_telo	0	0.86744966442953
C3GFP-FRB-H	w	53.64	ana_telo	0	1
C3GFP-FRB-H	w	45.4	ana_telo	3	0.846383296047726
C3GFP-FRB-H	w	45.35	ana_telo	3	0.84545115585384
C3GFP-FRB-H	w	40.83	ana_telo	6	0.761185682326622
C3GFP-FRB-H	w	38.09	ana_telo	6	0.710104399701715
C3GFP-FRB-H	w	43	ana_telo	9	0.801640566741238
C3GFP-FRB-H	w	42.56	ana_telo	9	0.793437733035048
C3GFP-FRB-H	w	41.26	ana_telo	12	0.769202087994034
C3GFP-FRB-H	w	43.63	ana_telo	12	0.813385533184191
C3GFP-FRB-H	w	29.44	ana_telo	15	0.548844146159582
C3GFP-FRB-H	w	40.5	ana_telo	15	0.75503355704698
C3GFP-FRB-H	w	49.68	ana_telo	18	0.926174496644295
C3GFP-FRB-H	w	54.73	ana_telo	18	10203206562267
C3GFP-FRB-H	w	57.89	ana_telo	21	107923191648024
C3GFP-FRB-H	w	58.51	ana_telo	21	109079045488441
C3GFP-FRB-H	w	45.99	ana_telo	24	0.857382550335571
C3GFP-FRB-H	w	60.32	ana_telo	24	112453392990306
C3GFP-FRB-H	w	52.8	ana_telo	27	0.984340044742729
C3GFP-FRB-H	w	63.38	ana_telo	27	118158090976883
C3GFP-FRB-H	w	24.79	ana_telo	30	0.462155108128262
C3GFP-FRB-H	w	55.75	ana_telo	30	103933631618195
C3GFP-FRB-H	w	35.53	ana_telo	33	0.662378821774795
C3GFP-FRB-H	w	65.34	ana_telo	33	121812080536913
C3GFP-FRB-H	w	50.17	ana_telo	36	0.93530947054437
C3GFP-FRB-H	w	50.88	ana_telo	39	0.948545861297539
C3GFP-FRB-H	w	22.53	ana_telo	42	0.420022371364653
C3GFP-FRB-H	w	66	ana_telo	42	123042505592841
C3GFP-FRB-H	w	38.63	ana_telo	45	0.720171513795675
C3GFP-FRB-H	w	68.89	ana_telo	45	128430275913497
C3GFP-FRB-H	w	40.89	ana_telo	48	0.762304250559284
C3GFP-FRB-H	w	57.15	ana_telo	48	106543624161074
C3GFP-FRB-H	w	60.86	ana_telo	54	113460104399702
C3GFP-FRB-H	wo	81.13	meta	-27	201515151515152
C3GFP-FRB-H	wo	81.06	meta	-24	201341281669151
C3GFP-FRB-H	wo	80.31	meta	-21	199478390461997
C3GFP-FRB-H	wo	67.64	meta	-18	168007948335817
C3GFP-FRB-H	wo	64.54	meta	-15	160307998012916
C3GFP-FRB-H	wo	65.5	meta	-12	162692498758073
C3GFP-FRB-H	wo	75.78	meta	-9	18822652757079
C3GFP-FRB-H	wo	64.4	meta	-6	159960258320914
C3GFP-FRB-H	wo	83.12	early_ana	-3	206458022851466
C3GFP-FRB-H	wo	39.6	ana_telo	0	0.983606557377049
C3GFP-FRB-H	wo	40.26	ana_telo	0	1
C3GFP-FRB-H	wo	39.18	ana_telo	3	0.97317436661699
C3GFP-FRB-H	wo	37.69	ana_telo	3	0.936164927968207
C3GFP-FRB-H	wo	35.53	ana_telo	6	0.882513661202186
C3GFP-FRB-H	wo	37.34	ana_telo	6	0.927471435668157
C3GFP-FRB-H	wo	45.48	ana_telo	9	112965722801788
C3GFP-FRB-H	wo	41.19	ana_telo	9	10230998509687
C3GFP-FRB-H	wo	45.67	ana_telo	12	113437655240934
C3GFP-FRB-H	wo	46.2	ana_telo	12	114754098360656
C3GFP-FRB-H	wo	50.6	ana_telo	15	12568306010929
C3GFP-FRB-H	wo	45.27	ana_telo	15	112444113263785
C3GFP-FRB-H	wo	62.66	ana_telo	18	155638350720318
C3GFP-FRB-H	wo	49.96	ana_telo	18	124093392945852
C3GFP-FRB-H	wo	68.15	ana_telo	21	169274714356682
C3GFP-FRB-H	wo	52.64	ana_telo	21	130750124192747
C3GFP-FRB-H	wo	67.15	ana_telo	24	16679085941381
C3GFP-FRB-H	wo	59.98	ana_telo	24	148981619473423
C3GFP-FRB-H	wo	72.7	ana_telo	27	180576254346746
C3GFP-FRB-H	wo	65.94	ana_telo	27	163785394932936
C3GFP-FRB-H	wo	78.19	ana_telo	30	19421261798311
C3GFP-FRB-H	wo	71.9	ana_telo	30	178589170392449
C3GFP-FRB-H	wo	85.24	ana_telo	33	211723795330353
C3GFP-FRB-H	wo	74.39	ana_telo	33	184773969200199
C3GFP-FRB-H	wo	101.29	ana_telo	36	251589667163438
C3GFP-FRB-H	wo	74.79	ana_telo	36	185767511177347
C3GFP-FRB-H	wo	100.47	ana_telo	39	249552906110283
C3GFP-FRB-H	wo	79.35	ana_telo	39	197093889716841
C3GFP-FRB-H	wo	87.07	ana_telo	42	216269249875807
C3GFP-FRB-H	wo	85.3	ana_telo	42	211872826626925
C3GFP-FRB-H	wo	113.01	ana_telo	45	28070044709389
C3GFP-FRB-H	wo	86.47	ana_telo	45	214778936910084
C3GFP-FRB-H	wo	119.84	ana_telo	48	297665176353701
C3GFP-FRB-H	wo	90.9	ana_telo	48	225782414307004
C3GFP-FRB-H	wo	118.69	ana_telo	51	294808743169399
C3GFP-FRB-H	wo	101.75	ana_telo	51	252732240437158
C3GFP-FRB-H	wo	128.89	ana_telo	54	320144063586687
C3GFP-FRB-H	wo	108.43	ana_telo	54	269324391455539
C3GFP-FRB-H	wo	129.6	ana_telo	57	321907600596125
C3GFP-FRB-H	wo	122.26	ana_telo	57	30367610531545
C3GFP-FRB-H	wo	132.69	ana_telo	60	329582712369598
C3GFP-FRB-H	wo	125.51	ana_telo	60	311748633879781
C3GFP-FRB-H	wo	133.99	ana_telo	63	33281172379533
C3GFP-FRB-H	wo	127.5	ana_telo	63	316691505216095
C3GFP-FRB-H	wo	137.78	ana_telo	66	342225534028813
C3GFP-FRB-H	wo	125.54	ana_telo	66	311823149528068
C3GFP-FRB-H	wo	136.86	ana_telo	69	339940387481371
C3GFP-FRB-H	wo	130.99	ana_telo	69	325360158966716
C3GFP-FRB-H	wo	139.23	ana_telo	72	345827123695976
C3GFP-FRB-H	wo	134.66	ana_telo	72	334475906607054
C3GFP-FRB-H	wo	84.47	meta	-24	203395136046232
C3GFP-FRB-H	wo	63.85	meta	-21	153744281242475
C3GFP-FRB-H	wo	56.5	meta	-18	136046231639778
C3GFP-FRB-H	wo	67.72	meta	-15	163062846135324
C3GFP-FRB-H	wo	81.3	meta	-12	195762099686973
C3GFP-FRB-H	wo	81.8	meta	-9	196966048639538
C3GFP-FRB-H	wo	84.35	meta	-6	203106188297616
C3GFP-FRB-H	wo	112.94	early_ana	-3	271947989405249
C3GFP-FRB-H	wo	43.1	ana_telo	0	103780399711052
C3GFP-FRB-H	wo	41.53	ana_telo	0	1
C3GFP-FRB-H	wo	40.38	ana_telo	3	0.972309174091019
C3GFP-FRB-H	wo	41.45	ana_telo	3	0.998073681675897
C3GFP-FRB-H	wo	39.38	ana_telo	6	0.94823019503973
C3GFP-FRB-H	wo	40.45	ana_telo	6	0.973994702624609
C3GFP-FRB-H	wo	42.65	ana_telo	9	102696845653744
C3GFP-FRB-H	wo	41.37	ana_telo	9	0.996147363351794
C3GFP-FRB-H	wo	45.73	ana_telo	12	110113171201541
C3GFP-FRB-H	wo	49.69	ana_telo	12	119648446905851
C3GFP-FRB-H	wo	48.47	ana_telo	15	116710811461594
C3GFP-FRB-H	wo	52.64	ana_telo	15	126751745725981
C3GFP-FRB-H	wo	58.84	ana_telo	18	14168071273778
C3GFP-FRB-H	wo	57.46	ana_telo	18	138357813628702
C3GFP-FRB-H	wo	60.82	ana_telo	21	146448350589935
C3GFP-FRB-H	wo	56	ana_telo	21	134842282687214
C3GFP-FRB-H	wo	59.17	ana_telo	24	142475319046472
C3GFP-FRB-H	wo	62.73	ana_telo	24	151047435588731
C3GFP-FRB-H	wo	60.47	ana_telo	27	14560558632314
C3GFP-FRB-H	wo	64.06	ana_telo	27	154249939802552
C3GFP-FRB-H	wo	68.16	ana_telo	30	164122321213581
C3GFP-FRB-H	wo	65.98	ana_telo	30	1588731037804
C3GFP-FRB-H	wo	70.86	ana_telo	33	170623645557428
C3GFP-FRB-H	wo	71.91	ana_telo	33	173151938357814
C3GFP-FRB-H	wo	66.78	ana_telo	36	160799422104503
C3GFP-FRB-H	wo	70.73	ana_telo	36	170310618829762
C3GFP-FRB-H	wo	100.43	ana_telo	39	241825186612088
C3GFP-FRB-H	wo	68.37	ana_telo	39	164627979773658
C3GFP-FRB-H	wo	74.77	ana_telo	42	180038526366482
C3GFP-FRB-H	wo	78.62	ana_telo	42	189308933301228
C3GFP-FRB-H	wo	79.17	ana_telo	45	190633277149049
C3GFP-FRB-H	wo	84.3	ana_telo	45	20298579340236
C3GFP-FRB-H	wo	107.52	ana_telo	48	258897182759451
C3GFP-FRB-H	wo	84.85	ana_telo	48	204310137250181
C3GFP-FRB-H	wo	109.79	ana_telo	51	264363111004093
C3GFP-FRB-H	wo	96.35	ana_telo	51	232000963159162
C3GFP-FRB-H	wo	123.9	ana_telo	54	298338550445461
C3GFP-FRB-H	wo	96.35	ana_telo	54	232000963159162
C3GFP-FRB-H	wo	128.84	ana_telo	57	310233566096798
C3GFP-FRB-H	wo	101.55	ana_telo	57	244522032265832
C3GFP-FRB-H	wo	134.15	ana_telo	60	323019503973032
C3GFP-FRB-H	wo	103.18	ana_telo	60	248446905851192
C3GFP-FRB-H	wo	138.35	ana_telo	63	333132675174573
C3GFP-FRB-H	wo	102.12	ana_telo	63	245894534071755
C3GFP-FRB-H	wo	142.41	ana_telo	66	342908740669396
C3GFP-FRB-H	wo	107.95	ana_telo	66	259932578858656
C3GFP-FRB-H	wo	132.15	ana_telo	69	318203708162774
C3GFP-FRB-H	wo	96.54	ana_telo	69	232458463761137
C3GFP-FRB-H	wo	139.64	ana_telo	72	336238863472189
C3GFP-FRB-H	wo	105.48	ana_telo	72	253985071032988
C3GFP-FRB-H	wo	138.16	ana_telo	75	332675174572598
C3GFP-FRB-H	wo	104.3	ana_telo	75	251143751504936
C3GFP-FRB-H	wo	86.13	meta	-39	20458432304038
C3GFP-FRB-H	wo	89.46	meta	-36	21249406175772
C3GFP-FRB-H	wo	81.96	meta	-33	194679334916865
C3GFP-FRB-H	wo	86.64	meta	-30	205795724465558
C3GFP-FRB-H	wo	92.58	meta	-27	219904988123515
C3GFP-FRB-H	wo	82.82	meta	-24	196722090261283
C3GFP-FRB-H	wo	82.72	meta	-21	196484560570071
C3GFP-FRB-H	wo	79.54	meta	-18	188931116389549
C3GFP-FRB-H	wo	67.77	meta	-15	160973871733967
C3GFP-FRB-H	wo	71.35	meta	-12	169477434679335
C3GFP-FRB-H	wo	69.68	meta	-9	165510688836105
C3GFP-FRB-H	wo	81.96	meta	-6	194679334916865
C3GFP-FRB-H	wo	126.98	early_ana	-3	301615201900238
C3GFP-FRB-H	wo	42.1	ana_telo	0	1
C3GFP-FRB-H	wo	45.66	ana_telo	0	108456057007126
C3GFP-FRB-H	wo	40.79	ana_telo	3	0.968883610451306
C3GFP-FRB-H	wo	42.99	ana_telo	3	102114014251781
C3GFP-FRB-H	wo	43.57	ana_telo	6	103491686460808
C3GFP-FRB-H	wo	43.62	ana_telo	6	103610451306413
C3GFP-FRB-H	wo	46.11	ana_telo	9	109524940617577
C3GFP-FRB-H	wo	46.02	ana_telo	9	109311163895487
C3GFP-FRB-H	wo	52.1	ana_telo	12	12375296912114
C3GFP-FRB-H	wo	46.73	ana_telo	12	110997624703088
C3GFP-FRB-H	wo	55.74	ana_telo	15	132399049881235
C3GFP-FRB-H	wo	52.88	ana_telo	15	125605700712589
C3GFP-FRB-H	wo	57.85	ana_telo	18	137410926365796
C3GFP-FRB-H	wo	54.2	ana_telo	18	12874109263658
C3GFP-FRB-H	wo	65.72	ana_telo	21	156104513064133
C3GFP-FRB-H	wo	64.35	ana_telo	21	152850356294537
C3GFP-FRB-H	wo	73.96	ana_telo	24	175676959619952
C3GFP-FRB-H	wo	65.74	ana_telo	24	156152019002375
C3GFP-FRB-H	wo	82.97	ana_telo	27	1970783847981
C3GFP-FRB-H	wo	67.18	ana_telo	27	159572446555819
C3GFP-FRB-H	wo	90.81	ana_telo	30	215700712589074
C3GFP-FRB-H	wo	71.74	ana_telo	30	170403800475059
C3GFP-FRB-H	wo	100.11	ana_telo	33	237790973871734
C3GFP-FRB-H	wo	84.09	ana_telo	33	199738717339667
C3GFP-FRB-H	wo	107.88	ana_telo	36	25624703087886
C3GFP-FRB-H	wo	92.37	ana_telo	36	219406175771972
C3GFP-FRB-H	wo	114.98	ana_telo	39	273111638954869
C3GFP-FRB-H	wo	101.38	ana_telo	39	240807600950119
C3GFP-FRB-H	wo	121.11	ana_telo	42	287672209026128
C3GFP-FRB-H	wo	118.86	ana_telo	42	282327790973872
C3GFP-FRB-H	wo	123.24	ana_telo	45	292731591448931
C3GFP-FRB-H	wo	121.77	ana_telo	45	289239904988123
C3GFP-FRB-H	wo	134.13	ana_telo	48	318598574821853
C3GFP-FRB-H	wo	124.45	ana_telo	48	295605700712589
C3GFP-FRB-H	wo	137.01	ana_telo	51	325439429928741
C3GFP-FRB-H	wo	126.35	ana_telo	51	300118764845606
C3GFP-FRB-H	wo	140.38	ana_telo	54	333444180522565
C3GFP-FRB-H	wo	129.32	ana_telo	54	307173396674584
C3GFP-FRB-H	wo	141.03	ana_telo	57	334988123515439
C3GFP-FRB-H	wo	126	ana_telo	57	299287410926366
C3GFP-FRB-H	wo	143.56	ana_telo	60	340997624703088
C3GFP-FRB-H	wo	133.43	ana_telo	60	316935866983373
C3GFP-FRB-H	w	92.86	meta	-27	212445664607641
C3GFP-FRB-H	w	96.59	meta	-24	220979180965454
C3GFP-FRB-H	w	94.87	meta	-21	217044154655685
C3GFP-FRB-H	w	88.15	meta	-18	201670098375658
C3GFP-FRB-H	w	84.85	meta	-15	194120338595287
C3GFP-FRB-H	w	86.94	meta	-12	198901853122855
C3GFP-FRB-H	w	77.13	meta	-9	176458476321208
C3GFP-FRB-H	w	68.59	meta	-6	156920613132006
C3GFP-FRB-H	w	116	early_ana	-3	265385495309998
C3GFP-FRB-H	w	49.45	ana_telo	0	113132006405857
C3GFP-FRB-H	w	43.71	ana_telo	0	1
C3GFP-FRB-H	w	51.58	ana_telo	3	118005033173187
C3GFP-FRB-H	w	49.81	ana_telo	3	113955616563715
C3GFP-FRB-H	w	46.82	ana_telo	6	107115076641501
C3GFP-FRB-H	w	50.57	ana_telo	6	115694349119195
C3GFP-FRB-H	w	50.05	ana_telo	9	114504690002288
C3GFP-FRB-H	w	61.37	ana_telo	9	140402653854953
C3GFP-FRB-H	w	56.84	ana_telo	12	130038892701899
C3GFP-FRB-H	w	77.06	ana_telo	12	176298329901624
C3GFP-FRB-H	w	60.35	ana_telo	15	13806909174102
C3GFP-FRB-H	w	89.58	ana_telo	15	204941660947152
C3GFP-FRB-H	w	64.87	ana_telo	18	148409974834134
C3GFP-FRB-H	w	99.3	ana_telo	18	227179135209334
C3GFP-FRB-H	w	73.29	ana_telo	21	167673301304049
C3GFP-FRB-H	w	106.29	ana_telo	21	243170899107756
C3GFP-FRB-H	w	72.45	ana_telo	24	165751544269046
C3GFP-FRB-H	w	107.63	ana_telo	24	246236559139785
C3GFP-FRB-H	w	93.91	ana_telo	27	214847860901396
C3GFP-FRB-H	w	114.09	ana_telo	27	261015785861359
C3GFP-FRB-H	w	82.29	ana_telo	30	188263555250515
C3GFP-FRB-H	w	112.83	ana_telo	30	258133150308854
C3GFP-FRB-H	w	100.08	ana_telo	33	228963623884695
C3GFP-FRB-H	w	121.86	ana_telo	33	278792038435141
C3GFP-FRB-H	w	99.99	ana_telo	36	22875772134523
C3GFP-FRB-H	w	126.21	ana_telo	36	288743994509266
C3GFP-FRB-H	w	106.91	ana_telo	39	244589338824068
C3GFP-FRB-H	w	129.41	ana_telo	39	296064973690231
[truncated: 252 more rows]
